# Supplementary material for: Lef1-dependent hypothalamic neurogenesis inhibits anxiety
Source: PLoS Biol. 2017 Aug 24;15(8):e2002257. doi: 10.1371/journal.pbio.2002257 (PMC5570277; doi:10.1371/journal.pbio.2002257)
Supplement: S2 Table — (XLSX) [file pbio.2002257.s008.xlsx]

## Sheet: Description for tabs
Tab “analyzed genes” shows all results.
Tab “AdjP<0.1” shows all genes with adjusted P-value (AdjP) smaller than 0.1
Tab “Flagged Genes” shows all genes with counts smaller than 10 or larger than 50000, which are not included for analysis.
Tab “Column Descriptions” defines all the cells.

## Sheet: Analyzed Genes
IGB HyperLink	Associated Gene Name	Description	Gene type	Alt Name	Coor D_rerio_Sep_2014	Strand	Total BPs	Log2Ratio Mut_vs_WT	pvalue Mut_vs_WT	-10lg(AdjP) Mut_vs_WT	Counts Mut_1	Counts Mut_2	Counts Mut_3	Counts WT_1	Counts WT_2	Counts WT_3	FPKM Mut_1	FPKM Mut_2	FPKM Mut_3	FPKM WT_1	FPKM WT_2	FPKM WT_3
ENSDARG00000068231	cracr2aa	calcium release activated channel regulator 2A [Source:HGNC Symbol;Acc:HGNC:28657]	protein_coding	ENSDARG00000068231	18:11588073-11626753	-	4735	-2.56124	2.3782e-74	693.536	161	214	176	391	1119	1393	3.23136	3.79091	2.9175	16.4358	23.1439	18.7912
ENSDARG00000075929	si:dkey-219c10.4	si:dkey-219c10.4 [Source:ZFIN;Acc:ZDB-GENE-081105-151]	protein_coding	ENSDARG00000075929	9:38331113-38347099	-	1563	-2.47641	1.23868e-58	539.379	98	86	85	210	468	636	5.95864	4.61519	4.26853	26.742	29.3234	25.9909
ENSDARG00000093677	si:ch211-56a11.2	si:ch211-56a11.2 [Source:ZFIN;Acc:ZDB-GENE-091204-123]	protein_coding	ENSDARG00000093677	24:32492250-32493761	-	353	-2.10978	1.47841e-45	410.372	127	100	154	245	489	689	34.1908	23.7616	34.2424	138.142	135.663	124.672
ENSDARG00000103114	ndufa4l2a	NADH dehydrogenase (ubiquinone) 1 alpha subcomplex, 4-like 2a [Source:ZFIN;Acc:ZDB-GENE-070912-358]	protein_coding	ENSDARG00000103114	9:323826-328268	-	1164	-2.48148	2.43976e-44	399.446	57	49	72	134	317	420	4.65374	3.53096	4.85509	22.9131	26.6706	23.0472
ENSDARG00000031126	notum1a	notum pectinacetylesterase homolog 1a (Drosophila) [Source:ZFIN;Acc:ZDB-GENE-120807-2]	protein_coding	ENSDARG00000031126	3:57878416-57908864	+	1880	-2.2193	2.66843e-42	380.026	78	83	83	141	326	564	3.94291	3.70314	3.46528	14.9277	16.9819	19.1621
ENSDARG00000077560	grin2cb	glutamate receptor, ionotropic, N-methyl D-aspartate 2Cb [Source:ZFIN;Acc:ZDB-GENE-100308-2]	protein_coding	ENSDARG00000077560	12:31794443-31898223	-	4951	-1.78667	8.41471e-34	295.83	95	116	125	152	356	517	1.82352	1.96524	1.98169	6.11059	7.04181	6.66992
ENSDARG00000057017	slc6a4b	solute carrier family 6 (neurotransmitter transporter), member 4b [Source:ZFIN;Acc:ZDB-GENE-060314-2]	protein_coding	ENSDARG00000057017	5:19465993-19484972	-	1852	-2.2778	7.15779e-29	247.202	39	54	44	81	216	295	2.00126	2.4457	1.86479	8.70516	11.4219	10.1743
ENSDARG00000095793	si:dkey-85n7.8	si:dkey-85n7.8 [Source:ZFIN;Acc:ZDB-GENE-110411-127]	protein_coding	ENSDARG00000095793	20:27295742-27299164	+	973	-3.86566	8.50345e-21	167.034	4	6	9	26	90	140	0.390685	0.517235	0.726019	5.31855	9.05851	9.19047
ENSDARG00000102956	mmp17b	matrix metallopeptidase 17b [Source:ZFIN;Acc:ZDB-GENE-081107-17]	protein_coding	ENSDARG00000102956	14:49824437-49859874	+	6981	-2.63819	1.01449e-20	166.779	18	13	31	48	115	182	0.245039	0.156198	0.348548	1.36854	1.61327	1.66524
ENSDARG00000086805	ccdc129	coiled-coil domain containing 129 [Source:ZFIN;Acc:ZDB-GENE-091204-197]	protein_coding	ENSDARG00000086805	24:32499999-32537712	-	2998	-1.69139	3.14005e-20	162.329	59	81	78	89	232	299	1.87025	2.26623	2.04212	5.90869	7.5785	6.37034
ENSDARG00000079876	C2CD4C (2 of 2)	C2 calcium-dependent domain containing 4C [Source:HGNC Symbol;Acc:HGNC:29417]	protein_coding	ENSDARG00000079876	22:22104181-22105709	-	1528	-1.19701	2.5595e-19	153.631	159	217	247	196	410	651	9.88903	11.912	12.688	25.5309	26.2777	27.2132
ENSDARG00000074087	nim1k	NIM1 serine/threonine protein kinase [Source:ZFIN;Acc:ZDB-GENE-130530-744]	protein_coding	ENSDARG00000074087	8:31378330-31394716	-	2140	-1.18959	3.53338e-19	152.608	171	215	228	174	418	664	7.59386	8.42703	8.36256	16.1833	19.1289	19.8188
ENSDARG00000076025	dgkzb	diacylglycerol kinase, zeta b [Source:ZFIN;Acc:ZDB-GENE-111104-4]	protein_coding	ENSDARG00000076025	25:7660489-7742378	+	6619	-1.25721	8.03717e-19	149.387	218	252	266	199	613	767	3.13	3.19343	3.15433	5.98403	9.06975	7.4016
ENSDARG00000009823	pou3f1	POU class 3 homeobox 1 [Source:ZFIN;Acc:ZDB-GENE-980526-372]	protein_coding	ENSDARG00000009823	16:33639085-33641955	+	2870	-0.809247	1.76733e-18	146.287	965	1233	1355	911	1734	2775	31.954	36.0355	37.0574	63.1785	59.169	61.7595
ENSDARG00000077367	ntng2a	netrin g2a [Source:ZFIN;Acc:ZDB-GENE-081105-186]	protein_coding	ENSDARG00000077367	8:11953546-12074952	+	3742	-1.2702	4.11778e-18	142.913	185	202	181	159	442	643	4.69838	4.52791	3.79658	8.45719	11.5677	10.9756
ENSDARG00000021055	isl1l	islet1, like [Source:ZFIN;Acc:ZDB-GENE-040624-1]	protein_coding	ENSDARG00000021055	10:8847170-9049551	+	2010	-2.76505	7.52085e-18	140.577	13	24	14	32	121	167	0.614649	1.00153	0.546701	3.16874	5.89544	5.30693
ENSDARG00000041952	prox2	prospero homeobox 2 [Source:ZFIN;Acc:ZDB-GENE-081003-3]	protein_coding	ENSDARG00000041952	17:52407198-52434702	-	2450	-2.50876	3.19864e-17	134.553	16	19	20	48	74	155	0.620632	0.650485	0.64074	3.89949	2.95796	4.041
ENSDARG00000062839	CABZ01065679.1		protein_coding	ENSDARG00000062839	13:7778401-7820776	+	2635	-1.37027	2.14652e-16	126.534	106	155	116	119	317	434	3.82301	4.93402	3.45538	8.98875	11.7816	10.5204
ENSDARG00000012204	CDK18	cyclin-dependent kinase 18 [Source:HGNC Symbol;Acc:HGNC:8751]	protein_coding	ENSDARG00000012204	11:38013302-38154553	+	2683	-0.837875	3.86314e-16	124.217	409	465	489	340	700	1112	14.4871	14.5372	14.3056	25.2227	25.5508	26.4732
ENSDARG00000045219	dkk1b	dickkopf WNT signaling pathway inhibitor 1b [Source:ZFIN;Acc:ZDB-GENE-990708-5]	protein_coding	ENSDARG00000045219	12:6432053-6434172	+	1150	-2.91903	1.45955e-15	118.667	6	9	16	33	64	109	0.495831	0.656439	1.09204	5.71148	5.45016	6.05413
ENSDARG00000010124	sp5l	Sp5 transcription factor-like [Source:ZFIN;Acc:ZDB-GENE-030131-2981]	protein_coding	ENSDARG00000010124	23:28096554-28099402	-	2055	-4.736	7.70976e-15	111.65	0	4	2	24	39	78	0	0.163267	0.07639	2.32451	1.85857	2.42441
ENSDARG00000056245	zgc:162952	zgc:162952 [Source:ZFIN;Acc:ZDB-GENE-070424-98]	processed_transcript	ENSDARG00000056245	5:27925055-27953754	-	3020	-1.10153	1.65859e-14	108.525	141	161	158	141	298	424	4.43703	4.47166	4.10647	9.29277	9.66354	8.96771
ENSDARG00000076730	syt6a	synaptotagmin VIa [Source:ZFIN;Acc:ZDB-GENE-090601-2]	protein_coding	ENSDARG00000076730	23:24876423-24954196	-	2701	-0.979972	1.98169e-14	107.945	200	242	237	175	400	617	7.03697	7.5152	6.88719	12.8957	14.5032	14.5909
ENSDARG00000004869	penka	proenkephalin a [Source:ZFIN;Acc:ZDB-GENE-030729-31]	protein_coding	ENSDARG00000004869	2:11725091-11729220	-	1436	-0.818139	7.64297e-13	92.2681	541	500	634	456	786	1330	35.8033	29.2056	34.654	63.2038	53.6038	59.1589
ENSDARG00000061194	hectd2	HECT domain containing 2 [Source:ZFIN;Acc:ZDB-GENE-100405-3]	protein_coding	ENSDARG00000061194	12:16279406-16332151	-	7786	-0.937315	9.13917e-13	91.6689	344	431	357	267	725	942	4.19879	4.64315	3.59892	6.82542	9.11907	7.72786
ENSDARG00000056979	lhx9	LIM homeobox 9 [Source:ZFIN;Acc:ZDB-GENE-050417-210]	protein_coding	ENSDARG00000056979	22:23228024-23238701	-	2507	-0.858272	1.00684e-12	91.4187	336	353	468	292	567	1003	12.7369	11.8106	14.6524	23.1826	22.1491	25.5546
ENSDARG00000040295	apoeb	apolipoprotein Eb [Source:ZFIN;Acc:ZDB-GENE-980526-368]	protein_coding	ENSDARG00000040295	16:24045711-24048429	+	2116	0.925737	1.76067e-12	89.1554	456	490	589	96	230	405	20.48	19.4236	21.8483	9.03001	10.6448	12.2254
ENSDARG00000080675	si:dkey-71b5.7	si:dkey-71b5.7 [Source:ZFIN;Acc:ZDB-GENE-100922-124]	protein_coding	ENSDARG00000080675	16:22133133-22202744	-	5867	-1.31484	1.94938e-12	88.8712	63	94	83	80	191	251	1.02048	1.34388	1.1104	2.71398	3.18819	2.73263
ENSDARG00000015110	slc18a2	solute carrier family 18 (vesicular monoamine transporter), member 2 [Source:ZFIN;Acc:ZDB-GENE-080514-1]	protein_coding	ENSDARG00000015110	17:23762299-23791308	+	1762	-0.798758	6.12432e-12	84.052	434	560	486	327	814	1155	23.408	26.6583	21.6495	36.9381	45.2424	41.8696
ENSDARG00000038672	tcf7	transcription factor 7 (T-cell specific, HMG-box) [Source:ZFIN;Acc:ZDB-GENE-050222-4]	protein_coding	ENSDARG00000038672	21:45227300-45296307	+	1510	-1.71105	6.03538e-11	74.2627	31	36	27	49	83	136	1.95103	1.99975	1.40348	6.4588	5.38305	5.75287
ENSDARG00000096645	si:ch211-131k2.2	si:ch211-131k2.2 [Source:ZFIN;Acc:ZDB-GENE-121214-81]	protein_coding	ENSDARG00000096645	12:5943620-5947993	+	1460	-1.58587	6.70298e-11	73.9495	43	36	50	40	117	201	2.79895	2.06823	2.68804	5.45306	7.84802	8.79358
ENSDARG00000076500	chgb	chromogranin B [Source:ZFIN;Acc:ZDB-GENE-070705-268]	protein_coding	ENSDARG00000076500	20:45837845-45848296	+	2778	-1.24073	2.41663e-10	68.518	64	76	73	59	155	240	2.18941	2.29473	2.06257	4.2272	5.4642	5.51825
ENSDARG00000039373	epha3	eph receptor A3 [Source:ZFIN;Acc:ZDB-GENE-010724-10]	protein_coding	ENSDARG00000039373	9:16437404-16619849	+	8443	-0.619982	3.32494e-10	67.2659	610	718	712	412	944	1436	6.86615	7.13309	6.61914	9.71255	10.9497	10.8638
ENSDARG00000102968	cnga5	cyclic nucleotide gated channel alpha 5 [Source:ZFIN;Acc:ZDB-GENE-061005-1]	protein_coding	ENSDARG00000102968	14:13446868-13538102	+	2105	-1.842	3.82412e-10	66.7881	27	40	36	28	149	164	1.21897	1.59389	1.34236	2.64752	6.93204	4.97639
ENSDARG00000102900	tacr1b	tachykinin receptor 1b [Source:ZFIN;Acc:ZDB-GENE-091117-17]	protein_coding	ENSDARG00000102900	10:44922437-44941942	-	1476	-2.50518	4.12658e-10	66.5834	12	7	10	22	51	73	0.772636	0.397797	0.53178	2.96667	3.38385	3.15907
ENSDARG00000034424	atp1b2b	ATPase, Na+/K+ transporting, beta 2b polypeptide [Source:ZFIN;Acc:ZDB-GENE-010718-1]	protein_coding	ENSDARG00000034424	5:37875377-37906828	-	2559	-1.46691	4.37069e-10	66.4561	53	52	54	40	149	220	1.96827	1.70444	1.65631	3.11116	5.70221	5.4913
ENSDARG00000037475	foxb2	forkhead box B2 [Source:ZFIN;Acc:ZDB-GENE-081104-320]	protein_coding	ENSDARG00000037475	8:38472443-38473400	-	957	-5.05255	5.9632e-10	65.2258	1	1	1	14	23	53	0.0993043	0.0876472	0.0820174	2.91172	2.35366	3.53742
ENSDARG00000014804	cacna2d1a	calcium channel, voltage-dependent, alpha 2/delta subunit 1a [Source:ZFIN;Acc:ZDB-GENE-041210-215]	protein_coding	ENSDARG00000014804	4:19779503-19895170	-	3731	-0.963016	7.52266e-10	64.3327	179	169	235	126	373	531	4.5594	3.79937	4.9438	6.72168	9.79063	9.09059
ENSDARG00000058734	prdx1	peroxiredoxin 1 [Source:ZFIN;Acc:ZDB-GENE-050320-35]	protein_coding	ENSDARG00000058734	2:6194608-6203806	-	1366	-0.585421	1.40915e-09	61.7196	1838	1666	1938	1190	2370	3605	127.872	102.3	111.358	173.392	169.912	168.569
ENSDARG00000010132	dacha	dachshund a [Source:ZFIN;Acc:ZDB-GENE-020402-3]	protein_coding	ENSDARG00000010132	21:34329965-34623776	-	3234	-0.688491	1.60192e-09	61.2728	538	646	685	352	966	1405	15.8096	16.7549	16.6253	21.6638	29.2526	27.7497
ENSDARG00000016570	prlra	prolactin receptor a [Source:ZFIN;Acc:ZDB-GENE-080103-2]	protein_coding	ENSDARG00000016570	21:11012378-11043314	+	6290	1.78776	3.26661e-09	58.2855	78	70	99	9	23	31	1.17848	0.933463	1.23539	0.28479	0.3581	0.314799
ENSDARG00000045594	si:dkey-14k9.2	si:dkey-14k9.2 [Source:ZFIN;Acc:ZDB-GENE-041210-130]	protein_coding	ENSDARG00000045594	4:14827374-14881196	+	1144	-0.895943	3.99908e-09	57.5115	146	207	251	135	342	528	12.1285	15.1773	17.2213	23.4877	29.277	29.4802
ENSDARG00000038792	klf17	Kruppel-like factor 17 [Source:ZFIN;Acc:ZDB-GENE-010129-1]	protein_coding	ENSDARG00000038792	2:33343303-33345470	+	1625	2.16248	4.6963e-09	57.0156	55	70	59	4	12	21	3.21654	3.61322	2.84982	0.489936	0.723194	0.825446
ENSDARG00000102517	crtac1b	cartilage acidic protein 1b [Source:ZFIN;Acc:ZDB-GENE-090312-28]	protein_coding	ENSDARG00000102517	13:39938590-40015782	-	2729	-1.53137	4.61468e-09	57.0156	26	34	41	38	77	147	0.905419	1.04502	1.17923	2.77149	2.76321	3.44062
ENSDARG00000015537	gad2	glutamate decarboxylase 2 [Source:ZFIN;Acc:ZDB-GENE-030909-9]	protein_coding	ENSDARG00000015537	24:6103817-6129604	-	6525	-0.432979	6.12259e-09	55.9613	8264	9058	9534	5139	10165	16803	120.362	116.44	114.687	156.758	152.565	164.486
ENSDARG00000068976	bsx	brain-specific homeobox [Source:ZFIN;Acc:ZDB-GENE-040628-4]	protein_coding	ENSDARG00000068976	10:30004194-30006146	-	977	-0.591244	7.97306e-09	54.9099	484	538	560	344	709	1028	47.0794	46.1889	44.9895	70.0804	71.0688	67.208
ENSDARG00000100103	U3	Small nucleolar RNA U3 [Source:RFAM;Acc:RF00012]	snoRNA	ENSDARG00000100103	7:7538795-7539008	+	213	0.838414	1.05858e-08	53.8637	345	431	495	98	244	268	153.929	169.726	182.408	91.5755	112.186	80.367
ENSDARG00000101132	ACEA_U3	ACEA small nucleolar RNA U3 [Source:RFAM;Acc:RF01848]	snoRNA	ENSDARG00000101132	7:7538795-7539009	+	214	0.838414	1.05858e-08	53.8637	345	431	495	98	244	268	153.209	168.933	181.556	91.1476	111.661	79.9915
ENSDARG00000053158	prss56	protease, serine, 56 [Source:ZFIN;Acc:ZDB-GENE-070912-579]	protein_coding	ENSDARG00000053158	2:45191318-45217417	+	3254	-2.13364	1.10798e-08	53.7552	9	15	14	20	54	74	0.262848	0.386655	0.337698	1.22333	1.62519	1.45257
ENSDARG00000101770	ACEA_U3	ACEA small nucleolar RNA U3 [Source:RFAM;Acc:RF01848]	snoRNA	ENSDARG00000101770	7:7545593-7545807	+	214	0.83715	3.10246e-08	49.4572	627	951	975	207	499	490	278.441	372.749	357.609	192.526	228.357	146.253
ENSDARG00000104706	U3	Small nucleolar RNA U3 [Source:RFAM;Acc:RF00012]	snoRNA	ENSDARG00000104706	7:7545593-7545806	+	213	0.83715	3.10246e-08	49.4572	627	951	975	207	499	490	279.749	374.499	359.288	193.43	229.429	146.94
ENSDARG00000095347	si:dkeyp-72h1.1	si:dkeyp-72h1.1 [Source:ZFIN;Acc:ZDB-GENE-050208-447]	protein_coding	ENSDARG00000095347	20:18652073-18695976	+	1175	-0.737625	4.05245e-08	48.3814	326	296	374	202	473	844	26.3669	21.1302	24.9834	34.2173	39.4231	45.8804
ENSDARG00000071823	adarb2	adenosine deaminase, RNA-specific, B2 (non-functional) [Source:ZFIN;Acc:ZDB-GENE-060503-160]	protein_coding	ENSDARG00000071823	24:3505557-3751471	-	2895	-0.732959	4.32762e-08	48.1788	199	240	295	161	348	575	6.53258	6.95365	7.99819	11.069	11.7722	12.6865
ENSDARG00000092199	si:ch211-250c4.4	si:ch211-250c4.4 [Source:ZFIN;Acc:ZDB-GENE-081107-32]	protein_coding	ENSDARG00000092199	13:7836688-7897954	-	5892	-0.832747	5.26087e-08	47.4119	138	137	177	120	225	358	2.22585	1.95033	2.35792	4.0537	3.73979	3.88099
ENSDARG00000022185	RGL3 (1 of 2)	ral guanine nucleotide dissociation stimulator-like 3 [Source:HGNC Symbol;Acc:HGNC:30282]	protein_coding	ENSDARG00000022185	3:13846773-13868663	+	2484	-1.26245	6.48697e-08	46.6487	45	58	41	47	101	159	1.72163	1.95851	1.29554	3.76599	3.98196	4.08854
ENSDARG00000031894	lef1	lymphoid enhancer-binding factor 1 [Source:ZFIN;Acc:ZDB-GENE-990714-26]	protein_coding	ENSDARG00000031894	1:49170634-49259661	+	2908	-0.621021	6.50386e-08	46.6487	790	1125	882	583	1316	1899	25.8174	32.4495	23.8063	39.9031	44.3189	41.7113
ENSDARG00000020053	nkd1	naked cuticle homolog 1 (Drosophila) [Source:ZFIN;Acc:ZDB-GENE-061108-3]	protein_coding	ENSDARG00000020053	7:37314602-37351032	-	1460	-0.844713	8.40709e-08	45.6109	139	218	165	127	281	419	9.04778	12.5243	8.87052	17.3135	18.8487	18.3309
ENSDARG00000101234	nsmfb	NMDA receptor synaptonuclear signaling and neuronal migration factor b [Source:ZFIN;Acc:ZDB-GENE-080603-4]	protein_coding	ENSDARG00000101234	5:27833061-27890461	+	6028	-0.503644	1.54464e-07	43.0446	977	1027	1221	588	1403	2090	15.4029	14.2905	15.8987	19.415	22.7935	22.146
ENSDARG00000075454	hdc	histidine decarboxylase [Source:ZFIN;Acc:ZDB-GENE-080102-5]	protein_coding	ENSDARG00000075454	18:73433-81280	-	3100	-1.49761	1.77115e-07	42.5245	26	23	39	35	61	126	0.797061	0.622323	0.987463	2.24719	1.92706	2.59616
ENSDARG00000032614	msi2b	musashi RNA-binding protein 2b [Source:ZFIN;Acc:ZDB-GENE-040426-1268]	protein_coding	ENSDARG00000032614	15:30543903-30952156	-	4910	-0.472555	2.38345e-07	41.308	1926	2309	2387	1184	2958	3998	37.2782	39.445	38.1583	47.9958	58.9989	52.0097
ENSDARG00000071590	si:ch211-236g6.1	si:ch211-236g6.1 [Source:ZFIN;Acc:ZDB-GENE-050208-448]	protein_coding	ENSDARG00000071590	22:9777184-9784454	+	1465	-1.41229	2.52393e-07	41.1311	61	32	48	36	137	175	3.95706	1.83216	2.57171	4.891	9.1582	7.62998
ENSDARG00000031463	syt6b	synaptotagmin VIb [Source:ZFIN;Acc:ZDB-GENE-090601-3]	protein_coding	ENSDARG00000031463	11:24383201-24426415	+	2887	-0.810277	3.25726e-07	40.094	115	151	142	100	220	305	3.78557	4.38713	3.86064	6.89423	7.46282	6.74801
ENSDARG00000100506	crb1	crumbs family member 1, photoreceptor morphogenesis associated [Source:ZFIN;Acc:ZDB-GENE-050208-382]	protein_coding	ENSDARG00000100506	22:23466472-23518746	-	4567	-0.495387	3.6538e-07	39.6645	846	1040	1003	533	1277	1798	17.6043	19.1008	17.238	23.2289	27.3834	25.1467
ENSDARG00000076650	pde9a (2 of 2)	phosphodiesterase 9A [Source:HGNC Symbol;Acc:HGNC:8795]	protein_coding	ENSDARG00000076650	15:22398076-22415847	+	4997	-2.2372	3.73057e-07	39.6426	11	17	5	16	63	60	0.209201	0.285358	0.0785378	0.637299	1.23469	0.766946
ENSDARG00000031702	prkg1b	protein kinase, cGMP-dependent, type Ib [Source:ZFIN;Acc:ZDB-GENE-080225-40]	protein_coding	ENSDARG00000031702	12:6325144-6418106	+	2896	-0.740034	4.34571e-07	39.0471	165	195	217	127	320	394	5.41459	5.64789	5.88138	8.72847	10.8213	8.69001
ENSDARG00000039497	ccdc85a	coiled-coil domain containing 85A [Source:ZFIN;Acc:ZDB-GENE-080220-55]	protein_coding	ENSDARG00000039497	13:26869931-26907957	-	2547	-0.623992	4.99998e-07	38.5043	325	374	427	203	538	828	12.1265	12.3166	13.1588	15.8635	20.6862	20.7646
ENSDARG00000004714	tcf12	transcription factor 12 [Source:ZFIN;Acc:ZDB-GENE-040516-11]	protein_coding	ENSDARG00000004714	7:52241601-52434814	-	6089	-0.46649	5.3855e-07	38.2471	1065	1311	1269	656	1544	2285	16.622	18.0595	16.3581	21.4433	24.833	23.9697
ENSDARG00000098161	cntn4	contactin 4 [Source:ZFIN;Acc:ZDB-GENE-060929-776]	protein_coding	ENSDARG00000098161	6:45493128-45836252	+	3939	-0.637295	6.80792e-07	37.2935	268	409	403	244	500	706	6.4659	8.70938	8.0304	12.3293	12.4311	11.4483
ENSDARG00000017742	grm6a	glutamate receptor, metabotropic 6a [Source:ZFIN;Acc:ZDB-GENE-060208-1]	protein_coding	ENSDARG00000017742	8:8493821-8585423	+	2751	-1.13315	1.52313e-06	33.8597	48	82	59	40	136	206	1.65818	2.50019	1.68337	2.89402	4.84145	4.78299
ENSDARG00000087394	tshz3a	teashirt zinc finger homeobox 3a [Source:ZFIN;Acc:ZDB-GENE-100322-1]	protein_coding	ENSDARG00000087394	18:14762625-14775074	-	4278	-0.65006	1.73346e-06	33.3604	218	277	267	164	391	484	4.84279	5.43111	4.89879	7.6302	8.95083	7.22649
ENSDARG00000030832	otofa	otoferlin a [Source:ZFIN;Acc:ZDB-GENE-030131-7778]	protein_coding	ENSDARG00000030832	20:31173608-31309677	+	7224	-0.599652	1.79245e-06	33.3095	495	632	538	310	851	1086	6.5119	7.33819	5.84551	8.54116	11.5366	9.60229
ENSDARG00000076895	flrt3	fibronectin leucine rich transmembrane 3 [Source:ZFIN;Acc:ZDB-GENE-030131-1988]	protein_coding	ENSDARG00000076895	13:33685825-33696534	-	4225	-0.389903	1.80399e-06	33.3095	2116	2401	2427	1224	2745	4110	47.5958	47.6667	45.088	57.6617	63.6272	62.1352
ENSDARG00000068910	nos1	nitric oxide synthase 1 (neuronal) [Source:ZFIN;Acc:ZDB-GENE-001101-1]	protein_coding	ENSDARG00000068910	5:11599908-11723105	-	5074	-0.412228	2.01621e-06	32.8864	1352	1606	1725	847	1754	2951	25.3225	26.5488	26.6844	33.2251	33.8537	37.1485
ENSDARG00000093286	ANKRD34C	ankyrin repeat domain 34C [Source:HGNC Symbol;Acc:HGNC:33888]	protein_coding	ENSDARG00000093286	18:26140153-26141743	-	1590	-1.00446	2.06244e-06	32.8471	53	74	76	46	134	184	3.16781	3.90377	3.75176	5.75829	8.25344	7.39168
ENSDARG00000079872	rapgef4	Rap guanine nucleotide exchange factor (GEF) 4 [Source:ZFIN;Acc:ZDB-GENE-070912-385]	protein_coding	ENSDARG00000079872	9:2943251-3028105	-	3479	-0.913684	2.10716e-06	32.8122	78	78	92	56	148	214	2.13069	1.88057	2.07564	3.20381	4.16615	3.929
ENSDARG00000002635	FAM184A (1 of 2)	family with sequence similarity 184, member A [Source:HGNC Symbol;Acc:HGNC:20991]	protein_coding	ENSDARG00000002635	17:15301498-15381068	-	4249	-0.409229	2.52197e-06	32.0893	1008	1124	1263	640	1311	2003	22.5452	22.1886	23.3311	29.9796	30.2164	30.1104
ENSDARG00000029432	tph1a	tryptophan hydroxylase 1 (tryptophan 5-monooxygenase) a [Source:ZFIN;Acc:ZDB-GENE-030317-1]	protein_coding	ENSDARG00000029432	25:8015127-8035938	-	1977	-0.96542	2.88062e-06	31.5686	56	72	88	51	137	185	2.69192	3.05475	3.49377	5.13448	6.78642	5.97706
ENSDARG00000020924	MYO1C (1 of 2)	myosin IC [Source:HGNC Symbol;Acc:HGNC:7597]	protein_coding	ENSDARG00000020924	5:37184998-37216987	+	3823	0.71702	4.0512e-06	30.1437	297	285	347	62	165	290	7.38299	6.25303	7.12432	3.2279	4.22675	4.84525
ENSDARG00000045694	prickle1b	prickle homolog 1b [Source:ZFIN;Acc:ZDB-GENE-030131-2152]	protein_coding	ENSDARG00000045694	4:13964649-13996917	-	3531	-0.73653	5.03201e-06	29.2574	137	142	158	122	206	292	3.68725	3.37319	3.51219	6.87694	5.71343	5.28212
ENSDARG00000027523	trpc7a	transient receptor potential cation channel, subfamily C, member 7a [Source:ZFIN;Acc:ZDB-GENE-091113-40]	protein_coding	ENSDARG00000027523	10:21437916-21471617	+	2529	-1.94495	5.31224e-06	29.0767	4	14	15	17	37	57	0.150311	0.464332	0.465544	1.33793	1.43278	1.43962
ENSDARG00000033901	msi2a	musashi RNA-binding protein 2a [Source:ZFIN;Acc:ZDB-GENE-030826-25]	protein_coding	ENSDARG00000033901	10:37556423-37841104	+	3469	-0.434414	7.4016e-06	27.6902	986	1021	1041	624	1169	1791	27.0117	24.6872	23.554	35.8025	33.0018	32.9772
ENSDARG00000074308	lrrc75ba	leucine rich repeat containing 75Ba [Source:ZFIN;Acc:ZDB-GENE-081104-225]	protein_coding	ENSDARG00000074308	8:40047552-40131308	+	3235	-0.489898	8.86322e-06	26.9608	377	445	473	269	537	771	11.0751	11.5381	11.4764	16.5505	16.2565	15.2231
ENSDARG00000104108	slco1d1	solute carrier organic anion transporter family, member 1D1 [Source:ZFIN;Acc:ZDB-GENE-030131-5044]	protein_coding	ENSDARG00000104108	4:76004945-76047965	-	3825	-1.09157	1.11595e-05	26.0129	54	39	78	44	94	196	1.34166	0.85523	1.60059	2.28957	2.40671	3.27301
ENSDARG00000043963	si:ch211-241j12.3	si:ch211-241j12.3 [Source:ZFIN;Acc:ZDB-GENE-040724-72]	protein_coding	ENSDARG00000043963	20:170641-194206	-	6039	-0.870085	1.16225e-05	25.8884	70	109	79	67	140	206	1.10157	1.51395	1.02679	2.20822	2.27034	2.17884
ENSDARG00000100149	axin2	axin 2 (conductin, axil) [Source:ZFIN;Acc:ZDB-GENE-000403-2]	protein_coding	ENSDARG00000100149	3:55379518-55399162	-	3895	-0.482121	1.23377e-05	25.6804	603	702	605	367	771	1239	14.7126	15.1175	12.1917	18.7539	19.3854	20.3183
ENSDARG00000036008	caly	calcyon neuron-specific vesicular protein [Source:ZFIN;Acc:ZDB-GENE-090313-405]	protein_coding	ENSDARG00000036008	1:48622465-48650639	+	1872	-0.552101	1.31551e-05	25.4526	600	559	742	447	681	1293	30.4597	25.047	31.1112	47.5264	35.6261	44.118
ENSDARG00000075141	gprc5bb	G protein-coupled receptor, class C, group 5, member Bb [Source:ZFIN;Acc:ZDB-GENE-090313-75]	protein_coding	ENSDARG00000075141	1:53996194-54005928	+	5495	-0.631049	1.3423e-05	25.4153	207	246	261	183	266	508	3.58	3.75506	3.72813	6.62851	4.74068	5.90498
ENSDARG00000003900	si:dkeyp-111e5.4	si:dkeyp-111e5.4 [Source:ZFIN;Acc:ZDB-GENE-131127-443]	protein_coding	ENSDARG00000003900	6:42034299-42039149	-	2597	-1.19075	1.39326e-05	25.3031	33	34	35	30	80	94	1.2076	1.09814	1.05783	2.29923	3.01679	2.31195
ENSDARG00000057037	kcnk12l	potassium channel, subfamily K, member 12 like [Source:ZFIN;Acc:ZDB-GENE-091118-74]	protein_coding	ENSDARG00000057037	21:21320683-21324651	+	1356	-1.5134	1.55792e-05	24.867	14	15	25	21	46	68	0.981179	0.927858	1.4471	3.08242	3.3222	3.20311
ENSDARG00000060711	sv2bb	synaptic vesicle glycoprotein 2Bb [Source:ZFIN;Acc:ZDB-GENE-030131-2789]	protein_coding	ENSDARG00000060711	25:10941650-10992043	-	2751	-0.464374	1.58492e-05	24.8409	447	510	612	290	642	981	15.4418	15.55	17.4614	20.9817	22.8545	22.7772
ENSDARG00000024831	crhbp	corticotropin releasing hormone binding protein [Source:ZFIN;Acc:ZDB-GENE-040801-196]	protein_coding	ENSDARG00000024831	21:7217862-7227128	+	1438	-0.520415	1.82923e-05	24.2663	412	414	497	301	484	865	27.2282	24.1486	27.1279	41.662	32.962	38.422
ENSDARG00000005163	efr3a	EFR3 homolog A (S. cerevisiae) [Source:ZFIN;Acc:ZDB-GENE-040426-1681]	protein_coding	ENSDARG00000005163	2:43023189-43090855	+	7473	-0.396825	1.86235e-05	24.2358	844	927	1030	491	1081	1713	10.7332	10.4048	10.8183	13.0773	14.1663	14.6415
ENSDARG00000044485	sall4	spalt-like transcription factor 4 [Source:ZFIN;Acc:ZDB-GENE-060328-2]	protein_coding	ENSDARG00000044485	23:39227795-39234669	+	3664	-0.57295	2.57532e-05	22.8751	216	295	255	155	354	491	5.60245	6.75331	5.46264	8.41994	9.46183	8.55951
ENSDARG00000044526	camk1ga	calcium/calmodulin-dependent protein kinase IGa [Source:ZFIN;Acc:ZDB-GENE-030131-7594]	protein_coding	ENSDARG00000044526	22:1032468-1052509	+	2381	-2.25075	3.67601e-05	21.3761	3	10	7	6	36	47	0.119741	0.352282	0.230758	0.501562	1.48071	1.26084
ENSDARG00000103927	CR450824.1		protein_coding	ENSDARG00000103927	23:6717083-6727052	-	1185	-0.862022	3.72451e-05	21.3651	60	69	70	49	112	157	4.81186	4.88406	4.63658	8.2302	9.25607	8.4626
ENSDARG00000098359	il17rd	interleukin 17 receptor D [Source:ZFIN;Acc:ZDB-GENE-020320-5]	protein_coding	ENSDARG00000098359	11:42352131-42429271	+	2987	-0.949766	3.92348e-05	21.1846	44	51	62	45	81	140	1.3999	1.43214	1.6292	2.99854	2.65569	2.99375
ENSDARG00000019063	FAT1 (2 of 2)	FAT atypical cadherin 1 [Source:HGNC Symbol;Acc:HGNC:3595]	protein_coding	ENSDARG00000019063	14:29816214-29886564	-	16493	-0.564803	4.61812e-05	20.5216	731	1111	850	464	1366	1750	4.21209	5.65021	4.04518	5.59952	8.11107	6.77737
ENSDARG00000087921	plce1	phospholipase C, epsilon 1 [Source:ZFIN;Acc:ZDB-GENE-061212-4]	protein_coding	ENSDARG00000087921	12:5216480-5365326	+	9223	-0.57362	4.90663e-05	20.303	394	593	474	254	740	954	4.05979	5.39302	4.03389	5.48144	7.85754	6.60692
ENSDARG00000034871	mid2	midline 2 [Source:ZFIN;Acc:ZDB-GENE-090220-1]	protein_coding	ENSDARG00000034871	14:27936332-28084563	+	7298	-0.373486	5.2079e-05	20.0883	790	897	980	510	978	1525	10.2873	10.3095	10.54	13.9091	13.1239	13.3472
ENSDARG00000076571	sp5a	Sp5 transcription factor a [Source:ZFIN;Acc:ZDB-GENE-030430-2]	protein_coding	ENSDARG00000076571	9:3694871-3700382	-	3084	-0.409669	5.35334e-05	20.0123	662	754	760	443	780	1296	20.3997	20.5072	19.3427	28.5905	24.7689	26.8419
ENSDARG00000016963	SLC16A1 (1 of 2)	solute carrier family 16 (monocarboxylate transporter), member 1 [Source:HGNC Symbol;Acc:HGNC:10922]	protein_coding	ENSDARG00000016963	6:48979548-49050366	+	2634	-1.17238	6.64383e-05	19.1176	35	32	25	32	53	99	1.26279	1.01902	0.744976	2.41806	1.97055	2.40072
ENSDARG00000074117	CCKBR (1 of 2)	cholecystokinin B receptor [Source:HGNC Symbol;Acc:HGNC:1571]	protein_coding	ENSDARG00000074117	1:28804196-28849541	-	1772	-0.666747	6.72255e-05	19.1092	111	142	137	78	174	305	5.95305	6.72163	6.06841	8.7612	9.6164	10.9941
ENSDARG00000007436	avpr2aa	arginine vasopressin receptor 2a, duplicate a [Source:ZFIN;Acc:ZDB-GENE-090313-344]	protein_coding	ENSDARG00000007436	23:25111392-25140580	-	3053	-2.01233	6.83963e-05	19.0766	7	7	7	10	27	39	0.217897	0.192319	0.179966	0.651938	0.866092	0.815944
ENSDARG00000032896	xgb	x globin [Source:ZFIN;Acc:ZDB-GENE-050125-1]	protein_coding	ENSDARG00000032896	17:1885948-1907657	-	461	-1.79849	6.98009e-05	19.0303	10	14	7	10	33	58	2.06148	2.54728	1.19183	4.3175	7.01036	8.03618
ENSDARG00000074602	mrvi1	murine retrovirus integration site 1 homolog [Source:ZFIN;Acc:ZDB-GENE-120221-4]	protein_coding	ENSDARG00000074602	7:66515517-66583487	+	4113	-0.73918	8.23615e-05	18.3532	85	131	109	73	140	274	1.96399	2.67154	2.08011	3.53262	3.33347	4.25515
ENSDARG00000041791	mgat4c	mgat4 family, member C [Source:ZFIN;Acc:ZDB-GENE-091204-429]	protein_coding	ENSDARG00000041791	18:16398678-16600990	-	1908	-0.438083	8.72931e-05	18.1418	512	476	550	298	608	929	25.5018	20.9256	22.6257	31.0864	31.207	31.1
ENSDARG00000058379	otpb	orthopedia homeobox b [Source:ZFIN;Acc:ZDB-GENE-990708-7]	protein_coding	ENSDARG00000058379	5:50969398-50972728	-	1884	-0.321868	8.95252e-05	18.073	2863	3134	3582	1804	3358	5198	144.418	139.53	149.232	190.585	174.553	176.229
ENSDARG00000056805	plch2b	phospholipase C, eta 2b [Source:ZFIN;Acc:ZDB-GENE-101112-1]	protein_coding	ENSDARG00000056805	11:25511651-25539702	-	7483	-1.45212	9.19446e-05	17.9975	13	20	16	21	32	65	0.1651	0.224184	0.167827	0.558568	0.418795	0.554831
ENSDARG00000069608	palm2	paralemmin 2 [Source:ZFIN;Acc:ZDB-GENE-050208-62]	protein_coding	ENSDARG00000069608	10:4874957-4918318	+	10206	-0.371823	9.30707e-05	17.9847	867	966	1028	543	1127	1532	8.07316	7.9391	7.90598	10.5895	10.8142	9.58795
ENSDARG00000069264	si:ch211-196h16.5	si:ch211-196h16.5 [Source:ZFIN;Acc:ZDB-GENE-081029-8]	protein_coding	ENSDARG00000069264	1:54187900-54211850	+	4105	-0.794052	9.64263e-05	17.8705	70	74	80	61	100	179	1.62056	1.51206	1.52966	2.95767	2.38569	2.78524
ENSDARG00000070491	hpcal4	hippocalcin like 4 [Source:ZFIN;Acc:ZDB-GENE-060503-307]	protein_coding	ENSDARG00000070491	19:30934768-30975296	-	908	-0.456314	0.000108411	17.4298	403	376	471	235	516	763	42.1793	34.7338	40.7149	51.5128	55.6533	53.6737
ENSDARG00000091513	C1H3orf70 (2 of 2)	chromosome 3 open reading frame 70 [Source:HGNC Symbol;Acc:HGNC:33731]	protein_coding	ENSDARG00000091513	1:29539782-29562893	-	4764	-0.353308	0.000108665	17.4298	1058	1079	1215	584	1281	1927	21.1054	18.9976	20.0181	24.3991	26.3333	25.8364
ENSDARG00000104340	rspo1	R-spondin 1 [Source:ZFIN;Acc:ZDB-GENE-040718-44]	protein_coding	ENSDARG00000104340	16:33819620-33852360	-	2598	-2.14019	0.000119897	17.0413	5	7	5	11	26	27	0.182899	0.226	0.15106	0.842726	0.98008	0.663815
ENSDARG00000035735	gsx1	GS homeobox 1 [Source:ZFIN;Acc:ZDB-GENE-041008-135]	protein_coding	ENSDARG00000035735	5:67231932-67233402	-	1381	0.335966	0.000122355	16.9926	1491	1631	1779	575	1084	1736	102.604	99.0627	101.111	82.8718	76.871	80.2932
ENSDARG00000076262	pou3f2b	POU class 3 homeobox 2b [Source:ZFIN;Acc:ZDB-GENE-980526-370]	protein_coding	ENSDARG00000076262	16:32605790-32609062	+	3272	-0.370143	0.000123393	16.9926	1047	1068	1198	651	1156	1932	30.4098	27.3784	28.7383	39.6005	34.5996	37.7152
ENSDARG00000061590	cachd1	cache domain containing 1 [Source:ZFIN;Acc:ZDB-GENE-100819-3]	protein_coding	ENSDARG00000061590	6:31603836-31753025	-	5160	-0.434352	0.000127254	16.8964	1311	1926	1544	862	2037	2791	24.1453	31.3081	23.4864	33.2499	38.6606	34.5488
ENSDARG00000053301	insm1b	insulinoma-associated 1b [Source:ZFIN;Acc:ZDB-GENE-030131-2602]	protein_coding	ENSDARG00000053301	17:41475067-41477271	+	2204	-0.416945	0.000135928	16.6843	641	783	788	481	784	1259	27.6393	29.7989	28.0629	43.4376	34.8363	36.4869
ENSDARG00000074182	prokr1a	prokineticin receptor 1a [Source:ZFIN;Acc:ZDB-GENE-110411-180]	protein_coding	ENSDARG00000074182	1:51038317-51057904	-	2050	-1.66244	0.000135773	16.6843	11	9	13	15	24	55	0.50994	0.368246	0.497746	1.45636	1.14653	1.71369
ENSDARG00000074812	fhdc1	FH2 domain containing 1 [Source:ZFIN;Acc:ZDB-GENE-040826-4]	protein_coding	ENSDARG00000074812	1:24708684-24747977	-	5958	-0.581063	0.000170478	15.7373	213	281	246	124	389	479	3.3975	3.95599	3.2408	4.14242	6.39405	5.1352
ENSDARG00000096552	si:ch211-215l11.8	si:ch211-215l11.8 [Source:ZFIN;Acc:ZDB-GENE-121214-232]	lincRNA	ENSDARG00000096552	12:6161585-6201761	+	641	-1.36663	0.000194528	15.2006	14	32	18	16	65	66	2.07563	4.18737	2.20411	4.96815	9.93076	6.57671
ENSDARG00000014259	eya1	EYA transcriptional coactivator and phosphatase 1 [Source:ZFIN;Acc:ZDB-GENE-990712-18]	protein_coding	ENSDARG00000014259	24:13780646-13871040	+	4986	0.433891	0.000201047	15.0935	445	502	548	142	332	511	8.48179	8.44503	8.62673	5.66851	6.52098	6.54623
ENSDARG00000017739	ak5l	adenylate kinase 5, like [Source:ZFIN;Acc:ZDB-GENE-050410-2]	protein_coding	ENSDARG00000017739	5:63496284-63521902	-	1638	-0.439972	0.000214331	14.8513	349	370	406	193	478	689	20.2484	18.9469	19.455	23.4518	28.5786	26.8675
ENSDARG00000061551	rap1gap2a	RAP1 GTPase activating protein 2a [Source:ZFIN;Acc:ZDB-GENE-061013-179]	protein_coding	ENSDARG00000061551	15:29309320-29384191	+	3797	-0.390526	0.00022548	14.6665	677	814	741	383	921	1292	16.9445	17.9818	15.3178	20.0766	23.7545	21.7342
ENSDARG00000079231	slc7a14b	solute carrier family 7, member 14b [Source:ZFIN;Acc:ZDB-GENE-091113-47]	protein_coding	ENSDARG00000079231	24:26301279-26315812	-	2271	-0.835517	0.000229815	14.619	43	64	79	42	103	147	1.79941	2.36381	2.73041	3.68099	4.44168	4.1345
ENSDARG00000020771	tnr	tenascin R (restrictin, janusin) [Source:ZFIN;Acc:ZDB-GENE-030804-1]	protein_coding	ENSDARG00000020771	2:35258306-35491658	+	5056	-0.346094	0.000235037	14.5563	1015	1273	1324	592	1406	2087	19.0783	21.1189	20.5541	23.3049	27.2336	26.3656
ENSDARG00000030975	ccdc80l1	coiled-coil domain containing 80 like 1 [Source:ZFIN;Acc:ZDB-GENE-120328-4]	protein_coding	ENSDARG00000030975	6:16279782-16296383	+	3904	-1.41149	0.000245941	14.394	17	15	13	17	35	54	0.413827	0.322278	0.261368	0.866706	0.877982	0.8835
ENSDARG00000057098	htr1ab	5-hydroxytryptamine (serotonin) receptor 1A b [Source:ZFIN;Acc:ZDB-GENE-090409-2]	protein_coding	ENSDARG00000057098	21:20913339-20914777	+	1438	-0.748364	0.000267804	14.0584	121	79	137	94	140	257	7.99662	4.60806	7.4779	13.0107	9.53446	11.4156
ENSDARG00000006110	chd	chordin [Source:ZFIN;Acc:ZDB-GENE-990415-33]	protein_coding	ENSDARG00000006110	15:46557483-46594812	-	3479	-0.925486	0.00027024	14.0532	43	40	46	32	68	120	1.17461	0.964396	1.03782	1.83075	1.91417	2.20318
ENSDARG00000071493	olfm3a	olfactomedin 3a [Source:ZFIN;Acc:ZDB-GENE-080219-11]	protein_coding	ENSDARG00000071493	24:28607127-28632017	-	2910	-0.440114	0.000319192	13.3639	400	433	420	217	476	850	13.0631	12.4809	11.3286	14.8422	16.0192	18.6573
ENSDARG00000019990	cabp1a	calcium binding protein 1a [Source:ZFIN;Acc:ZDB-GENE-041010-36]	protein_coding	ENSDARG00000019990	8:39856411-39870029	-	996	-0.734676	0.0003263	13.3018	72	72	94	61	99	188	6.86994	6.06349	7.40775	12.19	9.73426	12.0565
ENSDARG00000002216	tbx3a	T-box 3a [Source:ZFIN;Acc:ZDB-GENE-070209-80]	protein_coding	ENSDARG00000002216	5:71503523-71539865	-	3916	0.376159	0.000337359	13.1904	958	1243	1159	329	816	1157	23.2489	26.6243	23.2305	16.7219	20.4068	18.8718
ENSDARG00000044935	hpdb	4-hydroxyphenylpyruvate dioxygenase b [Source:ZFIN;Acc:ZDB-GENE-040808-62]	protein_coding	ENSDARG00000044935	8:34797181-34807434	+	1621	-1.19021	0.000373501	12.7814	15	21	37	25	50	67	0.879404	1.08664	1.79158	3.06966	3.02075	2.64006
ENSDARG00000075284	kansl1l	KAT8 regulatory NSL complex subunit 1-like [Source:ZFIN;Acc:ZDB-GENE-081104-473]	protein_coding	ENSDARG00000075284	9:38927816-38961932	+	2421	-0.960336	0.000444013	12.0631	28	42	52	26	83	101	1.09912	1.45514	1.68588	2.13753	3.35746	2.66471
ENSDARG00000098438	slc6a6b	solute carrier family 6 (neurotransmitter transporter), member 6b [Source:ZFIN;Acc:ZDB-GENE-030131-3077]	protein_coding	ENSDARG00000098438	22:31584964-31600386	-	1455	-0.709221	0.000461674	11.9263	66	75	86	56	108	158	4.31083	4.32363	4.63931	7.66051	7.26922	6.93612
ENSDARG00000070360	fam212aa	family with sequence similarity 212, member Aa [Source:ZFIN;Acc:ZDB-GENE-060512-186]	protein_coding	ENSDARG00000070360	11:34786648-34794614	+	2022	0.45551	0.0005033	11.5836	385	424	490	132	241	474	18.095	17.5887	19.021	12.9935	11.6725	14.9734
ENSDARG00000061031	dner	delta/notch-like EGF repeat containing [Source:ZFIN;Acc:ZDB-GENE-130502-1]	protein_coding	ENSDARG00000061031	18:46701712-46765152	-	2259	-0.314417	0.00052505	11.432	1863	2273	2588	1104	2379	3994	78.3748	84.3982	89.922	97.2715	103.135	112.931
ENSDARG00000014673	fzd9b	frizzled class receptor 9b [Source:ZFIN;Acc:ZDB-GENE-000906-4]	protein_coding	ENSDARG00000014673	18:41658450-41660456	-	2006	-0.657245	0.000549902	11.2629	86	105	111	51	146	237	4.07425	4.39044	4.3432	5.06025	7.12769	7.54641
ENSDARG00000045137	HRH4 (1 of 2)	histamine receptor H4 [Source:HGNC Symbol;Acc:HGNC:17383]	protein_coding	ENSDARG00000045137	2:1304369-1318278	-	1170	-3.25492	0.000642024	10.6219	1	1	2	7	10	15	0.0812258	0.0716909	0.134172	1.19082	0.83703	0.818895
ENSDARG00000090071	rxfp1	relaxin/insulin-like family peptide receptor 1 [Source:ZFIN;Acc:ZDB-GENE-110125-1]	protein_coding	ENSDARG00000090071	14:49122948-49258059	-	2316	-0.871879	0.000657445	10.5501	31	51	63	35	86	109	1.27205	1.84706	2.13511	3.00789	3.63653	3.00615
ENSDARG00000077165	kcnj3a	potassium inwardly-rectifying channel, subfamily J, member 3a [Source:ZFIN;Acc:ZDB-GENE-100922-16]	protein_coding	ENSDARG00000077165	9:4508683-4543063	-	3154	-0.376689	0.00069471	10.3418	392	491	502	238	521	841	11.8115	13.0578	12.4928	15.0192	16.1772	17.0317
ENSDARG00000091320	zgc:136791	zgc:136791 [Source:ZFIN;Acc:ZDB-GENE-060421-8264]	protein_coding	ENSDARG00000091320	1:54089291-54107532	+	3748	-0.873912	0.000702868	10.322	33	43	50	32	69	101	0.836747	0.962318	1.0471	1.69935	1.80292	1.72125
ENSDARG00000041065	hspb1	heat shock protein, alpha-crystallin-related, 1 [Source:ZFIN;Acc:ZDB-GENE-030326-4]	protein_coding	ENSDARG00000041065	5:3238283-3255083	-	1663	0.920618	0.000729165	10.1932	60	89	96	11	47	58	3.42878	4.48898	4.53103	1.31654	2.76779	2.22771
ENSDARG00000011222	ccdc28b	coiled-coil domain containing 28B [Source:ZFIN;Acc:ZDB-GENE-060208-3]	protein_coding	ENSDARG00000011222	13:33151644-33163204	+	981	-0.447501	0.000735631	10.1853	250	272	257	143	319	481	24.2187	23.2568	20.5628	29.0135	31.8456	31.3183
ENSDARG00000056554	rap1gap	RAP1 GTPase activating protein [Source:ZFIN;Acc:ZDB-GENE-080402-9]	protein_coding	ENSDARG00000056554	23:22340822-22498706	+	4116	-0.409137	0.000744823	10.1617	618	797	689	329	904	1296	14.269	16.2417	13.139	15.9094	21.509	20.1119
ENSDARG00000087999	si:dkey-286j17.3	si:dkey-286j17.3 [Source:ZFIN;Acc:ZDB-GENE-050208-552]	processed_transcript	ENSDARG00000087999	22:9753271-9761685	+	2703	-2.19118	0.000791374	9.92843	2	9	3	5	26	27	0.0703176	0.279284	0.0871151	0.368177	0.942008	0.638029
ENSDARG00000008457	faah2a	fatty acid amide hydrolase 2a [Source:ZFIN;Acc:ZDB-GENE-040718-453]	protein_coding	ENSDARG00000008457	1:39519202-39540357	+	2352	-0.600991	0.000959135	9.1233	86	108	140	73	151	215	3.47489	3.85156	4.67206	6.17758	6.28734	5.8388
ENSDARG00000056084	igsf21b	immunoglobin superfamily, member 21b [Source:ZFIN;Acc:ZDB-GENE-070424-59]	protein_coding	ENSDARG00000056084	23:21711706-21735365	+	2330	-0.729762	0.000968669	9.10999	50	63	78	42	97	139	2.03936	2.26796	2.62758	3.58778	4.07702	3.8105
ENSDARG00000101869	magi3a	membrane associated guanylate kinase, WW and PDZ domain containing 3a [Source:ZFIN;Acc:ZDB-GENE-090312-48]	protein_coding	ENSDARG00000101869	23:26305444-26562860	-	5046	-0.397692	0.00100836	8.96505	410	597	612	271	669	945	7.72177	9.92378	9.51968	10.6894	12.9839	11.9621
ENSDARG00000078415	lrrc3	leucine rich repeat containing 3 [Source:ZFIN;Acc:ZDB-GENE-080327-13]	protein_coding	ENSDARG00000078415	9:42355790-42362957	+	1198	-0.449895	0.00103643	8.87505	231	279	253	130	329	471	18.3246	19.5343	16.5761	21.5983	26.8947	25.1123
ENSDARG00000026796	grm1a	glutamate receptor, metabotropic 1a [Source:ZFIN;Acc:ZDB-GENE-030131-7893]	protein_coding	ENSDARG00000026796	20:32144505-32209939	-	5021	-0.358641	0.00109199	8.68527	674	788	849	350	905	1438	12.757	13.1639	13.272	13.8743	17.6517	18.2933
ENSDARG00000060303	slc4a10b	solute carrier family 4, sodium bicarbonate transporter, member 10b [Source:ZFIN;Acc:ZDB-GENE-081105-62]	protein_coding	ENSDARG00000060303	9:51758480-51847346	-	3286	-0.337392	0.00109725	8.68527	839	866	999	512	887	1609	24.2647	22.1055	23.8625	31.0124	26.4352	31.276
ENSDARG00000052556	fgfrl1b	fibroblast growth factor receptor-like 1b [Source:ZFIN;Acc:ZDB-GENE-050201-3]	protein_coding	ENSDARG00000052556	14:41233085-41311495	-	3565	-1.28103	0.00125111	8.14404	11	23	13	18	31	50	0.293233	0.541151	0.286221	1.00495	0.851588	0.895846
ENSDARG00000055229	ncs1a	neuronal calcium sensor 1a [Source:ZFIN;Acc:ZDB-GENE-021220-1]	protein_coding	ENSDARG00000055229	5:31667405-31845650	-	2285	-0.433527	0.00132851	7.91183	204	247	243	126	274	431	8.48446	9.06694	8.34715	10.9753	11.7433	12.048
ENSDARG00000038159	tcf7l1a	transcription factor 7-like 1a (T-cell specific, HMG-box) [Source:ZFIN;Acc:ZDB-GENE-980605-30]	protein_coding	ENSDARG00000038159	10:42367346-42469519	-	3106	-0.455	0.00139934	7.77059	237	351	319	146	405	561	7.25148	9.47885	8.06134	9.35587	12.7697	11.5368
ENSDARG00000077121	cyp26b1	cytochrome P450, family 26, subfamily b, polypeptide 1 [Source:ZFIN;Acc:ZDB-GENE-030131-2908]	protein_coding	ENSDARG00000077121	7:25052584-25077440	+	3876	0.647507	0.00139815	7.77059	174	274	399	61	145	285	4.26624	5.92948	8.07992	3.13241	3.66363	4.6966
ENSDARG00000099980	bpifcl	BPI fold containing family C, like [Source:ZFIN;Acc:ZDB-GENE-070912-360]	protein_coding	ENSDARG00000099980	9:343420-354251	+	1916	-1.56795	0.00139892	7.77059	12	23	7	15	60	29	0.595204	1.00689	0.286761	1.55822	3.06678	0.966775
ENSDARG00000069262	erich3	glutamate-rich 3 [Source:ZFIN;Acc:ZDB-GENE-070209-295]	protein_coding	ENSDARG00000069262	8:17897762-17911493	+	2239	-1.1646	0.00147753	7.56219	10	23	27	18	35	66	0.424449	0.861636	0.946516	1.60012	1.53088	1.88284
ENSDARG00000074222	rap1gap2b	RAP1 GTPase activating protein 2b [Source:ZFIN;Acc:ZDB-GENE-080722-11]	protein_coding	ENSDARG00000074222	21:30983603-31107208	-	2405	-0.49316	0.00151521	7.48042	165	166	171	88	213	334	6.52002	5.78952	5.58083	7.28283	8.67345	8.87062
ENSDARG00000005690	slc25a23a	solute carrier family 25 (mitochondrial carrier; phosphate carrier), member 23a [Source:ZFIN;Acc:ZDB-GENE-121214-154]	protein_coding	ENSDARG00000005690	1:54296539-54320095	-	6252	-0.327574	0.00177645	6.81702	635	679	771	405	695	1176	9.65239	9.10963	9.67951	12.8934	10.8866	12.0146
ENSDARG00000059690	slc29a4	solute carrier family 29 (equilibrative nucleoside transporter), member 4 [Source:ZFIN;Acc:ZDB-GENE-070112-1932]	protein_coding	ENSDARG00000059690	3:40173551-40207875	+	2554	-0.297022	0.00180577	6.77314	776	837	874	429	869	1408	28.8749	27.4887	26.8602	33.4325	33.3216	35.2131
ENSDARG00000003680	runx1t1	runt-related transcription factor 1; translocated to, 1 (cyclin D-related) [Source:ZFIN;Acc:ZDB-GENE-060929-164]	protein_coding	ENSDARG00000003680	19:34114429-34199596	+	6609	-0.275932	0.00182467	6.755	1616	2132	2096	997	2114	3063	23.2373	27.0584	24.8928	30.0256	31.3254	29.6029
ENSDARG00000039750	ldlrap1b	low density lipoprotein receptor adaptor protein 1b [Source:ZFIN;Acc:ZDB-GENE-070112-1012]	protein_coding	ENSDARG00000039750	13:45458994-45491957	-	1224	-1.07557	0.00187653	6.66017	27	20	19	18	45	61	2.09634	1.37056	1.2184	2.92701	3.60046	3.18325
ENSDARG00000092170	apoc1l	apolipoprotein C-I like [Source:ZFIN;Acc:ZDB-GENE-030131-1074]	protein_coding	ENSDARG00000092170	16:24057093-24058689	+	783	0.72128	0.00191131	6.60713	211	136	181	63	68	143	25.6095	14.5689	18.1441	16.0144	8.505	11.6653
ENSDARG00000043010	camk2d1	calcium/calmodulin-dependent protein kinase (CaM kinase) II delta 1 [Source:ZFIN;Acc:ZDB-GENE-040801-121]	protein_coding	ENSDARG00000043010	7:57423276-57578210	+	4589	-0.359691	0.00192704	6.5981	418	534	651	283	588	937	8.65642	9.76052	11.1348	12.2744	12.5483	13.042
ENSDARG00000053383	rprma	reprimo, TP53 dependent G2 arrest mediator candidate a [Source:ZFIN;Acc:ZDB-GENE-050522-218]	protein_coding	ENSDARG00000053383	9:4643404-4644436	+	1032	-1.01856	0.00194704	6.57967	19	27	30	24	34	78	1.74966	2.19449	2.28171	4.62876	3.22646	4.82767
ENSDARG00000091602	si:dkey-163f14.6	si:dkey-163f14.6 [Source:ZFIN;Acc:ZDB-GENE-141215-18]	protein_coding	ENSDARG00000091602	11:30034956-30046901	+	3348	-0.512145	0.00214291	6.18961	198	337	280	136	413	476	5.6203	8.44295	6.56433	8.08512	12.0807	9.08122
ENSDARG00000069111	IKZF2	IKAROS family zinc finger 2 (Helios) [Source:HGNC Symbol;Acc:HGNC:13177]	protein_coding	ENSDARG00000069111	9:40149437-40213014	-	2658	-0.612186	0.00219023	6.12083	69	83	93	48	116	167	2.46703	2.61923	2.74629	3.59434	4.27396	4.01314
ENSDARG00000092600	si:dkey-256e7.5	si:dkey-256e7.5 [Source:ZFIN;Acc:ZDB-GENE-090313-282]	protein_coding	ENSDARG00000092600	1:16959450-16982100	-	1707	-2.62289	0.0023036	5.9276	3	2	1	6	11	15	0.16702	0.0982757	0.0459816	0.699601	0.631083	0.561281
ENSDARG00000019835	nkx2.1	NK2 homeobox 1 [Source:ZFIN;Acc:ZDB-GENE-010404-1]	protein_coding	ENSDARG00000019835	17:38314822-38317040	+	1808	0.25996	0.00242467	5.73091	1668	1947	1985	623	1406	2124	87.6754	90.327	86.1748	68.5839	76.1577	75.0376
ENSDARG00000102120	SNORA74	Small nucleolar RNA SNORA74 [Source:RFAM;Acc:RF00090]	snoRNA	ENSDARG00000102120	14:14531509-14531707	+	198	0.533745	0.00245898	5.69551	409	277	347	103	184	358	196.308	117.345	137.557	103.539	91.008	115.489
ENSDARG00000075752	myo18aa	myosin XVIIIAa [Source:ZFIN;Acc:ZDB-GENE-080425-5]	protein_coding	ENSDARG00000075752	10:37006998-37131603	-	10273	-1.00218	0.00265635	5.38568	20	35	24	18	59	62	0.185017	0.285773	0.183372	0.348745	0.562447	0.385494
ENSDARG00000027618	grip2b	glutamate receptor interacting protein 2b [Source:ZFIN;Acc:ZDB-GENE-070705-172]	protein_coding	ENSDARG00000027618	22:31258603-31517396	+	4176	-0.525042	0.0026724	5.38483	94	146	158	80	169	250	2.13918	2.93253	2.96971	3.81296	3.96327	3.82386
ENSDARG00000057887	nts	neurotensin [Source:ZFIN;Acc:ZDB-GENE-091204-433]	protein_coding	ENSDARG00000057887	18:16340958-16350638	+	863	-0.496826	0.00271345	5.34382	161	141	182	109	206	269	17.7294	13.7043	16.5531	25.139	23.3767	19.9097
ENSDARG00000038384	th2	tyrosine hydroxylase 2 [Source:ZFIN;Acc:ZDB-GENE-050201-1]	protein_coding	ENSDARG00000038384	4:17391601-17402115	-	1641	-0.499197	0.00275934	5.29602	169	138	172	85	198	329	9.78719	7.05375	8.22693	10.3096	11.8164	12.8059
ENSDARG00000045275	klhl14	kelch-like family member 14 [Source:ZFIN;Acc:ZDB-GENE-091204-223]	protein_coding	ENSDARG00000045275	24:35993026-36019174	+	3161	0.514637	0.00282958	5.21173	185	179	227	59	136	163	5.56195	4.74983	5.63663	3.71501	4.21349	3.29371
ENSDARG00000080895	SNORD97	Small nucleolar RNA SNORD97 [Source:RFAM;Acc:RF01291]	snoRNA	ENSDARG00000080895	18:16732732-16732916	+	184	0.334327	0.00293574	5.08805	1248	1184	1316	452	752	1426	644.58	539.739	561.379	488.938	400.246	495.022
ENSDARG00000100592	slc8a2b	solute carrier family 8 (sodium/calcium exchanger), member 2b [Source:ZFIN;Acc:ZDB-GENE-050419-209]	protein_coding	ENSDARG00000100592	15:42811737-43025035	+	3458	-0.378161	0.00294459	5.08805	279	385	369	204	397	553	7.6676	9.33868	8.37567	11.7419	11.2433	10.2146
ENSDARG00000000606	dnah7l	dynein, axonemal, heavy polypeptide 7 like [Source:ZFIN;Acc:ZDB-GENE-030616-623]	protein_coding	ENSDARG00000000606	1:21309711-21542595	+	12927	-0.536321	0.00324021	4.69704	153	260	186	97	306	374	1.1248	1.68704	1.12936	1.49351	2.3182	1.84798
ENSDARG00000069159	rab38b	RAB38b, member of RAS oncogene family [Source:ZFIN;Acc:ZDB-GENE-091204-345]	protein_coding	ENSDARG00000069159	10:25304777-25320032	+	4723	-1.89249	0.00334889	4.5781	4	4	6	5	21	20	0.0804863	0.0710382	0.0997129	0.21071	0.43544	0.27048
ENSDARG00000031222	lhx2b	LIM homeobox 2b [Source:ZFIN;Acc:ZDB-GENE-051220-1]	protein_coding	ENSDARG00000031222	8:3026370-3042643	+	3677	-0.320658	0.00348919	4.42405	601	855	773	368	836	1263	15.5332	19.5039	16.5008	19.9199	22.2659	21.9398
ENSDARG00000020541	ism1	isthmin 1 [Source:ZFIN;Acc:ZDB-GENE-050523-3]	protein_coding	ENSDARG00000020541	13:34639134-34667481	-	4750	-0.530673	0.00354544	4.37865	136	111	122	77	166	224	2.72098	1.9601	2.01597	3.22649	3.42249	3.01215
ENSDARG00000068557	htr5al	5-hydroxytryptamine (serotonin) receptor 5A like [Source:ZFIN;Acc:ZDB-GENE-030616-574]	protein_coding	ENSDARG00000068557	7:40801780-40822425	-	2305	-0.712807	0.00359789	4.3388	41	49	64	37	77	104	1.69041	1.7831	2.17935	3.19495	3.2715	2.88194
ENSDARG00000079062	samd1b	sterile alpha motif domain containing 1b [Source:ZFIN;Acc:ZDB-GENE-090313-2]	protein_coding	ENSDARG00000079062	1:55140001-55162454	-	2771	-0.443704	0.003646	4.30492	177	195	180	98	241	325	6.07039	5.90266	5.09864	7.03918	8.51741	7.49151
ENSDARG00000054454	epha4a	eph receptor A4a [Source:ZFIN;Acc:ZDB-GENE-001207-7]	protein_coding	ENSDARG00000054454	2:40102181-40170399	-	5061	-0.2402	0.0037666	4.18725	1624	1967	2102	921	2010	2987	30.4951	32.6	32.5998	36.2206	38.8944	37.6983
ENSDARG00000069767	pvrl1a	poliovirus receptor-related 1a [Source:ZFIN;Acc:ZDB-GENE-090224-1]	protein_coding	ENSDARG00000069767	21:22552971-22598657	-	1813	-0.991893	0.00401198	3.9367	17	29	26	14	39	80	0.89111	1.34168	1.12562	1.53696	2.10666	2.81848
ENSDARG00000059348	rxfp3.3b	relaxin/insulin-like family peptide receptor 3.3b [Source:ZFIN;Acc:ZDB-GENE-121030-6]	protein_coding	ENSDARG00000059348	25:1223527-1224739	+	1212	-0.493672	0.00414958	3.81366	113	134	138	70	146	272	8.86045	9.27368	8.93706	11.4955	11.7972	14.3347
ENSDARG00000075930	adamts2	ADAM metallopeptidase with thrombospondin type 1 motif, 2 [Source:ZFIN;Acc:ZDB-GENE-070816-3]	protein_coding	ENSDARG00000075930	21:32479728-32647380	-	3951	-0.710708	0.00423667	3.74674	39	53	79	42	87	109	0.938075	1.12517	1.56942	2.1158	2.15645	1.76215
ENSDARG00000035471	MEGF9 (1 of 2)	multiple EGF-like-domains 9 [Source:HGNC Symbol;Acc:HGNC:3234]	protein_coding	ENSDARG00000035471	5:30880188-30990847	+	2112	-0.535855	0.00428058	3.72512	122	153	174	62	236	293	5.48967	6.07641	6.46656	5.84293	10.9432	8.86128
ENSDARG00000100374	txnrd1	thioredoxin reductase 1 [Source:ZFIN;Acc:ZDB-GENE-030327-2]	protein_coding	ENSDARG00000100374	6:661725-688111	-	2976	-0.247217	0.00447729	3.55304	1335	1536	1590	792	1466	2359	42.6313	43.292	41.9355	52.9694	48.2423	50.6311
ENSDARG00000094414	aknad1	AKNA domain containing 1 [Source:ZFIN;Acc:ZDB-GENE-070912-649]	protein_coding	ENSDARG00000094414	2:45658460-45684937	+	1570	-1.21792	0.00456068	3.49581	11	13	14	11	29	38	0.665845	0.694534	0.699917	1.39452	1.80895	1.54599
ENSDARG00000054794	plcxd3	phosphatidylinositol-specific phospholipase C, X domain containing 3 [Source:ZFIN;Acc:ZDB-GENE-050327-10]	protein_coding	ENSDARG00000054794	8:31812163-31853622	+	2378	-0.2449	0.0048119	3.30842	1444	1573	1579	788	1578	2412	57.7079	55.4839	52.1181	65.9549	64.9864	64.787
ENSDARG00000094677	MPDZ	multiple PDZ domain protein [Source:HGNC Symbol;Acc:HGNC:7208]	protein_coding	ENSDARG00000094677	1:22471614-22549307	+	6152	-0.381783	0.00480784	3.30842	281	437	416	181	450	690	4.3408	5.9582	5.30756	5.85592	7.16347	7.164
ENSDARG00000090793	si:ch211-207j7.2	si:ch211-207j7.2 [Source:ZFIN;Acc:ZDB-GENE-120215-232]	protein_coding	ENSDARG00000090793	6:7844434-7858454	+	3366	-0.972666	0.00488486	3.26562	15	26	26	20	39	54	0.423504	0.647902	0.606286	1.18263	1.13469	1.02471
ENSDARG00000057728	slc17a8	solute carrier family 17 (vesicular glutamate transporter), member 8 [Source:ZFIN;Acc:ZDB-GENE-060503-416]	protein_coding	ENSDARG00000057728	18:15647654-15666895	+	1773	-0.607651	0.00537865	2.86985	65	65	69	43	92	131	3.48405	3.07507	3.05463	4.82717	5.08167	4.71938
ENSDARG00000100366	si:dkey-102m7.3	si:dkey-102m7.3 [Source:ZFIN;Acc:ZDB-GENE-091204-389]	protein_coding	ENSDARG00000100366	14:14530904-14532978	+	1738	0.46492	0.00547341	2.81633	461	319	418	125	222	437	25.2076	15.3954	18.8775	14.3151	12.5092	16.0603
ENSDARG00000070831	rftn1a	raftlin, lipid raft linker 1a [Source:ZFIN;Acc:ZDB-GENE-060503-293]	protein_coding	ENSDARG00000070831	19:20707868-20803760	-	2462	0.435172	0.00551147	2.80846	199	244	246	65	138	255	7.68148	8.31288	7.84269	5.25482	5.48932	6.61569
ENSDARG00000083108	SNORA73	Small nucleolar RNA SNORA73 family [Source:RFAM;Acc:RF00045]	snoRNA	ENSDARG00000083108	20:30471806-30472027	-	221	0.587929	0.00565279	2.7206	193	124	161	43	93	150	82.9937	47.063	57.181	38.7266	41.2114	43.3533
ENSDARG00000074149	itpr1b	inositol 1,4,5-trisphosphate receptor, type 1b [Source:ZFIN;Acc:ZDB-GENE-070604-2]	protein_coding	ENSDARG00000074149	11:35515343-35758022	-	9679	-0.406886	0.0057944	2.63514	428	743	628	278	805	1045	4.20236	6.43885	5.09269	5.71672	8.14503	6.89618
ENSDARG00000086493	mtnr1bb	melatonin receptor 1Bb [Source:ZFIN;Acc:ZDB-GENE-990415-156]	protein_coding	ENSDARG00000086493	10:25066006-25099703	-	1420	-0.618846	0.00605061	2.46911	50	87	84	37	105	164	3.34628	5.13903	4.64311	5.18616	7.24149	7.37697
ENSDARG00000040190	qdpra	quinoid dihydropteridine reductase a [Source:ZFIN;Acc:ZDB-GENE-070705-197]	protein_coding	ENSDARG00000040190	14:47886147-47909986	-	4656	-0.27775	0.00628896	2.38774	1619	1559	1583	876	1675	2463	33.0456	28.0856	26.6862	37.4476	35.2313	33.7889
ENSDARG00000069252	mixl1	Mix paired-like homeobox [Source:ZFIN;Acc:ZDB-GENE-000208-20]	protein_coding	ENSDARG00000069252	20:43818078-43826782	-	2709	-2.91483	0.00621221	2.38774	0	4	0	4	8	15	0	0.123851	0	0.293889	0.289207	0.353676
ENSDARG00000073824	RASGRF1	Ras protein-specific guanine nucleotide-releasing factor 1 [Source:HGNC Symbol;Acc:HGNC:9875]	protein_coding	ENSDARG00000073824	18:26353350-26434780	+	5057	-0.230814	0.00628676	2.38774	2114	2439	2603	1092	2585	3802	39.7276	40.4547	40.4017	42.9796	50.0604	48.0222
ENSDARG00000079187	tbx19	T-box 19 [Source:ZFIN;Acc:ZDB-GENE-110411-5]	protein_coding	ENSDARG00000079187	6:8968361-8985434	+	1707	0.508258	0.00623298	2.38774	137	168	176	36	98	174	7.62723	8.25516	8.09277	4.19761	5.62237	6.51086
ENSDARG00000032372	CCDC180	coiled-coil domain containing 180 [Source:HGNC Symbol;Acc:HGNC:29303]	protein_coding	ENSDARG00000032372	5:50481359-50501705	-	3541	-0.90912	0.00635791	2.36173	19	30	29	16	54	59	0.509927	0.710633	0.642821	0.899346	1.49346	1.06426
ENSDARG00000055100	cxcl12b	chemokine (C-X-C motif) ligand 12b (stromal cell-derived factor 1) [Source:ZFIN;Acc:ZDB-GENE-030721-1]	protein_coding	ENSDARG00000055100	22:27067101-27083041	-	2844	0.319932	0.00649815	2.28821	666	653	675	219	435	782	22.2548	19.259	18.6291	15.3267	14.9791	17.563
ENSDARG00000030547	rnd1	Rho family GTPase 1 [Source:ZFIN;Acc:ZDB-GENE-040630-6]	protein_coding	ENSDARG00000030547	23:17874455-17888435	+	3383	-0.237045	0.00674223	2.14921	1833	1909	2113	1013	1879	3183	51.4921	47.3319	49.0248	59.5992	54.3941	60.0976
ENSDARG00000102216	dlg1l	discs, large (Drosophila) homolog 1, like [Source:ZFIN;Acc:ZDB-GENE-050222-3]	protein_coding	ENSDARG00000102216	2:5059547-5234147	-	8624	-0.262317	0.00700346	2.00514	1035	1388	1311	625	1372	1909	11.4054	13.4999	11.932	14.4246	15.5802	14.139
ENSDARG00000035970	ptprn2	protein tyrosine phosphatase, receptor type, N polypeptide 2 [Source:ZFIN;Acc:ZDB-GENE-030131-3758]	protein_coding	ENSDARG00000035970	7:39957344-40228369	+	4564	-0.285033	0.00716773	1.92539	3710	5298	4609	2088	5319	7401	77.2517	97.368	79.2646	91.0579	114.133	103.578
ENSDARG00000036359	minal	MYC induced nuclear antigen-like [Source:ZFIN;Acc:ZDB-GENE-040426-1283]	protein_coding	ENSDARG00000036359	10:37570-42845	+	2256	0.574963	0.00760083	1.69143	131	111	119	27	76	117	5.51839	4.12699	4.14024	2.38209	3.29915	3.3126
ENSDARG00000088810	prox1b	prospero homeobox 1b [Source:ZFIN;Acc:ZDB-GENE-050107-3]	protein_coding	ENSDARG00000088810	7:19678604-19688505	-	3563	0.220071	0.00777429	1.61416	1815	2038	2257	763	1486	2340	48.4106	47.9776	49.7203	42.6228	40.8442	41.9491
ENSDARG00000086842	dap1b	death associated protein 1b [Source:ZFIN;Acc:ZDB-GENE-000511-4]	protein_coding	ENSDARG00000086842	9:52858942-52862796	+	642	0.445741	0.00782391	1.60716	219	205	288	75	129	262	32.4182	26.7836	35.2108	23.2519	19.678	26.0669
ENSDARG00000017579	si:ch211-195b15.7	si:ch211-195b15.7 [Source:ZFIN;Acc:ZDB-GENE-131121-183]	protein_coding	ENSDARG00000017579	3:32325101-32340441	-	5091	-1.81672	0.00797205	1.54623	4	4	4	6	13	18	0.0746684	0.0659032	0.0616701	0.234575	0.250073	0.225835
ENSDARG00000104292	ctgfb	connective tissue growth factor b [Source:ZFIN;Acc:ZDB-GENE-070705-82]	protein_coding	ENSDARG00000104292	19:13939304-13946435	-	3232	0.611241	0.00836201	1.35926	148	100	127	40	58	120	4.35181	2.59525	3.08426	2.46332	1.75745	2.37155
ENSDARG00000021913	ak9	adenylate kinase 9 [Source:ZFIN;Acc:ZDB-GENE-041014-337]	protein_coding	ENSDARG00000021913	20:33805438-33834952	+	5504	-0.636061	0.00840961	1.35495	46	52	58	33	74	106	0.794254	0.792455	0.827118	1.19335	1.31668	1.23013
ENSDARG00000043241	arrb1	arrestin, beta 1 [Source:ZFIN;Acc:ZDB-GENE-060824-1]	protein_coding	ENSDARG00000043241	15:5396813-5473899	-	2109	-0.256541	0.00888442	1.13667	765	920	961	427	876	1521	34.4719	36.5899	35.7655	40.2981	40.6775	46.0655
ENSDARG00000058410	acbd5b	acyl-CoA binding domain containing 5b [Source:ZFIN;Acc:ZDB-GENE-070705-18]	protein_coding	ENSDARG00000058410	2:10120857-10143585	+	1347	-1.15464	0.00908014	1.09102	7	17	16	15	28	31	0.493867	1.0586	0.932332	2.21644	2.03572	1.47
ENSDARG00000069430	tp53i11a	tumor protein p53 inducible protein 11a [Source:ZFIN;Acc:ZDB-GENE-050306-58]	protein_coding	ENSDARG00000069430	7:26378124-26434621	+	3205	-0.300141	0.00906882	1.09102	635	660	760	298	760	1253	18.8289	17.2729	18.6125	18.5064	23.2227	24.9716
ENSDARG00000075960	cdh24a	cadherin 24, type 2a [Source:ZFIN;Acc:ZDB-GENE-090312-96]	protein_coding	ENSDARG00000075960	23:40762398-40849343	+	2382	-0.42347	0.00910356	1.09102	138	218	185	91	215	342	5.50576	7.67652	6.09604	7.60383	8.83942	9.1708
ENSDARG00000089485	tecrl2a	trans-2,3-enoyl-CoA reductase-like 2a [Source:ZFIN;Acc:ZDB-GENE-131121-138]	protein_coding	ENSDARG00000089485	24:28565258-28570201	-	1388	-1.77218	0.00924714	1.04294	5	5	3	5	18	16	0.342342	0.302155	0.169648	0.71699	1.27002	0.736297
ENSDARG00000083129	dre-mir-7a-2	dre-mir-7a-2 [Source:miRBase;Acc:MI0001362]	miRNA	ENSDARG00000083129	7:14205060-14205157	-	97	1.37226	0.00937071	1.00507	24	30	17	1	9	16	23.5136	25.9418	13.7561	2.05192	9.08653	10.5359
ENSDARG00000070743	tmem45a	transmembrane protein 45a [Source:ZFIN;Acc:ZDB-GENE-050522-34]	protein_coding	ENSDARG00000070743	6:36843726-36859642	+	1972	-0.524832	0.0095077	0.961738	82	79	86	47	109	159	3.95173	3.36024	3.42302	4.74377	5.41311	5.15007
ENSDARG00000031200	ppp2r5cb	protein phosphatase 2, regulatory subunit B', gamma b [Source:ZFIN;Acc:ZDB-GENE-041014-4]	protein_coding	ENSDARG00000031200	20:54108746-54174069	-	7723	-0.223412	0.00964743	0.937502	1708	2068	2117	900	2104	3114	21.0175	22.4602	21.5156	23.1947	26.6801	25.7546
ENSDARG00000063153	bcl11ab	B-cell CLL/lymphoma 11Ab [Source:ZFIN;Acc:ZDB-GENE-061009-4]	protein_coding	ENSDARG00000063153	6:6333843-6384350	+	2605	0.269488	0.00964605	0.937502	659	849	818	265	578	854	24.0413	27.3369	24.647	20.2475	21.7294	20.9398
ENSDARG00000100041	si:ch1073-235m4.3	si:ch1073-235m4.3 [Source:ZFIN;Acc:ZDB-GENE-141216-217]	lincRNA	ENSDARG00000100041	7:71786413-71789463	-	2773	-0.405204	0.00977169	0.901354	283	272	226	146	336	425	9.69877	8.22752	6.397	10.4794	11.8663	9.78953
ENSDARG00000004648	kctd16a	potassium channel tetramerization domain containing 16a [Source:ZFIN;Acc:ZDB-GENE-060117-1]	protein_coding	ENSDARG00000004648	14:23514391-23552285	+	1717	0.521032	0.010105	0.830034	98	136	138	32	75	124	5.4242	6.64383	6.30851	3.70948	4.27778	4.6129
ENSDARG00000008310	ip6k2a	inositol hexakisphosphate kinase 2a [Source:ZFIN;Acc:ZDB-GENE-030131-760]	protein_coding	ENSDARG00000008310	6:42411545-42420689	-	2793	-0.236475	0.0101168	0.830034	877	1093	1164	509	1079	1663	29.8407	32.8246	32.7115	36.2727	37.8336	38.0316
ENSDARG00000056566	necab1	N-terminal EF-hand calcium binding protein 1 [Source:ZFIN;Acc:ZDB-GENE-050417-395]	protein_coding	ENSDARG00000056566	19:31850375-31935364	-	1597	-0.3333	0.0101552	0.830034	263	297	343	169	297	535	15.6506	15.5992	16.858	21.0627	18.2129	21.3979
ENSDARG00000070434	rhov	ras homolog family member V [Source:ZFIN;Acc:ZDB-GENE-031002-10]	protein_coding	ENSDARG00000070434	20:28465651-28469047	+	1933	-1.67924	0.0100326	0.830034	5	4	5	5	13	23	0.245821	0.173571	0.203028	0.514838	0.658626	0.760009
ENSDARG00000087328	U4	U4 spliceosomal RNA [Source:RFAM;Acc:RF00015]	snRNA	ENSDARG00000087328	4:14726318-14726459	+	141	0.417333	0.0100611	0.830034	344	273	289	94	191	325	231.857	162.403	160.878	132.691	132.66	147.227
ENSDARG00000098258	SLC16A7	solute carrier family 16 (monocarboxylate transporter), member 7 [Source:HGNC Symbol;Acc:HGNC:10928]	protein_coding	ENSDARG00000098258	KN149739:32837-45969	-	3854	-1.37092	0.0102026	0.828762	7	9	9	5	17	40	0.17261	0.195876	0.183294	0.258221	0.431981	0.662935
ENSDARG00000036082	tph1b	tryptophan hydroxylase 1b [Source:ZFIN;Acc:ZDB-GENE-030805-6]	protein_coding	ENSDARG00000036082	7:32835181-32843734	-	2173	-0.555887	0.0104805	0.730859	56	97	84	54	104	140	2.44911	3.74422	3.03415	4.94615	4.68706	4.1152
ENSDARG00000003142	dachc	dachshund c [Source:ZFIN;Acc:ZDB-GENE-020402-5]	protein_coding	ENSDARG00000003142	1:29781208-29885073	-	3060	-0.406045	0.0105488	0.721403	131	189	191	104	184	299	4.06846	5.18072	4.89925	6.76464	5.88876	6.24126
ENSDARG00000006120	tbx2b	T-box 2b [Source:ZFIN;Acc:ZDB-GENE-990726-27]	protein_coding	ENSDARG00000006120	15:27431517-27438464	+	2616	0.249309	0.010726	0.68634	823	990	979	314	705	1062	29.898	31.743	29.374	23.8905	26.3924	25.9304
ENSDARG00000055238	kif17	kinesin family member 17 [Source:ZFIN;Acc:ZDB-GENE-080724-12]	protein_coding	ENSDARG00000055238	11:37385664-37410001	+	3008	-0.583071	0.010722	0.68634	57	62	65	33	88	125	1.80085	1.72888	1.69611	2.18358	2.86505	2.65433
ENSDARG00000031435	zgc:56493	zgc:56493 [Source:ZFIN;Acc:ZDB-GENE-030131-8581]	protein_coding	ENSDARG00000031435	1:39545597-39552488	+	1088	-0.25119	0.0107917	0.678359	1167	1176	1425	688	1206	2003	101.935	90.6626	102.803	125.861	108.554	117.591
ENSDARG00000033635	npffr2a		protein_coding	ENSDARG00000033635	5:45012671-45051263	-	1924	-0.40298	0.0109588	0.630047	154	160	188	78	206	313	7.60669	6.97533	7.66957	8.06905	10.4855	10.3911
ENSDARG00000017429	sphkap	SPHK1 interactor, AKAP domain containing [Source:ZFIN;Acc:ZDB-GENE-050419-32]	protein_coding	ENSDARG00000017429	18:46397890-46466483	-	4791	-0.255627	0.0111902	0.575965	573	685	715	312	705	1072	11.366	11.9926	11.7138	12.9617	14.4109	14.2919
ENSDARG00000079556	C2CD4C (1 of 2)	C2 calcium-dependent domain containing 4C [Source:HGNC Symbol;Acc:HGNC:29417]	protein_coding	ENSDARG00000079556	2:53152822-53154088	-	1266	-0.353366	0.0111678	0.575965	263	254	310	149	272	524	19.7425	16.8287	19.2197	23.4253	21.0408	26.4375
ENSDARG00000076729	myo9aa	myosin IXAa [Source:ZFIN;Acc:ZDB-GENE-080424-5]	protein_coding	ENSDARG00000076729	7:56534087-56786573	+	9485	-0.262363	0.0113967	0.532888	571	733	716	348	731	1027	5.72109	6.48211	5.92507	7.30255	7.54757	6.91601
ENSDARG00000104259	RAB26	RAB26, member RAS oncogene family [Source:HGNC Symbol;Acc:HGNC:14259]	protein_coding	ENSDARG00000104259	12:1091740-1241998	+	501	-0.372315	0.0113877	0.532888	179	188	223	119	207	338	33.9543	31.4753	34.937	47.2761	40.4632	43.0925
ENSDARG00000100012	si:ch211-239d6.4	si:ch211-239d6.4 [Source:ZFIN;Acc:ZDB-GENE-141215-44]	lincRNA	ENSDARG00000100012	19:25571318-25572968	-	1650	-0.274828	0.0116554	0.453452	479	489	524	256	526	809	27.5887	24.8585	24.9267	30.8808	31.2197	31.3175
ENSDARG00000005586	zbtb20	zinc finger and BTB domain containing 20 [Source:ZFIN;Acc:ZDB-GENE-070112-1992]	protein_coding	ENSDARG00000005586	5:66854810-66982733	-	4184	-0.357897	0.0119007	0.380982	323	571	464	234	529	763	7.33653	11.4471	8.70451	11.1316	12.382	11.6481
ENSDARG00000075277	si:dkeyp-14d3.1	si:dkeyp-14d3.1 [Source:ZFIN;Acc:ZDB-GENE-081104-459]	protein_coding	ENSDARG00000075277	8:35483483-36031303	+	4106	-0.339209	0.0121588	0.305715	415	598	509	232	658	819	9.60526	12.2161	9.73009	11.2461	15.694	12.7405
ENSDARG00000028857	sgsm1a	small G protein signaling modulator 1a [Source:ZFIN;Acc:ZDB-GENE-060526-379]	protein_coding	ENSDARG00000028857	5:19506557-19589593	+	4352	-0.264547	0.0122912	0.276523	937	1355	1342	566	1303	2012	20.4612	26.1156	24.2037	25.8857	29.3213	29.5299
ENSDARG00000008816	glud1a	glutamate dehydrogenase 1a [Source:ZFIN;Acc:ZDB-GENE-030114-2]	protein_coding	ENSDARG00000008816	13:22548633-22568574	-	2488	0.404729	0.0124405	0.241861	231	212	256	78	132	260	8.82351	7.14719	8.07621	6.23989	5.19578	6.67491
ENSDARG00000016494	ddc	dopa decarboxylase [Source:ZFIN;Acc:ZDB-GENE-040426-2656]	protein_coding	ENSDARG00000016494	16:8384812-8429020	-	4346	-0.289378	0.0125227	0.230951	554	559	568	320	542	935	12.1143	10.7888	10.2583	14.6552	12.2134	13.7418
ENSDARG00000074004	stac	SH3 and cysteine rich domain [Source:ZFIN;Acc:ZDB-GENE-131121-459]	protein_coding	ENSDARG00000074004	17:24728807-24771413	+	3802	-0.821755	0.0125938	0.223974	18	38	33	19	58	59	0.449925	0.838342	0.681271	0.994659	1.49397	0.991203
ENSDARG00000101648	si:ch73-351f10.4	si:ch73-351f10.4 [Source:ZFIN;Acc:ZDB-GENE-141216-212]	antisense	ENSDARG00000101648	19:41861880-41883498	-	1560	0.317357	0.0126896	0.208601	366	426	402	133	301	405	22.2965	22.9052	20.2264	16.9691	18.896	16.5826
ENSDARG00000062165	TUB	tubby bipartite transcription factor [Source:HGNC Symbol;Acc:HGNC:12406]	protein_coding	ENSDARG00000062165	7:27705558-27769983	+	2024	-0.263326	0.0128219	0.181051	517	573	583	301	561	893	24.275	23.7462	22.6087	29.5998	27.1444	28.1815
ENSDARG00000063706	pde8b	phosphodiesterase 8B [Source:ZFIN;Acc:ZDB-GENE-091117-3]	protein_coding	ENSDARG00000063706	21:7904734-7953492	-	2398	-0.302534	0.0131677	0.0847981	344	388	403	176	399	689	13.6329	13.5716	13.1909	14.6082	16.2949	18.3524
ENSDARG00000102141	CABZ01102632.1		protein_coding	ENSDARG00000102141	4:251200-252106	+	512	0.697839	0.0132145	0.0847981	55	63	80	16	28	66	10.2088	10.321	12.2642	6.21989	5.35569	8.23373
ENSDARG00000088039	CU929391.1		protein_coding	ENSDARG00000088039	15:44180420-44200742	+	3579	-0.588654	0.0133224	0.0667363	68	50	65	37	88	118	1.80562	1.17181	1.42551	2.05766	2.40795	2.10593
ENSDARG00000036427	slc3a2a	solute carrier family 3 (amino acid transporter heavy chain), member 2a [Source:ZFIN;Acc:ZDB-GENE-000831-3]	protein_coding	ENSDARG00000036427	7:20272095-20278479	+	2303	0.289887	0.0135119	0.0237163	467	475	548	158	363	566	19.2709	17.3001	18.6769	13.6551	15.4362	15.698
ENSDARG00000037935	aldh16a1	aldehyde dehydrogenase 16 family, member A1 [Source:ZFIN;Acc:ZDB-GENE-070112-2062]	protein_coding	ENSDARG00000037935	3:31948688-31966801	+	2850	0.46238	0.0135619	0.0237163	132	184	189	51	87	190	4.40158	5.4153	5.20517	3.56171	2.98952	4.25825
ENSDARG00000000001	slc35a5	solute carrier family 35, member A5 [Source:ZFIN;Acc:ZDB-GENE-030616-55]	protein_coding	ENSDARG00000000001	9:34302881-34312656	-	2612	-0.115883	0.633155	0.000520773	57	63	78	32	70	82	2.07387	2.0231	2.3439	2.43843	2.62453	2.00523
ENSDARG00000000002	ccdc80	coiled-coil domain containing 80 [Source:ZFIN;Acc:ZDB-GENE-030616-56]	protein_coding	ENSDARG00000000002	9:34279970-34304024	+	2604	-0.120504	0.628014	0.000520773	51	65	67	34	55	81	1.86127	2.09374	2.01954	2.59879	2.06847	1.98686
ENSDARG00000000018	nrf1	nuclear respiratory factor 1 [Source:ZFIN;Acc:ZDB-GENE-001221-1]	protein_coding	ENSDARG00000000018	4:15082629-15104891	-	2933	-0.0631697	0.521792	0.000520773	1002	1047	1080	482	991	1364	32.4665	29.9423	28.9021	32.709	33.0894	29.7047
ENSDARG00000000019	ube2h	ubiquitin-conjugating enzyme E2H (UBC8 homolog, yeast) [Source:ZFIN;Acc:ZDB-GENE-030616-67]	protein_coding	ENSDARG00000000019	4:15012585-15061121	+	2758	-0.0763153	0.409745	0.000520773	1010	1042	1213	488	986	1559	34.8022	31.6901	34.5211	35.2175	35.0114	36.1056
ENSDARG00000000068	slc9a3r1	solute carrier family 9, subfamily A (NHE3, cation proton antiporter 3), member 3 regulator 1 [Source:ZFIN;Acc:ZDB-GENE-031006-7]	protein_coding	ENSDARG00000000068	12:33383474-33436143	+	2397	0.199288	0.280551	0.000520773	119	143	140	44	99	171	4.71801	5.00401	4.58435	3.65357	4.04477	4.5567
ENSDARG00000000069	dap	death-associated protein [Source:ZFIN;Acc:ZDB-GENE-000511-3]	protein_coding	ENSDARG00000000069	24:21925115-21958411	-	2290	0.0445807	0.692291	0.000520773	548	564	612	261	451	743	22.7418	20.6582	20.9765	22.685	19.2872	20.7241
ENSDARG00000000086	itsn1	intersectin 1 (SH3 domain protein) [Source:ZFIN;Acc:ZDB-GENE-030616-226]	protein_coding	ENSDARG00000000086	1:46307411-46398589	-	7242	0.0126585	0.877392	0.000520773	2451	2658	2759	1077	2230	3634	32.1636	30.7855	29.9028	29.5999	30.156	32.0516
ENSDARG00000000103	myh10	myosin, heavy chain 10, non-muscle [Source:ZFIN;Acc:ZDB-GENE-030616-162]	protein_coding	ENSDARG00000000103	6:7395915-7501116	+	7721	-0.0112895	0.903786	0.000520773	1544	2092	2016	841	1603	2504	19.0044	22.7268	20.4944	21.6798	20.3323	20.7149
ENSDARG00000000142	C10H5orf28	chromosome 5 open reading frame 28 [Source:HGNC Symbol;Acc:HGNC:26139]	protein_coding	ENSDARG00000000142	10:13320959-13329050	+	1398	0.0095487	0.933266	0.000520773	405	473	531	211	399	604	27.5314	28.3794	29.813	30.0406	27.9507	27.5964
ENSDARG00000000151	thraa	thyroid hormone receptor alpha a [Source:ZFIN;Acc:ZDB-GENE-990415-263]	protein_coding	ENSDARG00000000151	3:34558513-34624097	-	2720	0.0587495	0.760301	0.000520773	103	113	117	45	92	145	3.59872	3.48465	3.37625	3.29288	3.31242	3.40504
ENSDARG00000000161	itsn2a	intersectin 2a [Source:ZFIN;Acc:ZDB-GENE-041014-84]	protein_coding	ENSDARG00000000161	20:25459818-25537299	-	5810	-0.0230381	0.865421	0.000520773	288	385	326	140	319	429	4.71082	5.5582	4.40412	4.79606	5.37702	4.71633
ENSDARG00000000183	ptpn4b	protein tyrosine phosphatase, non-receptor type 4b [Source:ZFIN;Acc:ZDB-GENE-030131-6259]	protein_coding	ENSDARG00000000183	22:11750165-11803650	-	4776	-0.0452633	0.58158	0.000520773	1840	1971	2154	849	1809	2788	36.6128	34.6156	35.3997	35.3815	37.0938	37.2865
ENSDARG00000000189	sema6e	sema domain, transmembrane domain (TM), and cytoplasmic domain, (semaphorin) 6E [Source:ZFIN;Acc:ZDB-GENE-040724-119]	protein_coding	ENSDARG00000000189	16:30196931-30350903	+	6978	0.00587431	0.951396	0.000520773	1024	1203	1194	434	1029	1593	13.946	14.4605	13.4305	12.3792	14.4415	14.5817
ENSDARG00000000229	usp49	ubiquitin specific peptidase 49 [Source:ZFIN;Acc:ZDB-GENE-050208-484]	protein_coding	ENSDARG00000000229	22:530010-546478	+	4943	0.0738714	0.46444	0.000520773	607	693	725	275	554	861	11.6702	11.7596	11.5124	11.0732	10.9761	11.1259
ENSDARG00000000241	slc40a1	solute carrier family 40 (iron-regulated transporter), member 1 [Source:ZFIN;Acc:ZDB-GENE-000511-8]	protein_coding	ENSDARG00000000241	9:41301339-41312091	+	3780	0.11628	0.249328	0.000520773	661	745	805	307	580	886	16.6184	16.5316	16.7156	16.1651	15.0267	14.9715
ENSDARG00000000324	dcaf8	DDB1 and CUL4 associated factor 8 [Source:ZFIN;Acc:ZDB-GENE-070912-578]	protein_coding	ENSDARG00000000324	2:38019346-38039234	+	3076	-0.187003	0.154125	0.000520773	286	436	422	191	378	558	8.83608	11.8891	10.7682	12.3589	12.0346	11.587
ENSDARG00000000349	C21H11orf70	chromosome 11 open reading frame 70 [Source:HGNC Symbol;Acc:HGNC:28188]	protein_coding	ENSDARG00000000349	21:22791894-22796110	+	1223	-0.566092	0.437787	0.000520773	4	6	6	3	7	11	0.310823	0.411505	0.385073	0.488234	0.56053	0.574499
ENSDARG00000000370	triob	trio Rho guanine nucleotide exchange factor b [Source:ZFIN;Acc:ZDB-GENE-030616-399]	protein_coding	ENSDARG00000000370	16:8853369-9108908	-	9269	-0.0434824	0.655514	0.000520773	3115	4099	4146	1449	3725	5308	31.9378	37.0933	35.1087	31.1149	39.3569	36.5781
ENSDARG00000000380	pde6a	phosphodiesterase 6A, cGMP-specific, rod, alpha [Source:ZFIN;Acc:ZDB-GENE-030616-42]	protein_coding	ENSDARG00000000380	14:24708157-24736897	-	3116	0.0856074	0.887676	0.000520773	6	8	24	4	15	11	0.182993	0.215349	0.604549	0.255503	0.471434	0.225485
ENSDARG00000000394	matr3l1.1	matrin 3-like 1.1 [Source:ZFIN;Acc:ZDB-GENE-030616-40]	protein_coding	ENSDARG00000000394	14:24782536-24802743	-	3991	0.00799518	0.931379	0.000520773	1849	2384	2217	892	1993	2713	44.0286	50.1042	43.6016	44.4852	48.9049	43.4201
ENSDARG00000000423	si:ch73-314g15.3	si:ch73-314g15.3 [Source:ZFIN;Acc:ZDB-GENE-030616-19]	protein_coding	ENSDARG00000000423	7:32358523-32374050	+	1871	0.0863481	0.77944	0.000520773	34	37	61	15	38	57	1.72697	1.65874	2.55902	1.5957	1.98901	1.94591
ENSDARG00000000442	slc39a13	solute carrier family 39 (zinc transporter), member 13 [Source:ZFIN;Acc:ZDB-GENE-030616-17]	protein_coding	ENSDARG00000000442	7:32422739-32443388	+	1580	-0.0501407	0.832089	0.000520773	63	85	117	50	63	119	3.78934	4.51244	5.81228	6.29862	3.90491	4.81075
ENSDARG00000000472	cntn2	contactin 2 [Source:ZFIN;Acc:ZDB-GENE-990630-12]	protein_coding	ENSDARG00000000472	11:23695158-23741757	+	2781	-0.0418728	0.681703	0.000520773	655	775	881	309	717	1086	22.3831	23.3749	24.8653	22.1152	25.2491	24.9432
ENSDARG00000000476	pms1	PMS1 homolog 1, mismatch repair system component [Source:ZFIN;Acc:ZDB-GENE-030616-528]	protein_coding	ENSDARG00000000476	9:41164421-41223275	-	3070	-0.0638559	0.808934	0.000520773	60	57	64	17	69	86	1.85735	1.55735	1.63629	1.10216	2.20109	1.7893
ENSDARG00000000489	upf3b	UPF3 regulator of nonsense transcripts homolog B (yeast) [Source:ZFIN;Acc:ZDB-GENE-040426-1630]	protein_coding	ENSDARG00000000489	14:32999007-33010789	-	2580	0.0534909	0.746035	0.000520773	138	191	197	78	138	224	5.08323	6.2096	5.99328	6.01738	5.23825	5.54563
ENSDARG00000000503	stx1b	syntaxin 1B [Source:ZFIN;Acc:ZDB-GENE-000330-4]	protein_coding	ENSDARG00000000503	19:5241819-5338213	-	6819	-0.0587632	0.445575	0.000520773	9504	10700	11860	4984	9180	14884	132.454	131.617	136.516	145.476	131.841	139.419
ENSDARG00000000529	ofd1	oral-facial-digital syndrome 1 [Source:ZFIN;Acc:ZDB-GENE-030131-5427]	protein_coding	ENSDARG00000000529	9:55126922-55155199	+	3340	0.0297027	0.876703	0.000520773	105	140	134	65	102	148	2.9876	3.51586	3.14903	3.87347	2.99075	2.83034
ENSDARG00000000540	asnsd1	asparagine synthetase domain containing 1 [Source:ZFIN;Acc:ZDB-GENE-030616-362]	protein_coding	ENSDARG00000000540	9:41280336-41288261	-	3415	-0.0135065	0.912277	0.000520773	405	451	406	182	372	569	11.2705	11.0773	9.33154	10.6075	10.6679	10.6425
ENSDARG00000000542	gtf2e1	general transcription factor IIE, polypeptide 1, alpha [Source:ZFIN;Acc:ZDB-GENE-041210-221]	protein_coding	ENSDARG00000000542	9:27880914-27909327	-	2477	-0.037733	0.770257	0.000520773	296	363	400	144	352	454	11.3565	12.2922	12.6751	11.571	13.9169	11.7072
ENSDARG00000000551	slc1a4	solute carrier family 1 (glutamate/neutral amino acid transporter), member 4 [Source:ZFIN;Acc:ZDB-GENE-030616-566]	protein_coding	ENSDARG00000000551	13:24300769-24317047	-	2874	0.0334462	0.723521	0.000520773	1339	1530	1810	587	1355	2148	44.2766	44.6534	49.4322	40.6522	46.1721	47.7387
ENSDARG00000000563	ttnb	titin b [Source:ZFIN;Acc:ZDB-GENE-030616-413]	protein_coding	ENSDARG00000000563	9:42931204-43071913	-	88553	-0.12733	0.459561	0.000520773	181	249	236	77	268	304	0.194247	0.235855	0.209183	0.173069	0.296387	0.219277
ENSDARG00000000567	znf281a	zinc finger protein 281a [Source:ZFIN;Acc:ZDB-GENE-131126-34]	protein_coding	ENSDARG00000000567	3:38621032-38642093	-	5603	0.0218499	0.825859	0.000520773	1599	2116	1892	734	1742	2394	27.1211	31.6771	26.5044	26.074	30.4477	27.2914
ENSDARG00000000568	ell	elongation factor RNA polymerase II [Source:ZFIN;Acc:ZDB-GENE-030131-3946]	protein_coding	ENSDARG00000000568	22:20822470-20899593	-	4106	-0.196747	0.101393	0.000520773	321	391	448	198	383	571	7.42961	7.98744	8.56401	9.59796	9.13497	8.8826
ENSDARG00000000588	grasp	GRP1 (general receptor for phosphoinositides 1)-associated scaffold protein [Source:ZFIN;Acc:ZDB-GENE-060312-30]	protein_coding	ENSDARG00000000588	23:32273056-32309591	-	2429	-0.078386	0.803534	0.000520773	44	44	33	15	33	70	1.72149	1.51941	1.06636	1.22913	1.3305	1.84074
ENSDARG00000000631	ptpn4a	protein tyrosine phosphatase, non-receptor type 4a [Source:ZFIN;Acc:ZDB-GENE-030616-449]	protein_coding	ENSDARG00000000631	9:29129938-29219036	-	5141	0.0136004	0.90152	0.000520773	732	855	794	296	755	1056	13.5314	13.9498	12.1225	11.4598	14.3822	13.1202
ENSDARG00000000651	osgepl1	O-sialoglycoprotein endopeptidase-like 1 [Source:ZFIN;Acc:ZDB-GENE-030616-532]	protein_coding	ENSDARG00000000651	9:41238506-41244086	+	1386	0.0479291	0.882546	0.000520773	33	34	51	12	29	64	2.26272	2.05762	2.88818	1.72326	2.04909	2.94944
ENSDARG00000000656	psmb9a	proteasome (prosome, macropain) subunit, beta type, 9a [Source:ZFIN;Acc:ZDB-GENE-990415-140]	protein_coding	ENSDARG00000000656	19:7201454-7203448	+	1153	-0.658051	0.243564	0.000520773	5	8	16	8	13	17	0.412117	0.581983	1.0892	1.381	1.10418	0.941765
ENSDARG00000000666	creg2	cellular repressor of E1A-stimulated genes 2 [Source:ZFIN;Acc:ZDB-GENE-041114-173]	protein_coding	ENSDARG00000000666	9:7249691-7260448	-	2321	-0.0181769	0.88715	0.000520773	376	388	485	179	326	622	15.3955	14.0219	16.4015	15.3501	13.7553	17.1174
ENSDARG00000000690	sypl2b	synaptophysin-like 2b [Source:ZFIN;Acc:ZDB-GENE-050417-309]	protein_coding	ENSDARG00000000690	8:25060330-25071319	+	1966	0.108056	0.605456	0.000520773	91	93	102	33	80	124	4.39884	3.9678	4.07225	3.3409	3.98505	4.02866
ENSDARG00000000729	daxx	death-domain associated protein [Source:ZFIN;Acc:ZDB-GENE-010110-3]	protein_coding	ENSDARG00000000729	19:7095393-7114745	-	3310	-0.149465	0.192184	0.000520773	463	546	536	255	530	692	13.2933	13.8361	12.7103	15.3336	15.681	13.3537
ENSDARG00000000730	slc6a13	solute carrier family 6 (neurotransmitter transporter), member 13 [Source:ZFIN;Acc:ZDB-GENE-030616-629]	protein_coding	ENSDARG00000000730	6:41121373-41141395	-	2855	-0.0183956	0.893282	0.000520773	499	419	574	209	391	762	16.6102	12.31	15.7806	14.5705	13.4121	17.0479
ENSDARG00000000747	lcmt2	leucine carboxyl methyltransferase 2 [Source:ZFIN;Acc:ZDB-GENE-110714-2]	protein_coding	ENSDARG00000000747	9:27909520-27923332	+	2798	-0.118553	0.637789	0.000520773	46	62	67	25	55	88	1.56239	1.85863	1.87951	1.77838	1.92505	2.0089
ENSDARG00000000760	znf511	zinc finger protein 511 [Source:ZFIN;Acc:ZDB-GENE-030616-621]	protein_coding	ENSDARG00000000760	13:24534883-24538808	-	951	0.0559762	0.844469	0.000520773	38	55	59	21	50	54	3.79737	4.85101	4.86956	4.39513	5.14893	3.6269
ENSDARG00000000767	spi1b	Spi-1 proto-oncogene b [Source:ZFIN;Acc:ZDB-GENE-980526-164]	protein_coding	ENSDARG00000000767	7:32373522-32388195	-	2368	1.0547	0.0736126	0.000520773	17	11	19	3	7	10	0.682256	0.389638	0.629782	0.252158	0.289497	0.269737
ENSDARG00000000779	scfd1	sec1 family domain containing 1 [Source:ZFIN;Acc:ZDB-GENE-030116-3]	protein_coding	ENSDARG00000000779	17:28754063-28780432	-	2134	-0.0296721	0.774587	0.000520773	596	657	701	278	615	853	26.5419	25.8238	25.7835	25.9288	28.2233	25.5316
ENSDARG00000000796	nr4a1	nuclear receptor subfamily 4, group A, member 1 [Source:ZFIN;Acc:ZDB-GENE-040704-11]	protein_coding	ENSDARG00000000796	23:32224791-32236279	-	3303	0.280033	0.0617009	0.000520773	218	272	331	81	212	308	6.27232	6.90733	7.8657	4.88101	6.28571	5.95614
ENSDARG00000000830	telo2	TEL2, telomere maintenance 2, homolog (S. cerevisiae) [Source:ZFIN;Acc:ZDB-GENE-061103-523]	protein_coding	ENSDARG00000000830	24:37911920-37935591	+	2981	0.121951	0.449171	0.000520773	153	185	194	70	134	227	4.87764	5.20547	5.10808	4.67379	4.4022	4.86392
ENSDARG00000000837	snx9a	sorting nexin 9a [Source:ZFIN;Acc:ZDB-GENE-030616-66]	protein_coding	ENSDARG00000000837	17:33205782-33249329	+	3267	0.0373671	0.834908	0.000520773	151	126	181	63	130	200	4.39246	3.23498	4.34858	3.83817	3.89692	3.91024
ENSDARG00000000853	dstyk	dual serine/threonine and tyrosine protein kinase [Source:ZFIN;Acc:ZDB-GENE-040826-2]	protein_coding	ENSDARG00000000853	22:435536-469215	-	3325	0.014945	0.900552	0.000520773	640	748	856	362	541	1013	18.2923	18.8695	20.2069	21.6695	15.9343	19.4599
ENSDARG00000000857	mapk14a	mitogen-activated protein kinase 14a [Source:ZFIN;Acc:ZDB-GENE-010202-2]	protein_coding	ENSDARG00000000857	8:23806331-23839480	+	2589	0.0197203	0.883611	0.000520773	318	353	308	135	284	436	11.6728	11.4365	9.33763	10.3785	10.7427	10.7567
ENSDARG00000000861	scrib	scribbled planar cell polarity protein [Source:ZFIN;Acc:ZDB-GENE-030616-572]	protein_coding	ENSDARG00000000861	7:40879952-40993517	+	5815	0.000942379	0.992495	0.000520773	1953	2640	2309	898	2147	3088	31.9178	38.0806	31.1668	30.7369	36.1584	33.9196
ENSDARG00000000935	unk	unkempt family zinc finger [Source:ZFIN;Acc:ZDB-GENE-040426-707]	protein_coding	ENSDARG00000000935	12:35754331-35799148	+	4194	0.0569664	0.70768	0.000520773	297	452	347	130	354	448	6.72989	9.03982	6.4941	6.16947	8.26612	6.82295
ENSDARG00000000943	dzip1	DAZ interacting zinc finger protein 1 [Source:ZFIN;Acc:ZDB-GENE-040526-1]	protein_coding	ENSDARG00000000943	6:7092393-7123130	+	3323	-0.0455019	0.695659	0.000520773	463	558	605	210	547	727	13.2413	14.0849	14.2904	12.5783	16.1207	13.9742
ENSDARG00000000966	ncor2	nuclear receptor corepressor 2 [Source:ZFIN;Acc:ZDB-GENE-030616-81]	protein_coding	ENSDARG00000000966	8:43372648-43568148	-	10270	0.0480047	0.54491	0.000520773	5193	6668	6547	2479	5202	7988	48.0538	54.4597	50.0368	48.044	49.6052	49.681
ENSDARG00000001014	myh9b	myosin, heavy chain 9b, non-muscle [Source:ZFIN;Acc:ZDB-GENE-030131-998]	protein_coding	ENSDARG00000001014	3:5196304-5318329	-	5474	0.0962548	0.425574	0.000520773	487	677	636	270	453	721	8.45482	10.3737	9.11949	9.81729	8.10439	8.41304
ENSDARG00000001015	znf384l	zinc finger protein 384 like [Source:ZFIN;Acc:ZDB-GENE-030616-498]	protein_coding	ENSDARG00000001015	19:7041462-7070639	-	8464	0.0116733	0.895594	0.000520773	1157	1252	1366	551	1068	1652	12.9909	12.4073	12.6676	12.9571	12.3573	12.4669
ENSDARG00000001057	bysl	bystin-like [Source:ZFIN;Acc:ZDB-GENE-040426-1287]	protein_coding	ENSDARG00000001057	22:513104-520242	-	1504	0.114738	0.370045	0.000520773	317	326	370	138	259	425	20.0305	18.1811	19.3095	18.2627	16.8647	18.0494
ENSDARG00000001127	slc17a6a	solute carrier family 17 (vesicular glutamate transporter), member 6a [Source:ZFIN;Acc:ZDB-GENE-050105-4]	protein_coding	ENSDARG00000001127	25:34746017-34766326	+	2608	-8.12199e-05	0.999174	0.000520773	3585	3944	4545	1748	3396	5430	130.636	126.847	136.787	133.403	127.523	132.989
ENSDARG00000001129	dicer1	dicer 1, ribonuclease type III [Source:ZFIN;Acc:ZDB-GENE-030131-3445]	protein_coding	ENSDARG00000001129	17:19400152-19446478	-	9650	0.00588945	0.941617	0.000520773	2432	2922	2864	1153	2406	3633	23.9506	25.3982	23.2951	23.7813	24.4172	24.047
ENSDARG00000001154	rimbp2	RIMS binding protein 2 [Source:ZFIN;Acc:ZDB-GENE-040724-96]	protein_coding	ENSDARG00000001154	8:43946513-44010716	-	4407	0.0666025	0.615636	0.000520773	391	616	525	189	451	654	8.43167	11.7243	9.35049	8.53594	10.0221	9.47889
ENSDARG00000001162	matr3l1.1	matrin 3-like 1.1 [Source:ZFIN;Acc:ZDB-GENE-030616-40]	protein_coding	ENSDARG00000001162	14:24766072-24781335	-	5193	-0.0187965	0.876443	0.000520773	1193	1633	1345	626	1364	1608	21.8324	26.3765	20.3293	23.9932	25.7231	19.7784
ENSDARG00000001169	hsd17b8	hydroxysteroid (17-beta) dehydrogenase 8 [Source:ZFIN;Acc:ZDB-GENE-010110-1]	protein_coding	ENSDARG00000001169	19:7254687-7260769	+	1724	-0.00867242	0.981909	0.000520773	42	29	26	21	17	46	2.31522	1.41095	1.18373	2.42446	0.965692	1.70429
ENSDARG00000001210	arl14ep	ADP-ribosylation factor-like 14 effector protein [Source:ZFIN;Acc:ZDB-GENE-060825-216]	protein_coding	ENSDARG00000001210	7:32353533-32358308	-	949	0.0135849	0.921895	0.000520773	254	274	328	137	226	369	25.4359	24.2178	27.1285	28.7334	23.3222	24.8361
ENSDARG00000001220	mycbp2	MYC binding protein 2 [Source:ZFIN;Acc:ZDB-GENE-030616-132]	protein_coding	ENSDARG00000001220	9:17038153-17278623	-	15837	-0.0458946	0.613115	0.000520773	9929	13333	12248	4844	11461	16124	59.5817	70.6163	60.703	60.8785	70.8723	65.0313
ENSDARG00000001234	map4k2	mitogen-activated protein kinase kinase kinase kinase 2 [Source:ZFIN;Acc:ZDB-GENE-030616-163]	protein_coding	ENSDARG00000001234	7:17396957-17439010	-	3149	0.277505	0.188953	0.000520773	85	120	129	30	93	122	2.56523	3.19638	3.2154	1.89619	2.89226	2.47463
ENSDARG00000001241	puf60b	poly-U binding splicing factor b [Source:ZFIN;Acc:ZDB-GENE-040625-116]	protein_coding	ENSDARG00000001241	7:40866555-40878073	+	2541	0.159832	0.0665432	0.000520773	1481	1655	1675	590	1250	1986	55.3899	54.6315	51.7402	46.2147	48.1762	49.9226
ENSDARG00000001244	srrm1	serine/arginine repetitive matrix 1 [Source:ZFIN;Acc:ZDB-GENE-040426-2789]	protein_coding	ENSDARG00000001244	17:25401866-25421953	+	4859	-0.0114827	0.908704	0.000520773	821	1076	1173	442	919	1325	16.0574	18.5744	18.9483	18.1054	18.5223	17.4177
ENSDARG00000001249	pcgf1	polycomb group ring finger 1 [Source:ZFIN;Acc:ZDB-GENE-030616-605]	protein_coding	ENSDARG00000001249	14:5087795-5100721	-	1419	0.0318378	0.851992	0.000520773	143	151	185	72	120	219	9.57709	8.92574	10.2331	10.0991	8.28182	9.8579
ENSDARG00000001259	GAS2 (1 of 2)	growth arrest-specific 2 [Source:HGNC Symbol;Acc:HGNC:4167]	protein_coding	ENSDARG00000001259	25:34799954-34838562	+	1204	-0.0924785	0.791597	0.000520773	25	33	31	13	33	36	1.9733	2.29899	2.02094	2.14907	2.6842	1.90985
ENSDARG00000001313	g2e3	G2/M-phase specific E3 ubiquitin protein ligase [Source:ZFIN;Acc:ZDB-GENE-030616-400]	protein_coding	ENSDARG00000001313	17:28781761-28794784	-	3360	-0.0432168	0.757529	0.000520773	321	433	402	159	410	462	9.07916	10.8093	9.39085	9.41869	11.9501	8.78265
ENSDARG00000001354	slc6a13l	solute carrier family 6 (neurotransmitter transporter, GABA), member 13 like [Source:ZFIN;Acc:ZDB-GENE-030616-628]	protein_coding	ENSDARG00000001354	6:41146666-41163481	+	2332	0.902599	0.280941	0.000520773	9	3	11	1	5	5	0.36677	0.107905	0.370239	0.0853501	0.209975	0.136951
ENSDARG00000001414	mctp2a	multiple C2 domains, transmembrane 2a [Source:ZFIN;Acc:ZDB-GENE-040724-63]	protein_coding	ENSDARG00000001414	18:23375174-23467233	+	3142	0.0570712	0.84026	0.000520773	53	85	48	23	64	69	1.60306	2.26915	1.19909	1.45698	1.99481	1.4027
ENSDARG00000001431	actn3b	actinin alpha 3b [Source:ZFIN;Acc:ZDB-GENE-030131-2040]	protein_coding	ENSDARG00000001431	7:6814865-6898486	+	4785	0.180749	0.66235	0.000520773	23	21	27	13	14	26	0.4568	0.368118	0.442894	0.540747	0.286532	0.347068
ENSDARG00000001437	slc2a1a	solute carrier family 2 (facilitated glucose transporter), member 1a [Source:ZFIN;Acc:ZDB-GENE-030131-3158]	protein_coding	ENSDARG00000001437	23:22273915-22286084	+	1792	-0.194444	0.298783	0.000520773	189	178	191	73	155	374	10.0231	8.33167	8.36591	8.10807	8.47073	13.3308
ENSDARG00000001442	inppl1b	inositol polyphosphate phosphatase-like 1b [Source:ZFIN;Acc:ZDB-GENE-030616-75]	protein_coding	ENSDARG00000001442	14:32452957-32484094	-	4105	-0.431409	0.295359	0.000520773	14	16	29	10	27	32	0.324112	0.326931	0.554502	0.484864	0.644136	0.49792
ENSDARG00000001447	mier1b	mesoderm induction early response 1b, transcriptional regulator [Source:ZFIN;Acc:ZDB-GENE-070705-170]	protein_coding	ENSDARG00000001447	2:5899599-5924234	-	3766	0.0506127	0.73599	0.000520773	268	326	282	101	291	360	6.76292	7.26084	5.87742	5.33794	7.56728	6.10583
ENSDARG00000001452	adam8a	ADAM metallopeptidase domain 8a [Source:ZFIN;Acc:ZDB-GENE-030616-622]	protein_coding	ENSDARG00000001452	13:24541030-24549186	+	3337	-0.0505595	0.898369	0.000520773	20	28	24	10	28	26	0.569579	0.703804	0.564512	0.596454	0.82173	0.497668
ENSDARG00000001463	tdh2	L-threonine dehydrogenase 2 [Source:ZFIN;Acc:ZDB-GENE-070620-14]	protein_coding	ENSDARG00000001463	17:25395641-25406930	+	3152	-0.0719787	0.729635	0.000520773	81	125	101	40	105	140	2.44219	3.32639	2.51509	2.52584	3.26235	2.83703
ENSDARG00000001470	mhc1zea	major histocompatibility complex class I ZEA [Source:ZFIN;Acc:ZDB-GENE-070705-176]	protein_coding	ENSDARG00000001470	1:46334485-46430897	-	2235	0.0480586	0.83461	0.000520773	94	77	100	25	83	134	3.99696	2.88977	3.51189	2.22636	3.63687	3.82957
ENSDARG00000001549	sp3a	sp3a transcription factor [Source:ZFIN;Acc:ZDB-GENE-070410-111]	protein_coding	ENSDARG00000001549	9:2756195-2771266	+	3050	-0.000109492	0.999151	0.000520773	601	761	819	305	654	946	18.7264	20.9283	21.0767	19.9037	20.9993	19.8113
ENSDARG00000001557	tomm34	translocase of outer mitochondrial membrane 34 [Source:ZFIN;Acc:ZDB-GENE-030131-2081]	protein_coding	ENSDARG00000001557	6:52226682-52234797	-	2557	0.00434257	0.975631	0.000520773	241	256	273	125	217	318	8.95708	8.39768	8.38012	9.72998	8.31105	7.94363
ENSDARG00000001558	kifc1	kinesin family member C1 [Source:ZFIN;Acc:ZDB-GENE-000208-21]	protein_coding	ENSDARG00000001558	19:7072044-7081678	+	2560	-0.0448657	0.720055	0.000520773	561	718	622	289	636	754	20.8259	23.5253	19.0708	22.4694	24.3301	18.8128
ENSDARG00000001559	csmd2	CUB and Sushi multiple domains 2 [Source:ZFIN;Acc:ZDB-GENE-030616-39]	protein_coding	ENSDARG00000001559	19:36527725-37087903	-	12883	-0.0669815	0.539124	0.000520773	4617	6835	6069	2279	5891	8233	34.0583	44.5012	36.9759	35.2095	44.7816	40.8191
ENSDARG00000001578	echs1	enoyl CoA hydratase, short chain, 1, mitochondrial [Source:ZFIN;Acc:ZDB-GENE-030616-617]	protein_coding	ENSDARG00000001578	13:24448657-24451786	+	1421	-0.065364	0.613603	0.000520773	348	326	442	161	345	523	23.2737	19.243	24.4144	22.5509	23.7767	23.5088
ENSDARG00000001621	nfyal	nuclear transcription factor Y, alpha, like [Source:ZFIN;Acc:ZDB-GENE-040718-491]	protein_coding	ENSDARG00000001621	8:24995060-25015299	-	4993	0.131303	0.435539	0.000520773	157	160	182	55	137	217	2.98826	2.68787	2.86107	2.19247	2.68711	2.77601
ENSDARG00000001634	kirrela	kin of IRRE like a [Source:ZFIN;Acc:ZDB-GENE-040426-2126]	protein_coding	ENSDARG00000001634	7:18818201-18894659	-	4963	0.0137146	0.876457	0.000520773	1468	1822	1761	688	1513	2200	28.1101	30.7931	27.8505	27.5916	29.8553	28.314
ENSDARG00000001676	gpm6bb	glycoprotein M6Bb [Source:ZFIN;Acc:ZDB-GENE-030710-10]	protein_coding	ENSDARG00000001676	9:55161687-55250696	-	2380	0.100427	0.225948	0.000520773	2285	2738	2631	992	2110	3196	91.2408	96.4953	86.7685	82.9598	86.8226	85.7734
ENSDARG00000001686	uckl1a	uridine-cytidine kinase 1-like 1a [Source:ZFIN;Acc:ZDB-GENE-040724-238]	protein_coding	ENSDARG00000001686	8:22988422-23007297	+	2043	-0.00892049	0.986419	0.000520773	12	13	19	10	14	11	0.558204	0.533734	0.729967	0.974237	0.671099	0.343912
ENSDARG00000001710	flot1a	flotillin 1a [Source:ZFIN;Acc:ZDB-GENE-020430-1]	protein_coding	ENSDARG00000001710	19:7019363-7038479	+	3796	-0.0519048	0.524498	0.000520773	3010	3198	3477	1485	2950	4272	75.3564	70.6646	71.8946	77.8633	76.1067	71.8833
ENSDARG00000001712	si:ch211-247n2.1	si:ch211-247n2.1 [Source:ZFIN;Acc:ZDB-GENE-141216-101]	protein_coding	ENSDARG00000001712	11:8294181-8341016	-	3548	0.183263	0.607863	0.000520773	32	32	29	12	21	40	0.857129	0.756513	0.641553	0.673179	0.579646	0.72011
ENSDARG00000001721	oc90	otoconin 90 [Source:ZFIN;Acc:ZDB-GENE-070912-300]	protein_coding	ENSDARG00000001721	2:43093133-43110935	-	3451	0.393492	0.544608	0.000520773	8	6	18	2	8	12	0.220305	0.145833	0.409398	0.11535	0.227024	0.222105
ENSDARG00000001729	strn3	striatin, calmodulin binding protein 3 [Source:ZFIN;Acc:ZDB-GENE-030616-405]	protein_coding	ENSDARG00000001729	17:28689982-28726017	+	4060	-0.00363011	0.969256	0.000520773	1106	1290	1332	573	1089	1550	25.8886	26.651	25.7511	28.0906	26.2681	24.3853
ENSDARG00000001733	gulp1a	GULP, engulfment adaptor PTB domain containing 1a [Source:ZFIN;Acc:ZDB-GENE-030616-21]	protein_coding	ENSDARG00000001733	9:42805350-42848392	+	2028	-0.100969	0.449459	0.000520773	254	259	310	123	257	398	11.9027	10.7123	11.9981	12.0717	12.4106	12.5354
ENSDARG00000001734	fkbp8	FK506 binding protein 8 [Source:ZFIN;Acc:ZDB-GENE-040426-1849]	protein_coding	ENSDARG00000001734	22:20900870-20925470	-	2125	0.034332	0.836171	0.000520773	154	168	181	58	157	224	6.88719	6.63132	6.68556	5.43253	7.23549	6.73305
ENSDARG00000001754	noc2l	NOC2-like nucleolar associated transcriptional repressor [Source:ZFIN;Acc:ZDB-GENE-000607-75]	protein_coding	ENSDARG00000001754	23:23199578-23252866	-	3189	-0.0482395	0.68203	0.000520773	389	480	440	190	404	595	11.5924	12.6252	10.8297	11.8586	12.4066	11.9175
ENSDARG00000001767	slc29a2	solute carrier family 29 (equilibrative nucleoside transporter), member 2 [Source:ZFIN;Acc:ZDB-GENE-050220-15]	protein_coding	ENSDARG00000001767	21:27240989-27376599	-	3832	0.26573	0.135611	0.000520773	247	365	268	99	266	263	6.12564	7.98946	5.48943	5.14212	6.79803	4.38382
ENSDARG00000001769	ptpra	protein tyrosine phosphatase, receptor type, A [Source:ZFIN;Acc:ZDB-GENE-020107-1]	protein_coding	ENSDARG00000001769	21:15660571-15720340	+	3646	0.0372601	0.688906	0.000520773	1316	1712	1621	622	1380	1975	34.302	39.3856	34.8967	33.9552	37.0672	34.5998
ENSDARG00000001776	stim2b	stromal interaction molecule 2b [Source:ZFIN;Acc:ZDB-GENE-120404-3]	protein_coding	ENSDARG00000001776	7:62009971-62129710	+	4444	-0.178661	0.264324	0.000520773	145	225	215	90	183	313	3.1008	4.24677	3.79737	4.03089	4.03278	4.49876
ENSDARG00000001777	nup155	nucleoporin 155 [Source:ZFIN;Acc:ZDB-GENE-040426-711]	protein_coding	ENSDARG00000001777	10:1568788-1608719	-	5148	0.0842377	0.410281	0.000520773	812	987	914	344	729	1214	14.9899	16.0816	13.9356	13.3	13.8681	15.0627
ENSDARG00000001781	tspan11	tetraspanin 11 [Source:ZFIN;Acc:ZDB-GENE-041210-93]	protein_coding	ENSDARG00000001781	4:11174244-11199206	+	1089	-0.0360979	0.84413	0.000520773	124	128	130	60	120	159	10.8212	9.85898	9.36987	10.9662	10.7915	9.32593
ENSDARG00000001785	irx2a	iroquois homeobox 2a [Source:ZFIN;Acc:ZDB-GENE-040426-1446]	protein_coding	ENSDARG00000001785	16:539455-544003	-	2800	0.223522	0.297175	0.000520773	90	92	123	33	69	133	3.05467	2.756	3.44798	2.34579	2.41334	3.03401
ENSDARG00000001788	atp5o	ATP synthase, H+ transporting, mitochondrial F1 complex, O subunit [Source:ZFIN;Acc:ZDB-GENE-050522-147]	protein_coding	ENSDARG00000001788	9:33334775-33338127	+	1410	0.0171171	0.891907	0.000520773	1910	1598	2151	930	1409	2443	128.734	95.0621	119.74	131.279	97.8631	110.669
ENSDARG00000001803	kcnh6a	potassium voltage-gated channel, subfamily H (eag-related), member 6a [Source:ZFIN;Acc:ZDB-GENE-040702-5]	protein_coding	ENSDARG00000001803	3:31597150-31652368	-	4945	-0.0456923	0.828651	0.000520773	70	100	113	38	91	127	1.34528	1.69623	1.79362	1.5295	1.8022	1.64044
ENSDARG00000001807	tnfrsf21	tumor necrosis factor receptor superfamily, member 21 [Source:ZFIN;Acc:ZDB-GENE-030131-5971]	protein_coding	ENSDARG00000001807	20:35895118-35938691	-	4854	0.0560275	0.595058	0.000520773	572	710	746	253	579	904	11.1989	12.269	12.063	10.3742	11.6817	11.8957
ENSDARG00000001817	CABZ01112877.1		protein_coding	ENSDARG00000001817	2:55460659-55478306	+	647	-0.195191	0.379857	0.000520773	81	110	92	61	72	143	11.8976	14.2606	11.161	18.7654	10.8982	14.1174
ENSDARG00000001825	cfap43	cilia and flagella associated protein 43 [Source:ZFIN;Acc:ZDB-GENE-080815-3]	protein_coding	ENSDARG00000001825	13:24587429-24612701	+	5120	0.654672	0.104607	0.000520773	20	40	31	7	18	26	0.371227	0.6553	0.475237	0.27212	0.344294	0.324359
ENSDARG00000001829	zgc:112982	zgc:112982 [Source:ZFIN;Acc:ZDB-GENE-050306-55]	protein_coding	ENSDARG00000001829	24:23956636-23973277	-	3350	-0.073115	0.511599	0.000520773	1183	1549	1408	552	1465	1827	33.5598	38.7843	32.9895	32.7965	42.8272	34.8351
ENSDARG00000001835	nalcn	sodium leak channel, non-selective [Source:ZFIN;Acc:ZDB-GENE-050410-12]	protein_coding	ENSDARG00000001835	9:31777916-31936367	-	8104	-0.0787504	0.436347	0.000520773	1820	2331	2246	825	2169	3076	21.3428	24.1264	21.7535	20.2622	26.2112	24.2443
ENSDARG00000001857	aff4	AF4/FMR2 family, member 4 [Source:ZFIN;Acc:ZDB-GENE-100910-5]	protein_coding	ENSDARG00000001857	21:43183640-43251697	+	3695	0.0119831	0.91313	0.000520773	667	964	885	349	707	1141	17.155	21.8833	18.7995	18.7994	18.7384	19.724
ENSDARG00000001859	dbx1b	developing brain homeobox 1b [Source:ZFIN;Acc:ZDB-GENE-000128-11]	protein_coding	ENSDARG00000001859	25:14411166-14414082	+	1401	0.0917828	0.500522	0.000520773	257	325	340	123	226	418	17.4331	19.4579	19.0484	17.4743	15.7978	19.0573
ENSDARG00000001870	atp1a1a.4	ATPase, Na+/K+ transporting, alpha 1a polypeptide, tandem duplicate 4 [Source:ZFIN;Acc:ZDB-GENE-001212-4]	protein_coding	ENSDARG00000001870	1:1541980-1558365	+	4471	-0.154515	0.549447	0.000520773	67	50	59	30	56	86	1.42413	0.938027	1.03577	1.33552	1.22662	1.22862
ENSDARG00000001873	phgdh	phosphoglycerate dehydrogenase [Source:ZFIN;Acc:ZDB-GENE-030131-647]	protein_coding	ENSDARG00000001873	9:48488540-48516821	-	2374	0.0563202	0.597629	0.000520773	604	664	662	263	569	792	24.1789	23.4605	21.8875	22.05	23.4725	21.3092
ENSDARG00000001879	nav2b	neuron navigator 2b [Source:ZFIN;Acc:ZDB-GENE-061207-13]	protein_coding	ENSDARG00000001879	25:14414372-14541400	-	8658	-0.0830396	0.669175	0.000520773	88	124	121	55	93	159	0.965929	1.20131	1.09695	1.26438	1.05194	1.17301
ENSDARG00000001880	stx3a	syntaxin 3A [Source:ZFIN;Acc:ZDB-GENE-040426-1489]	protein_coding	ENSDARG00000001880	14:21401883-21454101	+	2652	0.0935718	0.716477	0.000520773	47	74	66	24	48	83	1.68424	2.3405	1.95339	1.80124	1.77254	1.99907
ENSDARG00000001881	cacnb3a	calcium channel, voltage-dependent, beta 3a [Source:ZFIN;Acc:ZDB-GENE-060221-2]	protein_coding	ENSDARG00000001881	23:14341430-14424230	+	2375	-0.0265378	0.843287	0.000520773	269	343	310	126	263	449	10.7639	12.1138	10.2451	10.5594	10.8447	12.0755
ENSDARG00000001888	ppm1ba	protein phosphatase, Mg2+/Mn2+ dependent, 1Ba [Source:ZFIN;Acc:ZDB-GENE-991102-16]	protein_coding	ENSDARG00000001888	13:10549951-10598850	-	3342	-0.0620063	0.542223	0.000520773	884	1133	1159	419	1047	1480	25.1377	28.4363	27.2204	24.954	30.6808	28.2864
ENSDARG00000001889	tuba1a	tubulin, alpha 1a [Source:ZFIN;Acc:ZDB-GENE-090507-4]	protein_coding	ENSDARG00000001889	23:35609926-35612595	+	1537	0.1042	0.280896	0.000520773	6426	6144	7582	2870	4913	8566	397.326	335.295	387.193	371.656	313.04	355.981
ENSDARG00000001890	STT3B	STT3B, subunit of the oligosaccharyltransferase complex (catalytic) [Source:HGNC Symbol;Acc:HGNC:30611]	protein_coding	ENSDARG00000001890	16:39435450-39527714	-	4224	-0.0453637	0.602149	0.000520773	1690	2082	2216	904	1688	2818	38.0227	41.3434	41.1779	42.5968	39.1359	42.6128
ENSDARG00000001891	syt14b	synaptotagmin XIVb [Source:ZFIN;Acc:ZDB-GENE-041014-36]	protein_coding	ENSDARG00000001891	20:9254054-9290513	-	2593	-0.0446268	0.829887	0.000520773	94	84	107	38	90	133	3.44513	2.71723	3.23891	2.91685	3.39912	3.27621
ENSDARG00000001897	man2b1	mannosidase, alpha, class 2B, member 1 [Source:ZFIN;Acc:ZDB-GENE-050327-52]	protein_coding	ENSDARG00000001897	11:30995055-31013020	-	3523	-0.039238	0.763507	0.000520773	293	370	327	138	295	470	7.90378	8.80925	7.2854	7.79649	8.20043	8.52134
ENSDARG00000001898	manea	mannosidase, endo-alpha [Source:ZFIN;Acc:ZDB-GENE-040912-87]	protein_coding	ENSDARG00000001898	17:15650933-15659275	-	3313	0.0312964	0.86202	0.000520773	119	130	163	56	127	168	3.41354	3.29133	3.86175	3.36434	3.75413	3.239
ENSDARG00000001906	si:dkey-247m21.3	si:dkey-247m21.3 [Source:ZFIN;Acc:ZDB-GENE-091204-249]	protein_coding	ENSDARG00000001906	21:20193365-20270516	+	3652	0.148087	0.501764	0.000520773	72	113	119	31	94	117	1.87362	2.59536	2.55761	1.68952	2.52072	2.04634
ENSDARG00000001909	VILL	villin-like [Source:HGNC Symbol;Acc:HGNC:30906]	protein_coding	ENSDARG00000001909	24:20274279-20305326	-	3040	0.611771	0.387973	0.000520773	6	11	13	0	10	8	0.187568	0.303507	0.335651	0	0.322147	0.168089
ENSDARG00000001910	rorab	RAR-related orphan receptor A, paralog b [Source:ZFIN;Acc:ZDB-GENE-040426-855]	protein_coding	ENSDARG00000001910	7:29267487-29300465	-	4164	-0.0725429	0.55096	0.000520773	449	430	518	228	434	602	10.2474	8.66179	9.76421	10.8983	10.2072	9.2344
ENSDARG00000001912	drd4-rs	dopamine receptor D4 related sequence [Source:ZFIN;Acc:ZDB-GENE-051113-172]	protein_coding	ENSDARG00000001912	4:19960095-20038595	-	3124	-0.293262	0.0301526	0.000520773	279	332	314	137	376	497	8.48737	8.91409	7.88927	8.72856	11.787	10.1617
ENSDARG00000001929	pink1	PTEN induced putative kinase 1 [Source:ZFIN;Acc:ZDB-GENE-041212-53]	protein_coding	ENSDARG00000001929	23:37364147-37376349	+	2393	-0.182474	0.375354	0.000520773	99	102	143	53	90	210	3.93163	3.57526	4.69042	4.40825	3.68321	5.60531
ENSDARG00000001930	klhl15	kelch-like family member 15 [Source:ZFIN;Acc:ZDB-GENE-040801-99]	protein_coding	ENSDARG00000001930	24:16820785-16835309	-	2974	0.0128203	0.909316	0.000520773	441	458	519	198	411	628	14.0922	12.9174	13.6976	13.2513	13.5341	13.4878
ENSDARG00000001939	b3gat3	beta-1,3-glucuronyltransferase 3 (glucuronosyltransferase I) [Source:ZFIN;Acc:ZDB-GENE-020419-3]	protein_coding	ENSDARG00000001939	7:24744008-24756079	+	2008	-0.192402	0.19316	0.000520773	182	198	239	93	201	336	8.61366	8.27087	9.34227	9.21833	9.80301	10.688
ENSDARG00000001940	dnajc1	DnaJ (Hsp40) homolog, subfamily C, member 1 [Source:ZFIN;Acc:ZDB-GENE-061103-529]	protein_coding	ENSDARG00000001940	2:21516935-21524499	+	2265	0.0197109	0.857706	0.000520773	432	502	537	207	422	643	18.1257	18.5903	18.609	18.1901	18.2462	18.1328
ENSDARG00000001950	ak1	adenylate kinase 1 [Source:ZFIN;Acc:ZDB-GENE-040822-37]	protein_coding	ENSDARG00000001950	5:70925988-70948273	-	815	0.0693904	0.62121	0.000520773	355	325	432	171	267	483	41.3953	33.4484	41.6049	41.761	32.0834	37.854
ENSDARG00000001953	pfkfb3	6-phosphofructo-2-kinase/fructose-2,6-biphosphatase 3 [Source:ZFIN;Acc:ZDB-GENE-040426-2724]	protein_coding	ENSDARG00000001953	4:25483767-25496261	-	3421	0.0852521	0.520114	0.000520773	290	352	348	137	293	376	8.0561	8.63057	7.98444	7.97077	8.38768	7.02033
ENSDARG00000001968	dock5	dedicator of cytokinesis 5 [Source:ZFIN;Acc:ZDB-GENE-080108-4]	protein_coding	ENSDARG00000001968	8:6607704-6782040	-	5695	0.0143107	0.958879	0.000520773	40	96	64	31	55	84	0.667492	1.41393	0.882073	1.08343	0.945793	0.942124
ENSDARG00000001969	txlng	taxilin gamma [Source:ZFIN;Acc:ZDB-GENE-060616-122]	protein_coding	ENSDARG00000001969	11:12724636-12744464	-	4627	0.0268421	0.820618	0.000520773	507	512	511	226	447	633	10.4133	9.28155	8.66841	9.72169	9.46096	8.7383
ENSDARG00000001971	cthrc1b	collagen triple helix repeat containing 1b [Source:ZFIN;Acc:ZDB-GENE-050420-46]	protein_coding	ENSDARG00000001971	16:47519499-47548056	-	886	-0.62213	0.299133	0.000520773	4	9	12	4	13	17	0.429048	0.852037	1.06308	0.898585	1.43693	1.22557
ENSDARG00000001975	hsd11b2	hydroxysteroid (11-beta) dehydrogenase 2 [Source:ZFIN;Acc:ZDB-GENE-030131-6030]	protein_coding	ENSDARG00000001975	7:34840574-34854897	-	2592	0.055022	0.797249	0.000520773	175	108	145	66	103	196	6.41628	3.49493	4.39087	5.06806	3.89161	4.82996
ENSDARG00000001993	myhb	myosin, heavy chain b [Source:ZFIN;Acc:ZDB-GENE-081124-1]	protein_coding	ENSDARG00000001993	6:40748130-40758602	-	6004	-0.0882065	0.859608	0.000520773	11	20	14	6	19	16	0.174113	0.279408	0.183023	0.198904	0.309913	0.170217
ENSDARG00000001994	stxbp1a	syntaxin binding protein 1a [Source:ZFIN;Acc:ZDB-GENE-050626-106]	protein_coding	ENSDARG00000001994	21:13764849-13824293	+	3639	-0.0819939	0.268463	0.000520773	6589	7101	8069	3299	6575	10342	172.075	163.677	174.043	180.44	176.946	181.529
ENSDARG00000001999	adamts18	ADAM metallopeptidase with thrombospondin type 1 motif, 18 [Source:ZFIN;Acc:ZDB-GENE-070815-1]	protein_coding	ENSDARG00000001999	7:42124582-42212627	+	7719	-0.00779814	0.945338	0.000520773	526	749	760	269	617	920	6.47597	8.13899	7.72806	6.93624	7.82801	7.61289
ENSDARG00000002002	lmcd1	LIM and cysteine-rich domains 1 [Source:ZFIN;Acc:ZDB-GENE-040426-1067]	protein_coding	ENSDARG00000002002	22:39110326-39121442	+	1453	-0.535506	0.208365	0.000520773	18	15	22	9	16	50	1.1773	0.865915	1.18843	1.23285	1.0784	2.198
ENSDARG00000002006	rxrbb	retinoid x receptor, beta b [Source:ZFIN;Acc:ZDB-GENE-990415-242]	protein_coding	ENSDARG00000002006	16:18729978-18763291	+	1702	-0.00908165	0.933568	0.000520773	508	593	576	232	517	735	28.3651	29.2244	26.5632	27.1307	29.748	27.5836
ENSDARG00000002013	grb10a	growth factor receptor-bound protein 10a [Source:ZFIN;Acc:ZDB-GENE-040822-32]	protein_coding	ENSDARG00000002013	19:23551846-23665499	-	2799	-0.180151	0.323612	0.000520773	117	168	132	63	153	198	3.97249	5.0345	3.7016	4.47992	5.35323	4.5184
ENSDARG00000002016	ppil2	peptidylprolyl isomerase (cyclophilin)-like 2 [Source:ZFIN;Acc:ZDB-GENE-040426-1096]	protein_coding	ENSDARG00000002016	5:12408563-12479769	+	1960	-0.014208	0.901936	0.000520773	404	456	456	182	404	585	19.5887	19.5146	18.2611	18.482	20.1861	19.0644
ENSDARG00000002020	rictorb	RPTOR independent companion of MTOR, complex 2b [Source:ZFIN;Acc:ZDB-GENE-070810-5]	protein_coding	ENSDARG00000002020	21:21158842-21205766	+	7664	-0.0406051	0.724414	0.000520773	681	956	901	351	851	1069	8.44445	10.4629	9.22757	9.11558	10.8743	8.90933
ENSDARG00000002021	pygb	phosphorylase, glycogen; brain [Source:ZFIN;Acc:ZDB-GENE-040928-2]	protein_coding	ENSDARG00000002021	17:21106658-21132337	+	2860	-0.0840285	0.476111	0.000520773	340	418	420	170	364	570	11.2978	12.2591	11.5266	11.8308	12.4641	12.7301
ENSDARG00000002026	qkib	QKI, KH domain containing, RNA binding b [Source:ZFIN;Acc:ZDB-GENE-081028-54]	protein_coding	ENSDARG00000002026	13:3533387-3713096	+	2376	0.0224019	0.807981	0.000520773	1128	1410	1377	528	1094	1802	45.1173	49.7763	45.4889	44.2303	45.0918	48.443
ENSDARG00000002031	tox4a	TOX high mobility group box family member 4 a [Source:ZFIN;Acc:ZDB-GENE-070912-576]	protein_coding	ENSDARG00000002031	2:38085360-38098331	-	3162	0.0284207	0.80947	0.000520773	448	507	581	236	389	685	13.4647	13.4492	14.4222	14.8554	12.048	13.8373
ENSDARG00000002037	pfkfb2b	6-phosphofructo-2-kinase/fructose-2,6-biphosphatase 2b [Source:ZFIN;Acc:ZDB-GENE-120222-1]	protein_coding	ENSDARG00000002037	11:18622504-18637957	-	3202	-0.0852374	0.457177	0.000520773	433	534	508	216	489	664	12.8513	13.9885	12.4526	13.4266	14.956	13.2455
ENSDARG00000002060	brf2	BRF2, RNA polymerase III transcription initiation factor [Source:ZFIN;Acc:ZDB-GENE-040801-43]	protein_coding	ENSDARG00000002060	10:41357722-41381002	-	2134	-0.210017	0.497399	0.000520773	39	33	37	18	38	55	1.7368	1.29709	1.3609	1.67885	1.74388	1.64623
ENSDARG00000002071	adss	adenylosuccinate synthase [Source:ZFIN;Acc:ZDB-GENE-050417-337]	protein_coding	ENSDARG00000002071	13:11357477-11404476	-	2187	-0.0501441	0.73285	0.000520773	188	216	262	96	210	296	8.16938	8.28428	9.40309	8.73686	9.40368	8.64501
ENSDARG00000002077	mnat1	MNAT CDK-activating kinase assembly factor 1 [Source:ZFIN;Acc:ZDB-GENE-041010-203]	protein_coding	ENSDARG00000002077	13:31517820-31551501	+	1243	0.0547369	0.772769	0.000520773	117	115	145	54	92	175	8.9453	7.76027	9.15619	8.6468	7.24843	8.99269
ENSDARG00000002082	csnk2a1	casein kinase 2, alpha 1 polypeptide [Source:ZFIN;Acc:ZDB-GENE-990415-27]	protein_coding	ENSDARG00000002082	16:31478829-31494580	-	3031	-0.0567707	0.576299	0.000520773	1852	1907	2123	999	1642	2571	58.0678	52.7733	54.9771	65.6013	53.0535	54.18
ENSDARG00000002084	lamb2	laminin, beta 2 (laminin S) [Source:ZFIN;Acc:ZDB-GENE-081030-4]	protein_coding	ENSDARG00000002084	23:20253815-20332147	-	5462	0.233628	0.276282	0.000520773	99	126	126	33	114	115	1.72252	1.93495	1.81066	1.20253	2.044	1.34483
ENSDARG00000002127	stam	signal transducing adaptor molecule (SH3 domain and ITAM motif) 1 [Source:ZFIN;Acc:ZDB-GENE-031118-123]	protein_coding	ENSDARG00000002127	2:31454328-31469388	+	3717	-0.0257688	0.775131	0.000520773	1344	1556	1510	609	1375	1982	34.3627	35.1129	31.8862	32.6105	36.2274	34.0592
ENSDARG00000002128	cwf19l1	CWF19-like 1, cell cycle control [Source:ZFIN;Acc:ZDB-GENE-031204-5]	protein_coding	ENSDARG00000002128	4:17653754-17664590	+	1993	-0.0240131	0.856191	0.000520773	303	319	344	149	304	393	14.4483	13.4256	13.5478	14.8803	14.938	12.5953
ENSDARG00000002131	celf2	cugbp, Elav-like family member 2 [Source:ZFIN;Acc:ZDB-GENE-030826-35]	protein_coding	ENSDARG00000002131	4:24165750-24310950	-	3784	-0.0845384	0.279441	0.000520773	4710	5934	6197	2560	5197	7797	118.29	131.536	128.543	134.655	134.502	131.613
ENSDARG00000002167	cacnb1	calcium channel, voltage-dependent, beta 1 subunit [Source:ZFIN;Acc:ZDB-GENE-040718-399]	protein_coding	ENSDARG00000002167	3:16007319-16077883	-	2917	-0.0372723	0.676249	0.000520773	1269	1426	1659	597	1325	2039	41.3433	41.0046	44.6404	40.7353	44.4843	44.6482
ENSDARG00000002168	tra2b	transformer 2 beta homolog (Drosophila) [Source:ZFIN;Acc:ZDB-GENE-040426-1094]	protein_coding	ENSDARG00000002168	9:12607873-12623574	-	1927	0.0581077	0.618125	0.000520773	415	516	568	183	421	682	20.4666	22.4604	23.1358	18.9018	21.3957	22.6061
ENSDARG00000002172	aplnra	apelin receptor a [Source:ZFIN;Acc:ZDB-GENE-060929-512]	protein_coding	ENSDARG00000002172	8:40286104-40287812	-	1708	-0.0383	0.847435	0.000520773	111	115	156	60	88	200	6.17611	5.64755	7.16894	6.99192	5.04571	7.47937
ENSDARG00000002174	itfg2	integrin alpha FG-GAP repeat containing 2 [Source:ZFIN;Acc:ZDB-GENE-041008-161]	protein_coding	ENSDARG00000002174	4:17550157-17565020	+	1482	-0.0228409	0.908913	0.000520773	93	131	128	38	122	160	5.96369	7.41435	6.77922	5.1035	8.06193	6.89596
ENSDARG00000002184	igbp1	immunoglobulin (CD79A) binding protein 1 [Source:ZFIN;Acc:ZDB-GENE-040426-2928]	protein_coding	ENSDARG00000002184	5:35930682-35938955	+	2498	-0.0506788	0.622686	0.000520773	820	814	870	383	771	1106	31.1962	27.3327	27.3366	30.5168	30.2266	28.2804
ENSDARG00000002190	chmp2bb	charged multivesicular body protein 2Bb [Source:ZFIN;Acc:ZDB-GENE-040426-2539]	protein_coding	ENSDARG00000002190	1:32825986-32836677	+	1986	0.0802817	0.470412	0.000520773	466	503	532	208	404	633	22.2991	21.2441	21.0257	20.8457	19.9218	20.3586
ENSDARG00000002192	aspn	asporin (LRR class 1) [Source:ZFIN;Acc:ZDB-GENE-041105-7]	protein_coding	ENSDARG00000002192	22:10450282-10457808	-	1973	0.210199	0.553218	0.000520773	39	42	25	14	29	37	1.87853	1.78555	0.99456	1.41232	1.43945	1.19784
ENSDARG00000002194	rhd	Rh blood group, D antigen [Source:ZFIN;Acc:ZDB-GENE-051213-1]	protein_coding	ENSDARG00000002194	13:45357467-45387357	-	4627	-0.519917	0.327119	0.000520773	12	12	8	5	14	23	0.246469	0.217536	0.135709	0.215082	0.296316	0.317505
ENSDARG00000002196	bach1b	BTB and CNC homology 1, basic leucine zipper transcription factor 1 b [Source:ZFIN;Acc:ZDB-GENE-050522-220]	protein_coding	ENSDARG00000002196	10:25407816-25422469	+	3044	0.0039719	0.990023	0.000520773	35	31	48	15	32	54	1.09271	0.854214	1.2377	0.980798	1.02951	1.13311
ENSDARG00000002197	pygl	phosphorylase, glycogen, liver [Source:ZFIN;Acc:ZDB-GENE-041205-1]	protein_coding	ENSDARG00000002197	13:36720938-36737207	-	3307	0.470755	0.134854	0.000520773	33	51	57	17	28	42	0.948331	1.29356	1.35288	1.02317	0.829184	0.811218
ENSDARG00000002210	stk25a	serine/threonine kinase 25a [Source:ZFIN;Acc:ZDB-GENE-041010-92]	protein_coding	ENSDARG00000002210	6:27051026-27067150	-	2244	-0.00898724	0.955406	0.000520773	252	239	247	130	180	330	10.6723	8.93357	8.63957	11.5306	7.85555	9.39321
ENSDARG00000002213	invs	inversin [Source:ZFIN;Acc:ZDB-GENE-020507-2]	protein_coding	ENSDARG00000002213	16:27507925-27568079	+	3830	-0.0455376	0.874375	0.000520773	44	57	56	21	33	95	1.09178	1.24832	1.14764	1.09132	0.843805	1.58434
ENSDARG00000002215	rtca	RNA 3'-terminal phosphate cyclase [Source:ZFIN;Acc:ZDB-GENE-030131-9687]	protein_coding	ENSDARG00000002215	22:16255873-16264771	-	2731	0.088051	0.451346	0.000520773	531	608	537	231	467	681	18.4779	18.6738	15.4337	16.8354	16.7464	15.9275
ENSDARG00000002217	scocb	short coiled-coil protein b [Source:ZFIN;Acc:ZDB-GENE-041010-41]	protein_coding	ENSDARG00000002217	14:49944477-49951803	-	3160	0.0463941	0.627289	0.000520773	2279	2181	2641	1026	1853	3156	68.5389	57.892	65.5993	64.6239	57.4269	63.7929
ENSDARG00000002219	si:dkey-103j14.5	si:dkey-103j14.5 [Source:ZFIN;Acc:ZDB-GENE-090313-170]	protein_coding	ENSDARG00000002219	13:23103308-23140126	-	2303	0.217457	0.788447	0.000520773	2	7	10	1	5	9	0.0825308	0.254949	0.340819	0.0864249	0.21262	0.249615
ENSDARG00000002220	C5H9orf78	chromosome 9 open reading frame 78 [Source:HGNC Symbol;Acc:HGNC:24932]	protein_coding	ENSDARG00000002220	5:32695520-32698242	-	1150	-0.0241439	0.877669	0.000520773	205	186	243	94	202	263	16.9409	13.5664	16.5854	16.2691	17.2021	14.6077
ENSDARG00000002230	sypb	synaptophysin b [Source:ZFIN;Acc:ZDB-GENE-040718-205]	protein_coding	ENSDARG00000002230	8:49415306-49443241	-	2139	-0.061565	0.5319	0.000520773	2275	2311	2934	1207	2068	3531	101.077	90.6231	107.663	112.313	94.6819	105.441
ENSDARG00000002231	PLPP2 (1 of 2)	phospholipid phosphatase 2 [Source:HGNC Symbol;Acc:HGNC:9230]	protein_coding	ENSDARG00000002231	2:52639033-52713278	+	1256	0.212182	0.522517	0.000520773	41	28	53	14	35	43	3.10223	1.8699	3.31211	2.21856	2.72901	2.18676
ENSDARG00000002235	mmp14a	matrix metallopeptidase 14a (membrane-inserted) [Source:ZFIN;Acc:ZDB-GENE-030901-1]	protein_coding	ENSDARG00000002235	7:23853133-23878513	-	3507	0.073664	0.615393	0.000520773	345	281	355	129	252	456	9.34896	6.72079	7.94531	7.32128	7.03707	8.30523
ENSDARG00000002240	psmb6	proteasome (prosome, macropain) subunit, beta type, 6 [Source:ZFIN;Acc:ZDB-GENE-990415-216]	protein_coding	ENSDARG00000002240	23:44720405-44729632	-	1259	0.167413	0.109666	0.000520773	766	814	838	311	580	1019	57.8207	54.2311	52.244	49.1663	45.1159	51.6977
ENSDARG00000002241	KCNA2 (1 of 2)	potassium channel, voltage gated shaker related subfamily A, member 2 [Source:HGNC Symbol;Acc:HGNC:6220]	protein_coding	ENSDARG00000002241	6:49414100-49415582	+	1482	-0.261827	0.357979	0.000520773	36	55	58	15	54	97	2.30852	3.11289	3.07183	2.01454	3.56839	4.18067
ENSDARG00000002249	tbxas1	thromboxane A synthase 1 (platelet) [Source:ZFIN;Acc:ZDB-GENE-030131-8805]	protein_coding	ENSDARG00000002249	18:12611853-12904635	+	2916	-0.0301479	0.875419	0.000520773	136	127	116	55	122	163	4.43232	3.65314	3.1224	3.75412	4.09732	3.57045
ENSDARG00000002255	epb41l3a	erythrocyte membrane protein band 4.1-like 3a [Source:ZFIN;Acc:ZDB-GENE-040822-8]	protein_coding	ENSDARG00000002255	24:42055973-42102897	-	4065	-0.180586	0.0451146	0.000520773	933	1032	1114	495	991	1591	21.8123	21.2946	21.5101	24.2369	23.8748	24.9996
ENSDARG00000002264	mrpl41	mitochondrial ribosomal protein L41 [Source:ZFIN;Acc:ZDB-GENE-050522-200]	protein_coding	ENSDARG00000002264	5:24569093-24571379	+	640	-0.00285344	0.987334	0.000520773	116	126	143	56	108	175	17.225	16.5135	17.5378	17.4157	16.5261	17.4655
ENSDARG00000002267	dcaf13	ddb1 and cul4 associated factor 13 [Source:ZFIN;Acc:ZDB-GENE-040426-703]	protein_coding	ENSDARG00000002267	16:44686549-44707135	-	2495	0.0924748	0.507631	0.000520773	371	354	344	160	269	446	14.1313	11.901	10.822	12.7639	10.5587	11.4179
ENSDARG00000002271	zfand5b	zinc finger, AN1-type domain 5b [Source:ZFIN;Acc:ZDB-GENE-040426-875]	protein_coding	ENSDARG00000002271	10:15644962-15655183	+	2588	0.0535822	0.595887	0.000520773	639	804	819	313	613	987	23.4648	26.058	24.8392	24.072	23.1965	24.3599
ENSDARG00000002285	mcoln1a	mucolipin 1a [Source:ZFIN;Acc:ZDB-GENE-040426-2704]	protein_coding	ENSDARG00000002285	1:44979891-45008779	+	5620	-0.0302807	0.766256	0.000520773	725	809	849	312	764	1088	12.2598	12.0743	11.8574	11.0497	13.3133	12.3656
ENSDARG00000002295	si:dkey-21p1.3	si:dkey-21p1.3 [Source:ZFIN;Acc:ZDB-GENE-081105-162]	protein_coding	ENSDARG00000002295	8:14816410-14845987	+	4141	-0.0998738	0.86774	0.000520773	6	17	11	1	16	17	0.137697	0.344345	0.2085	0.0480648	0.378392	0.26222
ENSDARG00000002299	arsh	arylsulfatase H [Source:ZFIN;Acc:ZDB-GENE-081104-120]	protein_coding	ENSDARG00000002299	9:56225933-56244631	-	1895	0.0410781	0.915287	0.000520773	21	22	35	11	25	29	1.05315	0.973786	1.4497	1.15536	1.29199	0.977488
ENSDARG00000002304	gins2	GINS complex subunit 2 [Source:ZFIN;Acc:ZDB-GENE-050419-19]	protein_coding	ENSDARG00000002304	18:30502775-30521235	-	853	0.104193	0.655051	0.000520773	63	75	82	29	58	93	7.01894	7.375	7.54541	6.76678	6.65896	6.96397
ENSDARG00000002305	me3	malic enzyme 3, NADP(+)-dependent, mitochondrial [Source:ZFIN;Acc:ZDB-GENE-041111-294]	protein_coding	ENSDARG00000002305	9:34437198-34451029	-	2829	0.0340123	0.720586	0.000520773	917	1053	1047	404	904	1285	30.8047	31.2209	29.049	28.4237	31.2941	29.013
ENSDARG00000002330	lhx8a	LIM homeobox 8a [Source:ZFIN;Acc:ZDB-GENE-031008-2]	protein_coding	ENSDARG00000002330	2:11422195-11426569	+	2138	-0.205183	0.585106	0.000520773	21	28	23	13	24	35	0.933451	1.0985	0.844381	1.21023	1.09934	1.04564
ENSDARG00000002332	frmd6	FERM domain containing 6 [Source:ZFIN;Acc:ZDB-GENE-050522-354]	protein_coding	ENSDARG00000002332	13:36832007-36871918	+	5075	-0.143701	0.347304	0.000520773	160	230	228	89	208	305	2.99615	3.80138	3.52628	3.49049	4.01379	3.83872
ENSDARG00000002333	fam102bb	family with sequence similarity 102, member B, b [Source:ZFIN;Acc:ZDB-GENE-041014-330]	protein_coding	ENSDARG00000002333	20:33850087-33887124	-	1473	-0.0926949	0.445403	0.000520773	508	650	592	219	587	883	32.7749	37.0135	31.5455	29.592	39.0268	38.2896
ENSDARG00000002336	dlc	deltaC [Source:ZFIN;Acc:ZDB-GENE-000125-4]	protein_coding	ENSDARG00000002336	15:20527715-20532570	-	3657	0.0468076	0.704628	0.000520773	797	1059	869	345	887	1083	20.7116	24.2896	18.6515	18.777	23.7534	18.9159
ENSDARG00000002339	ccdc101	coiled-coil domain containing 101 [Source:ZFIN;Acc:ZDB-GENE-041010-62]	protein_coding	ENSDARG00000002339	3:15339924-15346810	-	1637	0.0031911	0.984406	0.000520773	148	165	203	79	149	217	8.59198	8.45445	9.73342	9.60531	8.91384	8.46708
ENSDARG00000002344	tubb4b	tubulin, beta 4B class IVb [Source:ZFIN;Acc:ZDB-GENE-030131-8625]	protein_coding	ENSDARG00000002344	14:5554600-5558312	+	1833	0.0948775	0.255646	0.000520773	13984	14242	17805	6160	12022	19773	725.018	651.716	762.426	668.884	642.305	689.022
ENSDARG00000002347	cyp11a1	cytochrome P450, family 11, subfamily A, polypeptide 1 [Source:ZFIN;Acc:ZDB-GENE-010306-1]	protein_coding	ENSDARG00000002347	25:22222391-22237735	+	2187	-0.257368	0.748214	0.000520773	5	6	4	1	6	10	0.217271	0.230119	0.143559	0.0910089	0.268676	0.292061
ENSDARG00000002353	tagapa	T-cell activation RhoGTPase activating protein a [Source:ZFIN;Acc:ZDB-GENE-040426-1877]	protein_coding	ENSDARG00000002353	17:45421505-45427401	+	2366	0.752226	0.235985	0.000520773	13	12	12	5	7	6	0.522166	0.425418	0.398093	0.420618	0.289741	0.161979
ENSDARG00000002355	shpk	sedoheptulokinase [Source:ZFIN;Acc:ZDB-GENE-060526-357]	protein_coding	ENSDARG00000002355	5:41524552-41532672	+	1505	0.195252	0.6189	0.000520773	23	26	28	12	20	25	1.45235	1.44906	1.46029	1.587	1.30143	1.06103
ENSDARG00000002362	ubald1a	UBA-like domain containing 1a [Source:ZFIN;Acc:ZDB-GENE-040718-191]	protein_coding	ENSDARG00000002362	12:19937984-19998837	-	2733	-0.048501	0.683924	0.000520773	412	403	480	179	389	625	14.3264	12.3684	13.7854	13.0361	13.9392	14.6071
ENSDARG00000002365	cers5	ceramide synthase 5 [Source:ZFIN;Acc:ZDB-GENE-030131-1740]	protein_coding	ENSDARG00000002365	22:5728243-5792301	-	2156	0.00381698	0.981528	0.000520773	165	162	187	62	154	245	7.27303	6.30255	6.80786	5.72369	6.99518	7.25839
ENSDARG00000002369	UBC	ubiquitin C [Source:HGNC Symbol;Acc:HGNC:12468]	protein_coding	ENSDARG00000002369	5:41463990-41496172	+	2235	0.00553557	0.950055	0.000520773	1151	1263	1415	553	1116	1658	48.9416	47.3997	49.6932	49.2471	48.9006	47.3838
ENSDARG00000002377	mief2	mitochondrial elongation factor 2 [Source:ZFIN;Acc:ZDB-GENE-060929-864]	protein_coding	ENSDARG00000002377	1:7837211-7847898	+	3021	-0.0929163	0.590276	0.000520773	131	149	146	68	139	187	4.12098	4.137	3.79333	4.48013	4.506	3.95379
ENSDARG00000002385	atm	ATM serine/threonine kinase [Source:ZFIN;Acc:ZDB-GENE-040809-1]	protein_coding	ENSDARG00000002385	15:6517630-6653934	-	9978	0.0834719	0.612764	0.000520773	341	482	407	129	443	455	3.24781	4.05185	3.20161	2.57323	4.34798	2.91267
ENSDARG00000002396	cry-dash	cryptochrome DASH [Source:ZFIN;Acc:ZDB-GENE-040617-2]	protein_coding	ENSDARG00000002396	24:20049602-20064055	-	2045	0.115936	0.63004	0.000520773	118	105	95	62	72	108	5.48364	4.30671	3.64627	6.03436	3.44799	3.37329
ENSDARG00000002401	gale	UDP-galactose-4-epimerase [Source:ZFIN;Acc:ZDB-GENE-060421-6479]	protein_coding	ENSDARG00000002401	17:24861920-24872527	-	1623	0.0536946	0.801514	0.000520773	80	101	94	37	69	130	4.68437	5.21979	4.54598	4.53749	4.16349	5.1162
ENSDARG00000002402	ercc3	excision repair cross-complementation group 3 [Source:ZFIN;Acc:ZDB-GENE-030131-3043]	protein_coding	ENSDARG00000002402	6:9359874-9394542	-	2759	-0.0821739	0.486482	0.000520773	357	415	420	178	386	539	12.2969	12.6167	11.9486	12.8411	13.7013	12.4784
ENSDARG00000002403	nusap1	nucleolar and spindle associated protein 1 [Source:ZFIN;Acc:ZDB-GENE-030827-5]	protein_coding	ENSDARG00000002403	13:33121270-33126217	-	1923	0.0659792	0.539951	0.000520773	560	709	693	243	553	876	27.6751	30.9255	28.286	25.1513	28.1626	29.097
ENSDARG00000002405	si:ch211-225b11.1	si:ch211-225b11.1 [Source:ZFIN;Acc:ZDB-GENE-060531-39]	protein_coding	ENSDARG00000002405	5:20282966-20310868	-	4228	-0.0622558	0.682785	0.000520773	195	211	204	81	199	287	4.38308	4.18598	3.78716	3.81314	4.60941	4.3358
ENSDARG00000002406	zmynd10	zinc finger, MYND-type containing 10 [Source:ZFIN;Acc:ZDB-GENE-040426-1218]	protein_coding	ENSDARG00000002406	1:22000516-22012644	+	1534	-0.664197	0.0339389	0.000520773	28	36	31	17	55	61	1.73465	1.96846	1.58619	2.20575	3.51127	2.53996
ENSDARG00000002411	pde4cb	phosphodiesterase 4C, cAMP-specific b [Source:ZFIN;Acc:ZDB-GENE-030131-4075]	protein_coding	ENSDARG00000002411	11:6675128-6783536	+	3663	0.0751226	0.742685	0.000520773	78	86	84	25	82	104	2.02366	1.9693	1.79995	1.35843	2.19232	1.81351
ENSDARG00000002463	arhgef37	Rho guanine nucleotide exchange factor (GEF) 37 [Source:ZFIN;Acc:ZDB-GENE-100514-3]	protein_coding	ENSDARG00000002463	14:24543423-24576409	+	3340	-0.00110783	0.997023	0.000520773	34	49	46	17	35	63	0.967414	1.23055	1.08101	1.01306	1.02624	1.20481
ENSDARG00000002467	rdh14b	retinol dehydrogenase 14b (all-trans/9-cis/11-cis) [Source:ZFIN;Acc:ZDB-GENE-030131-6605]	protein_coding	ENSDARG00000002467	20:9433708-9440282	-	1774	-0.0347851	0.85312	0.000520773	146	167	156	92	127	181	7.82131	7.8961	6.90222	10.3221	7.01096	6.517
ENSDARG00000002479	ercc6l	excision repair cross-complementation group 6-like [Source:ZFIN;Acc:ZDB-GENE-060531-56]	protein_coding	ENSDARG00000002479	5:23409784-23422719	+	4697	0.152008	0.262647	0.000520773	259	309	303	116	236	329	5.24034	5.51808	5.06338	4.91553	4.92061	4.47402
ENSDARG00000002487	noc3l	NOC3-like DNA replication regulator [Source:ZFIN;Acc:ZDB-GENE-030131-9878]	protein_coding	ENSDARG00000002487	12:5364722-5383383	-	3002	0.148937	0.318707	0.000520773	297	373	371	105	337	393	9.40212	10.4219	9.70021	6.96164	10.9938	8.36189
ENSDARG00000002506	C7H16orf87	chromosome 16 open reading frame 87 [Source:HGNC Symbol;Acc:HGNC:33754]	protein_coding	ENSDARG00000002506	7:41593008-41601114	-	1210	-0.0275603	0.828565	0.000520773	358	378	508	186	345	579	28.1176	26.2033	32.9531	30.5957	27.9229	30.5644
ENSDARG00000002507	itga10	integrin, alpha 10 [Source:ZFIN;Acc:ZDB-GENE-100922-54]	protein_coding	ENSDARG00000002507	16:14389993-14463693	-	5122	0.0598603	0.805227	0.000520773	70	110	136	39	117	100	1.29879	1.80137	2.08409	1.51551	2.23704	1.24705
ENSDARG00000002509	zgc:153911	zgc:153911 [Source:ZFIN;Acc:ZDB-GENE-061013-174]	protein_coding	ENSDARG00000002509	13:35848529-35851154	-	1683	-1.18629	0.167128	0.000520773	1	8	2	2	6	16	0.0564672	0.398709	0.0932747	0.236526	0.349136	0.607238
ENSDARG00000002523	hsdl2	hydroxysteroid dehydrogenase like 2 [Source:ZFIN;Acc:ZDB-GENE-030131-1066]	protein_coding	ENSDARG00000002523	10:11301931-11322345	+	3026	-0.0158604	0.885001	0.000520773	643	641	663	289	546	902	20.194	17.768	17.1974	19.0091	17.6706	19.0397
ENSDARG00000002533	adora2b	adenosine A2b receptor [Source:ZFIN;Acc:ZDB-GENE-060511-1]	protein_coding	ENSDARG00000002533	5:62096899-62116998	-	1293	0.00667916	0.982847	0.000520773	36	36	58	15	32	71	2.64596	2.33536	3.52085	2.30901	2.4237	3.50738
ENSDARG00000002536	tm9sf4	transmembrane 9 superfamily protein member 4 [Source:ZFIN;Acc:ZDB-GENE-040426-1575]	protein_coding	ENSDARG00000002536	23:7614824-7644920	+	2466	-0.0251575	0.798294	0.000520773	650	736	789	322	636	978	25.0496	25.0343	25.1132	25.9894	25.2575	25.3319
ENSDARG00000002538	smu1a	smu-1 suppressor of mec-8 and unc-52 homolog a (C. elegans) [Source:ZFIN;Acc:ZDB-GENE-040426-916]	protein_coding	ENSDARG00000002538	14:5922161-5938914	+	2223	0.0663786	0.573702	0.000520773	410	526	553	201	379	679	17.5277	19.8471	19.5256	17.9966	16.6966	19.5098
ENSDARG00000002546	rundc3ab	RUN domain containing 3Ab [Source:ZFIN;Acc:ZDB-GENE-040426-842]	protein_coding	ENSDARG00000002546	12:9779596-9802976	+	2747	0.0168761	0.857095	0.000520773	1023	1239	1329	460	1057	1648	35.3913	37.8323	37.9738	33.3297	37.6828	38.3196
ENSDARG00000002549	eif3eb	eukaryotic translation initiation factor 3, subunit E, b [Source:ZFIN;Acc:ZDB-GENE-050208-283]	protein_coding	ENSDARG00000002549	19:23039944-23079965	-	2098	-0.0670531	0.628112	0.000520773	261	250	279	118	234	380	11.8227	9.99504	10.438	11.1946	10.9229	11.5691
ENSDARG00000002552	mapkapk2a	mitogen-activated protein kinase-activated protein kinase 2a [Source:ZFIN;Acc:ZDB-GENE-030131-5532]	protein_coding	ENSDARG00000002552	11:20994109-21057604	-	3310	0.0152109	0.898489	0.000520773	688	901	802	313	794	959	19.7533	22.8321	19.018	18.8213	23.492	18.506
ENSDARG00000002564	syngr1a	synaptogyrin 1a [Source:ZFIN;Acc:ZDB-GENE-041010-169]	protein_coding	ENSDARG00000002564	3:21121078-21149825	-	1366	-0.00102729	0.991725	0.000520773	861	914	1012	419	749	1277	59.9008	56.1236	58.1498	61.0515	53.698	59.7122
ENSDARG00000002571	tmod2	tropomodulin 2 [Source:ZFIN;Acc:ZDB-GENE-040912-185]	protein_coding	ENSDARG00000002571	18:39346001-39401861	+	1476	0.0570326	0.568481	0.000520773	683	759	774	292	624	971	43.9759	43.1326	41.1597	39.3758	41.4024	42.02
ENSDARG00000002582	tbx15	T-box 15 [Source:ZFIN;Acc:ZDB-GENE-020529-1]	protein_coding	ENSDARG00000002582	9:21224015-21257108	-	4749	0.0551267	0.789815	0.000520773	89	91	109	42	75	127	1.78102	1.60727	1.80153	1.76027	1.54663	1.70814
ENSDARG00000002587	dpysl3	dihydropyrimidinase-like 3 [Source:ZFIN;Acc:ZDB-GENE-050720-2]	protein_coding	ENSDARG00000002587	21:42975806-43026872	-	5438	-0.0277266	0.703322	0.000520773	13009	14320	14965	6098	12934	18738	227.345	220.879	216.001	223.193	232.928	220.093
ENSDARG00000002591	ruvbl1	RuvB-like AAA ATPase 1 [Source:ZFIN;Acc:ZDB-GENE-030109-2]	protein_coding	ENSDARG00000002591	6:40835098-40843496	+	1898	-0.0041459	0.965272	0.000520773	774	846	910	363	742	1120	38.7547	37.3873	37.6325	38.0665	38.2855	37.6916
ENSDARG00000002593	slc45a2	solute carrier family 45, member 2 [Source:ZFIN;Acc:ZDB-GENE-050208-97]	protein_coding	ENSDARG00000002593	21:19409305-19447653	+	1745	-0.961651	0.268393	0.000520773	6	1	4	2	10	7	0.326765	0.0480678	0.179921	0.228122	0.561218	0.256227
ENSDARG00000002600	pcsk1	proprotein convertase subtilisin/kexin type 1 [Source:ZFIN;Acc:ZDB-GENE-071009-1]	protein_coding	ENSDARG00000002600	21:11592201-11629715	+	2516	0.00316834	0.975275	0.000520773	1311	1389	1638	697	1144	1867	49.519	46.3064	51.1	55.1385	44.529	47.3976
ENSDARG00000002607	unm_sa1614	un-named sa1614 [Source:ZFIN;Acc:ZDB-GENE-120411-1]	protein_coding	ENSDARG00000002607	11:26238536-26324730	+	4479	0.0144413	0.904361	0.000520773	582	804	715	253	669	938	12.3487	15.0565	12.5298	11.2427	14.6276	13.3766
ENSDARG00000002609	rnf145a	ring finger protein 145a [Source:ZFIN;Acc:ZDB-GENE-111012-3]	protein_coding	ENSDARG00000002609	14:34626283-34671848	+	5711	0.023964	0.789536	0.000520773	1191	1282	1348	553	1071	1664	19.8189	18.8289	18.5266	19.2728	18.3656	18.6108
ENSDARG00000002613	rpa3	replication protein A3 [Source:ZFIN;Acc:ZDB-GENE-040426-977]	protein_coding	ENSDARG00000002613	19:25880801-25882962	+	643	0.0867512	0.625195	0.000520773	219	161	237	91	148	272	32.3678	21.0022	28.9305	28.1685	22.5412	27.0197
ENSDARG00000002632	anxa11b	annexin A11b [Source:ZFIN;Acc:ZDB-GENE-030707-5]	protein_coding	ENSDARG00000002632	12:48819020-48883985	+	4202	0.186306	0.24139	0.000520773	209	192	233	90	155	237	4.72683	3.83261	4.35229	4.26304	3.61246	3.60259
ENSDARG00000002634	b4galt1	UDP-Gal:betaGlcNAc beta 1,4- galactosyltransferase, polypeptide 1 [Source:ZFIN;Acc:ZDB-GENE-050417-236]	protein_coding	ENSDARG00000002634	1:11454674-11474380	-	1999	0.0487648	0.856902	0.000520773	66	47	65	30	47	71	3.1377	1.97213	2.55222	2.98704	2.30257	2.26865
ENSDARG00000002642	sh3gl1b	SH3-domain GRB2-like 1b [Source:ZFIN;Acc:ZDB-GENE-031001-6]	protein_coding	ENSDARG00000002642	8:18811860-18849488	-	1824	-0.178181	0.292035	0.000520773	126	186	163	79	161	226	6.56486	8.55338	7.01424	8.62055	8.64427	7.91419
ENSDARG00000002644	rgs5a	regulator of G-protein signaling 5a [Source:ZFIN;Acc:ZDB-GENE-030131-7570]	protein_coding	ENSDARG00000002644	6:35403983-35456023	-	3255	0.105269	0.633209	0.000520773	77	90	92	30	65	122	2.24812	2.31922	2.21848	1.83444	1.95564	2.39404
ENSDARG00000002656	stxbp5a	syntaxin binding protein 5a (tomosyn) [Source:ZFIN;Acc:ZDB-GENE-041001-161]	protein_coding	ENSDARG00000002656	20:31843069-32003089	-	7466	-0.148816	0.0823572	0.000520773	1691	2065	2052	874	1973	2824	21.5246	23.1997	21.5728	23.3	25.8801	24.1601
ENSDARG00000002659	mapre1b	microtubule-associated protein, RP/EB family, member 1b [Source:ZFIN;Acc:ZDB-GENE-040426-2256]	protein_coding	ENSDARG00000002659	23:9859759-9872614	-	4924	0.0224047	0.77941	0.000520773	2822	3160	3606	1387	2678	4151	54.4652	53.8293	57.4812	56.0649	53.2623	53.8465
ENSDARG00000002663	optn	optineurin [Source:ZFIN;Acc:ZDB-GENE-030131-8103]	protein_coding	ENSDARG00000002663	4:8007827-8018689	+	2455	-0.0250651	0.896599	0.000520773	99	103	129	50	96	148	3.83234	3.51913	4.12436	4.0537	3.82954	3.85064
ENSDARG00000002666	kcnj1b	potassium inwardly-rectifying channel, subfamily J, member 1b [Source:ZFIN;Acc:ZDB-GENE-070620-9]	protein_coding	ENSDARG00000002666	10:39382934-39386332	+	1527	-0.0290407	0.894951	0.000520773	90	98	86	41	95	105	5.60123	5.38316	4.42056	5.34414	6.09273	4.39211
ENSDARG00000002670	ATG14	autophagy related 14 [Source:HGNC Symbol;Acc:HGNC:19962]	protein_coding	ENSDARG00000002670	17:10592331-10610643	+	2862	0.0323981	0.818995	0.000520773	219	256	282	91	222	349	7.27201	7.50275	7.73388	6.32856	7.59645	7.78894
ENSDARG00000002682	tbcela	tubulin folding cofactor E-like a [Source:ZFIN;Acc:ZDB-GENE-040426-1719]	protein_coding	ENSDARG00000002682	15:21008894-21020722	-	2756	0.0733016	0.616021	0.000520773	225	292	263	89	229	347	7.7586	8.88697	7.49022	6.42752	8.13736	8.04217
ENSDARG00000002690	rabif	RAB interacting factor [Source:ZFIN;Acc:ZDB-GENE-040718-216]	protein_coding	ENSDARG00000002690	11:24578050-24580021	+	1316	0.111208	0.441987	0.000520773	290	254	354	124	241	359	20.9422	16.1893	21.1138	18.7542	17.9345	17.4245
ENSDARG00000002701	rasl12	RAS-like, family 12 [Source:ZFIN;Acc:ZDB-GENE-040426-1201]	protein_coding	ENSDARG00000002701	7:13503473-13534531	+	8676	-0.0993365	0.794997	0.000520773	29	21	29	11	18	49	0.317657	0.203025	0.262359	0.252352	0.20318	0.360744
ENSDARG00000002710	ncl	nucleolin [Source:ZFIN;Acc:ZDB-GENE-030131-6986]	protein_coding	ENSDARG00000002710	22:36704302-36721742	-	3574	0.0363586	0.695141	0.000520773	4007	4499	4678	2065	3525	5344	106.548	105.587	102.736	115	96.5899	95.5069
ENSDARG00000002720	utp15	utp15, U3 small nucleolar ribonucleoprotein, homolog [Source:ZFIN;Acc:ZDB-GENE-030131-3831]	protein_coding	ENSDARG00000002720	18:7078386-7097798	-	1974	0.113784	0.451295	0.000520773	230	226	244	85	211	274	11.0729	9.60309	9.70199	8.57047	10.468	8.86597
ENSDARG00000002728	kiss1ra	KISS1 receptor a [Source:ZFIN;Acc:ZDB-GENE-070912-521]	protein_coding	ENSDARG00000002728	2:33812988-33837945	+	1101	-0.189474	0.353995	0.000520773	91	87	112	38	107	151	7.85478	6.62799	7.98452	6.86956	9.51752	8.76017
ENSDARG00000002731	sdc2	syndecan 2 [Source:ZFIN;Acc:ZDB-GENE-021206-3]	protein_coding	ENSDARG00000002731	19:47599408-47684701	-	1375	-0.0528448	0.68203	0.000520773	414	361	436	179	351	585	28.6139	22.0219	24.8887	25.9109	24.9995	27.1754
ENSDARG00000002732	spon2b	spondin 2b, extracellular matrix protein [Source:ZFIN;Acc:ZDB-GENE-990415-161]	protein_coding	ENSDARG00000002732	14:17071286-17076881	+	2218	0.104898	0.834444	0.000520773	14	19	13	8	13	15	0.599855	0.718525	0.460045	0.717896	0.573996	0.431969
ENSDARG00000002745	tdh	L-threonine dehydrogenase [Source:ZFIN;Acc:ZDB-GENE-040426-2379]	protein_coding	ENSDARG00000002745	20:19093095-19098439	+	2382	0.0576577	0.560522	0.000520773	1021	1017	1273	463	891	1436	40.7346	35.812	41.9474	38.6876	36.6322	38.5066
ENSDARG00000002748	sema6d	sema domain, transmembrane domain (TM), and cytoplasmic domain, (semaphorin) 6D [Source:ZFIN;Acc:ZDB-GENE-040426-1933]	protein_coding	ENSDARG00000002748	19:390089-417174	+	3379	-0.279485	0.376217	0.000520773	24	42	41	15	42	58	0.674999	1.04258	0.952388	0.88356	1.21727	1.09638
ENSDARG00000002750	phf20a	PHD finger protein 20, a [Source:ZFIN;Acc:ZDB-GENE-070912-270]	protein_coding	ENSDARG00000002750	11:24806465-24827633	+	6880	0.0231029	0.831765	0.000520773	617	788	747	279	673	913	8.52269	9.607	8.52217	8.07139	9.57974	8.47628
ENSDARG00000002754	pdcd2l	programmed cell death 2-like [Source:ZFIN;Acc:ZDB-GENE-040426-967]	protein_coding	ENSDARG00000002754	25:29999331-30011715	+	1164	-0.196157	0.506087	0.000520773	48	36	44	21	48	59	3.91894	2.59418	2.967	3.59087	4.03846	3.23759
ENSDARG00000002758	dedd1	death effector domain-containing 1 [Source:ZFIN;Acc:ZDB-GENE-000616-2]	protein_coding	ENSDARG00000002758	16:10950260-10972139	+	3983	0.0240899	0.834731	0.000520773	748	1004	936	342	883	1092	17.8472	21.1433	18.4452	17.0903	21.7109	17.512
ENSDARG00000002760	gdf5	growth differentiation factor 5 [Source:ZFIN;Acc:ZDB-GENE-990415-39]	protein_coding	ENSDARG00000002760	6:52638978-52663495	-	2754	-0.00996045	0.980986	0.000520773	29	14	27	7	22	36	1.00072	0.426397	0.769516	0.505903	0.782323	0.834952
ENSDARG00000002771	SLC4A5 (1 of 2)	solute carrier family 4 (sodium bicarbonate cotransporter), member 5 [Source:HGNC Symbol;Acc:HGNC:18168]	protein_coding	ENSDARG00000002771	5:27452568-27502545	-	3174	-0.257486	0.712559	0.000520773	6	5	9	4	5	12	0.179649	0.132134	0.222563	0.250834	0.154273	0.241489
ENSDARG00000002773	htr1fa	5-hydroxytryptamine (serotonin) receptor 1Fa [Source:ZFIN;Acc:ZDB-GENE-081105-125]	protein_coding	ENSDARG00000002773	9:19296932-19298006	+	1074	0.15691	0.536499	0.000520773	55	66	72	28	53	67	4.86674	5.15454	5.26194	5.18903	4.8328	3.98468
ENSDARG00000002787	tle3a	transducin-like enhancer of split 3a [Source:ZFIN;Acc:ZDB-GENE-990415-86]	protein_coding	ENSDARG00000002787	18:20236894-20268445	+	4167	-0.0600798	0.527555	0.000520773	831	964	992	426	799	1327	18.9521	19.4045	18.6856	20.3479	18.778	20.3409
ENSDARG00000002790	ap2m1a	adaptor-related protein complex 2, mu 1 subunit, a [Source:ZFIN;Acc:ZDB-GENE-030131-9784]	protein_coding	ENSDARG00000002790	2:9991990-10020891	-	2315	0.0827418	0.357008	0.000520773	2604	2540	2970	1120	2111	3517	106.898	92.0307	100.699	96.2941	89.3027	97.0385
ENSDARG00000002791	atp1a1a.1	ATPase, Na+/K+ transporting, alpha 1a polypeptide, tandem duplicate 1 [Source:ZFIN;Acc:ZDB-GENE-001212-1]	protein_coding	ENSDARG00000002791	1:1541971-1701828	+	5947	-0.0839788	0.355761	0.000520773	9583	9299	11799	4585	8870	15474	153.138	131.156	155.728	153.453	146.067	166.199
ENSDARG00000002792	arcn1a	archain 1a [Source:ZFIN;Acc:ZDB-GENE-021031-2]	protein_coding	ENSDARG00000002792	5:29902095-29916493	-	3038	-0.0180053	0.849581	0.000520773	1042	1166	1360	471	1054	1704	32.5957	32.1929	35.1374	30.8579	33.9766	35.8265
ENSDARG00000002795	meis3	myeloid ecotropic viral integration site 3 [Source:ZFIN;Acc:ZDB-GENE-010406-2]	protein_coding	ENSDARG00000002795	15:6840537-6866520	-	2774	-0.0539942	0.850004	0.000520773	41	42	52	18	43	63	1.40462	1.26997	1.47135	1.29151	1.51806	1.45063
ENSDARG00000002798	cog8	component of oligomeric golgi complex 8 [Source:ZFIN;Acc:ZDB-GENE-050320-74]	protein_coding	ENSDARG00000002798	18:5236072-5244747	+	2237	0.152866	0.352079	0.000520773	156	183	181	68	144	195	6.62733	6.86175	6.35083	6.05028	6.30411	5.5679
ENSDARG00000002816	rasgrf2b	Ras protein-specific guanine nucleotide-releasing factor 2b [Source:ZFIN;Acc:ZDB-GENE-060504-1]	protein_coding	ENSDARG00000002816	5:50796415-50935380	+	4410	0.0311826	0.74403	0.000520773	804	1008	1016	382	821	1231	17.326	19.1722	18.0831	17.2408	18.2319	17.8296
ENSDARG00000002826	cep57l1	centrosomal protein 57, like 1 [Source:ZFIN;Acc:ZDB-GENE-040808-27]	protein_coding	ENSDARG00000002826	20:32238682-32246141	-	1909	-0.134007	0.499353	0.000520773	115	139	106	56	132	155	5.72495	6.10743	4.35831	5.83868	6.77166	5.18619
ENSDARG00000002830	trmt2a	trm2 tRNA methyltransferase 2 homolog A (S. cerevisiae) [Source:ZFIN;Acc:ZDB-GENE-030131-6876]	protein_coding	ENSDARG00000002830	5:24028600-24039726	-	2283	-0.092769	0.563234	0.000520773	153	172	169	76	152	235	6.36892	6.31935	5.8103	6.62583	6.52026	6.57483
ENSDARG00000002831	col4a4	collagen, type IV, alpha 4 [Source:ZFIN;Acc:ZDB-GENE-101001-1]	protein_coding	ENSDARG00000002831	15:36093918-36197432	-	10674	-1.07354	0.065273	0.000520773	7	5	10	8	11	21	0.0623234	0.039291	0.0735345	0.149175	0.100924	0.125665
ENSDARG00000002840	si:dkey-28b4.8	si:dkey-28b4.8 [Source:ZFIN;Acc:ZDB-GENE-090501-2]	protein_coding	ENSDARG00000002840	1:43950423-44002958	-	5496	-0.04173	0.595112	0.000520773	3080	3311	3531	1484	2974	4465	53.2579	50.5315	50.4277	53.7428	52.9933	51.8916
ENSDARG00000002847	fndc1	fibronectin type III domain containing 1 [Source:ZFIN;Acc:ZDB-GENE-041210-332]	protein_coding	ENSDARG00000002847	20:31099308-31164427	-	6214	-0.716833	0.144878	0.000520773	10	18	13	4	31	26	0.152936	0.242969	0.164206	0.128121	0.48856	0.267254
ENSDARG00000002872	zgc:113210	zgc:113210 [Source:ZFIN;Acc:ZDB-GENE-050320-83]	protein_coding	ENSDARG00000002872	3:52392480-52406579	-	2503	0.0480686	0.775109	0.000520773	197	253	237	66	232	306	7.47972	8.47831	7.432	5.24827	9.07725	7.80878
ENSDARG00000002877	reps1	RALBP1 associated Eps domain containing 1 [Source:ZFIN;Acc:ZDB-GENE-030131-9536]	protein_coding	ENSDARG00000002877	20:39320172-39357001	+	6203	-0.0922156	0.471433	0.000520773	364	423	428	213	379	506	5.57673	5.7199	5.41577	6.83456	5.98363	5.2104
ENSDARG00000002880	vps50	VPS50 EARP/GARPII complex subunit [Source:ZFIN;Acc:ZDB-GENE-060503-325]	protein_coding	ENSDARG00000002880	19:40792658-41100695	+	5396	-0.00846487	0.929863	0.000520773	1060	1230	1209	451	1054	1655	18.6687	19.1198	17.5862	16.6356	19.1292	19.5906
ENSDARG00000002894	aven	apoptosis, caspase activation inhibitor [Source:ZFIN;Acc:ZDB-GENE-041001-171]	protein_coding	ENSDARG00000002894	20:29328676-29366483	+	2401	-0.0784421	0.574121	0.000520773	231	258	255	111	243	333	9.14323	9.01317	8.33616	9.20161	9.91154	8.8588
ENSDARG00000002897	INPP1	inositol polyphosphate-1-phosphatase [Source:HGNC Symbol;Acc:HGNC:6071]	protein_coding	ENSDARG00000002897	11:2547461-2563393	-	3939	-0.135484	0.347099	0.000520773	268	297	298	162	234	420	6.4659	6.32441	5.93811	8.18581	5.81778	6.81061
ENSDARG00000002909	tjp3	tight junction protein 3 [Source:ZFIN;Acc:ZDB-GENE-030828-10]	protein_coding	ENSDARG00000002909	22:17632631-17663895	-	4577	-0.15095	0.796614	0.000520773	8	13	9	3	9	19	0.166107	0.238239	0.15434	0.130459	0.19257	0.265152
ENSDARG00000002912	adipor1a	adiponectin receptor 1a [Source:ZFIN;Acc:ZDB-GENE-040718-169]	protein_coding	ENSDARG00000002912	11:24562539-24576921	+	2456	0.0151668	0.872736	0.000520773	1043	1066	1161	477	942	1405	40.3586	36.4065	37.1041	38.6565	37.5621	36.5402
ENSDARG00000002916	sec31b	SEC31 homolog B, COPII coating complex component [Source:ZFIN;Acc:ZDB-GENE-060418-2]	protein_coding	ENSDARG00000002916	12:48435279-48484427	-	5061	0.0318255	0.729953	0.000520773	857	983	1064	394	827	1284	16.0925	16.2917	16.5015	15.495	16.0028	16.2051
ENSDARG00000002933	gbx2	gastrulation brain homeobox 2 [Source:ZFIN;Acc:ZDB-GENE-020509-2]	protein_coding	ENSDARG00000002933	6:15904248-15907346	+	2095	0.0026359	0.996765	0.000520773	11	11	5	5	5	14	0.498986	0.440411	0.187329	0.475028	0.233729	0.426842
ENSDARG00000002945	bgnb	biglycan b [Source:ZFIN;Acc:ZDB-GENE-040426-21]	protein_coding	ENSDARG00000002945	23:20087686-20125026	-	3042	0.032372	0.837314	0.000520773	167	177	204	76	164	228	5.2172	4.8805	5.26367	4.97264	5.27973	4.78739
ENSDARG00000002947	abcd3b	ATP-binding cassette, sub-family D (ALD), member 3b [Source:ZFIN;Acc:ZDB-GENE-050517-29]	protein_coding	ENSDARG00000002947	2:15440937-15456922	-	2389	-0.0978725	0.44352	0.000520773	264	340	368	142	311	460	10.5019	11.9375	12.0907	11.8306	12.7489	12.2988
ENSDARG00000002949	ppp6c	protein phosphatase 6, catalytic subunit [Source:ZFIN;Acc:ZDB-GENE-040426-949]	protein_coding	ENSDARG00000002949	5:31382944-31395248	+	1773	0.00345473	0.971905	0.000520773	1173	1166	1242	531	1059	1517	62.8737	55.162	54.9833	59.6099	58.4944	54.6512
ENSDARG00000002952	smo	smoothened, frizzled class receptor [Source:ZFIN;Acc:ZDB-GENE-980526-89]	protein_coding	ENSDARG00000002952	4:14972483-14981182	+	6212	-0.0229573	0.825225	0.000520773	993	1202	1142	442	1108	1439	15.1914	16.2302	14.4295	14.162	17.4677	14.7963
ENSDARG00000002956	si:dkey-32n7.4	si:dkey-32n7.4 [Source:ZFIN;Acc:ZDB-GENE-110411-175]	protein_coding	ENSDARG00000002956	12:4077635-4108676	+	5529	-0.18933	0.721934	0.000520773	26	8	16	14	8	26	0.446896	0.121365	0.227139	0.503981	0.1417	0.300365
ENSDARG00000002967	pdap1b	pdgfa associated protein 1b [Source:ZFIN;Acc:ZDB-GENE-040426-942]	protein_coding	ENSDARG00000002967	3:40135845-40142886	-	1421	-0.148632	0.366367	0.000520773	165	167	219	104	165	251	11.0349	9.85762	12.0967	14.5671	11.3715	11.2824
ENSDARG00000002970	ss18	synovial sarcoma translocation, chromosome 18 (H. sapiens) [Source:ZFIN;Acc:ZDB-GENE-030131-4867]	protein_coding	ENSDARG00000002970	2:2235841-2252260	-	2106	0.0322336	0.723907	0.000520773	1194	1374	1546	610	1125	1746	53.8798	54.724	57.6195	57.6507	52.3144	52.9552
ENSDARG00000002971	phc1	polyhomeotic homolog 1 [Source:ZFIN;Acc:ZDB-GENE-081022-39]	protein_coding	ENSDARG00000002971	16:31988514-32006319	+	4194	0.038503	0.804862	0.000520773	160	191	203	75	162	236	3.62553	3.81992	3.79914	3.55931	3.7828	3.59423
ENSDARG00000002988	tnnt2d	troponin T2d, cardiac [Source:ZFIN;Acc:ZDB-GENE-050626-97]	protein_coding	ENSDARG00000002988	25:20118309-20128930	+	970	-0.0564415	0.884756	0.000520773	19	27	41	14	15	52	1.86149	2.33476	3.31765	2.87269	1.51442	3.42416
ENSDARG00000002991	cep135	centrosomal protein 135 [Source:ZFIN;Acc:ZDB-GENE-041210-325]	protein_coding	ENSDARG00000002991	20:25812627-25836225	+	4259	0.0647972	0.720869	0.000520773	136	213	168	60	165	212	3.03467	4.1949	3.09613	2.80399	3.79405	3.17944
ENSDARG00000002994	itpkca	inositol-trisphosphate 3-kinase Ca [Source:ZFIN;Acc:ZDB-GENE-030131-6009]	protein_coding	ENSDARG00000002994	21:21242522-21262359	+	3331	-0.030413	0.787512	0.000520773	420	504	567	208	428	713	11.9827	12.6913	13.3606	12.4286	12.5833	13.6722
ENSDARG00000003008	prkcea	protein kinase C, epsilon a [Source:ZFIN;Acc:ZDB-GENE-030131-8191]	protein_coding	ENSDARG00000003008	12:25549119-25678872	+	4572	-0.110637	0.193501	0.000520773	1564	1878	1964	775	1733	2682	32.5095	34.454	33.7173	33.7387	37.121	37.4693
ENSDARG00000003017	zgc:55512	zgc:55512 [Source:ZFIN;Acc:ZDB-GENE-030131-4195]	protein_coding	ENSDARG00000003017	9:8990371-8994433	+	1820	-0.127183	0.253425	0.000520773	542	579	703	312	567	830	28.3014	26.6844	30.3181	34.1206	30.5098	29.1293
ENSDARG00000003020	lrrc4.2	leucine rich repeat containing 4.2 [Source:ZFIN;Acc:ZDB-GENE-030131-7997]	protein_coding	ENSDARG00000003020	18:10327403-10329338	-	1935	0.0106599	0.931828	0.000520773	377	483	556	192	373	686	18.5157	20.9371	22.5534	19.7494	18.878	22.6447
ENSDARG00000003021	hdac8	histone deacetylase 8 [Source:ZFIN;Acc:ZDB-GENE-040426-2772]	protein_coding	ENSDARG00000003021	7:51367585-51434924	-	3582	-0.0902986	0.414129	0.000520773	415	467	524	211	440	662	11.0104	10.9356	11.4822	11.7244	12.0297	11.8047
ENSDARG00000003022	limk1b	LIM domain kinase 1b [Source:ZFIN;Acc:ZDB-GENE-110411-106]	protein_coding	ENSDARG00000003022	21:40782089-40811425	-	2186	-0.0819283	0.747869	0.000520773	53	65	55	25	54	83	2.30412	2.4941	1.97483	2.27626	2.41919	2.42522
ENSDARG00000003027	scnm1	sodium channel modifier 1 [Source:ZFIN;Acc:ZDB-GENE-030131-415]	protein_coding	ENSDARG00000003027	16:29750933-29755589	-	1682	-0.104333	0.682188	0.000520773	60	60	59	21	65	87	3.39004	2.99209	2.75324	2.485	3.78455	3.30382
ENSDARG00000003032	eif4a1b	eukaryotic translation initiation factor 4A1B [Source:ZFIN;Acc:ZDB-GENE-040120-6]	protein_coding	ENSDARG00000003032	5:23704612-23715544	-	2276	0.0372287	0.665793	0.000520773	4691	4689	5675	2173	4039	6616	195.872	172.806	195.709	190.029	173.792	185.672
ENSDARG00000003035	hspa9	heat shock protein 9 [Source:ZFIN;Acc:ZDB-GENE-030828-12]	protein_coding	ENSDARG00000003035	14:11836798-11862883	+	4655	-0.0377226	0.654274	0.000520773	2176	2269	2453	1048	2034	3091	44.4242	40.8851	41.3615	44.8099	42.7916	42.4133
ENSDARG00000003041	CABZ01111496.1		protein_coding	ENSDARG00000003041	20:54370473-54385783	+	1637	-0.0937128	0.503335	0.000520773	277	307	400	174	286	432	16.0809	15.7304	19.1792	21.156	17.1098	16.8561
ENSDARG00000003046	sorbs2a	sorbin and SH3 domain containing 2a [Source:ZFIN;Acc:ZDB-GENE-070308-2]	protein_coding	ENSDARG00000003046	1:17054718-17110677	-	4797	0.114803	0.320746	0.000520773	573	776	774	239	620	891	11.3518	13.5688	12.6645	9.91656	12.6575	11.864
ENSDARG00000003054	tacr3l	tachykinin receptor 3-like [Source:ZFIN;Acc:ZDB-GENE-061207-19]	protein_coding	ENSDARG00000003054	1:51883437-51903779	+	3875	-0.430282	0.395305	0.000520773	10	15	11	8	13	21	0.24525	0.32469	0.222812	0.410914	0.328548	0.346155
ENSDARG00000003058	fgfr1op	FGFR1 oncogene partner [Source:ZFIN;Acc:ZDB-GENE-090417-1]	protein_coding	ENSDARG00000003058	20:30676087-30707293	+	2290	-0.00165357	0.988588	0.000520773	390	496	475	188	405	606	16.1849	18.1675	16.2808	16.3401	17.32	16.9028
ENSDARG00000003061	cd276	CD276 molecule [Source:ZFIN;Acc:ZDB-GENE-070112-452]	protein_coding	ENSDARG00000003061	18:50446907-50527477	-	2237	0.171984	0.270007	0.000520773	214	214	219	87	151	269	9.09134	8.02412	7.68416	7.7408	6.61056	7.68085
ENSDARG00000003068	gorasp1a	golgi reassembly stacking protein 1a [Source:ZFIN;Acc:ZDB-GENE-030826-23]	protein_coding	ENSDARG00000003068	2:24152974-24164629	+	5216	-0.0905552	0.459081	0.000520773	460	458	498	193	496	646	8.38108	7.36508	7.49393	7.36466	9.31261	7.91075
ENSDARG00000003069	btbd7	BTB (POZ) domain containing 7 [Source:ZFIN;Acc:ZDB-GENE-030131-4477]	protein_coding	ENSDARG00000003069	20:27215776-27291303	-	3912	-0.0712736	0.584973	0.000520773	394	562	461	198	477	632	9.57144	12.05	9.24954	10.0739	11.9412	10.3191
ENSDARG00000003081	mybphb	myosin binding protein Hb [Source:ZFIN;Acc:ZDB-GENE-030131-9794]	protein_coding	ENSDARG00000003081	6:55022625-55070995	+	2057	-0.0916488	0.795351	0.000520773	23	29	33	14	24	41	1.06261	1.18253	1.25921	1.35465	1.14263	1.27313
ENSDARG00000003084	spire2	spire-type actin nucleation factor 2 [Source:ZFIN;Acc:ZDB-GENE-041114-29]	protein_coding	ENSDARG00000003084	25:34383040-34406648	+	4034	-0.06267	0.662489	0.000520773	190	228	261	98	205	321	4.47608	4.74077	5.07835	4.8353	4.97674	5.08267
ENSDARG00000003085	stambpl1	STAM binding protein-like 1 [Source:ZFIN;Acc:ZDB-GENE-100215-4]	protein_coding	ENSDARG00000003085	12:16996988-17030265	-	2393	-0.0204659	0.868063	0.000520773	313	357	388	163	308	460	12.4303	12.5134	12.7264	13.5574	12.6048	12.2783
ENSDARG00000003087	ubxn6	UBX domain protein 6 [Source:ZFIN;Acc:ZDB-GENE-030131-5680]	protein_coding	ENSDARG00000003087	22:22235231-22249415	+	2038	0.0797747	0.568828	0.000520773	226	260	306	113	204	337	10.5386	10.7009	11.7852	11.0359	9.80287	10.5621
ENSDARG00000003098	kdm5bb	lysine (K)-specific demethylase 5Bb [Source:ZFIN;Acc:ZDB-GENE-030424-1]	protein_coding	ENSDARG00000003098	8:28287399-28323329	-	5674	-0.0183555	0.8183	0.000520773	5245	6439	6468	2436	5587	8312	87.8489	95.1873	89.4744	85.4517	96.431	93.5705
ENSDARG00000003109	rcan1a	regulator of calcineurin 1a [Source:ZFIN;Acc:ZDB-GENE-040801-135]	protein_coding	ENSDARG00000003109	9:36034546-36056343	+	3813	0.0411277	0.70959	0.000520773	745	754	960	372	636	1063	18.5682	16.5865	19.7616	19.4182	16.3349	17.8069
ENSDARG00000003113	ada	adenosine deaminase [Source:ZFIN;Acc:ZDB-GENE-040718-393]	protein_coding	ENSDARG00000003113	23:26019906-26050115	-	2321	0.0417009	0.809065	0.000520773	161	158	167	64	157	192	6.59221	5.70994	5.64754	5.4883	6.62448	5.28383
ENSDARG00000003127	zgc:123105	zgc:123105 [Source:ZFIN;Acc:ZDB-GENE-051113-272]	protein_coding	ENSDARG00000003127	21:32424189-32434541	-	2532	-0.00783394	0.930555	0.000520773	1606	1673	1821	760	1398	2347	60.2784	55.422	56.45	59.7424	54.0718	59.2069
ENSDARG00000003132	apip	APAF1 interacting protein [Source:ZFIN;Acc:ZDB-GENE-040912-128]	protein_coding	ENSDARG00000003132	7:49628689-49635865	+	1026	-0.0380874	0.854507	0.000520773	185	111	159	76	131	199	17.1358	9.07456	12.1638	14.7434	12.5041	12.3888
ENSDARG00000003144	pxmp2	peroxisomal membrane protein 2 [Source:ZFIN;Acc:ZDB-GENE-040912-184]	protein_coding	ENSDARG00000003144	5:19611973-19619202	-	1395	-0.0397969	0.894041	0.000520773	35	39	52	19	40	53	2.38437	2.34499	2.92582	2.71089	2.8081	2.42675
ENSDARG00000003145	CLMP	CXADR-like membrane protein [Source:HGNC Symbol;Acc:HGNC:24039]	protein_coding	ENSDARG00000003145	10:40031941-40184692	+	1258	0.18473	0.423022	0.000520773	68	89	132	32	70	124	5.13698	5.93416	8.23591	5.06293	5.44935	6.29599
ENSDARG00000003146	si:dkey-27m7.4	si:dkey-27m7.4 [Source:ZFIN;Acc:ZDB-GENE-090313-297]	protein_coding	ENSDARG00000003146	13:17571722-17579001	+	2538	0.572711	0.112693	0.000520773	29	33	58	11	18	43	1.08589	1.09062	1.79372	0.862649	0.694557	1.08218
ENSDARG00000003151	skp1	S-phase kinase-associated protein 1 [Source:ZFIN;Acc:ZDB-GENE-040426-1707]	protein_coding	ENSDARG00000003151	21:45300974-45308737	-	1107	0.0157934	0.885917	0.000520773	1551	1515	1955	783	1254	2270	133.151	114.793	138.617	140.782	110.937	130.979
ENSDARG00000003153	cpsf5	cleavage and polyadenylation specific factor 5 [Source:ZFIN;Acc:ZDB-GENE-040426-1316]	protein_coding	ENSDARG00000003153	18:22732484-22745936	-	1201	0.00503747	0.972582	0.000520773	401	547	649	275	373	695	31.7308	38.2027	42.415	45.5746	30.4154	36.9628
ENSDARG00000003157	nfkbil1	nuclear factor of kappa light polypeptide gene enhancer in B-cells inhibitor-like 1 [Source:ZFIN;Acc:ZDB-GENE-040116-7]	protein_coding	ENSDARG00000003157	10:8075987-8083248	-	3889	-0.00184759	0.992549	0.000520773	147	129	168	86	106	181	3.59219	2.78229	3.3907	4.40143	2.66929	2.97278
ENSDARG00000003165	nr2f6b	nuclear receptor subfamily 2, group F, member 6b [Source:ZFIN;Acc:ZDB-GENE-040426-2351]	protein_coding	ENSDARG00000003165	11:6118365-6136421	+	2792	0.193602	0.133765	0.000520773	327	327	393	122	274	415	11.1304	9.82386	11.0483	8.69716	9.61086	9.49414
ENSDARG00000003167	mlst8	MTOR associated protein, LST8 homolog (S. cerevisiae) [Source:ZFIN;Acc:ZDB-GENE-030131-6176]	protein_coding	ENSDARG00000003167	12:18421908-18438665	+	3255	0.00788478	0.946686	0.000520773	419	447	482	211	381	565	12.2333	11.5188	11.6229	12.9022	11.4631	11.0872
ENSDARG00000003169	magi1b	membrane associated guanylate kinase, WW and PDZ domain containing 1b [Source:ZFIN;Acc:ZDB-GENE-030131-5110]	protein_coding	ENSDARG00000003169	11:18710770-18928470	+	8209	-0.0098312	0.899338	0.000520773	3596	4466	4529	1782	3642	5733	41.6303	45.6329	43.3042	43.2066	43.4487	44.6082
ENSDARG00000003175	stx5al	syntaxin 5A, like [Source:ZFIN;Acc:ZDB-GENE-030131-1825]	protein_coding	ENSDARG00000003175	21:26500254-26517630	+	2622	-0.0243638	0.84725	0.000520773	281	342	348	145	290	425	10.1848	10.9407	10.4175	11.007	10.8316	10.3533
ENSDARG00000003189	psmd1	proteasome (prosome, macropain) 26S subunit, non-ATPase, 1 [Source:ZFIN;Acc:ZDB-GENE-040426-810]	protein_coding	ENSDARG00000003189	22:37696217-37781619	+	3276	0.00142261	0.98816	0.000520773	2823	3366	3153	1379	2913	3717	81.893	86.1827	75.5437	83.7825	87.0811	72.4722
ENSDARG00000003193	rassf7b	Ras association (RalGDS/AF-6) domain family (N-terminal) member 7b [Source:ZFIN;Acc:ZDB-GENE-030429-1]	protein_coding	ENSDARG00000003193	7:49381811-49417900	+	2157	-0.300863	0.0876092	0.000520773	107	154	147	71	160	204	4.71426	5.98853	5.34916	6.5515	7.26435	6.04092
ENSDARG00000003197	wdr21	WD repeat domain 21 [Source:ZFIN;Acc:ZDB-GENE-040109-2]	protein_coding	ENSDARG00000003197	16:3284950-3288548	+	1005	-0.0613582	0.726064	0.000520773	124	137	169	54	139	207	11.7256	11.4342	13.1989	10.6945	13.5449	13.1561
ENSDARG00000003200	foxm1	forkhead box M1 [Source:ZFIN;Acc:ZDB-GENE-040426-1275]	protein_coding	ENSDARG00000003200	4:5799393-5822952	-	3831	-0.131691	0.385677	0.000520773	170	252	256	94	225	339	4.21713	5.51745	5.245	4.88369	5.75172	5.65211
ENSDARG00000003205	ngly1	N-glycanase 1 [Source:ZFIN;Acc:ZDB-GENE-050522-535]	protein_coding	ENSDARG00000003205	19:21176784-21193028	-	2844	-0.00497242	0.972353	0.000520773	216	227	258	90	210	327	7.21779	6.69493	7.12046	6.29862	7.23131	7.34414
ENSDARG00000003206	chchd6a	coiled-coil-helix-coiled-coil-helix domain containing 6a [Source:ZFIN;Acc:ZDB-GENE-040930-2]	protein_coding	ENSDARG00000003206	23:34120881-34258488	+	1307	-0.0132901	0.919318	0.000520773	296	307	347	152	262	417	21.5227	19.7021	20.8388	23.1473	19.6315	20.379
ENSDARG00000003207	mterf3	mitochondrial transcription termination factor 3 [Source:ZFIN;Acc:ZDB-GENE-040718-359]	protein_coding	ENSDARG00000003207	19:44462983-44470008	-	1471	-0.0399563	0.839495	0.000520773	87	107	114	41	96	143	5.62065	6.10128	6.08289	5.54759	6.39125	6.20935
ENSDARG00000003208	pomk	protein-O-mannose kinase [Source:ZFIN;Acc:ZDB-GENE-041114-119]	protein_coding	ENSDARG00000003208	13:9216825-9226400	+	4584	-0.14268	0.442701	0.000520773	179	142	195	104	141	238	3.71098	2.59833	3.33894	4.51566	3.01232	3.31631
ENSDARG00000003210	ANO2 (1 of 3)	anoctamin 2, calcium activated chloride channel [Source:HGNC Symbol;Acc:HGNC:1183]	protein_coding	ENSDARG00000003210	18:7288018-7345612	+	2878	0.0596078	0.587749	0.000520773	648	811	824	268	642	1071	21.3976	23.6363	22.4727	18.5343	21.846	23.7696
ENSDARG00000003213	naa15a	N(alpha)-acetyltransferase 15, NatA auxiliary subunit a [Source:ZFIN;Acc:ZDB-GENE-030131-2392]	protein_coding	ENSDARG00000003213	14:47131541-47167785	+	3537	0.0259977	0.801564	0.000520773	781	1022	989	424	757	1185	20.9844	24.2363	21.9472	23.8596	20.9598	21.3996
ENSDARG00000003216	anxa2a	annexin A2a [Source:ZFIN;Acc:ZDB-GENE-030131-4282]	protein_coding	ENSDARG00000003216	25:33527665-33541952	+	1639	-0.624204	0.351868	0.000520773	5	3	13	5	8	15	0.289915	0.15353	0.622562	0.607189	0.478011	0.584568
ENSDARG00000003217	urb2	URB2 ribosome biogenesis 2 homolog (S. cerevisiae) [Source:ZFIN;Acc:ZDB-GENE-030131-2621]	protein_coding	ENSDARG00000003217	13:24103881-24130159	-	5161	-0.0317419	0.845129	0.000520773	189	269	252	92	256	283	3.48023	4.37188	3.83252	3.54803	4.85773	3.50248
ENSDARG00000003235	nup88	nucleoporin 88 [Source:ZFIN;Acc:ZDB-GENE-050522-297]	protein_coding	ENSDARG00000003235	5:58419989-58442257	-	2410	-0.047508	0.684953	0.000520773	392	406	442	188	365	571	15.4578	14.1305	14.3954	15.5265	14.8321	15.1336
ENSDARG00000003244	gbp3	guanylate binding protein 3 [Source:ZFIN;Acc:ZDB-GENE-070912-176]	protein_coding	ENSDARG00000003244	2:44041369-44102997	+	5239	0.103591	0.64681	0.000520773	85	85	81	37	71	94	1.54188	1.36088	1.21354	1.40568	1.3272	1.14605
ENSDARG00000003250	pik3cd	phosphatidylinositol-4,5-bisphosphate 3-kinase, catalytic subunit delta [Source:ZFIN;Acc:ZDB-GENE-040426-1128]	protein_coding	ENSDARG00000003250	23:29830057-29886287	-	5151	0.0298159	0.816614	0.000520773	298	371	433	137	323	499	5.498	6.04133	6.59803	5.29373	6.14099	6.18774
ENSDARG00000003251	zbtb22b	zinc finger and BTB domain containing 22b [Source:ZFIN;Acc:ZDB-GENE-010110-4]	protein_coding	ENSDARG00000003251	19:7082244-7088229	+	2580	-0.113818	0.476989	0.000520773	201	369	371	149	282	449	7.40383	11.9966	11.2868	11.4947	10.7043	11.116
ENSDARG00000003257	zgc:101559	zgc:101559 [Source:ZFIN;Acc:ZDB-GENE-041114-122]	protein_coding	ENSDARG00000003257	9:17421457-17426445	+	3200	-0.0829195	0.554854	0.000520773	260	262	293	129	221	414	7.72153	6.86754	7.1868	8.02366	6.76347	8.26367
ENSDARG00000003269	clcn3	chloride channel 3 [Source:ZFIN;Acc:ZDB-GENE-030131-1699]	protein_coding	ENSDARG00000003269	7:7278544-7410572	+	6145	-0.0207294	0.786349	0.000520773	2779	3214	3327	1320	2768	4245	42.978	43.8706	42.4961	42.7548	44.1135	44.1244
ENSDARG00000003270	dhps	deoxyhypusine synthase [Source:ZFIN;Acc:ZDB-GENE-040426-2001]	protein_coding	ENSDARG00000003270	3:13273822-13287705	-	2267	0.167457	0.358553	0.000520773	197	168	165	75	144	189	8.25838	6.21595	5.71282	6.5848	6.22068	5.32516
ENSDARG00000003281	pik3ip1	phosphoinositide-3-kinase interacting protein 1 [Source:ZFIN;Acc:ZDB-GENE-031030-14]	protein_coding	ENSDARG00000003281	5:20362771-20375727	-	2094	0.0360872	0.758042	0.000520773	487	541	533	239	449	620	22.102	21.6706	19.9788	22.7172	20.9989	18.912
ENSDARG00000003287	wdr12	WD repeat domain 12 [Source:ZFIN;Acc:ZDB-GENE-030131-371]	protein_coding	ENSDARG00000003287	6:9394983-9410736	-	2075	-0.039367	0.798452	0.000520773	238	238	238	123	215	287	10.9003	9.62075	9.00279	11.7983	10.1472	8.83459
ENSDARG00000003290	dab1b	Dab, reelin signal transducer, homolog 1b (Drosophila) [Source:ZFIN;Acc:ZDB-GENE-060421-7958]	protein_coding	ENSDARG00000003290	2:2409916-2456857	-	2588	-0.101997	0.386207	0.000520773	337	394	422	172	373	540	12.375	12.7697	12.7987	13.2281	14.1147	13.3276
ENSDARG00000003293	sox9a	SRY (sex determining region Y)-box 9a [Source:ZFIN;Acc:ZDB-GENE-001103-1]	protein_coding	ENSDARG00000003293	12:1927595-1931236	-	1798	0.214888	0.10303	0.000520773	397	604	645	189	392	677	20.9836	28.1772	28.1571	20.9221	21.3513	24.0504
ENSDARG00000003303	stc1	stanniocalcin 1 [Source:ZFIN;Acc:ZDB-GENE-060825-79]	protein_coding	ENSDARG00000003303	8:50334122-50357600	-	990	0.131962	0.754186	0.000520773	22	19	23	7	19	26	2.11187	1.60979	1.82352	1.40733	1.87951	1.67749
ENSDARG00000003307	stx16	syntaxin 16 [Source:ZFIN;Acc:ZDB-GENE-060810-113]	protein_coding	ENSDARG00000003307	6:49724305-49742097	+	4827	-0.0995774	0.26338	0.000520773	1025	1185	1247	504	1115	1649	20.1803	20.5916	20.2772	20.7819	22.6217	21.8206
ENSDARG00000003308	emc2	ER membrane protein complex subunit 2 [Source:ZFIN;Acc:ZDB-GENE-040625-82]	protein_coding	ENSDARG00000003308	16:38709442-38779574	+	1475	0.0765668	0.426201	0.000520773	849	991	1058	419	776	1183	54.701	56.3549	56.3004	56.5399	51.5225	51.229
ENSDARG00000003311	pank2	pantothenate kinase 2 [Source:ZFIN;Acc:ZDB-GENE-070112-1952]	protein_coding	ENSDARG00000003311	13:15051207-15095546	+	2570	-0.034209	0.734409	0.000520773	880	879	1030	423	776	1311	32.5409	28.6884	31.4574	32.7597	29.5703	32.5831
ENSDARG00000003320	fam91a1	family with sequence similarity 91, member A1 [Source:ZFIN;Acc:ZDB-GENE-040426-1187]	protein_coding	ENSDARG00000003320	19:33506274-33550600	+	3940	0.0463188	0.667044	0.000520773	536	669	699	259	503	870	12.9285	14.2423	13.9251	13.0839	12.5026	14.1041
ENSDARG00000003328	slf2	SMC5-SMC6 complex localization factor 2 [Source:ZFIN;Acc:ZDB-GENE-081107-61]	protein_coding	ENSDARG00000003328	13:9280371-9325928	+	5531	0.165692	0.226505	0.000520773	287	375	348	119	295	374	4.93126	5.68692	4.93848	4.28229	5.22331	4.31907
ENSDARG00000003373	commd2	COMM domain containing 2 [Source:ZFIN;Acc:ZDB-GENE-040718-118]	protein_coding	ENSDARG00000003373	22:38084382-38092097	+	914	0.199095	0.238298	0.000520773	221	179	219	80	142	257	22.9787	16.4269	18.8068	17.4211	15.2149	17.9601
ENSDARG00000003375	gng12a	guanine nucleotide binding protein (G protein), gamma 12a [Source:ZFIN;Acc:ZDB-GENE-040426-2555]	protein_coding	ENSDARG00000003375	2:10503533-10555214	-	2061	0.0460456	0.73141	0.000520773	323	295	345	136	274	408	14.8938	12.0059	13.1389	13.1339	13.0197	12.6446
ENSDARG00000003380	PAOX	polyamine oxidase (exo-N4-amino) [Source:HGNC Symbol;Acc:HGNC:20837]	protein_coding	ENSDARG00000003380	13:30524721-30531953	-	3456	0.0135816	0.910862	0.000520773	320	375	394	148	324	477	8.79946	9.10138	8.9483	8.52356	9.18118	8.81591
ENSDARG00000003382	cwc25	CWC25 spliceosome-associated protein homolog (S. cerevisiae) [Source:ZFIN;Acc:ZDB-GENE-040426-2817]	protein_coding	ENSDARG00000003382	2:5797541-5811904	-	1937	-0.0344135	0.782751	0.000520773	347	341	380	160	317	482	17.0247	14.7664	15.3983	16.4408	16.0272	15.8943
ENSDARG00000003383	asb8	ankyrin repeat and SOCS box containing 8 [Source:ZFIN;Acc:ZDB-GENE-030131-5411]	protein_coding	ENSDARG00000003383	23:27571415-27579620	-	2070	0.119246	0.34157	0.000520773	389	447	551	187	330	608	17.8591	18.1129	20.8929	17.9806	15.6124	18.761
ENSDARG00000003395	col4a3	collagen, type IV, alpha 3 [Source:ZFIN;Acc:ZDB-GENE-070802-4]	protein_coding	ENSDARG00000003395	15:36196894-36254825	+	9552	-0.776442	0.256754	0.000520773	6	7	5	4	5	20	0.0596949	0.0614686	0.041086	0.0833486	0.0512629	0.133739
ENSDARG00000003398	rbpja	recombination signal binding protein for immunoglobulin kappa J region a [Source:ZFIN;Acc:ZDB-GENE-031117-1]	protein_coding	ENSDARG00000003398	1:13768149-13777507	+	5139	0.0656662	0.586705	0.000520773	596	756	645	246	625	816	11.0217	12.3394	9.85143	9.52773	11.9105	10.1422
ENSDARG00000003399	fgf8a	fibroblast growth factor 8a [Source:ZFIN;Acc:ZDB-GENE-990415-72]	protein_coding	ENSDARG00000003399	13:28364968-28371535	+	2238	0.0150457	0.957623	0.000520773	43	47	51	19	45	58	1.82595	1.76152	1.78866	1.68977	1.96915	1.65535
ENSDARG00000003403	tenm1	teneurin transmembrane protein 1 [Source:ZFIN;Acc:ZDB-GENE-060531-26]	protein_coding	ENSDARG00000003403	5:20790406-21015713	-	10254	-0.0966321	0.200722	0.000520773	4920	6025	6246	2539	5468	8161	45.5986	49.2849	47.8109	49.2836	52.2231	50.8362
ENSDARG00000003411	foxa2	forkhead box A2 [Source:ZFIN;Acc:ZDB-GENE-980526-404]	protein_coding	ENSDARG00000003411	17:42290591-42293092	-	1772	0.0101156	0.945926	0.000520773	251	233	338	110	226	391	13.4614	11.0292	14.9717	12.3555	12.4903	14.094
ENSDARG00000003414	capslb	calcyphosine-like b [Source:ZFIN;Acc:ZDB-GENE-050417-298]	protein_coding	ENSDARG00000003414	21:22386649-22391692	+	1112	-0.363816	0.110334	0.000520773	84	85	64	46	78	142	7.17884	6.41156	4.51745	8.23353	6.86937	8.15655
ENSDARG00000003420	chrna5	cholinergic receptor, nicotinic, alpha 5 [Source:ZFIN;Acc:ZDB-GENE-050417-440]	protein_coding	ENSDARG00000003420	18:40496136-40518814	-	1880	0.0499105	0.747576	0.000520773	209	248	204	93	189	278	10.565	11.0648	8.51707	9.84596	9.84535	9.44517
ENSDARG00000003421	igf2bp2a	insulin-like growth factor 2 mRNA binding protein 2a [Source:ZFIN;Acc:ZDB-GENE-070912-44]	protein_coding	ENSDARG00000003421	9:12497431-12604573	-	2917	0.00527479	0.964869	0.000520773	529	775	694	252	613	907	17.2345	22.2851	18.6742	17.1948	20.5803	19.8607
ENSDARG00000003429	hnrpdl	heterogeneous nuclear ribonucleoprotein D-like [Source:ZFIN;Acc:ZDB-GENE-040426-2717]	protein_coding	ENSDARG00000003429	10:5016911-5024216	-	1836	-0.0164243	0.836822	0.000520773	2733	2958	3287	1318	2686	3897	141.464	135.137	140.522	142.881	143.272	135.575
ENSDARG00000003444	dhrs7	dehydrogenase/reductase (SDR family) member 7 [Source:ZFIN;Acc:ZDB-GENE-060825-21]	protein_coding	ENSDARG00000003444	13:31406258-31413915	-	1299	0.0339961	0.852669	0.000520773	127	159	158	78	106	186	9.29126	10.2669	9.54698	11.9514	7.99142	9.1459
ENSDARG00000003446	ippk	inositol 1,3,4,5,6-pentakisphosphate 2-kinase [Source:ZFIN;Acc:ZDB-GENE-050327-41]	protein_coding	ENSDARG00000003446	22:10486649-10509498	-	2412	0.0487213	0.789919	0.000520773	123	155	144	48	138	176	4.84627	5.39019	4.68601	3.96093	5.60311	4.66077
ENSDARG00000003449	pde10a	phosphodiesterase 10A [Source:ZFIN;Acc:ZDB-GENE-040426-1115]	protein_coding	ENSDARG00000003449	13:4376054-4492127	+	3661	-0.133403	0.327747	0.000520773	236	299	268	126	257	390	6.12622	6.85049	5.74583	6.85021	6.87481	6.80437
ENSDARG00000003462	fech	ferrochelatase [Source:ZFIN;Acc:ZDB-GENE-000928-1]	protein_coding	ENSDARG00000003462	21:1622165-1644440	+	1431	0.0472755	0.863712	0.000520773	47	55	50	23	42	63	3.12132	3.22384	2.74251	3.19905	2.87433	2.81205
ENSDARG00000003469	neurod4	neuronal differentiation 4 [Source:ZFIN;Acc:ZDB-GENE-030730-1]	protein_coding	ENSDARG00000003469	23:28417446-28420498	-	1967	-0.160631	0.471066	0.000520773	69	78	97	31	75	142	3.33369	3.32614	3.87066	3.13682	3.73408	4.61112
ENSDARG00000003475	sult1st5	sulfotransferase family 1, cytosolic sulfotransferase 5 [Source:ZFIN;Acc:ZDB-GENE-050809-2]	protein_coding	ENSDARG00000003475	23:24562535-24567270	-	1628	-0.849868	0.237847	0.000520773	3	8	5	3	12	10	0.175124	0.412179	0.241065	0.366775	0.721862	0.392345
ENSDARG00000003486	ppp1caa	protein phosphatase 1, catalytic subunit, alpha isozyme a [Source:ZFIN;Acc:ZDB-GENE-040516-3]	protein_coding	ENSDARG00000003486	3:30757283-30778645	-	4544	-0.0388074	0.617616	0.000520773	3945	4560	4564	1967	3796	5977	82.5066	84.1737	78.8361	86.1586	81.8116	84.0171
ENSDARG00000003487	nup93	nucleoporin 93 [Source:ZFIN;Acc:ZDB-GENE-990415-46]	protein_coding	ENSDARG00000003487	18:17548244-17588904	+	3374	0.0156994	0.872045	0.000520773	1434	1528	1526	695	1236	1902	40.3909	37.9864	35.4999	40.9989	35.8757	36.0071
ENSDARG00000003495	madd	MAP-kinase activating death domain [Source:ZFIN;Acc:ZDB-GENE-030131-8076]	protein_coding	ENSDARG00000003495	7:34047029-34142216	-	6072	-0.11924	0.204975	0.000520773	2480	3375	3246	1293	3081	4372	38.815	46.6221	41.9599	42.3838	49.6921	45.9908
ENSDARG00000003512	anks1b	ankyrin repeat and sterile alpha motif domain containing 1B [Source:ZFIN;Acc:ZDB-GENE-041210-349]	protein_coding	ENSDARG00000003512	4:17895550-18212788	-	6311	-0.052391	0.546106	0.000520773	1714	2189	2178	926	1774	2795	25.8103	29.0936	27.0881	29.2042	27.5285	28.2883
ENSDARG00000003517	impa1	inositol(myo)-1(or 4)-monophosphatase 1 [Source:ZFIN;Acc:ZDB-GENE-040718-245]	protein_coding	ENSDARG00000003517	2:27027278-27033274	+	1314	0.0639596	0.614985	0.000520773	307	333	368	147	264	431	22.2036	21.2568	21.9822	22.2666	19.6759	20.951
ENSDARG00000003519	aprt	adenine phosphoribosyltransferase [Source:ZFIN;Acc:ZDB-GENE-040426-1492]	protein_coding	ENSDARG00000003519	7:55045874-55238394	-	2757	0.08245	0.617285	0.000520773	149	177	202	82	134	213	5.13605	5.38501	5.75086	5.91984	4.75987	4.93475
ENSDARG00000003520	tbc1d14	TBC1 domain family, member 14 [Source:ZFIN;Acc:ZDB-GENE-030131-6136]	protein_coding	ENSDARG00000003520	7:39408926-39431215	+	3326	0.0212108	0.891966	0.000520773	165	204	203	87	151	254	4.71457	5.14467	4.79062	5.20631	4.44613	4.87791
ENSDARG00000003526	psma5	proteasome (prosome, macropain) subunit, alpha type, 5 [Source:ZFIN;Acc:ZDB-GENE-040625-96]	protein_coding	ENSDARG00000003526	11:36081013-36089010	-	1444	0.0747339	0.498843	0.000520773	1221	1100	1256	535	943	1459	80.3579	63.8962	68.2717	73.7428	63.9546	64.5373
ENSDARG00000003527	mak16	MAK16 homolog (S. cerevisiae) [Source:ZFIN;Acc:ZDB-GENE-020419-35]	protein_coding	ENSDARG00000003527	8:45387034-45408308	-	2166	0.0312951	0.829338	0.000520773	273	258	285	120	251	319	11.978	9.99105	10.3277	11.027	11.3486	9.40708
ENSDARG00000003531	tcea1	transcription elongation factor A (SII), 1 [Source:ZFIN;Acc:ZDB-GENE-030131-8049]	protein_coding	ENSDARG00000003531	2:30756146-30764477	+	1918	-0.0101448	0.912898	0.000520773	1228	1227	1404	567	1138	1689	60.8457	53.6594	57.4562	58.8393	58.106	56.2476
ENSDARG00000003544	adarb1b	adenosine deaminase, RNA-specific, B1b [Source:ZFIN;Acc:ZDB-GENE-030219-15]	protein_coding	ENSDARG00000003544	9:45692861-45740888	+	2471	0.00787943	0.948348	0.000520773	511	732	696	232	599	900	19.653	24.8478	22.1083	18.6874	23.74	23.2644
ENSDARG00000003564	dohh	deoxyhypusine hydroxylase/monooxygenase [Source:ZFIN;Acc:ZDB-GENE-030131-451]	protein_coding	ENSDARG00000003564	8:20820909-20826591	-	1208	0.257002	0.127672	0.000520773	166	162	212	71	125	196	13.0593	11.2486	13.7749	11.6983	10.1338	10.3636
ENSDARG00000003570	hsp90b1	heat shock protein 90, beta (grp94), member 1 [Source:ZFIN;Acc:ZDB-GENE-031002-1]	protein_coding	ENSDARG00000003570	4:9835548-9842920	+	2764	-0.0598837	0.455509	0.000520773	3181	3707	4182	1681	3391	4921	109.372	112.495	118.758	121.049	120.148	113.72
ENSDARG00000003573	dctn5	dynactin 5 [Source:ZFIN;Acc:ZDB-GENE-040718-201]	protein_coding	ENSDARG00000003573	3:35421361-35425301	-	1028	0.100186	0.426139	0.000520773	317	341	392	148	282	421	29.3053	27.8235	29.9303	28.6551	26.8648	26.1584
ENSDARG00000003576	klhl32	kelch-like family member 32 [Source:ZFIN;Acc:ZDB-GENE-070209-47]	protein_coding	ENSDARG00000003576	16:32283989-32322000	+	3295	0.095602	0.496056	0.000520773	253	311	353	99	262	412	7.29701	7.91689	8.40886	5.98016	7.78705	7.98665
ENSDARG00000003584	pla2g7	phospholipase A2, group VII (platelet-activating factor acetylhydrolase, plasma) [Source:ZFIN;Acc:ZDB-GENE-040426-2248]	protein_coding	ENSDARG00000003584	20:35558856-35568200	-	2740	0.166164	0.402888	0.000520773	138	123	147	68	90	151	4.78639	3.76534	4.211	4.93959	3.21676	3.52005
ENSDARG00000003592	surf1	surfeit 1 [Source:ZFIN;Acc:ZDB-GENE-041108-2]	protein_coding	ENSDARG00000003592	5:32680951-32683565	+	1293	-0.0728628	0.701236	0.000520773	103	116	134	63	103	151	7.5704	7.52505	8.13438	9.69784	7.80128	7.45935
ENSDARG00000003599	rpl3	ribosomal protein L3 [Source:ZFIN;Acc:ZDB-GENE-030131-1291]	protein_coding	ENSDARG00000003599	3:29736370-29740522	-	1695	0.103444	0.29594	0.000520773	14947	13509	17571	6310	11429	20045	838.039	668.503	813.664	740.956	660.337	755.369
ENSDARG00000003607	nr2f6a	nuclear receptor subfamily 2, group F, member 6a [Source:ZFIN;Acc:ZDB-GENE-030131-4362]	protein_coding	ENSDARG00000003607	2:24718653-24730731	+	3106	0.0143654	0.895334	0.000520773	615	709	796	337	564	901	18.8171	19.1467	20.1154	21.5954	17.783	18.5287
ENSDARG00000003616	arih1	ariadne ubiquitin-conjugating enzyme E2 binding protein homolog 1 (Drosophila) [Source:ZFIN;Acc:ZDB-GENE-030131-5213]	protein_coding	ENSDARG00000003616	18:18890666-18911951	+	2462	-0.00895656	0.937107	0.000520773	416	555	551	213	450	681	16.0578	18.9084	17.5664	17.2197	17.8999	17.6678
ENSDARG00000003631	clockb	clock circadian regulator b [Source:ZFIN;Acc:ZDB-GENE-030408-2]	protein_coding	ENSDARG00000003631	1:18740066-18773516	+	3682	0.0582447	0.612993	0.000520773	571	806	693	285	589	860	14.7378	18.3612	14.773	15.4061	15.666	14.9189
ENSDARG00000003635	atp6v1e1a	ATPase, H+ transporting, lysosomal, V1 subunit E1a [Source:ZFIN;Acc:ZDB-GENE-041212-51]	protein_coding	ENSDARG00000003635	5:37996476-38004317	+	1434	0.0452803	0.877335	0.000520773	35	48	50	19	38	55	2.31952	2.80764	2.73677	2.63716	2.59514	2.44983
ENSDARG00000003641	tfg	trk-fused gene [Source:ZFIN;Acc:ZDB-GENE-030131-8410]	protein_coding	ENSDARG00000003641	9:30301676-30318014	+	1872	0.0871749	0.440919	0.000520773	544	594	722	268	462	796	27.6168	26.6152	30.2726	28.4945	24.1693	27.16
ENSDARG00000003642	zfyve19	zinc finger, FYVE domain containing 19 [Source:ZFIN;Acc:ZDB-GENE-040718-109]	protein_coding	ENSDARG00000003642	17:1933699-1949875	-	1417	-0.180355	0.285441	0.000520773	147	158	214	99	160	241	9.85888	9.3527	11.8539	13.9059	11.058	10.8635
ENSDARG00000003655	tmem59l	transmembrane protein 59-like [Source:ZFIN;Acc:ZDB-GENE-040426-2651]	protein_coding	ENSDARG00000003655	22:21103134-21125867	-	2947	-0.014841	0.853275	0.000520773	2619	2900	3319	1210	2616	4095	84.4569	82.5406	88.3986	81.7218	86.933	88.7558
ENSDARG00000003675	cryl1	crystallin, lambda 1 [Source:ZFIN;Acc:ZDB-GENE-060810-7]	protein_coding	ENSDARG00000003675	9:21572750-21588786	+	1451	0.0416785	0.845584	0.000520773	100	102	96	35	76	154	6.54957	5.89634	5.19304	4.80102	5.12948	6.77916
ENSDARG00000003681	eif5	eukaryotic translation initiation factor 5 [Source:ZFIN;Acc:ZDB-GENE-030131-975]	protein_coding	ENSDARG00000003681	20:18803167-18814366	+	3079	-0.0215911	0.790482	0.000520773	2145	2401	2596	1005	2213	3139	66.206	65.4082	66.1779	64.9665	70.388	65.1185
ENSDARG00000003693	hars	histidyl-tRNA synthetase [Source:ZFIN;Acc:ZDB-GENE-040912-152]	protein_coding	ENSDARG00000003693	14:7071142-7089588	+	2126	-0.014127	0.88853	0.000520773	867	921	1023	445	808	1186	38.7557	36.3368	37.7686	41.661	37.2199	35.6323
ENSDARG00000003695	vdac3	voltage-dependent anion channel 3 [Source:ZFIN;Acc:ZDB-GENE-040426-2380]	protein_coding	ENSDARG00000003695	8:2354039-2375744	-	1823	0.0213123	0.819539	0.000520773	3969	3821	4633	1855	3284	5545	206.907	175.809	199.477	202.53	176.418	194.284
ENSDARG00000003699	atp7a	ATPase, Cu++ transporting, alpha polypeptide [Source:ZFIN;Acc:ZDB-GENE-060825-45]	protein_coding	ENSDARG00000003699	14:22100127-22144814	+	7721	0.0407872	0.734233	0.000520773	654	894	846	284	781	998	8.04978	9.71212	8.60033	7.32112	9.90614	8.25619
ENSDARG00000003705	prnprs3	prion protein, related sequence 3 [Source:ZFIN;Acc:ZDB-GENE-041221-3]	protein_coding	ENSDARG00000003705	25:3551979-3559621	+	3824	0.0324918	0.705189	0.000520773	2020	2027	2292	880	1791	2794	50.2011	44.4617	47.0451	45.8034	45.8675	46.6693
ENSDARG00000003706	ryr2b	ryanodine receptor 2b (cardiac) [Source:ZFIN;Acc:ZDB-GENE-061226-3]	protein_coding	ENSDARG00000003706	17:19989295-20098408	-	20033	-0.633433	0.2042	0.000520773	15	20	6	8	24	24	0.0711583	0.0837402	0.0235084	0.0794835	0.117325	0.0765223
ENSDARG00000003749	polb	polymerase (DNA directed), beta [Source:ZFIN;Acc:ZDB-GENE-040830-1]	protein_coding	ENSDARG00000003749	8:2398310-2411218	+	1710	-0.0604825	0.573742	0.000520773	558	555	631	257	530	816	31.0112	27.2237	28.9635	29.9137	30.3534	30.4801
ENSDARG00000003750	pfas	phosphoribosylformylglycinamidine synthase [Source:ZFIN;Acc:ZDB-GENE-030131-4420]	protein_coding	ENSDARG00000003750	20:25546735-25574185	+	5174	-0.15633	0.356187	0.000520773	149	215	191	107	155	266	2.73678	3.48547	2.89751	4.11614	2.93381	3.28381
ENSDARG00000003751	lats1	large tumor suppressor kinase 1 [Source:ZFIN;Acc:ZDB-GENE-050523-2]	protein_coding	ENSDARG00000003751	20:1219634-1248043	-	7634	-0.0662506	0.568954	0.000520773	586	787	692	315	676	873	7.295	8.64714	7.11495	8.2128	8.67205	7.3044
ENSDARG00000003754	tspan2a	tetraspanin 2a [Source:ZFIN;Acc:ZDB-GENE-050522-511]	protein_coding	ENSDARG00000003754	6:49108394-49160554	-	3506	-0.0539826	0.546835	0.000520773	1045	1202	1204	511	1046	1588	28.3259	28.7569	26.9546	29.0096	29.2178	28.9309
ENSDARG00000003757	cnpy1	canopy1 [Source:ZFIN;Acc:ZDB-GENE-060315-3]	protein_coding	ENSDARG00000003757	2:30002688-30012503	-	1303	-0.232346	0.397783	0.000520773	48	39	59	21	50	83	3.50088	2.51056	3.55407	3.2078	3.75796	4.06871
ENSDARG00000003769	tada2b	transcriptional adaptor 2B [Source:ZFIN;Acc:ZDB-GENE-050522-557]	protein_coding	ENSDARG00000003769	7:39467487-39471335	+	2403	-0.0243135	0.917211	0.000520773	68	88	70	38	65	95	2.68927	3.0717	2.28645	3.14748	2.64903	2.52518
ENSDARG00000003776	pip4k2aa	phosphatidylinositol-5-phosphate 4-kinase, type II, alpha a [Source:ZFIN;Acc:ZDB-GENE-080721-18]	protein_coding	ENSDARG00000003776	24:16925000-16982578	+	4252	0.0269955	0.764535	0.000520773	1021	1251	1263	488	1021	1535	22.8198	24.6782	23.3146	22.8433	23.5158	23.0589
ENSDARG00000003779	ctnnd2b	catenin (cadherin-associated protein), delta 2b [Source:ZFIN;Acc:ZDB-GENE-070912-532]	protein_coding	ENSDARG00000003779	2:30570722-30710209	-	6158	0.0206938	0.834014	0.000520773	1305	1842	1844	713	1376	2199	20.1396	25.09	23.5039	23.0453	21.883	22.8091
ENSDARG00000003789	dennd5b	DENN/MADD domain containing 5B [Source:ZFIN;Acc:ZDB-GENE-030131-2248]	protein_coding	ENSDARG00000003789	4:16660565-16718051	-	5661	0.0156549	0.850617	0.000520773	1539	1755	1817	727	1469	2232	25.836	26.0036	25.193	25.5608	25.413	25.1839
ENSDARG00000003795	IDH2	isocitrate dehydrogenase 2 (NADP+), mitochondrial [Source:HGNC Symbol;Acc:HGNC:5383]	protein_coding	ENSDARG00000003795	18:26112295-26130964	-	1946	-0.0255782	0.775057	0.000520773	3822	3726	4112	1797	3360	5153	186.65	160.602	165.855	183.797	169.092	169.138
ENSDARG00000003803	LHX3	LIM homeobox 3 [Source:HGNC Symbol;Acc:HGNC:6595]	protein_coding	ENSDARG00000003803	5:71028033-71046618	+	1659	-0.110171	0.653427	0.000520773	68	111	65	44	70	113	3.89531	5.61211	3.07528	5.27885	4.13218	4.35066
ENSDARG00000003811	plxnb2a	plexin b2a [Source:ZFIN;Acc:ZDB-GENE-030131-8917]	protein_coding	ENSDARG00000003811	4:14450477-14532812	-	7410	0.0777026	0.444025	0.000520773	910	1189	1141	428	961	1282	11.6709	13.459	12.0861	11.4963	12.7008	11.0508
ENSDARG00000003818	prkag1	protein kinase, AMP-activated, gamma 1 non-catalytic subunit [Source:ZFIN;Acc:ZDB-GENE-040426-2188]	protein_coding	ENSDARG00000003818	6:2073249-2089462	-	3405	0.000697418	0.994563	0.000520773	599	674	710	282	552	917	16.7182	16.6032	16.3666	16.4841	15.8763	17.2018
ENSDARG00000003820	nr1d2a	nuclear receptor subfamily 1, group D, member 2a [Source:ZFIN;Acc:ZDB-GENE-040504-1]	protein_coding	ENSDARG00000003820	16:49879774-49907024	+	4123	-0.0360827	0.718498	0.000520773	1709	2217	2103	784	2004	2700	39.3921	45.1027	40.0354	37.8474	47.6005	41.8286
ENSDARG00000003822	ankrd16	ankyrin repeat domain 16 [Source:ZFIN;Acc:ZDB-GENE-041210-253]	protein_coding	ENSDARG00000003822	4:11459228-11463853	+	1589	0.0442884	0.851845	0.000520773	58	75	77	31	58	88	3.46884	3.95902	3.80351	3.88303	3.57463	3.53738
ENSDARG00000003827	snapc1b	small nuclear RNA activating complex, polypeptide 1b [Source:ZFIN;Acc:ZDB-GENE-040426-716]	protein_coding	ENSDARG00000003827	13:37460600-37474710	-	2163	0.103745	0.622588	0.000520773	76	100	111	38	82	112	3.33916	3.87787	4.02795	3.49671	3.71265	3.30738
ENSDARG00000003829	galnt2	UDP-N-acetyl-alpha-D-galactosamine:polypeptide N-acetylgalactosaminyltransferase 2 [Source:ZFIN;Acc:ZDB-GENE-041111-110]	protein_coding	ENSDARG00000003829	13:23938126-24088345	-	4104	-0.0101508	0.911525	0.000520773	1056	1343	1386	521	1114	1729	24.4532	27.4485	26.5078	25.2676	26.5831	26.9098
ENSDARG00000003835	stom	stomatin [Source:ZFIN;Acc:ZDB-GENE-980526-486]	protein_coding	ENSDARG00000003835	21:17505796-17533615	+	3933	-0.0297365	0.783421	0.000520773	1576	1510	1524	726	1405	1920	38.0813	32.2035	30.4144	36.7405	34.9848	31.1817
ENSDARG00000003841	usb1	U6 snRNA biogenesis 1 [Source:ZFIN;Acc:ZDB-GENE-040801-197]	protein_coding	ENSDARG00000003841	25:13580898-13590351	+	1953	0.0965743	0.646261	0.000520773	85	97	134	40	97	119	4.13615	4.166	5.38543	4.07653	4.86403	3.89195
ENSDARG00000003845	chm	choroideremia (Rab escort protein 1) [Source:ZFIN;Acc:ZDB-GENE-030318-2]	protein_coding	ENSDARG00000003845	21:34652273-34759419	+	2559	-0.0113323	0.916799	0.000520773	506	575	653	266	503	741	18.7914	18.8472	20.0291	20.6892	19.2497	18.4957
ENSDARG00000003846	mrpl21	mitochondrial ribosomal protein L21 [Source:ZFIN;Acc:ZDB-GENE-061027-183]	protein_coding	ENSDARG00000003846	7:72154636-72161865	-	810	-0.0120887	0.940682	0.000520773	181	177	243	100	163	257	21.236	18.329	23.5472	24.5724	19.7074	20.2661
ENSDARG00000003854	acsl1b	acyl-CoA synthetase long-chain family member 1b [Source:ZFIN;Acc:ZDB-GENE-040801-88]	protein_coding	ENSDARG00000003854	14:918929-952589	-	7443	0.19738	0.25692	0.000520773	141	195	170	57	143	188	1.80033	2.19754	1.79275	1.52426	1.88155	1.61336
ENSDARG00000003860	cbx3a	chromobox homolog 3a (HP1 gamma homolog, Drosophila) [Source:ZFIN;Acc:ZDB-GENE-030131-1158]	protein_coding	ENSDARG00000003860	19:18669751-18672871	-	894	-0.0503955	0.616046	0.000520773	1230	1179	1495	610	1130	1773	130.752	110.618	131.257	135.808	123.785	126.676
ENSDARG00000003865	pard6b	par-6 partitioning defective 6 homolog beta (C. elegans) [Source:ZFIN;Acc:ZDB-GENE-090312-133]	protein_coding	ENSDARG00000003865	23:19140352-19177512	-	1146	0.185227	0.453217	0.000520773	60	72	71	21	54	85	4.97561	5.26984	4.86286	3.64727	4.61462	4.73759
ENSDARG00000003866	tm9sf2	transmembrane 9 superfamily member 2 [Source:ZFIN;Acc:ZDB-GENE-030131-6302]	protein_coding	ENSDARG00000003866	1:28994208-29020444	+	3232	0.0133023	0.870398	0.000520773	2060	2196	2469	928	1985	2950	60.5726	56.9916	59.9609	57.1491	60.1473	58.3007
ENSDARG00000003867	cdk20	cyclin-dependent kinase 20 [Source:ZFIN;Acc:ZDB-GENE-041212-84]	protein_coding	ENSDARG00000003867	8:7476209-7485470	-	1573	-0.144042	0.370634	0.000520773	169	164	182	73	180	252	10.2103	8.7451	9.08157	9.23692	11.2065	10.2328
ENSDARG00000003869	decr1	2,4-dienoyl CoA reductase 1, mitochondrial [Source:ZFIN;Acc:ZDB-GENE-040718-142]	protein_coding	ENSDARG00000003869	16:36794653-36806272	+	1785	-0.142865	0.459939	0.000520773	105	107	113	42	111	170	5.59025	5.028	4.96888	4.68321	6.08992	6.08322
ENSDARG00000003872	ccdc102a	coiled-coil domain containing 102A [Source:ZFIN;Acc:ZDB-GENE-030131-4044]	protein_coding	ENSDARG00000003872	7:28453724-28566168	+	3157	0.00468107	0.96289	0.000520773	792	788	928	353	709	1148	23.8413	20.9364	23.0723	22.2553	21.9937	23.2268
ENSDARG00000003877	pbrm1	polybromo 1 [Source:ZFIN;Acc:ZDB-GENE-080926-4]	protein_coding	ENSDARG00000003877	11:3890368-3940502	-	5825	-0.0586757	0.533808	0.000520773	1045	1375	1415	538	1174	1819	17.0491	19.7996	19.0668	18.3831	19.7378	19.9462
ENSDARG00000003899	zdhhc23b	zinc finger, DHHC-type containing 23b [Source:ZFIN;Acc:ZDB-GENE-040808-13]	protein_coding	ENSDARG00000003899	24:20978416-20987188	-	1697	-0.0677466	0.865602	0.000520773	16	30	27	13	15	39	0.896021	1.48282	1.24882	1.52473	0.865638	1.46793
ENSDARG00000003902	ctsl.1	cathepsin L.1 [Source:ZFIN;Acc:ZDB-GENE-040718-61]	protein_coding	ENSDARG00000003902	17:27439840-27444267	+	1649	0.378219	0.335822	0.000520773	27	26	31	13	15	27	1.55605	1.32252	1.47557	1.56912	0.890836	1.04584
ENSDARG00000003904	sycp1	synaptonemal complex protein 1 [Source:ZFIN;Acc:ZDB-GENE-040910-6]	protein_coding	ENSDARG00000003904	6:49054087-49062433	+	3482	-1.23198	0.284951	0.000520773	1	5	0	1	3	10	0.027293	0.120446	0	0.0571616	0.0843761	0.18344
ENSDARG00000003910	med13b	mediator complex subunit 13b [Source:ZFIN;Acc:ZDB-GENE-030131-3529]	protein_coding	ENSDARG00000003910	15:20124910-20189599	-	8004	-0.0875833	0.352202	0.000520773	956	1245	1206	502	1068	1613	11.3509	13.047	11.8266	12.4833	13.0675	12.8721
ENSDARG00000003920	setb	SET translocation (myeloid leukemia-associated) B [Source:ZFIN;Acc:ZDB-GENE-030131-433]	protein_coding	ENSDARG00000003920	21:13130055-13133937	-	1862	0.0229335	0.822142	0.000520773	3149	3078	3571	1570	2612	4019	160.721	138.656	150.532	167.824	137.379	137.867
ENSDARG00000003927	cldn12	claudin 12 [Source:ZFIN;Acc:ZDB-GENE-010328-14]	protein_coding	ENSDARG00000003927	16:43137565-43329751	-	3603	0.0557139	0.567151	0.000520773	1197	1408	1352	547	1189	1565	31.5726	32.7784	29.4531	30.2173	32.318	27.7442
ENSDARG00000003931	cndp2	CNDP dipeptidase 2 (metallopeptidase M20 family) [Source:ZFIN;Acc:ZDB-GENE-030131-5499]	protein_coding	ENSDARG00000003931	19:21216736-21238776	+	2164	0.0787505	0.500405	0.000520773	628	573	634	233	522	795	27.5792	22.2099	22.9959	21.4305	23.6233	23.4657
ENSDARG00000003934	nxnl2	nucleoredoxin-like 2 [Source:ZFIN;Acc:ZDB-GENE-041212-55]	protein_coding	ENSDARG00000003934	10:2554654-2558026	+	954	-0.262682	0.519445	0.000520773	15	22	23	9	24	30	1.49425	1.9343	1.89233	1.8777	2.46371	2.00861
ENSDARG00000003938	rpa1	replication protein A1 [Source:ZFIN;Acc:ZDB-GENE-030912-3]	protein_coding	ENSDARG00000003938	15:26565462-26606113	-	2421	-0.00115875	0.990349	0.000520773	1171	1290	1339	582	1127	1559	45.9666	44.6935	43.4114	47.8477	45.5886	41.1315
ENSDARG00000003940	mtfr1l	mitochondrial fission regulator 1-like [Source:ZFIN;Acc:ZDB-GENE-030131-6228]	protein_coding	ENSDARG00000003940	17:24699799-24708891	+	3192	0.0369383	0.704837	0.000520773	1289	1286	1404	598	1083	1683	38.3769	33.7931	34.5241	37.2882	33.2271	33.6778
ENSDARG00000003941	rrs1	RRS1 ribosome biogenesis regulator homolog (S. cerevisiae) [Source:ZFIN;Acc:ZDB-GENE-030131-9345]	protein_coding	ENSDARG00000003941	24:23692344-23694473	-	2129	0.0534028	0.739564	0.000520773	186	185	203	92	153	231	8.30266	7.28863	7.48408	8.60092	7.0379	6.93041
ENSDARG00000003952	pfn2	profilin 2 [Source:ZFIN;Acc:ZDB-GENE-040115-4]	protein_coding	ENSDARG00000003952	22:35203825-35218494	-	3249	0.0166597	0.840475	0.000520773	6905	7000	7662	3205	6010	9321	201.973	180.717	185.102	196.341	181.156	183.246
ENSDARG00000003961	parp3	poly (ADP-ribose) polymerase family, member 3 [Source:ZFIN;Acc:ZDB-GENE-030131-7435]	protein_coding	ENSDARG00000003961	6:42040821-42051814	-	2456	-0.201201	0.295661	0.000520773	95	134	146	46	145	195	3.676	4.57642	4.66598	3.72788	5.78185	5.07141
ENSDARG00000003963	traf4a	tnf receptor-associated factor 4a [Source:ZFIN;Acc:ZDB-GENE-040308-1]	protein_coding	ENSDARG00000003963	15:15580589-15657241	+	3072	0.156052	0.177632	0.000520773	506	517	606	225	389	663	15.6534	14.1162	15.4835	14.5779	12.401	13.7853
ENSDARG00000003971	isl2a	ISL LIM homeobox 2a [Source:ZFIN;Acc:ZDB-GENE-980526-562]	protein_coding	ENSDARG00000003971	25:32338902-32345058	-	1873	-0.929373	0.104029	0.000520773	10	7	8	11	11	17	0.50739	0.31348	0.335251	1.16893	0.575151	0.579741
ENSDARG00000003973	chordc1a	cysteine and histidine-rich domain (CHORD) containing 1a [Source:ZFIN;Acc:ZDB-GENE-050626-79]	protein_coding	ENSDARG00000003973	15:43938370-43954698	-	1381	0.0425793	0.840821	0.000520773	74	95	103	35	75	124	5.09235	5.77005	5.85412	5.04437	5.31857	5.73523
ENSDARG00000003974	spoplb	speckle-type POZ protein-like b [Source:ZFIN;Acc:ZDB-GENE-061103-277]	protein_coding	ENSDARG00000003974	11:33555376-33580480	+	3136	0.0153212	0.884626	0.000520773	616	659	692	293	573	822	18.6674	17.6262	17.32	18.5962	17.8939	16.7424
ENSDARG00000003984	LTN1	listerin E3 ubiquitin protein ligase 1 [Source:HGNC Symbol;Acc:HGNC:13082]	protein_coding	ENSDARG00000003984	10:23130431-23169455	+	5957	-0.0236937	0.843644	0.000520773	484	564	576	209	556	689	7.72143	7.94148	7.5895	6.98315	9.14059	7.38779
ENSDARG00000003989	crhr1	corticotropin releasing hormone receptor 1 [Source:ZFIN;Acc:ZDB-GENE-081231-1]	protein_coding	ENSDARG00000003989	3:21538996-21759068	+	9998	-0.0592251	0.603028	0.000520773	1193	1694	1488	577	1505	1948	11.3398	14.2118	11.6817	11.4867	14.7418	12.4451
ENSDARG00000003994	syt9a	synaptotagmin IXa [Source:ZFIN;Acc:ZDB-GENE-031002-18]	protein_coding	ENSDARG00000003994	18:29010481-29080296	+	2520	0.0249225	0.782792	0.000520773	1444	1504	1737	650	1271	2163	54.4561	50.0607	54.1025	51.3388	49.3938	54.825
ENSDARG00000003998	phyhipla	phytanoyl-CoA 2-hydroxylase interacting protein-like a [Source:ZFIN;Acc:ZDB-GENE-061215-64]	protein_coding	ENSDARG00000003998	17:20943640-20959241	-	3459	-0.0794134	0.454134	0.000520773	810	1109	1019	408	973	1358	22.2543	26.8925	23.1229	23.477	27.548	25.0768
ENSDARG00000004015	adcyap1a	adenylate cyclase activating polypeptide 1a [Source:ZFIN;Acc:ZDB-GENE-020809-4]	protein_coding	ENSDARG00000004015	7:71306605-71315593	+	1891	-0.232392	0.804145	0.000520773	2	2	9	0	5	10	0.100512	0.0887132	0.373567	0	0.258944	0.337778
ENSDARG00000004017	spag1a	sperm associated antigen 1a [Source:ZFIN;Acc:ZDB-GENE-030131-9443]	protein_coding	ENSDARG00000004017	19:12065985-12098914	+	2050	-0.0316373	0.882886	0.000520773	133	133	124	81	87	166	6.16563	5.44186	4.74773	7.86437	4.15616	5.17222
ENSDARG00000004018	CHST13	carbohydrate (chondroitin 4) sulfotransferase 13 [Source:HGNC Symbol;Acc:HGNC:21755]	protein_coding	ENSDARG00000004018	23:34891778-34926203	+	1250	-0.322201	0.266803	0.000520773	42	44	40	17	56	68	3.19315	2.95252	2.5117	2.7069	4.38738	3.47473
ENSDARG00000004023	isl1	ISL LIM homeobox 1 [Source:ZFIN;Acc:ZDB-GENE-980526-112]	protein_coding	ENSDARG00000004023	5:40128459-40133892	-	2303	-0.0268443	0.722181	0.000520773	3448	3900	4058	1627	3453	5137	142.283	142.043	138.304	140.613	146.835	142.475
ENSDARG00000004034	arhgdig	Rho GDP dissociation inhibitor (GDI) gamma [Source:ZFIN;Acc:ZDB-GENE-040426-1493]	protein_coding	ENSDARG00000004034	3:27582767-27638390	+	3466	0.0209523	0.819886	0.000520773	1193	1245	1507	563	1123	1710	32.7109	30.1294	34.1274	32.3305	31.7306	31.513
ENSDARG00000004037	cog2	component of oligomeric golgi complex 2 [Source:ZFIN;Acc:ZDB-GENE-040426-2671]	protein_coding	ENSDARG00000004037	13:23865619-23888466	-	2926	-0.0961657	0.420188	0.000520773	387	400	420	175	397	567	12.5695	11.4666	11.2666	11.9041	13.2875	12.3775
ENSDARG00000004046	phf6	PHD finger protein 6 [Source:ZFIN;Acc:ZDB-GENE-030131-5278]	protein_coding	ENSDARG00000004046	14:31148264-31167430	+	2353	0.102706	0.492649	0.000520773	187	222	224	79	179	262	7.55266	7.91372	7.47213	6.68248	7.45003	7.11217
ENSDARG00000004049	marcksa	myristoylated alanine-rich protein kinase C substrate a [Source:ZFIN;Acc:ZDB-GENE-050522-145]	protein_coding	ENSDARG00000004049	20:3298761-3302235	-	1319	0.0613864	0.582135	0.000520773	857	1030	887	414	768	1107	61.747	65.5001	52.7833	62.4724	57.0221	53.6075
ENSDARG00000004055	uhrf1bp1l	UHRF1 binding protein 1-like [Source:ZFIN;Acc:ZDB-GENE-041210-177]	protein_coding	ENSDARG00000004055	4:18218859-18292110	-	6003	-0.0731888	0.47595	0.000520773	604	793	807	318	681	1042	9.562	11.0804	10.5517	10.5437	11.1098	11.0872
ENSDARG00000004059	galk2	galactokinase 2 [Source:ZFIN;Acc:ZDB-GENE-041114-143]	protein_coding	ENSDARG00000004059	25:31979836-31989252	+	1973	0.207288	0.58304	0.000520773	19	34	33	11	20	34	0.91518	1.44545	1.31282	1.10968	0.992727	1.10071
ENSDARG00000004060	bhlhe40	basic helix-loop-helix family, member e40 [Source:ZFIN;Acc:ZDB-GENE-030131-3133]	protein_coding	ENSDARG00000004060	11:35497668-35501340	-	2804	0.0692942	0.455664	0.000520773	1088	1227	1448	504	1004	1656	36.8749	36.7043	40.533	35.7755	35.0657	37.7229
ENSDARG00000004074	bach2b	BTB and CNC homology 1, basic leucine zipper transcription factor 2b [Source:ZFIN;Acc:ZDB-GENE-041001-139]	protein_coding	ENSDARG00000004074	20:24073847-24223781	-	5373	0.0358887	0.730715	0.000520773	1019	1490	1414	550	1107	1671	18.0234	23.2605	20.6562	20.3741	20.1771	19.8647
ENSDARG00000004078	acsl4a	acyl-CoA synthetase long-chain family member 4a [Source:ZFIN;Acc:ZDB-GENE-040426-1565]	protein_coding	ENSDARG00000004078	14:28132988-28153488	+	3852	0.0184543	0.863544	0.000520773	1648	1483	1547	675	1337	2060	40.6585	32.2927	31.5226	34.8779	33.9917	34.1589
ENSDARG00000004094	acsbg2	acyl-CoA synthetase bubblegum family member 2 [Source:ZFIN;Acc:ZDB-GENE-030131-7099]	protein_coding	ENSDARG00000004094	8:20125712-20160078	+	4143	-0.0548812	0.474736	0.000520773	3124	3486	3847	1580	3134	4757	71.6599	70.5769	72.8828	75.9058	74.0817	73.34
ENSDARG00000004105	tie1	tyrosine kinase with immunoglobulin-like and EGF-like domains 1 [Source:ZFIN;Acc:ZDB-GENE-990415-55]	protein_coding	ENSDARG00000004105	6:33998983-34024189	-	4348	-0.107719	0.457857	0.000520773	214	219	240	93	210	347	4.6774	4.22478	4.33251	4.25722	4.72995	5.09756
ENSDARG00000004111	esr1	estrogen receptor 1 [Source:ZFIN;Acc:ZDB-GENE-020806-5]	protein_coding	ENSDARG00000004111	20:26460665-26484285	-	3587	-0.0692723	0.909087	0.000520773	7	11	10	4	8	14	0.185458	0.257224	0.21882	0.221953	0.218417	0.249298
ENSDARG00000004114	tti1	TELO2 interacting protein 1 [Source:ZFIN;Acc:ZDB-GENE-080819-3]	protein_coding	ENSDARG00000004114	23:43531913-43555805	+	3631	-0.0194595	0.891371	0.000520773	230	228	256	98	218	324	6.01979	5.26694	5.53391	5.37196	5.87973	5.69956
ENSDARG00000004115	mgat4b	mannosyl (alpha-1,3-)-glycoprotein beta-1,4-N-acetylglucosaminyltransferase, isozyme B [Source:ZFIN;Acc:ZDB-GENE-040704-19]	protein_coding	ENSDARG00000004115	14:16178272-16448609	-	3199	-0.126669	0.316549	0.000520773	328	327	394	151	359	501	9.74405	8.574	9.66719	9.39497	10.9902	10.0034
ENSDARG00000004130	mvk	mevalonate kinase [Source:ZFIN;Acc:ZDB-GENE-041114-37]	protein_coding	ENSDARG00000004130	5:18990397-19005895	+	1775	-0.0298003	0.89155	0.000520773	70	81	91	35	71	111	3.74783	3.82769	4.02403	3.92466	3.9173	3.99436
ENSDARG00000004131	rttn	rotatin [Source:ZFIN;Acc:ZDB-GENE-090609-5]	protein_coding	ENSDARG00000004131	24:14987703-15118657	-	6870	0.162478	0.451255	0.000520773	114	218	167	42	161	201	1.57699	2.66164	1.908	1.21682	2.29507	1.8688
ENSDARG00000004132	usp19	ubiquitin specific peptidase 19 [Source:ZFIN;Acc:ZDB-GENE-030131-3055]	protein_coding	ENSDARG00000004132	23:20218770-20251211	-	6307	0.0206538	0.806552	0.000520773	1818	2303	2298	883	1865	2808	27.3937	30.6282	28.5986	27.8657	28.959	28.4379
ENSDARG00000004141	zgc:92630	zgc:92630 [Source:ZFIN;Acc:ZDB-GENE-040718-449]	protein_coding	ENSDARG00000004141	15:15479600-15501508	+	1485	0.508638	0.345629	0.000520773	17	18	14	5	15	9	1.08793	1.01671	0.739979	0.670157	0.989218	0.387114
ENSDARG00000004150	grm2a	glutamate receptor, metabotropic 2a [Source:ZFIN;Acc:ZDB-GENE-030131-8097]	protein_coding	ENSDARG00000004150	6:42053978-42143600	-	3886	-0.120788	0.212245	0.000520773	684	774	824	336	736	1124	16.7276	16.7066	16.6434	17.2095	18.5482	18.4751
ENSDARG00000004151	rab23	RAB23, member RAS oncogene family [Source:ZFIN;Acc:ZDB-GENE-050522-328]	protein_coding	ENSDARG00000004151	13:1251661-1264711	+	1521	0.071963	0.680134	0.000520773	194	212	293	65	208	340	12.1214	11.6911	15.1202	8.50584	13.3925	14.2782
ENSDARG00000004154	orai1b	ORAI calcium release-activated calcium modulator 1b [Source:ZFIN;Acc:ZDB-GENE-050522-100]	protein_coding	ENSDARG00000004154	10:42085703-42093037	+	1299	0.297842	0.161264	0.000520773	96	126	121	29	76	152	7.02331	8.13601	7.31129	4.44346	5.7297	7.47407
ENSDARG00000004158	tmem63c	transmembrane protein 63C [Source:ZFIN;Acc:ZDB-GENE-120928-2]	protein_coding	ENSDARG00000004158	17:44666400-44809896	+	4553	-0.0235124	0.817968	0.000520773	704	844	866	313	717	1173	14.6945	15.5487	14.9293	13.6829	15.4223	16.456
ENSDARG00000004160	reep3b	receptor accessory protein 3b [Source:ZFIN;Acc:ZDB-GENE-040426-730]	protein_coding	ENSDARG00000004160	12:8784873-8844343	+	1816	0.00597526	0.960455	0.000520773	477	462	502	205	450	597	24.9622	21.3391	21.6973	22.4683	24.2674	20.9982
ENSDARG00000004161	ik	IK cytokine [Source:ZFIN;Acc:ZDB-GENE-030131-960]	protein_coding	ENSDARG00000004161	21:44018320-44041940	+	2044	0.0308885	0.767846	0.000520773	1010	1009	1121	486	818	1360	46.9592	41.4057	43.047	47.3247	39.1922	42.4992
ENSDARG00000004167	zgc:110366	zgc:110366 [Source:ZFIN;Acc:ZDB-GENE-050417-302]	protein_coding	ENSDARG00000004167	2:7260674-7276843	+	1604	-0.149718	0.579459	0.000520773	71	50	65	41	50	83	4.20663	2.61466	3.18073	5.08759	3.05276	3.30519
ENSDARG00000004169	stmn1a	stathmin 1a [Source:ZFIN;Acc:ZDB-GENE-031006-14]	protein_coding	ENSDARG00000004169	19:17303652-17306398	-	1094	0.0329582	0.74849	0.000520773	932	961	1092	458	845	1196	80.9615	73.6811	78.3472	83.3261	75.6426	69.8291
ENSDARG00000004171	rabac1	Rab acceptor 1 (prenylated) [Source:ZFIN;Acc:ZDB-GENE-040625-146]	protein_coding	ENSDARG00000004171	16:10937884-10946343	-	2325	0.0355524	0.79929	0.000520773	273	256	287	117	227	356	11.1589	9.23564	9.68896	10.016	9.56159	9.78025
ENSDARG00000004173	copa	coatomer protein complex, subunit alpha [Source:ZFIN;Acc:ZDB-GENE-020905-2]	protein_coding	ENSDARG00000004173	2:37194356-37223623	+	4337	-0.00548524	0.952672	0.000520773	2350	2738	3018	1267	2127	3638	51.4942	52.9534	54.6195	58.146	48.0292	53.5792
ENSDARG00000004174	cnot1	CCR4-NOT transcription complex, subunit 1 [Source:ZFIN;Acc:ZDB-GENE-040915-1]	protein_coding	ENSDARG00000004174	25:17217167-17250529	+	8596	0.0142884	0.850936	0.000520773	4519	5500	5497	2202	4415	6842	49.9604	53.6681	50.1935	50.9863	50.2992	50.8405
ENSDARG00000004176	ulk4	unc-51 like kinase 4 [Source:ZFIN;Acc:ZDB-GENE-100922-243]	protein_coding	ENSDARG00000004176	16:6002496-6281439	+	4682	-0.140402	0.399307	0.000520773	195	325	266	96	289	394	3.95807	5.8224	4.45932	4.08106	6.04496	5.37511
ENSDARG00000004177	fam169ab	family with sequence similarity 169, member Ab [Source:ZFIN;Acc:ZDB-GENE-091118-95]	protein_coding	ENSDARG00000004177	21:15774774-15802712	+	1651	0.363378	0.292727	0.000520773	39	30	39	12	25	37	2.2449	1.52414	1.85411	1.44666	1.48293	1.43145
ENSDARG00000004184	nf1b	neurofibromin 1b [Source:ZFIN;Acc:ZDB-GENE-091111-4]	protein_coding	ENSDARG00000004184	10:37324869-37455267	+	13057	-0.00895655	0.927803	0.000520773	2021	2636	2535	894	2282	3323	14.7097	16.9337	15.2389	13.6278	17.1159	16.2558
ENSDARG00000004187	zgc:122979	zgc:122979 [Source:ZFIN;Acc:ZDB-GENE-051127-45]	protein_coding	ENSDARG00000004187	21:5004588-5009491	+	1614	0.108445	0.34283	0.000520773	486	604	555	199	463	695	28.6163	31.3894	26.9903	24.5404	28.0934	27.5045
ENSDARG00000004189	cbx1a	chromobox homolog 1a (HP1 beta homolog Drosophila) [Source:ZFIN;Acc:ZDB-GENE-030131-4945]	protein_coding	ENSDARG00000004189	3:23919494-23941034	+	2509	0.021993	0.803831	0.000520773	1399	1456	1632	652	1251	1960	52.9904	48.6755	51.0549	51.7225	48.8297	49.8974
ENSDARG00000004196	tnfsf10l	tumor necrosis factor (ligand) superfamily, member 10 like [Source:ZFIN;Acc:ZDB-GENE-010801-1]	protein_coding	ENSDARG00000004196	7:22643702-22685732	-	3175	0.0918576	0.623462	0.000520773	134	119	152	58	98	179	4.01089	3.14379	3.75766	3.63594	3.0228	3.60107
ENSDARG00000004204	efhc2	EF-hand domain (C-terminal) containing 2 [Source:ZFIN;Acc:ZDB-GENE-031001-10]	protein_coding	ENSDARG00000004204	9:33949534-33972660	-	2483	-0.0235861	0.94039	0.000520773	37	44	33	15	36	52	1.41614	1.48637	1.04317	1.2024	1.41988	1.33767
ENSDARG00000004211	ccdc106a	coiled-coil domain containing 106a [Source:ZFIN;Acc:ZDB-GENE-050220-4]	protein_coding	ENSDARG00000004211	16:17734794-17752003	-	2326	0.03667	0.712576	0.000520773	780	880	899	349	776	1055	31.8687	31.7339	30.3367	29.864	32.6723	28.9711
ENSDARG00000004218	rnd1l	Rho family GTPase 1 like [Source:ZFIN;Acc:ZDB-GENE-060315-7]	protein_coding	ENSDARG00000004218	23:27052632-27079521	+	3115	0.00756677	0.937295	0.000520773	1279	1292	1400	607	1107	1713	39.0205	34.79	35.2767	38.785	34.803	35.1255
ENSDARG00000004219	SLC6A3	solute carrier family 6 (neurotransmitter transporter), member 3 [Source:HGNC Symbol;Acc:HGNC:11049]	protein_coding	ENSDARG00000004219	16:362628-376736	-	2176	-0.0691115	0.497164	0.000520773	638	697	740	314	599	1009	27.8639	26.8673	26.6926	28.7213	26.9585	29.618
ENSDARG00000004227	pde3a	phosphodiesterase 3A, cGMP-inhibited [Source:ZFIN;Acc:ZDB-GENE-041210-23]	protein_coding	ENSDARG00000004227	4:2822542-2938001	-	4221	-0.234512	0.0821176	0.000520773	232	283	303	146	251	446	5.22339	5.62368	5.63437	6.88447	5.82352	6.74904
ENSDARG00000004232	dlb	deltaB [Source:ZFIN;Acc:ZDB-GENE-980526-114]	protein_coding	ENSDARG00000004232	5:36093705-36101607	+	3097	0.00736485	0.940007	0.000520773	900	1177	1115	453	950	1365	27.6173	31.8776	28.2587	29.1132	30.0407	28.1523
ENSDARG00000004243	asic4b	acid-sensing (proton-gated) ion channel family member 4b [Source:ZFIN;Acc:ZDB-GENE-040513-6]	protein_coding	ENSDARG00000004243	6:13372874-13559667	+	3703	0.207784	0.629867	0.000520773	18	23	24	6	13	33	0.461954	0.520984	0.508716	0.3225	0.343809	0.569224
ENSDARG00000004246	slit2	slit homolog 2 (Drosophila) [Source:ZFIN;Acc:ZDB-GENE-010306-3]	protein_coding	ENSDARG00000004246	1:23092609-23219297	+	7467	-0.0722187	0.438436	0.000520773	1263	1633	1538	674	1391	1985	16.0745	18.3438	16.167	17.9658	18.2435	16.98
ENSDARG00000004251	dhfr	dihydrofolate reductase [Source:ZFIN;Acc:ZDB-GENE-010406-5]	protein_coding	ENSDARG00000004251	5:25538159-25546335	+	1734	0.17909	0.256676	0.000520773	247	265	234	86	223	271	13.5372	12.8188	10.5922	9.87148	12.5946	9.98258
ENSDARG00000004260	cul5b	cullin 5b [Source:ZFIN;Acc:ZDB-GENE-091113-45]	protein_coding	ENSDARG00000004260	21:22087998-22106544	+	2751	-0.00113074	0.993813	0.000520773	186	225	245	94	195	284	6.42543	6.86028	6.99026	6.80096	6.94178	6.59402
ENSDARG00000004261	tmed9	transmembrane emp24 protein transport domain containing 9 [Source:ZFIN;Acc:ZDB-GENE-050417-434]	protein_coding	ENSDARG00000004261	14:26106534-26113813	-	2010	0.112892	0.249121	0.000520773	923	925	1118	385	797	1235	43.6401	38.6007	43.658	38.1239	38.832	39.2458
ENSDARG00000004262	cyp46a1.2	cytochrome P450, family 46, subfamily A, polypeptide 1, tandem duplicate 2 [Source:ZFIN;Acc:ZDB-GENE-040426-1184]	protein_coding	ENSDARG00000004262	20:5192738-5223338	-	3963	0.549704	0.23731	0.000520773	19	18	27	5	17	16	0.455627	0.380977	0.534759	0.251119	0.420099	0.257881
ENSDARG00000004270	atl3	atlastin 3 [Source:ZFIN;Acc:ZDB-GENE-041010-109]	protein_coding	ENSDARG00000004270	14:30433717-30454510	+	4121	-0.211994	0.248025	0.000520773	96	135	131	60	129	175	2.21385	2.74777	2.49509	2.89789	3.06559	2.71243
ENSDARG00000004274	zgc:112496	zgc:112496 [Source:ZFIN;Acc:ZDB-GENE-050320-25]	protein_coding	ENSDARG00000004274	24:37743734-37752808	-	1067	0.499568	0.271193	0.000520773	24	21	23	9	17	14	2.1376	1.65084	1.69193	1.67885	1.56031	0.838082
ENSDARG00000004280	seh1l	SEH1-like (S. cerevisiae) [Source:ZFIN;Acc:ZDB-GENE-030131-6689]	protein_coding	ENSDARG00000004280	19:12487054-12512460	+	3672	-0.0617094	0.549007	0.000520773	812	804	853	381	754	1116	21.0152	18.3655	18.2333	20.6517	20.1092	19.4126
ENSDARG00000004282	zgc:77375	zgc:77375 [Source:ZFIN;Acc:ZDB-GENE-040426-1827]	protein_coding	ENSDARG00000004282	11:430924-446049	-	1552	0.0660834	0.602842	0.000520773	287	321	359	127	272	415	17.574	17.3485	18.156	16.2871	17.1634	17.0797
ENSDARG00000004291	hecw1b	HECT, C2 and WW domain containing E3 ubiquitin protein ligase 1b [Source:ZFIN;Acc:ZDB-GENE-060503-2]	protein_coding	ENSDARG00000004291	2:50146433-50244094	-	8847	0.024734	0.764844	0.000520773	1779	2126	2290	827	1798	2758	19.11	20.1566	20.3169	18.6055	19.9031	19.9123
ENSDARG00000004297	irf2bpl	interferon regulatory factor 2 binding protein-like [Source:ZFIN;Acc:ZDB-GENE-040426-1968]	protein_coding	ENSDARG00000004297	17:11173097-11175893	-	2796	0.00551062	0.946962	0.000520773	3338	3912	4487	1580	3332	5491	113.456	117.358	125.961	112.474	116.706	125.44
ENSDARG00000004301	rhogb	ras homolog family member Gb [Source:ZFIN;Acc:ZDB-GENE-030131-8877]	protein_coding	ENSDARG00000004301	21:30900994-30915214	+	1957	0.0225252	0.941302	0.000520773	39	38	46	20	29	57	1.89389	1.62871	1.84495	2.0341	1.45122	1.8604
ENSDARG00000004302	slc45a1	solute carrier family 45, member 1 [Source:ZFIN;Acc:ZDB-GENE-070112-2152]	protein_coding	ENSDARG00000004302	11:40385266-40409925	+	2993	-0.0946011	0.431169	0.000520773	382	389	438	191	349	597	12.1293	10.9017	11.4864	12.7016	11.4195	12.7406
ENSDARG00000004305	vangl1	VANGL planar cell polarity protein 1 [Source:ZFIN;Acc:ZDB-GENE-040621-2]	protein_coding	ENSDARG00000004305	9:33198537-33244694	+	1672	0.127411	0.315896	0.000520773	321	434	419	139	332	479	18.2452	21.7723	19.6696	16.5467	19.4459	18.2988
ENSDARG00000004306	klhl18	kelch-like family member 18 [Source:ZFIN;Acc:ZDB-GENE-030131-5785]	protein_coding	ENSDARG00000004306	2:32760588-32773488	+	2122	-0.0580942	0.670137	0.000520773	227	295	295	130	241	366	10.1662	11.6608	10.9118	12.1936	11.1224	11.0169
ENSDARG00000004307	lypd6	LY6/PLAUR domain containing 6 [Source:ZFIN;Acc:ZDB-GENE-040912-117]	protein_coding	ENSDARG00000004307	9:23260279-23307481	-	1237	-0.400446	0.092337	0.000520773	60	67	70	31	95	102	4.60958	4.54313	4.44167	4.98798	7.52109	5.26688
ENSDARG00000004308	fam8a1	family with sequence similarity 8, member A1 [Source:ZFIN;Acc:ZDB-GENE-050410-14]	protein_coding	ENSDARG00000004308	16:25678306-25682877	-	1782	0.0629237	0.662176	0.000520773	266	246	303	112	245	322	14.1858	11.5792	13.3461	12.5096	13.4644	11.5417
ENSDARG00000004311	ldlrap1a	low density lipoprotein receptor adaptor protein 1a [Source:ZFIN;Acc:ZDB-GENE-030328-13]	protein_coding	ENSDARG00000004311	19:29750547-29776559	+	1543	-0.0135952	0.943291	0.000520773	115	113	128	50	118	145	7.08291	6.14274	6.51122	6.44966	7.48933	6.0024
ENSDARG00000004318	cbwd	COBW domain containing [Source:ZFIN;Acc:ZDB-GENE-040426-2388]	protein_coding	ENSDARG00000004318	8:30416467-30440840	+	1653	-0.116984	0.400391	0.000520773	328	310	303	152	310	428	18.8574	15.7304	14.3876	18.3022	18.3661	16.5384
ENSDARG00000004322	ush1ga	Usher syndrome 1Ga (autosomal recessive) [Source:ZFIN;Acc:ZDB-GENE-131120-173]	protein_coding	ENSDARG00000004322	3:56819828-56829176	-	1415	0.129323	0.601709	0.000520773	57	75	68	29	53	76	3.82823	4.44585	3.77199	4.07919	3.66815	3.43068
ENSDARG00000004325	casp9	caspase 9, apoptosis-related cysteine peptidase [Source:ZFIN;Acc:ZDB-GENE-030825-5]	protein_coding	ENSDARG00000004325	23:25047231-25058731	+	2090	0.0267989	0.879066	0.000520773	138	145	153	54	118	214	6.27499	5.81931	5.74597	5.14257	5.52921	6.54019
ENSDARG00000004336	exoc4	exocyst complex component 4 [Source:ZFIN;Acc:ZDB-GENE-041210-112]	protein_coding	ENSDARG00000004336	4:15607088-15817785	+	3102	-0.0261144	0.801858	0.000520773	769	946	879	358	834	1127	23.5594	25.5799	22.2416	22.9707	26.33	23.2062
ENSDARG00000004343	nelfe	negative elongation factor complex member E [Source:ZFIN;Acc:ZDB-GENE-040718-69]	protein_coding	ENSDARG00000004343	19:27338886-27347771	+	2003	0.0818691	0.531599	0.000520773	326	378	372	160	260	469	15.4674	15.8293	14.5774	15.8991	12.7122	14.956
ENSDARG00000004358	gnb3a	guanine nucleotide binding protein (G protein), beta polypeptide 3a [Source:ZFIN;Acc:ZDB-GENE-040718-134]	protein_coding	ENSDARG00000004358	16:12131640-12158860	+	1958	-0.0259258	0.940728	0.000520773	45	24	44	19	40	38	2.18414	1.02813	1.76384	1.93141	2.00067	1.23963
ENSDARG00000004363	lhfp	lipoma HMGIC fusion partner [Source:ZFIN;Acc:ZDB-GENE-041212-82]	protein_coding	ENSDARG00000004363	10:32007477-32094403	+	2122	-0.125462	0.546458	0.000520773	111	94	142	61	86	186	4.97116	3.71563	5.25244	5.7216	3.96899	5.59874
ENSDARG00000004372	fmnl3	formin-like 3 [Source:ZFIN;Acc:ZDB-GENE-030131-1571]	protein_coding	ENSDARG00000004372	23:25428410-25522331	+	6224	0.0301551	0.810218	0.000520773	426	410	421	187	351	538	6.50459	5.52541	5.30922	5.98005	5.52287	5.52122
ENSDARG00000004377	ppp1r13ba	protein phosphatase 1, regulatory subunit 13Ba [Source:ZFIN;Acc:ZDB-GENE-030131-9805]	protein_coding	ENSDARG00000004377	17:14606206-14683643	-	4989	0.198833	0.387075	0.000520773	84	71	110	30	65	111	1.6001	1.1937	1.7306	1.19685	1.27593	1.42112
ENSDARG00000004378	yrk	Yes-related kinase [Source:ZFIN;Acc:ZDB-GENE-030131-9517]	protein_coding	ENSDARG00000004378	19:43763477-43836818	+	4404	0.0913904	0.563207	0.000520773	191	209	229	87	145	293	4.1216	3.9806	4.08137	3.93192	3.22439	4.24955
ENSDARG00000004386	si:dkey-153k10.9	si:dkey-153k10.9 [Source:ZFIN;Acc:ZDB-GENE-030131-3893]	protein_coding	ENSDARG00000004386	4:9668800-9689503	+	3824	0.0333344	0.687748	0.000520773	2742	3037	2999	1199	2590	3759	68.1443	66.6157	61.5569	62.4071	66.3298	62.7881
ENSDARG00000004392	hdr	hematopoietic death receptor [Source:ZFIN;Acc:ZDB-GENE-030826-5]	protein_coding	ENSDARG00000004392	5:26804792-26814928	+	1647	0.0749597	0.843427	0.000520773	18	43	30	8	29	41	1.03863	2.1899	1.4297	0.966783	1.72437	1.59006
ENSDARG00000004402	elovl6	ELOVL fatty acid elongase 6 [Source:ZFIN;Acc:ZDB-GENE-030114-1]	protein_coding	ENSDARG00000004402	14:35890811-35928396	+	2062	-0.0169164	0.863001	0.000520773	725	802	899	354	679	1128	33.4141	32.6239	34.2207	34.1702	32.2484	34.9416
ENSDARG00000004406	spra	sepiapterin reductase a [Source:ZFIN;Acc:ZDB-GENE-050522-412]	protein_coding	ENSDARG00000004406	5:71345201-71352042	-	2579	-0.0223636	0.892189	0.000520773	222	214	195	104	191	256	8.18053	6.96005	5.93473	8.02629	7.25286	6.34032
ENSDARG00000004415	tcf7l2	transcription factor 7-like 2 (T-cell specific, HMG-box) [Source:ZFIN;Acc:ZDB-GENE-991110-8]	protein_coding	ENSDARG00000004415	12:30864833-30988414	-	4876	-0.00878096	0.936908	0.000520773	2426	2427	3302	1204	2058	3999	47.2832	41.7499	53.1534	49.1468	41.3341	52.3854
ENSDARG00000004427	dpy30	dpy-30 histone methyltransferase complex regulatory subunit [Source:ZFIN;Acc:ZDB-GENE-040718-136]	protein_coding	ENSDARG00000004427	1:50395758-50398529	+	630	0.0697105	0.6024	0.000520773	407	346	420	167	314	501	61.3951	46.0665	52.3271	52.7605	48.8108	50.7949
ENSDARG00000004433	btk	Bruton agammaglobulinemia tyrosine kinase [Source:ZFIN;Acc:ZDB-GENE-070531-1]	protein_coding	ENSDARG00000004433	14:38551407-38589571	-	2634	-0.0117435	0.981195	0.000520773	20	13	13	4	13	27	0.721596	0.413978	0.387388	0.302257	0.483342	0.654743
ENSDARG00000004436	fam92a1	family with sequence similarity 92, member A1 [Source:ZFIN;Acc:ZDB-GENE-040801-123]	protein_coding	ENSDARG00000004436	19:33671451-33687915	-	1894	-0.128982	0.430968	0.000520773	184	175	177	86	185	239	9.23247	7.75011	7.33519	9.03756	9.56575	8.0601
ENSDARG00000004445	GRM5 (1 of 2)	glutamate receptor, metabotropic 5 [Source:HGNC Symbol;Acc:HGNC:4597]	protein_coding	ENSDARG00000004445	10:25251785-25298068	+	3599	-0.185291	0.170867	0.000520773	488	667	900	296	695	1080	12.886	15.5451	19.6281	16.3698	18.9117	19.1675
ENSDARG00000004451	tnfrsfa	tumor necrosis factor receptor superfamily, member a [Source:ZFIN;Acc:ZDB-GENE-010802-1]	protein_coding	ENSDARG00000004451	21:16076953-16123423	-	1690	0.0617604	0.756528	0.000520773	106	120	113	56	93	128	5.96073	5.95586	5.24819	6.59529	5.38919	4.83778
ENSDARG00000004452	tardbpl	TAR DNA binding protein, like [Source:ZFIN;Acc:ZDB-GENE-031030-1]	protein_coding	ENSDARG00000004452	23:29431248-29436304	+	3244	0.0136949	0.868786	0.000520773	3034	3480	3424	1474	2823	4243	88.8822	89.9805	82.8459	90.4377	85.2231	83.5439
ENSDARG00000004460	desi2	desumoylating isopeptidase 2 [Source:ZFIN;Acc:ZDB-GENE-040801-39]	protein_coding	ENSDARG00000004460	13:11417978-11438093	+	1764	-0.0454001	0.74507	0.000520773	285	309	425	143	281	512	15.3542	14.693	18.9107	16.135	15.6004	18.5393
ENSDARG00000004470	prkcsh	protein kinase C substrate 80K-H [Source:ZFIN;Acc:ZDB-GENE-040426-770]	protein_coding	ENSDARG00000004470	3:48810368-48842955	+	2309	0.0326851	0.736807	0.000520773	1089	1086	1205	468	1014	1409	44.8212	39.4508	40.962	40.3418	43.0072	38.9771
ENSDARG00000004472	atat1	alpha tubulin acetyltransferase 1 [Source:ZFIN;Acc:ZDB-GENE-040426-2120]	protein_coding	ENSDARG00000004472	19:27895339-27922145	+	1945	-0.00643069	0.96024	0.000520773	383	356	452	186	322	534	18.7137	15.3525	18.2405	19.0338	16.213	17.5366
ENSDARG00000004492	pcyt1ab	phosphate cytidylyltransferase 1, choline, alpha b [Source:ZFIN;Acc:ZDB-GENE-050522-114]	protein_coding	ENSDARG00000004492	18:46011155-46022120	-	2079	0.136956	0.398841	0.000520773	175	213	189	71	169	220	7.99951	8.5936	7.13552	6.7973	7.96085	6.75913
ENSDARG00000004497	tspan33a	tetraspanin 33a [Source:ZFIN;Acc:ZDB-GENE-040718-361]	protein_coding	ENSDARG00000004497	4:14958604-14971812	+	2013	-0.0626692	0.808808	0.000520773	52	54	61	28	46	78	2.45493	2.25009	2.37851	2.76852	2.2379	2.47499
ENSDARG00000004502	rcor3	REST corepressor 3 [Source:ZFIN;Acc:ZDB-GENE-050208-371]	protein_coding	ENSDARG00000004502	22:38322851-38341133	+	1932	0.068102	0.566425	0.000520773	351	400	459	165	336	509	17.2655	17.3661	18.6476	16.9985	17.0318	16.828
ENSDARG00000004517	ppat	phosphoribosyl pyrophosphate amidotransferase [Source:ZFIN;Acc:ZDB-GENE-041210-323]	protein_coding	ENSDARG00000004517	20:25726781-25740418	+	2685	0.113084	0.544908	0.000520773	112	141	147	64	98	154	3.96418	4.40478	4.29725	4.74426	3.57445	3.66353
ENSDARG00000004525	C2H1orf35	chromosome 1 open reading frame 35 [Source:HGNC Symbol;Acc:HGNC:19032]	protein_coding	ENSDARG00000004525	2:3203012-3220814	+	2859	0.021684	0.907221	0.000520773	125	133	165	75	111	166	4.15505	3.902	4.52989	5.22132	3.80221	3.70866
ENSDARG00000004527	pin4	protein (peptidylprolyl cis/trans isomerase) NIMA-interacting, 4 (parvulin) [Source:ZFIN;Acc:ZDB-GENE-050522-117]	protein_coding	ENSDARG00000004527	14:28126778-28131468	+	785	0.0192839	0.913708	0.000520773	254	197	250	127	186	267	30.7499	21.0497	24.997	32.2008	23.2044	21.7252
ENSDARG00000004529	zgc:173742	zgc:173742 [Source:ZFIN;Acc:ZDB-GENE-030131-6489]	protein_coding	ENSDARG00000004529	18:14297588-14363548	+	2573	-0.167821	0.699034	0.000520773	18	23	20	15	21	19	0.664833	0.749787	0.61011	1.16034	0.799294	0.471668
ENSDARG00000004537	kmt2a	lysine (K)-specific methyltransferase 2A [Source:ZFIN;Acc:ZDB-GENE-080521-3]	protein_coding	ENSDARG00000004537	15:23444093-23484905	-	16810	-0.0459627	0.645105	0.000520773	3593	5052	4531	1774	4308	5949	20.3128	25.2084	21.1565	21.0048	25.0978	22.6047
ENSDARG00000004574	gtf3c2	general transcription factor IIIC, polypeptide 2, beta [Source:ZFIN;Acc:ZDB-GENE-041014-349]	protein_coding	ENSDARG00000004574	20:38640434-38681282	+	3527	-0.00387004	0.977936	0.000520773	284	285	292	140	242	363	7.65232	6.77781	6.49824	7.90051	6.7195	6.57391
ENSDARG00000004576	plk4	polo-like kinase 4 (Drosophila) [Source:ZFIN;Acc:ZDB-GENE-030619-14]	protein_coding	ENSDARG00000004576	17:43420214-43437859	-	3297	0.0222334	0.873746	0.000520773	227	307	295	116	253	340	6.54315	7.81033	7.02298	7.0028	7.515	6.58692
ENSDARG00000004577	zgc:194665	zgc:194665 [Source:ZFIN;Acc:ZDB-GENE-080722-38]	protein_coding	ENSDARG00000004577	25:19901759-19905843	+	1343	-0.00260149	0.985509	0.000520773	284	333	436	156	260	514	20.0966	20.7978	25.4817	23.1197	18.9594	24.4461
ENSDARG00000004580	nmnat2	nicotinamide nucleotide adenylyltransferase 2 [Source:ZFIN;Acc:ZDB-GENE-030131-8201]	protein_coding	ENSDARG00000004580	2:36043725-36058363	-	1761	0.0380798	0.689676	0.000520773	1360	1356	1674	602	1188	1999	73.3938	64.5878	74.6129	68.0409	66.0669	72.5064
ENSDARG00000004581	sel1l	sel-1 suppressor of lin-12-like (C. elegans) [Source:ZFIN;Acc:ZDB-GENE-041001-122]	protein_coding	ENSDARG00000004581	20:27088325-27104208	+	4360	0.0101831	0.920356	0.000520773	722	893	986	347	805	1111	15.7373	17.1797	17.7504	15.8408	18.0816	16.2761
ENSDARG00000004586	ntrk1	neurotrophic tyrosine kinase, receptor, type 1 [Source:ZFIN;Acc:ZDB-GENE-980526-118]	protein_coding	ENSDARG00000004586	16:45829885-45888166	-	3114	0.454518	0.1698	0.000520773	43	46	39	8	34	43	1.31229	1.23905	0.983024	0.511333	1.06927	0.882008
ENSDARG00000004587	kat5a	K(lysine) acetyltransferase 5a [Source:ZFIN;Acc:ZDB-GENE-040718-57]	protein_coding	ENSDARG00000004587	5:23092693-23102148	+	2910	-0.0673005	0.591555	0.000520773	349	345	407	178	316	511	11.3976	9.94434	10.9779	12.1747	10.6346	11.2163
ENSDARG00000004588	sox4a	SRY (sex determining region Y)-box 4a [Source:ZFIN;Acc:ZDB-GENE-030131-8290]	protein_coding	ENSDARG00000004588	19:29201925-29205186	-	3261	0.0384479	0.592465	0.000520773	6895	8011	8289	3196	6639	9972	200.939	206.056	199.512	195.069	199.379	195.323
ENSDARG00000004592	gpr22a	G protein-coupled receptor 22a [Source:ZFIN;Acc:ZDB-GENE-041210-48]	protein_coding	ENSDARG00000004592	4:2689020-2693376	+	3156	0.0948406	0.439556	0.000520773	370	447	508	161	344	606	11.1415	11.8801	12.6341	10.1536	10.6745	12.2647
ENSDARG00000004594	znf800a	zinc finger protein 800a [Source:ZFIN;Acc:ZDB-GENE-041008-151]	protein_coding	ENSDARG00000004594	25:26457946-26469000	+	3517	0.0396663	0.745946	0.000520773	317	412	434	154	333	509	8.56578	9.82595	9.6858	8.71528	9.27255	9.24417
ENSDARG00000004597	lrrc4ba	leucine rich repeat containing 4Ba [Source:ZFIN;Acc:ZDB-GENE-080327-25]	protein_coding	ENSDARG00000004597	3:30239865-30303174	-	4528	-0.0338448	0.742919	0.000520773	1971	2737	2671	930	2355	3499	41.3676	50.7012	46.3005	40.8799	50.9345	49.3583
ENSDARG00000004616	mtmr2	myotubularin related protein 2 [Source:ZFIN;Acc:ZDB-GENE-990715-14]	protein_coding	ENSDARG00000004616	5:23104225-23116111	-	2132	-0.0986101	0.555923	0.000520773	152	202	168	86	171	224	6.77542	7.9472	6.18501	8.02868	7.85482	6.71094
ENSDARG00000004618	stx2a	syntaxin 2a [Source:ZFIN;Acc:ZDB-GENE-040801-80]	protein_coding	ENSDARG00000004618	21:17914649-17920103	-	2149	0.0391481	0.848422	0.000520773	85	107	102	40	89	121	3.75891	4.17635	3.72548	3.70473	4.05584	3.59643
ENSDARG00000004621	gpm6ab	glycoprotein M6Ab [Source:ZFIN;Acc:ZDB-GENE-030710-8]	protein_coding	ENSDARG00000004621	1:37930836-38038600	-	4527	-0.0408588	0.624099	0.000520773	9036	9185	10987	4417	8202	13736	189.691	170.184	190.496	194.2	177.434	193.808
ENSDARG00000004627	panx3	pannexin 3 [Source:ZFIN;Acc:ZDB-GENE-091204-114]	protein_coding	ENSDARG00000004627	10:31113343-31129195	-	1773	-0.933683	0.324083	0.000520773	5	2	2	3	2	11	0.268004	0.0946174	0.08854	0.336779	0.110471	0.396284
ENSDARG00000004632	egln1b	egl-9 family hypoxia-inducible factor 1b [Source:ZFIN;Acc:ZDB-GENE-040718-338]	protein_coding	ENSDARG00000004632	11:31294945-31340632	+	2335	-0.0858697	0.566824	0.000520773	268	276	302	115	318	351	10.9076	9.91453	10.1517	9.80266	13.3373	9.60159
ENSDARG00000004633	epn3b	epsin 3b [Source:ZFIN;Acc:ZDB-GENE-121214-173]	protein_coding	ENSDARG00000004633	1:56616725-56625105	+	1745	0.216056	0.323928	0.000520773	87	88	115	32	64	129	4.7381	4.22997	5.17274	3.64995	3.5918	4.7219
ENSDARG00000004634	osbp	oxysterol binding protein [Source:ZFIN;Acc:ZDB-GENE-090312-18]	protein_coding	ENSDARG00000004634	1:52027464-52064523	+	2756	0.0715785	0.483906	0.000520773	634	773	803	296	580	984	21.862	23.5261	22.8694	21.3769	20.6099	22.8054
ENSDARG00000004635	epha7	eph receptor A7 [Source:ZFIN;Acc:ZDB-GENE-030131-3745]	protein_coding	ENSDARG00000004635	20:24918745-25063979	-	6397	-0.0686944	0.398386	0.000520773	2062	2415	2722	1080	2159	3368	30.6332	31.6658	33.3987	33.6032	33.0524	33.6293
ENSDARG00000004636	ccdc9	coiled-coil domain containing 9 [Source:ZFIN;Acc:ZDB-GENE-060929-520]	protein_coding	ENSDARG00000004636	15:26971758-26998665	-	2907	0.0652954	0.645603	0.000520773	264	361	314	141	268	359	8.63056	10.4163	8.47818	9.65399	9.02853	7.8881
ENSDARG00000004647	spice1	spindle and centriole associated protein 1 [Source:ZFIN;Acc:ZDB-GENE-041212-64]	protein_coding	ENSDARG00000004647	24:21185625-21199022	-	2498	-0.10598	0.702334	0.000520773	38	65	57	19	61	72	1.44568	2.18258	1.79102	1.51389	2.39147	1.84104
ENSDARG00000004672	ptk2ab	protein tyrosine kinase 2ab [Source:ZFIN;Acc:ZDB-GENE-020114-1]	protein_coding	ENSDARG00000004672	16:30779350-30911805	-	5879	-0.0614291	0.577641	0.000520773	883	1201	1106	419	1082	1451	14.2737	17.1352	14.7662	14.1855	18.024	15.7647
ENSDARG00000004680	dnajb6a	DnaJ (Hsp40) homolog, subfamily B, member 6a [Source:ZFIN;Acc:ZDB-GENE-040718-45]	protein_coding	ENSDARG00000004680	2:30119751-30132934	+	1379	0.119641	0.254898	0.000520773	586	657	780	263	527	848	40.3844	39.9623	44.3965	37.9598	37.426	39.2784
ENSDARG00000004687	acaa1	acetyl-CoA acyltransferase 1 [Source:ZFIN;Acc:ZDB-GENE-040704-48]	protein_coding	ENSDARG00000004687	24:20180892-20188041	+	1781	0.093838	0.577702	0.000520773	186	189	228	58	189	266	9.92497	8.90118	10.0482	6.48182	10.3926	9.53983
ENSDARG00000004692	nabp1a	nucleic acid binding protein 1a [Source:ZFIN;Acc:ZDB-GENE-041212-71]	protein_coding	ENSDARG00000004692	9:24403790-24407498	-	2323	0.0154427	0.908507	0.000520773	356	514	449	156	420	591	14.564	18.5594	15.171	13.3662	17.7063	16.2503
ENSDARG00000004695	six4a	SIX homeobox 4a [Source:ZFIN;Acc:ZDB-GENE-010201-2]	protein_coding	ENSDARG00000004695	13:31506277-31516873	-	2385	-0.521768	0.509203	0.000520773	5	6	3	3	5	10	0.199233	0.211015	0.0987304	0.25036	0.205309	0.267815
ENSDARG00000004696	eefsec	eukaryotic elongation factor, selenocysteine-tRNA-specific [Source:ZFIN;Acc:ZDB-GENE-051120-72]	protein_coding	ENSDARG00000004696	6:40825050-40834709	-	2093	0.0930615	0.666031	0.000520773	75	113	113	30	92	131	3.40543	4.52855	4.23767	2.85289	4.30473	3.99783
ENSDARG00000004697	rxrgb	retinoid X receptor, gamma b [Source:ZFIN;Acc:ZDB-GENE-040718-34]	protein_coding	ENSDARG00000004697	20:33972375-34017141	+	1912	0.0349681	0.938997	0.000520773	18	17	18	5	14	29	0.894674	0.74578	0.738929	0.520493	0.717079	0.968797
ENSDARG00000004702	irf2bp2a	interferon regulatory factor 2 binding protein 2a [Source:ZFIN;Acc:ZDB-GENE-030131-7809]	protein_coding	ENSDARG00000004702	13:49152547-49153958	-	1001	-0.11713	0.429337	0.000520773	259	381	447	182	291	550	24.5893	31.9257	35.0503	36.1885	28.4699	35.0955
ENSDARG00000004706	syf2	SYF2 pre-mRNA-splicing factor [Source:ZFIN;Acc:ZDB-GENE-040801-170]	protein_coding	ENSDARG00000004706	13:45294755-45306104	+	1622	0.00221552	0.985833	0.000520773	521	477	552	244	404	704	30.5258	24.6671	26.712	29.9414	24.3926	27.7233
ENSDARG00000004712	tbr1b	T-box, brain, 1b [Source:ZFIN;Acc:ZDB-GENE-000323-1]	protein_coding	ENSDARG00000004712	9:51970052-51976287	-	3855	0.011041	0.960705	0.000520773	69	109	115	45	65	146	1.701	2.37166	2.34149	2.32338	1.65126	2.41909
ENSDARG00000004713	mad2l1	MAD2 mitotic arrest deficient-like 1 (yeast) [Source:ZFIN;Acc:ZDB-GENE-030515-3]	protein_coding	ENSDARG00000004713	7:57326929-57335339	-	872	0.0142743	0.926882	0.000520773	186	195	236	100	174	249	20.2711	18.7572	21.2429	22.8253	19.5416	18.2392
ENSDARG00000004721	mpp5b	membrane protein, palmitoylated 5b (MAGUK p55 subfamily member 5) [Source:ZFIN;Acc:ZDB-GENE-060531-2]	protein_coding	ENSDARG00000004721	20:51193141-51268152	+	2097	-0.175506	0.690909	0.000520773	11	32	24	4	27	40	0.49851	1.27997	0.89832	0.37966	1.26093	1.21838
ENSDARG00000004724	tcea3	transcription elongation factor A (SII), 3 [Source:ZFIN;Acc:ZDB-GENE-040426-1860]	protein_coding	ENSDARG00000004724	16:34157888-34181236	+	2154	0.093456	0.797149	0.000520773	48	28	28	17	24	45	2.11775	1.09034	1.02031	1.57085	1.09117	1.33441
ENSDARG00000004726	trappc11	trafficking protein particle complex 11 [Source:ZFIN;Acc:ZDB-GENE-030131-1723]	protein_coding	ENSDARG00000004726	14:7014538-7068640	-	3898	0.00475219	0.961766	0.000520773	993	1074	1061	466	848	1426	24.2096	23.1107	21.3644	23.7945	21.305	23.3669
ENSDARG00000004727	cmss1	cms1 ribosomal small subunit homolog (yeast) [Source:ZFIN;Acc:ZDB-GENE-041010-146]	protein_coding	ENSDARG00000004727	9:30174263-30183392	+	1054	-0.246423	0.251879	0.000520773	89	76	93	37	86	155	8.02471	6.04815	6.92565	6.98705	7.9907	9.39321
ENSDARG00000004735	hnrnpub	heterogeneous nuclear ribonucleoprotein Ub [Source:ZFIN;Acc:ZDB-GENE-030131-6422]	protein_coding	ENSDARG00000004735	20:35155754-35167597	+	4454	0.0148119	0.858773	0.000520773	6143	7414	7274	2953	6371	8531	131.072	139.621	128.186	131.961	140.083	122.341
ENSDARG00000004745	lmbr1l	limb development membrane protein 1-like [Source:ZFIN;Acc:ZDB-GENE-030131-9906]	protein_coding	ENSDARG00000004745	23:27777207-27800971	+	2673	-0.00223051	0.991646	0.000520773	80	81	106	37	79	119	2.84427	2.54177	3.11261	2.75509	2.89438	2.84361
ENSDARG00000004753	mylkb	myosin light chain kinase b [Source:ZFIN;Acc:ZDB-GENE-041111-150]	protein_coding	ENSDARG00000004753	6:13224721-13265210	-	3507	-0.192391	0.664685	0.000520773	13	22	18	11	14	27	0.35228	0.526183	0.402861	0.624295	0.390948	0.491757
ENSDARG00000004754	hspa4a	heat shock protein 4a [Source:ZFIN;Acc:ZDB-GENE-040426-2832]	protein_coding	ENSDARG00000004754	21:43142221-43176107	-	3355	0.0902947	0.325127	0.000520773	959	1155	1211	435	940	1361	27.1648	28.8762	28.3315	25.8065	27.4386	25.9112
ENSDARG00000004757	ybx1	Y box binding protein 1 [Source:ZFIN;Acc:ZDB-GENE-000629-3]	protein_coding	ENSDARG00000004757	8:47153362-47161620	-	1988	0.0942825	0.430491	0.000520773	4995	5448	6656	2707	3731	7148	238.781	229.864	262.794	271.022	183.796	229.663
ENSDARG00000004771	ankrd10b	ankyrin repeat domain 10b [Source:ZFIN;Acc:ZDB-GENE-061013-49]	protein_coding	ENSDARG00000004771	9:8951433-8989606	+	2190	0.0554417	0.698805	0.000520773	231	323	287	115	252	336	10.0242	12.3711	10.2862	10.4517	11.269	9.79982
ENSDARG00000004774	wdr36	WD repeat domain 36 [Source:ZFIN;Acc:ZDB-GENE-030131-464]	protein_coding	ENSDARG00000004774	5:55196551-55244051	-	2917	0.0951611	0.455932	0.000520773	379	408	410	166	354	448	12.3476	11.732	11.0323	11.3267	11.8849	9.80989
ENSDARG00000004782	fgfr3	fibroblast growth factor receptor 3 [Source:ZFIN;Acc:ZDB-GENE-000816-1]	protein_coding	ENSDARG00000004782	13:13085955-13163718	-	3239	-0.0970011	0.437249	0.000520773	1332	1969	1723	618	1793	2446	39.0817	50.99	41.7535	37.9761	54.2121	48.2357
ENSDARG00000004785	cops2	COP9 signalosome subunit 2 [Source:ZFIN;Acc:ZDB-GENE-040625-15]	protein_coding	ENSDARG00000004785	25:31955113-31970706	-	2009	-0.0508401	0.572925	0.000520773	1083	1146	1287	516	1086	1589	51.2305	47.847	50.2825	51.1214	52.9392	50.5204
ENSDARG00000004789	lrp1ba	low density lipoprotein receptor-related protein 1Ba [Source:ZFIN;Acc:ZDB-GENE-050208-608]	protein_coding	ENSDARG00000004789	22:14455942-14714916	-	8684	-0.184554	0.162962	0.000520773	952	1452	1324	473	1429	1934	10.4183	14.0248	11.967	10.8411	16.1153	14.2252
ENSDARG00000004794	ccdc146	coiled-coil domain containing 146 [Source:ZFIN;Acc:ZDB-GENE-041210-217]	protein_coding	ENSDARG00000004794	4:20456550-20478249	+	3806	-0.00910672	0.977261	0.000520773	49	76	34	15	60	71	1.22351	1.67492	0.701178	0.784432	1.54387	1.19155
ENSDARG00000004796	mgrn1b	mahogunin, ring finger 1b [Source:ZFIN;Acc:ZDB-GENE-110401-3]	protein_coding	ENSDARG00000004796	3:54594484-54620244	+	5572	-0.00782082	0.928126	0.000520773	2411	2714	3052	1065	2571	3668	41.1212	40.8553	42.9924	38.0427	45.1875	42.0476
ENSDARG00000004806	grwd1	glutamate-rich WD repeat containing 1 [Source:ZFIN;Acc:ZDB-GENE-030131-9844]	protein_coding	ENSDARG00000004806	16:13970178-13980779	+	1646	0.07918	0.610845	0.000520773	228	249	221	78	204	316	13.1639	12.6888	10.5385	9.43187	12.1375	12.2625
ENSDARG00000004830	flot2a	flotillin 2a [Source:ZFIN;Acc:ZDB-GENE-020430-3]	protein_coding	ENSDARG00000004830	5:42233880-42272564	-	3525	0.0252845	0.765011	0.000520773	3984	4070	4164	1729	3489	5347	107.409	96.8468	92.7192	97.6267	96.9324	96.8888
ENSDARG00000004836	dnajc5ab	DnaJ (Hsp40) homolog, subfamily C, member 5ab [Source:ZFIN;Acc:ZDB-GENE-081021-2]	protein_coding	ENSDARG00000004836	23:17546763-17583313	-	5116	-0.0106707	0.892584	0.000520773	4478	4698	5002	2077	4193	6201	83.1828	77.0251	76.7417	80.8051	80.2641	77.4201
ENSDARG00000004840	rassf1	Ras association (RalGDS/AF-6) domain family 1 [Source:ZFIN;Acc:ZDB-GENE-040912-14]	protein_coding	ENSDARG00000004840	22:10615405-10628838	+	2448	0.0650542	0.729407	0.000520773	113	130	143	50	93	188	4.38679	4.45432	4.58504	4.06529	3.72048	4.90534
ENSDARG00000004843	foxp1a	forkhead box P1a [Source:ZFIN;Acc:ZDB-GENE-060929-624]	protein_coding	ENSDARG00000004843	23:10703038-10787730	-	3182	0.118231	0.385938	0.000520773	301	311	396	146	241	421	8.98972	8.19804	9.76817	9.13241	7.41727	8.45093
ENSDARG00000004851	hinfp	histone H4 transcription factor [Source:ZFIN;Acc:ZDB-GENE-040426-2764]	protein_coding	ENSDARG00000004851	5:29996323-30006650	+	3371	-0.0257992	0.878812	0.000520773	134	194	180	63	164	232	3.77769	4.82717	4.19114	3.71976	4.76444	4.39594
ENSDARG00000004861	esrrga	estrogen-related receptor gamma a [Source:ZFIN;Acc:ZDB-GENE-030821-2]	protein_coding	ENSDARG00000004861	17:29777834-29885224	-	5146	0.0578335	0.639567	0.000520773	654	653	661	252	495	975	12.0778	10.6437	10.0821	9.74683	9.42025	12.102
ENSDARG00000004866	fam63a	family with sequence similarity 63, member A [Source:ZFIN;Acc:ZDB-GENE-070717-2]	protein_coding	ENSDARG00000004866	19:7535070-7559672	+	2628	-0.00232735	0.987976	0.000520773	200	210	263	85	226	281	7.23244	6.70261	7.85504	6.43764	8.4219	6.82973
ENSDARG00000004870	psen1	presenilin 1 [Source:ZFIN;Acc:ZDB-GENE-991119-4]	protein_coding	ENSDARG00000004870	17:51117189-51135765	-	2831	0.0352775	0.84762	0.000520773	162	282	317	100	176	390	5.4382	8.35524	8.78896	7.03061	6.08835	8.79929
ENSDARG00000004871	mst1rb	macrophage stimulating 1 receptor b [Source:ZFIN;Acc:ZDB-GENE-071218-3]	protein_coding	ENSDARG00000004871	11:34934603-34976773	+	4200	-0.253221	0.566134	0.000520773	11	20	22	9	21	24	0.248899	0.399421	0.411142	0.426507	0.489663	0.364993
ENSDARG00000004874	spata6l	spermatogenesis associated 6-like [Source:ZFIN;Acc:ZDB-GENE-040426-1369]	protein_coding	ENSDARG00000004874	7:69240863-69256454	+	2543	-0.141906	0.722816	0.000520773	24	17	26	12	18	35	0.896902	0.560728	0.8025	0.939221	0.693192	0.879112
ENSDARG00000004875	TMC6 (1 of 2)	transmembrane channel-like 6 [Source:HGNC Symbol;Acc:HGNC:18021]	protein_coding	ENSDARG00000004875	11:44805163-44830247	+	3061	0.248894	0.187859	0.000520773	110	129	135	45	95	135	3.41515	3.53489	3.46169	2.92605	3.0394	2.81704
ENSDARG00000004877	rock2b	rho-associated, coiled-coil containing protein kinase 2b [Source:ZFIN;Acc:ZDB-GENE-060125-2]	protein_coding	ENSDARG00000004877	20:33672572-33802165	-	6337	0.129281	0.605971	0.000520773	53	79	78	22	67	80	0.794826	1.04567	0.966115	0.69099	1.03542	0.80636
ENSDARG00000004880	acsm3	acyl-CoA synthetase medium-chain family member 3 [Source:ZFIN;Acc:ZDB-GENE-080220-22]	protein_coding	ENSDARG00000004880	2:44872551-44893725	-	3790	-0.0393507	0.883498	0.000520773	55	47	79	29	43	92	1.37912	1.04018	1.63609	1.52297	1.11111	1.5505
ENSDARG00000004889	aga	aspartylglucosaminidase [Source:ZFIN;Acc:ZDB-GENE-040426-2311]	protein_coding	ENSDARG00000004889	14:36088126-36096935	-	1286	-0.0605877	0.774151	0.000520773	77	95	89	39	79	121	5.69023	6.1963	5.43209	6.0361	6.01608	6.0099
ENSDARG00000004891	pex19	peroxisomal biogenesis factor 19 [Source:ZFIN;Acc:ZDB-GENE-050417-424]	protein_coding	ENSDARG00000004891	2:37151823-37164115	+	2212	-0.00886883	0.938431	0.000520773	879	760	882	359	714	1187	37.7645	28.819	31.2969	32.3029	31.6111	34.2759
ENSDARG00000004904	gys2	glycogen synthase 2 [Source:ZFIN;Acc:ZDB-GENE-030826-31]	protein_coding	ENSDARG00000004904	4:16794797-16835301	-	2471	0.480517	0.518539	0.000520773	8	6	10	4	5	5	0.307679	0.203671	0.317647	0.322196	0.198164	0.129247
ENSDARG00000004906	stip1	stress-induced phosphoprotein 1 [Source:ZFIN;Acc:ZDB-GENE-041121-17]	protein_coding	ENSDARG00000004906	5:66128502-66145118	-	3145	-0.0159506	0.852858	0.000520773	1304	1411	1569	624	1248	1924	39.4037	37.6319	39.158	39.4909	38.8616	39.0757
ENSDARG00000004925	immp2l	inner mitochondrial membrane peptidase subunit 2 [Source:ZFIN;Acc:ZDB-GENE-040808-9]	protein_coding	ENSDARG00000004925	25:21200521-21409915	-	818	0.255088	0.335084	0.000520773	59	57	62	22	43	66	6.85455	5.84482	5.94917	5.35306	5.14804	5.15363
ENSDARG00000004930	lmo7a	LIM domain 7a [Source:ZFIN;Acc:ZDB-GENE-030219-74]	protein_coding	ENSDARG00000004930	9:22082880-22159226	-	7186	-0.0451046	0.866364	0.000520773	45	55	54	21	46	74	0.595121	0.641986	0.589827	0.581654	0.626899	0.65776
ENSDARG00000004931	slc8a3	solute carrier family 8 (sodium/calcium exchanger), member 3 [Source:ZFIN;Acc:ZDB-GENE-050810-1]	protein_coding	ENSDARG00000004931	13:36070945-36164782	-	3645	-0.0718239	0.517909	0.000520773	615	833	892	319	777	1067	16.0346	19.1689	19.2081	17.4191	20.8762	18.6978
ENSDARG00000004932	anos1b	anosmin 1b [Source:ZFIN;Acc:ZDB-GENE-000201-13]	protein_coding	ENSDARG00000004932	22:38837165-38927144	+	4486	0.224146	0.375032	0.000520773	59	90	74	20	68	82	1.24989	1.6828	1.29476	0.887368	1.48449	1.16755
ENSDARG00000004937	skp2	S-phase kinase-associated protein 2, E3 ubiquitin protein ligase [Source:ZFIN;Acc:ZDB-GENE-030219-158]	protein_coding	ENSDARG00000004937	21:22310483-22322700	-	2345	0.00415262	0.982401	0.000520773	108	133	133	55	121	145	4.37684	4.75728	4.45171	4.66823	5.05324	3.94955
ENSDARG00000004939	mtdhb	metadherin b [Source:ZFIN;Acc:ZDB-GENE-090929-2]	protein_coding	ENSDARG00000004939	16:41767280-41782427	+	2226	0.0740987	0.871838	0.000520773	631	341	516	287	252	637	26.9392	12.8493	18.1946	25.6619	11.0867	18.2784
ENSDARG00000004948	bccip	BRCA2 and CDKN1A interacting protein [Source:ZFIN;Acc:ZDB-GENE-050320-39]	protein_coding	ENSDARG00000004948	12:44818221-44825699	-	1181	0.0524466	0.664548	0.000520773	518	523	626	262	415	710	41.6831	37.1451	41.6047	44.1554	34.4132	38.4
ENSDARG00000004954	grna	granulin a [Source:ZFIN;Acc:ZDB-GENE-030131-8434]	protein_coding	ENSDARG00000004954	3:29783584-29810515	-	4227	0.532712	0.237416	0.000520773	16	23	27	7	11	22	0.359723	0.4564	0.50136	0.329609	0.254852	0.33244
ENSDARG00000004956	zmat2	zinc finger, matrin-type 2 [Source:ZFIN;Acc:ZDB-GENE-030131-3197]	protein_coding	ENSDARG00000004956	21:30256868-30263354	+	1196	0.0061968	0.95921	0.000520773	587	509	678	259	498	794	46.643	35.6974	44.4955	43.1024	40.7779	42.4045
ENSDARG00000004964	cyp4t8	cytochrome P450, family 4, subfamily T, polypeptide 8 [Source:ZFIN;Acc:ZDB-GENE-031219-3]	protein_coding	ENSDARG00000004964	16:4570392-4811289	-	2450	0.117924	0.75609	0.000520773	19	32	33	14	22	29	0.737	1.09555	1.05722	1.13735	0.879394	0.756057
ENSDARG00000004979	elovl5	ELOVL fatty acid elongase 5 [Source:ZFIN;Acc:ZDB-GENE-040407-2]	protein_coding	ENSDARG00000004979	13:2236615-2259761	-	2696	-0.127563	0.702089	0.000520773	40	34	37	10	32	74	1.41	1.05781	1.07721	0.738266	1.1624	1.75321
ENSDARG00000004988	ppp3ca	protein phosphatase 3, catalytic subunit, alpha isozyme [Source:ZFIN;Acc:ZDB-GENE-091113-24]	protein_coding	ENSDARG00000004988	21:28921739-29039116	+	3589	0.00561404	0.939813	0.000520773	3987	4406	4814	1855	3785	5955	105.573	102.972	105.281	102.873	103.281	105.982
ENSDARG00000005002	brf1b	BRF1, RNA polymerase III transcription initiation factor b [Source:ZFIN;Acc:ZDB-GENE-030131-6248]	protein_coding	ENSDARG00000005002	20:21002117-21117226	+	3094	-0.00874192	0.95439	0.000520773	183	218	228	103	184	254	5.62096	5.90998	5.78406	6.62597	5.82404	5.24368
ENSDARG00000005010	ZNF628 (1 of 6)	zinc finger protein 628 [Source:HGNC Symbol;Acc:HGNC:28054]	protein_coding	ENSDARG00000005010	13:44681542-44682350	-	808	-0.246703	0.630039	0.000520773	12	13	12	7	13	18	1.4114	1.34953	1.1657	1.72433	1.57565	1.42293
ENSDARG00000005015	TSPY2	testis specific protein, Y-linked 2 [Source:HGNC Symbol;Acc:HGNC:23924]	protein_coding	ENSDARG00000005015	8:25688927-25696935	-	3406	-0.0323824	0.753507	0.000520773	660	700	717	307	632	920	18.4153	17.2387	16.5231	17.9402	18.1719	17.2531
ENSDARG00000005023	fkbp9	FK506 binding protein 9 [Source:ZFIN;Acc:ZDB-GENE-040801-23]	protein_coding	ENSDARG00000005023	19:43021712-43038014	-	2235	0.305644	0.0805101	0.000520773	183	209	168	73	128	192	7.78133	7.84366	5.89997	6.50097	5.60867	5.48715
ENSDARG00000005026	tshz1	teashirt zinc finger homeobox 1 [Source:ZFIN;Acc:ZDB-GENE-030820-3]	protein_coding	ENSDARG00000005026	19:21778229-21829239	+	8812	-0.127481	0.250529	0.000520773	807	1071	1272	440	1048	1561	8.7032	10.1945	11.33	9.93827	11.647	11.3149
ENSDARG00000005034	ispd	isoprenoid synthase domain containing [Source:ZFIN;Acc:ZDB-GENE-061110-16]	protein_coding	ENSDARG00000005034	15:34637086-34710736	-	2056	0.0437545	0.767226	0.000520773	193	232	266	98	177	315	8.92101	9.46487	10.1549	9.48715	8.43097	9.78611
ENSDARG00000005049	rab20	RAB20, member RAS oncogene family [Source:ZFIN;Acc:ZDB-GENE-030131-9143]	protein_coding	ENSDARG00000005049	9:8909197-8916913	-	1412	-0.286303	0.483064	0.000520773	21	19	19	8	23	34	1.4134	1.12867	1.05618	1.12769	1.59522	1.53804
ENSDARG00000005057	dimt1l	DIM1 dimethyladenosine transferase 1-like (S. cerevisiae) [Source:ZFIN;Acc:ZDB-GENE-040801-75]	protein_coding	ENSDARG00000005057	8:17148847-17157329	+	2329	-0.178677	0.332589	0.000520773	106	126	136	54	140	170	4.3253	4.53786	4.5834	4.61484	5.88689	4.66232
ENSDARG00000005058	ncapd2	non-SMC condensin I complex, subunit D2 [Source:ZFIN;Acc:ZDB-GENE-050506-59]	protein_coding	ENSDARG00000005058	2:44896904-44924594	-	4548	0.0151363	0.910304	0.000520773	764	1040	857	342	931	1018	15.9644	19.1806	14.7903	14.9671	20.0473	14.2972
ENSDARG00000005078	eif4e3	eukaryotic translation initiation factor 4E family member 3 [Source:ZFIN;Acc:ZDB-GENE-040912-156]	protein_coding	ENSDARG00000005078	23:10789071-10810349	-	2937	0.00921391	0.924798	0.000520773	832	907	928	394	775	1137	26.9215	25.9032	24.8006	26.7009	25.8419	24.7274
ENSDARG00000005085	ggctb	gamma-glutamylcyclotransferase b [Source:ZFIN;Acc:ZDB-GENE-040426-1939]	protein_coding	ENSDARG00000005085	16:54000889-54023177	+	1125	-0.0645467	0.834714	0.000520773	931	728	1331	437	679	1749	78.6461	54.2786	92.8632	77.3146	59.1077	99.3025
ENSDARG00000005092	cep89	centrosomal protein 89 [Source:ZFIN;Acc:ZDB-GENE-040426-1210]	protein_coding	ENSDARG00000005092	7:38123938-38228826	+	3360	-0.0669551	0.779903	0.000520773	68	142	100	37	118	130	1.92331	3.54486	2.33603	2.19177	3.4393	2.47131
ENSDARG00000005095	glcea	glucuronic acid epimerase a [Source:ZFIN;Acc:ZDB-GENE-040630-9]	protein_coding	ENSDARG00000005095	25:7794684-7801177	-	2424	-0.142409	0.3894	0.000520773	159	203	253	106	162	325	6.23368	7.02447	8.1923	8.70374	6.545	8.56394
ENSDARG00000005098	zgc:86764	zgc:86764 [Source:ZFIN;Acc:ZDB-GENE-040718-435]	protein_coding	ENSDARG00000005098	21:20273579-20286180	-	2100	-0.111349	0.455946	0.000520773	214	240	223	107	232	295	9.68444	9.5861	8.33496	10.1414	10.8192	8.97275
ENSDARG00000005104	limk2	LIM domain kinase 2 [Source:ZFIN;Acc:ZDB-GENE-040718-398]	protein_coding	ENSDARG00000005104	5:20319608-20359574	+	3796	0.00384571	0.968888	0.000520773	738	781	904	344	681	1105	18.4761	17.2574	18.6922	18.037	17.569	18.5934
ENSDARG00000005108	oclna	occludin a [Source:ZFIN;Acc:ZDB-GENE-040426-2685]	protein_coding	ENSDARG00000005108	10:2897603-2915729	-	2179	-0.291939	0.598724	0.000520773	10	10	14	4	19	13	0.436137	0.38494	0.5043	0.365372	0.853932	0.381074
ENSDARG00000005115	calub	calumenin b [Source:ZFIN;Acc:ZDB-GENE-040426-1251]	protein_coding	ENSDARG00000005115	18:7056313-7072501	-	2568	0.134728	0.339479	0.000520773	264	323	290	109	257	333	9.76987	10.5501	8.86382	8.4482	9.80088	8.2827
ENSDARG00000005122	atp2a2b	ATPase, Ca++ transporting, cardiac muscle, slow twitch 2b [Source:ZFIN;Acc:ZDB-GENE-030131-867]	protein_coding	ENSDARG00000005122	21:17014355-17071851	+	6255	0.0343821	0.687808	0.000520773	1797	2218	2413	893	1753	2870	27.3024	29.743	30.2795	28.4156	27.4462	29.3074
ENSDARG00000005126	large	like-glycosyltransferase [Source:ZFIN;Acc:ZDB-GENE-061204-1]	protein_coding	ENSDARG00000005126	4:73574646-73618127	-	3182	-0.0224348	0.817234	0.000520773	798	933	968	356	814	1278	23.8332	24.5941	23.8777	22.2681	25.0525	25.6539
ENSDARG00000005128	rnaseh2b	ribonuclease H2, subunit B [Source:ZFIN;Acc:ZDB-GENE-040426-1090]	protein_coding	ENSDARG00000005128	9:29860806-29868426	+	1122	0.245007	0.0926186	0.000520773	258	268	263	93	209	282	21.8528	20.0351	18.3984	16.4977	18.2423	16.0538
ENSDARG00000005134	psmd11b	proteasome (prosome, macropain) 26S subunit, non-ATPase, 11b [Source:ZFIN;Acc:ZDB-GENE-030131-984]	protein_coding	ENSDARG00000005134	12:28234934-28248209	-	2665	0.0462322	0.646147	0.000520773	699	877	843	331	703	1015	24.9264	27.6027	24.8284	24.7209	25.8336	24.3272
ENSDARG00000005139	hhatlb	hedgehog acyltransferase-like, b [Source:ZFIN;Acc:ZDB-GENE-050506-130]	protein_coding	ENSDARG00000005139	24:20414589-20427751	+	2949	0.825954	0.238134	0.000520773	10	13	8	4	3	8	0.322259	0.369759	0.212928	0.269972	0.0996262	0.173276
ENSDARG00000005141	camkvb	CaM kinase-like vesicle-associated b [Source:ZFIN;Acc:ZDB-GENE-040426-1140]	protein_coding	ENSDARG00000005141	11:35102461-35179365	+	5850	0.0256967	0.796689	0.000520773	1861	1908	2338	920	1548	2765	30.2323	27.3572	31.3694	31.3015	25.9145	30.1899
ENSDARG00000005150	tbx20	T-box 20 [Source:ZFIN;Acc:ZDB-GENE-000427-7]	protein_coding	ENSDARG00000005150	16:42605252-42619986	-	2126	-0.156358	0.647474	0.000520773	22	36	33	13	29	48	0.983421	1.42033	1.21834	1.21706	1.33586	1.44212
ENSDARG00000005154	aspa	aspartoacylase [Source:ZFIN;Acc:ZDB-GENE-080204-11]	protein_coding	ENSDARG00000005154	5:61678025-61694278	+	1345	-0.0105847	0.964601	0.000520773	71	63	92	36	55	109	5.01668	3.92887	5.36888	5.32737	4.00468	5.17639
ENSDARG00000005159	cyth3b	cytohesin 3b [Source:ZFIN;Acc:ZDB-GENE-130530-529]	protein_coding	ENSDARG00000005159	3:56339737-56474271	-	4260	0.0378942	0.716254	0.000520773	584	613	680	260	541	803	13.0282	12.0698	12.529	12.1478	12.437	12.0401
ENSDARG00000005162	tpm3	tropomyosin 3 [Source:ZFIN;Acc:ZDB-GENE-030826-16]	protein_coding	ENSDARG00000005162	19:11069619-11113275	-	4520	0.121747	0.184907	0.000520773	1855	1818	2122	778	1591	2264	39.0019	33.7369	36.8489	34.2589	34.4714	31.9934
ENSDARG00000005172	dynll2b	dynein, light chain, LC8-type 2b [Source:ZFIN;Acc:ZDB-GENE-050320-132]	protein_coding	ENSDARG00000005172	21:39512374-39521796	-	807	0.188717	0.174425	0.000520773	278	294	390	126	227	385	32.7379	30.5579	37.9323	31.0763	27.5473	30.4726
ENSDARG00000005176	zgc:101040	zgc:101040 [Source:ZFIN;Acc:ZDB-GENE-040801-107]	protein_coding	ENSDARG00000005176	18:40489491-40490836	-	1345	0.147034	0.6819	0.000520773	28	32	34	7	31	39	1.97841	1.99562	1.98415	1.03588	2.25718	1.8521
ENSDARG00000005179	C17H14orf159	chromosome 14 open reading frame 159 [Source:HGNC Symbol;Acc:HGNC:20498]	protein_coding	ENSDARG00000005179	17:38792867-38831438	-	2534	-0.155487	0.383677	0.000520773	122	154	131	61	145	192	4.57544	5.09758	4.05773	4.79133	5.60388	4.83969
ENSDARG00000005185	cpn1	carboxypeptidase N, polypeptide 1 [Source:ZFIN;Acc:ZDB-GENE-030131-9116]	protein_coding	ENSDARG00000005185	12:31501509-31516395	+	2250	0.166208	0.272629	0.000520773	324	261	321	128	228	345	13.6849	9.72989	11.198	11.323	9.92383	9.79398
ENSDARG00000005186	sp4	sp4 transcription factor [Source:ZFIN;Acc:ZDB-GENE-031202-3]	protein_coding	ENSDARG00000005186	19:2615890-2632440	+	5359	-0.0298123	0.74211	0.000520773	1238	1404	1380	607	1195	1774	21.9542	21.9752	20.2122	22.5444	21.8379	21.1443
ENSDARG00000005191	ahcy	adenosylhomocysteinase [Source:ZFIN;Acc:ZDB-GENE-031219-6]	protein_coding	ENSDARG00000005191	6:49927461-49967635	+	1922	0.0713691	0.450685	0.000520773	1090	1136	1347	508	948	1508	53.8956	49.5764	55.0088	52.607	48.3039	50.1153
ENSDARG00000005210	coro2a	coronin, actin binding protein, 2A [Source:ZFIN;Acc:ZDB-GENE-030131-2258]	protein_coding	ENSDARG00000005210	1:25911350-25960597	+	3842	0.0795818	0.845843	0.000520773	27	42	22	17	31	21	0.667861	0.916942	0.449452	0.880693	0.79019	0.349128
ENSDARG00000005216	zgc:158328	zgc:158328 [Source:ZFIN;Acc:ZDB-GENE-070112-1202]	protein_coding	ENSDARG00000005216	15:35395277-35486665	+	5200	-0.290585	0.230233	0.000520773	107	65	101	57	73	164	1.95551	1.04848	1.52453	2.18175	1.37482	2.01448
ENSDARG00000005218	wrnip1	Werner helicase interacting protein 1 [Source:ZFIN;Acc:ZDB-GENE-040426-2415]	protein_coding	ENSDARG00000005218	2:361497-377000	-	2302	0.164135	0.655168	0.000520773	22	40	41	10	38	31	0.908233	1.45749	1.39797	0.864624	1.61661	0.86016
ENSDARG00000005220	pdcd6	programmed cell death 6 [Source:ZFIN;Acc:ZDB-GENE-040426-1307]	protein_coding	ENSDARG00000005220	24:12483354-12543277	-	1278	-0.121752	0.598637	0.000520773	59	69	94	30	73	111	4.38734	4.52864	5.77318	4.67222	5.59396	5.54772
ENSDARG00000005230	ssr2	signal sequence receptor, beta [Source:ZFIN;Acc:ZDB-GENE-010413-1]	protein_coding	ENSDARG00000005230	19:11309618-11320723	-	1167	0.103606	0.348579	0.000520773	785	745	805	332	629	927	63.9262	53.547	54.1431	56.6239	52.7846	50.7378
ENSDARG00000005232	ccdc85ca	coiled-coil domain containing 85C, a [Source:ZFIN;Acc:ZDB-GENE-060825-198]	protein_coding	ENSDARG00000005232	17:17894532-18005855	+	2367	-0.129265	0.341828	0.000520773	257	326	327	119	323	445	10.3185	11.5523	10.8435	10.0065	13.3638	12.0084
ENSDARG00000005236	srcap	Snf2-related CREBBP activator protein [Source:ZFIN;Acc:ZDB-GENE-041008-127]	protein_coding	ENSDARG00000005236	12:26970359-27000926	+	14211	0.00555976	0.950626	0.000520773	4976	6440	6194	2319	5579	7562	33.2764	38.0112	34.2109	32.4795	38.4467	33.9887
ENSDARG00000005246	asb3	ankyrin repeat and SOCS box containing 3 [Source:ZFIN;Acc:ZDB-GENE-030131-6142]	protein_coding	ENSDARG00000005246	12:23939674-23955922	+	1890	-0.367881	0.0935004	0.000520773	77	97	72	39	106	137	3.87176	4.30487	2.99012	4.1071	5.49251	4.63001
ENSDARG00000005251	rpe	ribulose-5-phosphate-3-epimerase [Source:ZFIN;Acc:ZDB-GENE-030131-6837]	protein_coding	ENSDARG00000005251	9:24214574-24220592	-	1834	-0.030917	0.85755	0.000520773	127	199	180	80	140	228	6.58089	9.1013	7.70356	8.68207	7.47577	7.94069
ENSDARG00000005254	kdelr2a	KDEL (Lys-Asp-Glu-Leu) endoplasmic reticulum protein retention receptor 2a [Source:ZFIN;Acc:ZDB-GENE-030826-32]	protein_coding	ENSDARG00000005254	3:18226528-18234761	-	2422	0.111512	0.225793	0.000520773	1051	1121	1301	459	952	1399	41.239	38.8223	42.162	37.72	38.4937	36.8949
ENSDARG00000005274	rad52	RAD52 homolog, DNA repair protein [Source:ZFIN;Acc:ZDB-GENE-050731-10]	protein_coding	ENSDARG00000005274	25:21001020-21017559	+	2434	-0.159206	0.564296	0.000520773	34	59	56	22	50	74	1.32751	2.03321	1.80587	1.79902	2.01176	1.94193
ENSDARG00000005284	fbxl15	F-box and leucine-rich repeat protein 15 [Source:ZFIN;Acc:ZDB-GENE-040426-2440]	protein_coding	ENSDARG00000005284	12:45500291-45507532	-	1903	0.0414901	0.826472	0.000520773	123	118	181	50	123	193	6.14252	5.20107	7.46548	5.22955	6.32985	6.478
ENSDARG00000005315	celf1	cugbp, Elav-like family member 1 [Source:ZFIN;Acc:ZDB-GENE-000501-1]	protein_coding	ENSDARG00000005315	7:38265719-38299715	-	3136	-0.00253222	0.978115	0.000520773	1114	1370	1314	537	1149	1641	33.759	36.6433	32.888	34.0825	35.8815	33.4238
ENSDARG00000005318	stam2	signal transducing adaptor molecule (SH3 domain and ITAM motif) 2 [Source:ZFIN;Acc:ZDB-GENE-041114-64]	protein_coding	ENSDARG00000005318	9:38233541-38255352	+	2962	-0.0837566	0.451035	0.000520773	410	511	521	220	446	669	13.1546	14.4706	13.8061	14.7833	14.7461	14.4266
ENSDARG00000005343	ccdc85al	coiled-coil domain containing 85A, like [Source:ZFIN;Acc:ZDB-GENE-040912-92]	protein_coding	ENSDARG00000005343	6:6579755-6618652	-	2875	0.055935	0.777005	0.000520773	110	125	163	64	86	183	3.63609	3.64688	4.45008	4.43073	2.92946	4.06571
ENSDARG00000005350	dip2ba	disco-interacting protein 2 homolog Ba [Source:ZFIN;Acc:ZDB-GENE-040426-2305]	protein_coding	ENSDARG00000005350	23:27432180-27516020	-	6319	0.0251108	0.797884	0.000520773	970	1222	1196	425	1008	1544	14.5883	16.2208	14.856	13.3867	15.6221	15.6071
ENSDARG00000005355	larp6	La ribonucleoprotein domain family, member 6 [Source:ZFIN;Acc:ZDB-GENE-030131-6403]	protein_coding	ENSDARG00000005355	18:284466-305708	+	2246	-0.026736	0.827652	0.000520773	551	506	657	262	453	824	23.3143	18.8969	22.9601	23.218	19.7522	23.4337
ENSDARG00000005356	tyro3	TYRO3 protein tyrosine kinase [Source:ZFIN;Acc:ZDB-GENE-990714-13]	protein_coding	ENSDARG00000005356	17:10345612-10397504	+	3550	0.0917973	0.530904	0.000520773	236	266	252	87	205	347	6.31777	6.28497	5.57173	4.8778	5.65526	6.24344
ENSDARG00000005359	sucla2	succinate-CoA ligase, ADP-forming, beta subunit [Source:ZFIN;Acc:ZDB-GENE-040426-1963]	protein_coding	ENSDARG00000005359	6:9801712-9821101	+	2111	-0.0193303	0.827561	0.000520773	1244	1322	1469	602	1185	1776	56.0031	52.5283	54.62	56.7598	54.974	53.7375
ENSDARG00000005364	grin3ba	glutamate receptor, ionotropic, N-methyl-D-aspartate 3Ba [Source:ZFIN;Acc:ZDB-GENE-070912-354]	protein_coding	ENSDARG00000005364	2:26404893-26501150	+	4090	0.218139	0.242066	0.000520773	109	132	148	47	92	156	2.5327	2.70708	2.84025	2.28722	2.20288	2.43626
ENSDARG00000005368	mcamb	melanoma cell adhesion molecule b [Source:ZFIN;Acc:ZDB-GENE-030219-213]	protein_coding	ENSDARG00000005368	15:23336596-23407487	-	3636	-0.0491697	0.689447	0.000520773	377	430	435	154	396	608	9.85366	9.91961	9.39039	8.43004	10.6659	10.6808
ENSDARG00000005372	camk4	calcium/calmodulin-dependent protein kinase IV [Source:ZFIN;Acc:ZDB-GENE-050417-76]	protein_coding	ENSDARG00000005372	5:55093058-55178141	-	2350	0.0299079	0.832154	0.000520773	238	259	339	123	225	365	9.62474	9.24446	11.3227	10.4177	9.37652	9.92082
ENSDARG00000005374	tubgcp4	tubulin, gamma complex associated protein 4 [Source:ZFIN;Acc:ZDB-GENE-081022-124]	protein_coding	ENSDARG00000005374	7:52661623-52678771	-	2481	0.0465108	0.665523	0.000520773	486	540	609	224	468	695	18.6161	18.2565	19.2668	17.9702	18.4734	17.8929
ENSDARG00000005382	prdm9	PR domain containing 9 [Source:ZFIN;Acc:ZDB-GENE-040426-1319]	protein_coding	ENSDARG00000005382	12:9743680-9758394	-	3133	-0.000127247	0.999383	0.000520773	183	192	171	76	150	262	5.55099	5.14033	4.28404	4.82821	4.68876	5.3415
ENSDARG00000005394	dnmt3aa	DNA (cytosine-5-)-methyltransferase 3 alpha a [Source:ZFIN;Acc:ZDB-GENE-050314-5]	protein_coding	ENSDARG00000005394	20:47063548-47148276	-	3186	-0.00929333	0.930499	0.000520773	829	1022	1170	479	802	1333	24.728	26.9064	28.8243	29.9242	24.6522	26.7243
ENSDARG00000005397	trim3b	tripartite motif containing 3b [Source:ZFIN;Acc:ZDB-GENE-070112-1132]	protein_coding	ENSDARG00000005397	10:26169142-26227490	-	5045	-0.0151865	0.871341	0.000520773	1181	1428	1537	535	1294	1902	22.2469	23.742	23.9128	21.1069	25.1189	24.0809
ENSDARG00000005414	grapa	GRB2-related adaptor protein a [Source:ZFIN;Acc:ZDB-GENE-050522-347]	protein_coding	ENSDARG00000005414	3:39489071-39506163	-	1419	0.148678	0.709446	0.000520773	27	20	36	16	15	32	1.80826	1.18222	1.99131	2.24425	1.03523	1.44042
ENSDARG00000005416	map3k5	mitogen-activated protein kinase kinase kinase 5 [Source:ZFIN;Acc:ZDB-GENE-030827-3]	protein_coding	ENSDARG00000005416	20:2992631-3074322	-	6737	-0.0417216	0.737032	0.000520773	367	518	476	178	428	640	5.17702	6.44931	5.54573	5.2588	6.22163	6.06787
ENSDARG00000005423	pgam1a	phosphoglycerate mutase 1a [Source:ZFIN;Acc:ZDB-GENE-030131-1827]	protein_coding	ENSDARG00000005423	13:31262741-31267537	-	1774	0.0490811	0.67804	0.000520773	718	636	793	326	572	899	38.4637	30.0714	35.0863	36.5761	31.5769	32.369
ENSDARG00000005425	wdfy1	WD repeat and FYVE domain containing 1 [Source:ZFIN;Acc:ZDB-GENE-041024-4]	protein_coding	ENSDARG00000005425	15:43327169-43356714	-	1711	0.0310358	0.787566	0.000520773	564	580	575	232	530	717	31.3263	28.4333	26.3776	26.988	30.3356	26.7665
ENSDARG00000005448	mtfmt	mitochondrial methionyl-tRNA formyltransferase [Source:ZFIN;Acc:ZDB-GENE-060929-120]	protein_coding	ENSDARG00000005448	7:52478002-52486502	+	1649	0.0475709	0.838495	0.000520773	77	73	74	34	62	93	4.43762	3.71323	3.52232	4.10385	3.68212	3.60234
ENSDARG00000005451	gdi2	GDP dissociation inhibitor 2 [Source:ZFIN;Acc:ZDB-GENE-030131-2485]	protein_coding	ENSDARG00000005451	4:11465405-11478781	+	2542	0.0361391	0.64427	0.000520773	4033	4356	4938	1920	3713	5664	150.776	143.735	152.473	150.334	143.046	142.321
ENSDARG00000005453	foxp2	forkhead box P2 [Source:ZFIN;Acc:ZDB-GENE-041203-2]	protein_coding	ENSDARG00000005453	4:6414470-6615068	-	3944	0.0627716	0.622828	0.000520773	382	561	621	211	414	687	9.20463	11.931	12.3587	10.6483	10.2799	11.1261
ENSDARG00000005454	tacc3	transforming, acidic coiled-coil containing protein 3 [Source:ZFIN;Acc:ZDB-GENE-050522-327]	protein_coding	ENSDARG00000005454	13:35754731-35766411	-	3284	0.128114	0.356615	0.000520773	358	586	547	175	436	586	10.36	14.9673	13.0738	10.6064	13.002	11.3977
ENSDARG00000005456	katnb1	katanin p80 (WD repeat containing) subunit B 1 [Source:ZFIN;Acc:ZDB-GENE-040426-1954]	protein_coding	ENSDARG00000005456	7:51883754-52010260	+	2760	0.0540741	0.620577	0.000520773	523	587	572	221	476	740	18.0083	17.8393	16.2669	15.9373	16.8898	17.1256
ENSDARG00000005458	csnk1g2a	casein kinase 1, gamma 2a [Source:ZFIN;Acc:ZDB-GENE-030131-6445]	protein_coding	ENSDARG00000005458	2:23383389-23423097	+	3327	-0.0114705	0.909637	0.000520773	733	833	955	379	759	1052	20.9378	21.0011	22.5304	22.6735	22.3417	20.1969
ENSDARG00000005462	kif4	kinesin family member 4 [Source:ZFIN;Acc:ZDB-GENE-040426-1545]	protein_coding	ENSDARG00000005462	21:44713347-44748492	-	5563	0.0839323	0.473492	0.000520773	567	801	751	275	638	823	9.68621	12.0774	10.5962	9.83912	11.2315	9.4496
ENSDARG00000005463	slc30a1a	solute carrier family 30 (zinc transporter), member 1a [Source:ZFIN;Acc:ZDB-GENE-040426-1840]	protein_coding	ENSDARG00000005463	20:13998142-14017810	+	2996	-0.107114	0.389085	0.000520773	353	356	400	187	327	524	11.1973	9.96685	10.4794	12.4232	10.6889	11.1715
ENSDARG00000005464	dnase1l3	deoxyribonuclease I-like 3 [Source:ZFIN;Acc:ZDB-GENE-040426-2170]	protein_coding	ENSDARG00000005464	23:19775243-19785645	+	1741	0.366983	0.325269	0.000520773	24	36	41	13	28	24	1.31006	1.73442	1.84843	1.4862	1.57502	0.880512
ENSDARG00000005468	irf2bp1	interferon regulatory factor 2 binding protein 1 [Source:ZFIN;Acc:ZDB-GENE-050420-389]	protein_coding	ENSDARG00000005468	18:46363525-46371498	-	3178	-0.0522839	0.656968	0.000520773	417	419	533	196	419	635	12.4699	11.0589	13.1641	12.2754	12.9118	12.7627
ENSDARG00000005476	nav3	neuron navigator 3 [Source:ZFIN;Acc:ZDB-GENE-021205-1]	protein_coding	ENSDARG00000005476	4:21091924-21266589	+	8472	-0.0155441	0.866682	0.000520773	1334	1653	1598	631	1448	1987	14.9641	16.3658	14.805	14.8244	16.7382	14.9808
ENSDARG00000005479	tenm3	teneurin transmembrane protein 3 [Source:ZFIN;Acc:ZDB-GENE-990714-19]	protein_coding	ENSDARG00000005479	1:38669802-39061840	+	13503	0.00318413	0.966171	0.000520773	8343	10190	10221	4045	8590	12444	58.7181	63.2986	59.413	59.624	62.3003	58.8644
ENSDARG00000005481	nfkbiaa	nuclear factor of kappa light polypeptide gene enhancer in B-cells inhibitor, alpha a [Source:ZFIN;Acc:ZDB-GENE-040426-2227]	protein_coding	ENSDARG00000005481	20:16982299-16985154	+	1553	0.296668	0.322893	0.000520773	55	58	58	8	51	72	3.36567	3.13261	2.9314	1.0253	3.21607	2.96131
ENSDARG00000005482	rapgef2	Rap guanine nucleotide exchange factor (GEF) 2 [Source:ZFIN;Acc:ZDB-GENE-030131-6959]	protein_coding	ENSDARG00000005482	14:48793489-49044926	-	8102	-0.0310855	0.7092	0.000520773	4194	5461	5320	2093	4637	6719	49.1945	56.5366	51.5392	51.4174	56.0495	52.9706
ENSDARG00000005485	ucmab	upper zone of growth plate and cartilage matrix associated b [Source:ZFIN;Acc:ZDB-GENE-040426-2368]	protein_coding	ENSDARG00000005485	25:7858886-7864844	+	1422	-0.0250077	0.975687	0.000520773	15	7	4	11	2	5	1.00247	0.412903	0.22079	1.53966	0.137739	0.224591
ENSDARG00000005500	dgcr6	DiGeorge syndrome critical region gene 6 [Source:ZFIN;Acc:ZDB-GENE-040912-125]	protein_coding	ENSDARG00000005500	8:1588753-1601113	-	1187	-0.113377	0.53325	0.000520773	114	133	168	73	134	174	9.12713	9.39833	11.109	12.2407	11.0556	9.36313
ENSDARG00000005513	naca	nascent polypeptide-associated complex alpha subunit [Source:ZFIN;Acc:ZDB-GENE-020423-4]	protein_coding	ENSDARG00000005513	23:17939609-17947998	+	3459	0.0820172	0.497002	0.000520773	4947	4080	5394	2250	3567	5785	135.916	98.9372	122.399	129.469	100.99	106.826
ENSDARG00000005522	galr1a	galanin receptor 1a [Source:ZFIN;Acc:ZDB-GENE-060503-290]	protein_coding	ENSDARG00000005522	19:22335648-22339304	+	1805	0.10632	0.43817	0.000520773	228	275	300	104	213	340	12.0043	12.7792	13.0455	11.468	11.5566	12.0316
ENSDARG00000005536	ubr7	ubiquitin protein ligase E3 component n-recognin 7 [Source:ZFIN;Acc:ZDB-GENE-030131-1535]	protein_coding	ENSDARG00000005536	20:27193951-27208619	+	2123	0.082401	0.486048	0.000520773	422	453	465	186	343	588	18.8905	17.8977	17.1918	17.438	15.8224	17.6909
ENSDARG00000005540	xpo7	exportin 7 [Source:ZFIN;Acc:ZDB-GENE-060628-2]	protein_coding	ENSDARG00000005540	10:20112738-20171071	+	5292	-0.0102777	0.915749	0.000520773	1386	1772	1563	674	1440	2041	24.8899	28.0862	23.1823	25.3497	26.6483	24.6346
ENSDARG00000005541	wif1	wnt inhibitory factor 1 [Source:ZFIN;Acc:ZDB-GENE-990712-17]	protein_coding	ENSDARG00000005541	4:12932913-12957869	+	1883	0.0730626	0.556901	0.000520773	359	405	410	173	294	509	18.1186	18.0407	17.0904	18.2864	15.2906	17.2659
ENSDARG00000005544	btbd3a	BTB (POZ) domain containing 3a [Source:ZFIN;Acc:ZDB-GENE-090312-7]	protein_coding	ENSDARG00000005544	1:50547249-50553802	+	2157	0.0321999	0.803316	0.000520773	333	351	394	132	344	458	14.6715	13.6492	14.3372	12.1803	15.6184	13.5624
ENSDARG00000005547	rint1	RAD50 interactor 1 [Source:ZFIN;Acc:ZDB-GENE-041210-174]	protein_coding	ENSDARG00000005547	4:18511035-18523574	-	2611	0.0648791	0.732966	0.000520773	126	158	191	44	159	207	4.5861	5.07575	5.74175	3.35412	5.96372	5.06391
ENSDARG00000005549	ZNF710 (1 of 2)	zinc finger protein 710 [Source:HGNC Symbol;Acc:HGNC:25352]	protein_coding	ENSDARG00000005549	7:29939510-29943878	-	2276	0.0964679	0.402257	0.000520773	436	468	483	189	364	589	18.2051	17.2474	16.6569	16.5281	15.6623	16.5297
ENSDARG00000005551	hnrnph1l	heterogeneous nuclear ribonucleoprotein H1, like [Source:ZFIN;Acc:ZDB-GENE-030131-275]	protein_coding	ENSDARG00000005551	21:30132914-30145069	-	1866	0.0466984	0.618897	0.000520773	1199	1520	1465	595	1209	1701	61.0643	68.3253	61.6232	63.4656	63.4515	58.2258
ENSDARG00000005559	pou4f1	POU class 4 homeobox 1 [Source:ZFIN;Acc:ZDB-GENE-000523-2]	protein_coding	ENSDARG00000005559	6:4379876-4382908	+	2679	0.104736	0.817529	0.000520773	25	15	31	2	22	41	0.886844	0.469644	0.908253	0.14859	0.804224	0.977539
ENSDARG00000005560	ywhah	tyrosine 3-monooxygenase/tryptophan 5-monooxygenase activation protein, eta polypeptide [Source:ZFIN;Acc:ZDB-GENE-040426-2191]	protein_coding	ENSDARG00000005560	10:17208070-17212122	-	2482	-0.000352291	0.996561	0.000520773	4823	5231	6126	2378	4414	7378	184.67	176.78	193.728	190.697	174.164	189.871
ENSDARG00000005561	gfm2	G elongation factor, mitochondrial 2 [Source:ZFIN;Acc:ZDB-GENE-060201-3]	protein_coding	ENSDARG00000005561	5:33978325-34000557	+	2815	0.052134	0.709469	0.000520773	258	324	283	115	262	354	8.71006	9.6542	7.89089	8.13116	9.11486	8.03244
ENSDARG00000005576	mphosph8	M-phase phosphoprotein 8 [Source:ZFIN;Acc:ZDB-GENE-050309-191]	protein_coding	ENSDARG00000005576	9:21651593-21678107	-	4120	-0.157317	0.148669	0.000520773	939	1041	1102	564	987	1347	21.6595	21.1935	20.9944	27.2468	23.461	20.883
ENSDARG00000005578	ugp2a	UDP-glucose pyrophosphorylase 2a [Source:ZFIN;Acc:ZDB-GENE-090311-46]	protein_coding	ENSDARG00000005578	1:50353356-50371828	+	1817	-0.0220668	0.968672	0.000520773	15	11	9	5	13	13	0.784542	0.507794	0.388782	0.547707	0.700673	0.456995
ENSDARG00000005590	mtf2	metal response element binding transcription factor 2 [Source:ZFIN;Acc:ZDB-GENE-060512-94]	protein_coding	ENSDARG00000005590	2:10820998-10848832	-	5591	0.0674066	0.558524	0.000520773	562	731	638	246	579	799	9.55271	10.9667	8.95673	8.75747	10.1418	9.12809
ENSDARG00000005593	rxrga	retinoid x receptor, gamma a [Source:ZFIN;Acc:ZDB-GENE-980526-36]	processed_transcript	ENSDARG00000005593	2:21067740-21118869	+	1838	0.0649229	0.866404	0.000520773	26	19	35	11	19	38	1.34434	0.867078	1.49465	1.19119	1.01236	1.32057
ENSDARG00000005595	adgb	androglobin [Source:ZFIN;Acc:ZDB-GENE-041001-205]	protein_coding	ENSDARG00000005595	20:32026495-32104330	-	5538	-0.637645	0.0143902	0.000520773	64	87	45	32	105	142	1.09826	1.3177	0.63779	1.15008	1.85679	1.63779
ENSDARG00000005606	paxip1	PAX interacting (with transcription-activation domain) protein 1 [Source:ZFIN;Acc:ZDB-GENE-041010-214]	protein_coding	ENSDARG00000005606	2:29919142-29939875	-	3762	-0.046736	0.693176	0.000520773	485	690	606	255	568	783	12.2519	15.3844	12.6436	13.4913	14.7862	13.2943
ENSDARG00000005612	aph1b	APH1B gamma secretase subunit [Source:ZFIN;Acc:ZDB-GENE-031118-31]	protein_coding	ENSDARG00000005612	7:28905773-28915786	+	2403	0.0184351	0.863847	0.000520773	534	581	641	265	493	745	21.1187	20.2802	20.9374	21.9495	20.0919	19.8027
ENSDARG00000005619	nek2	NIMA-related kinase 2 [Source:ZFIN;Acc:ZDB-GENE-040426-752]	protein_coding	ENSDARG00000005619	20:13987150-13997930	+	1993	-0.129744	0.52787	0.000520773	91	132	103	53	117	136	4.33924	5.55541	4.05647	5.29299	5.74918	4.35867
ENSDARG00000005625	tmem57a	transmembrane protein 57a [Source:ZFIN;Acc:ZDB-GENE-040426-1097]	protein_coding	ENSDARG00000005625	19:29716623-29746644	+	2577	-0.0217641	0.827716	0.000520773	748	778	819	326	708	1075	27.5846	25.323	24.9452	25.1789	26.9058	26.6451
ENSDARG00000005626	RHOU (1 of 2)	ras homolog family member U [Source:HGNC Symbol;Acc:HGNC:17794]	protein_coding	ENSDARG00000005626	1:53313438-53328274	-	1841	-0.107472	0.654044	0.000520773	59	63	75	25	68	96	3.04564	2.87036	3.19761	2.70283	3.61728	3.33074
ENSDARG00000005627	CABZ01068209.1		protein_coding	ENSDARG00000005627	17:53302227-53309035	+	2582	-0.750128	0.216254	0.000520773	7	7	8	4	13	16	0.257645	0.227401	0.243193	0.308345	0.493076	0.39581
ENSDARG00000005629	smyd2b	SET and MYND domain containing 2b [Source:ZFIN;Acc:ZDB-GENE-041001-201]	protein_coding	ENSDARG00000005629	20:582189-600163	+	2989	-0.141982	0.731941	0.000520773	16	22	22	11	18	28	0.508714	0.617372	0.577717	0.732486	0.589758	0.598349
ENSDARG00000005640	adat3	adenosine deaminase, tRNA-specific 3 [Source:ZFIN;Acc:ZDB-GENE-030616-531]	protein_coding	ENSDARG00000005640	9:41234137-41238705	-	1485	0.21066	0.59478	0.000520773	34	18	42	9	18	49	2.17587	1.01671	2.21994	1.20628	1.18706	2.10762
ENSDARG00000005643	gcat	glycine C-acetyltransferase [Source:ZFIN;Acc:ZDB-GENE-060518-3]	protein_coding	ENSDARG00000005643	3:25859180-25867372	+	1722	-0.0965277	0.719207	0.000520773	47	51	59	30	45	68	2.59385	2.4842	2.68929	3.46754	2.55921	2.52231
ENSDARG00000005645	robo3	roundabout, axon guidance receptor, homolog 3 (Drosophila) [Source:ZFIN;Acc:ZDB-GENE-000209-4]	protein_coding	ENSDARG00000005645	10:31414254-31619799	-	5855	0.124007	0.14417	0.000520773	2298	2920	2893	1011	2257	3287	37.2995	41.8317	38.7828	34.3682	37.7513	35.8588
ENSDARG00000005648	olfml2a	olfactomedin-like 2A [Source:ZFIN;Acc:ZDB-GENE-081105-107]	protein_coding	ENSDARG00000005648	8:41274167-41335285	+	2099	0.282183	0.157068	0.000520773	148	134	123	54	97	138	6.70084	5.35479	4.5995	5.12052	4.52571	4.19942
ENSDARG00000005651	hrasb	-Ha-ras Harvey rat sarcoma viral oncogene homolog b [Source:ZFIN;Acc:ZDB-GENE-050522-466]	protein_coding	ENSDARG00000005651	7:49365840-49378572	-	2775	0.0314781	0.764611	0.000520773	1237	1118	1345	550	1027	1571	42.363	33.7932	38.0432	39.4487	36.2439	36.1606
ENSDARG00000005652	man1a1	mannosidase, alpha, class 1A, member 1 [Source:ZFIN;Acc:ZDB-GENE-041014-321]	protein_coding	ENSDARG00000005652	20:41123943-41345528	+	7969	-0.194841	0.0510045	0.000520773	996	1031	1111	565	989	1546	11.8778	10.8519	10.9428	14.1116	12.154	12.3916
ENSDARG00000005670	ttbk2	tau tubulin kinase 2 [Source:ZFIN;Acc:ZDB-GENE-120928-3]	protein_coding	ENSDARG00000005670	17:45102318-45133567	-	4294	-0.0808793	0.4471	0.000520773	581	677	769	324	571	976	12.8586	13.2244	14.0567	15.0181	13.0227	14.5181
ENSDARG00000005673	f3b	coagulation factor IIIb [Source:ZFIN;Acc:ZDB-GENE-050417-234]	protein_coding	ENSDARG00000005673	2:15432151-15438378	+	1353	0.0644764	0.858988	0.000520773	26	28	32	11	20	43	1.82623	1.73584	1.85639	1.61818	1.44764	2.02999
ENSDARG00000005675	sec61a1l	Sec61 translocon alpha 1 subunit, like [Source:ZFIN;Acc:ZDB-GENE-021016-2]	protein_coding	ENSDARG00000005675	6:42380374-42391072	-	2903	-0.0545107	0.655619	0.000520773	536	554	625	295	518	691	17.5468	16.0071	16.8986	20.2259	17.4747	15.2039
ENSDARG00000005679	trip10a	thyroid hormone receptor interactor 10a [Source:ZFIN;Acc:ZDB-GENE-041114-105]	protein_coding	ENSDARG00000005679	3:54179533-54245686	-	3272	-0.0542631	0.806991	0.000520773	89	89	75	37	77	119	2.58498	2.28153	1.79914	2.25072	2.30465	2.32304
ENSDARG00000005699	ddx19	DEAD/H (Asp-Glu-Ala-Asp/His) box polypeptide 19 (DBP5 homolog, yeast) [Source:ZFIN;Acc:ZDB-GENE-020419-30]	protein_coding	ENSDARG00000005699	11:3503970-3516194	-	3355	0.0398538	0.668841	0.000520773	1027	1226	1253	493	1036	1430	29.091	30.6512	29.3141	29.2474	30.2409	27.2249
ENSDARG00000005704	eps8l3b	EPS8-like 3b [Source:ZFIN;Acc:ZDB-GENE-040426-1335]	protein_coding	ENSDARG00000005704	8:25288863-25310828	-	3267	0.328972	0.230747	0.000520773	53	58	57	20	39	58	1.54172	1.48912	1.36944	1.21847	1.16908	1.13397
ENSDARG00000005713	ethe1	ethylmalonic encephalopathy 1 [Source:ZFIN;Acc:ZDB-GENE-040426-2503]	protein_coding	ENSDARG00000005713	16:54445035-54462185	+	1394	0.377864	0.170799	0.000520773	66	55	61	15	45	67	4.49947	3.3094	3.43467	2.14171	3.16138	3.06997
ENSDARG00000005716	olfml2ba	olfactomedin-like 2Ba [Source:ZFIN;Acc:ZDB-GENE-041014-329]	protein_coding	ENSDARG00000005716	20:33889276-33903629	+	2652	0.17615	0.271713	0.000520773	249	223	238	74	187	312	8.9229	7.05312	7.04403	5.55381	6.9055	7.51456
ENSDARG00000005738	rpf1	ribosome production factor 1 homolog [Source:ZFIN;Acc:ZDB-GENE-040625-177]	protein_coding	ENSDARG00000005738	11:15960025-15981169	-	1662	0.0128865	0.917674	0.000520773	408	427	414	182	381	514	23.3297	21.55	19.5518	21.7958	22.4502	19.754
ENSDARG00000005739	gpm6ba	glycoprotein M6Ba [Source:ZFIN;Acc:ZDB-GENE-030710-9]	protein_coding	ENSDARG00000005739	1:28157820-28241594	-	2308	0.121299	0.195435	0.000520773	2749	2840	3646	1187	2326	4022	113.193	103.213	123.994	102.364	98.6963	111.309
ENSDARG00000005754	ptprfb	protein tyrosine phosphatase, receptor type, f, b [Source:ZFIN;Acc:ZDB-GENE-060503-530]	protein_coding	ENSDARG00000005754	2:17907220-18275975	-	8059	-0.0803722	0.399725	0.000520773	1697	2394	2283	947	2004	2927	20.0115	24.9168	22.2353	23.3885	24.3525	23.1987
ENSDARG00000005762	col14a1a	collagen, type XIV, alpha 1a [Source:ZFIN;Acc:ZDB-GENE-030131-9889]	protein_coding	ENSDARG00000005762	16:14794795-15160722	+	8431	-0.0838201	0.468612	0.000520773	638	899	776	326	778	1050	7.19153	8.94397	7.22438	7.69611	9.03707	7.95487
ENSDARG00000005772	tsr2	TSR2, 20S rRNA accumulation, homolog (S. cerevisiae) [Source:ZFIN;Acc:ZDB-GENE-021231-2]	protein_coding	ENSDARG00000005772	8:8302492-8311092	-	1160	0.148536	0.464552	0.000520773	104	98	113	43	83	122	8.52031	7.08627	7.64607	7.37808	7.00724	6.71776
ENSDARG00000005774	ddx3b	DEAD (Asp-Glu-Ala-Asp) box helicase 3b [Source:ZFIN;Acc:ZDB-GENE-980526-150]	protein_coding	ENSDARG00000005774	6:59900572-59918191	+	5959	-0.00476024	0.960228	0.000520773	2327	3088	3121	1320	2275	3791	37.111	43.4664	41.1091	44.0893	37.3883	40.6353
ENSDARG00000005775	scn8aa	sodium channel, voltage gated, type VIII, alpha subunit a [Source:ZFIN;Acc:ZDB-GENE-000828-1]	protein_coding	ENSDARG00000005775	23:27325084-27418884	-	6814	-0.0562387	0.629615	0.000520773	2847	4398	3834	1434	3775	5021	39.7068	54.1381	44.164	41.8871	54.2553	47.0664
ENSDARG00000005780	npy8br	neuropeptide Y receptor Y8b [Source:ZFIN;Acc:ZDB-GENE-980526-208]	protein_coding	ENSDARG00000005780	8:51648273-51649401	-	1128	0.0891677	0.664322	0.000520773	108	101	102	45	80	132	9.09902	7.51038	7.09756	7.94029	6.94557	7.47459
ENSDARG00000005783	ncanb	neurocan b [Source:ZFIN;Acc:ZDB-GENE-050208-586]	protein_coding	ENSDARG00000005783	22:17839893-17997444	-	3893	-0.0501155	0.533595	0.000520773	2635	3228	3469	1319	2802	4428	64.3245	69.5503	69.942	67.4362	70.4873	72.6517
ENSDARG00000005786	ppm1f	protein phosphatase, Mg2+/Mn2+ dependent, 1F [Source:ZFIN;Acc:ZDB-GENE-051128-2]	protein_coding	ENSDARG00000005786	5:12680811-12706661	-	1924	0.085233	0.562249	0.000520773	225	274	236	97	210	302	11.1137	11.9453	9.62775	10.0346	10.6891	10.0259
ENSDARG00000005789	enpp1	ectonucleotide pyrophosphatase/phosphodiesterase 1 [Source:ZFIN;Acc:ZDB-GENE-040724-172]	protein_coding	ENSDARG00000005789	20:13507300-13625030	+	4508	-0.00794679	0.960103	0.000520773	197	191	269	98	170	314	4.153	3.55385	4.68367	4.32688	3.69311	4.44906
ENSDARG00000005791	rpl28	ribosomal protein L28 [Source:ZFIN;Acc:ZDB-GENE-040930-10]	protein_coding	ENSDARG00000005791	16:52026722-52031084	-	511	0.10691	0.346901	0.000520773	3205	2892	3757	1468	2291	4151	596.056	474.709	577.083	571.792	439.068	518.865
ENSDARG00000005799	smim14	small integral membrane protein 14 [Source:ZFIN;Acc:ZDB-GENE-040426-22]	protein_coding	ENSDARG00000005799	1:22606883-22617569	-	2287	-0.31058	0.226997	0.000520773	70	63	80	57	60	99	2.90879	2.3106	2.74563	4.96068	2.56928	2.76498
ENSDARG00000005821	ncf2	neutrophil cytosolic factor 2 [Source:ZFIN;Acc:ZDB-GENE-070209-29]	protein_coding	ENSDARG00000005821	7:41050720-41058850	-	2367	0.086346	0.780916	0.000520773	64	52	52	36	43	48	2.56958	1.8427	1.72434	3.02717	1.77909	1.29529
ENSDARG00000005823	slc39a10	solute carrier family 39 (zinc transporter), member 10 [Source:ZFIN;Acc:ZDB-GENE-040426-1157]	protein_coding	ENSDARG00000005823	9:25109807-25140792	+	6032	-0.00532616	0.953972	0.000520773	964	1079	1256	479	955	1456	15.1878	15.0041	16.3435	15.8055	15.5049	15.4178
ENSDARG00000005827	eif2s1a	eukaryotic translation initiation factor 2, subunit 1 alpha a [Source:ZFIN;Acc:ZDB-GENE-030131-526]	protein_coding	ENSDARG00000005827	17:34296398-34306287	+	1523	0.0757272	0.488924	0.000520773	620	625	709	289	517	800	38.6876	34.4215	36.5397	37.7686	33.2443	33.5516
ENSDARG00000005828	faima	Fas apoptotic inhibitory molecule a [Source:ZFIN;Acc:ZDB-GENE-040718-323]	protein_coding	ENSDARG00000005828	9:23937472-23944468	+	1061	0.0149224	0.932182	0.000520773	144	181	161	61	165	196	12.8981	14.3091	11.9105	11.4432	15.2299	11.7995
ENSDARG00000005834	gatad2b	GATA zinc finger domain containing 2B [Source:ZFIN;Acc:ZDB-GENE-060503-655]	protein_coding	ENSDARG00000005834	19:42056971-42139107	+	2852	0.0728849	0.38054	0.000520773	1754	2131	2215	821	1639	2647	58.4467	62.6735	60.9596	57.2963	56.2803	59.2826
ENSDARG00000005840	got2b	glutamic-oxaloacetic transaminase 2b, mitochondrial [Source:ZFIN;Acc:ZDB-GENE-030131-7917]	protein_coding	ENSDARG00000005840	7:51499431-51518811	+	1708	0.0875104	0.373125	0.000520773	1424	1389	1651	621	1126	1955	79.2323	68.2125	75.8713	72.3663	64.5621	73.1108
ENSDARG00000005841	tnni2a.2	troponin I type 2a (skeletal, fast), tandem duplicate 2 [Source:ZFIN;Acc:ZDB-GENE-040426-970]	protein_coding	ENSDARG00000005841	25:30661129-30671126	+	3676	0.901925	0.179047	0.000520773	8	10	16	2	6	8	0.206821	0.228178	0.341635	0.10829	0.159846	0.139007
ENSDARG00000005842	cd9a	CD9 molecule a [Source:ZFIN;Acc:ZDB-GENE-030131-1175]	protein_coding	ENSDARG00000005842	18:7163614-7184958	-	1719	0.0390471	0.773021	0.000520773	365	318	441	160	306	495	20.1789	15.5168	20.1364	18.5258	17.433	18.393
ENSDARG00000005846	SP5 (1 of 3)	Sp5 transcription factor [Source:HGNC Symbol;Acc:HGNC:14529]	protein_coding	ENSDARG00000005846	6:3570086-3652278	+	1145	0.288629	0.702303	0.000520773	5	5	12	3	6	6	0.414997	0.366281	0.82261	0.521493	0.513184	0.33471
ENSDARG00000005853	slc25a6	solute carrier family 25 (mitochondrial carrier; adenine nucleotide translocator), member 6 [Source:ZFIN;Acc:ZDB-GENE-070912-446]	protein_coding	ENSDARG00000005853	9:35057390-35062715	-	1238	0.00659322	0.959694	0.000520773	278	288	333	129	256	401	21.3405	19.5129	21.1126	20.7397	20.251	20.6893
ENSDARG00000005861	ralgapa2	Ral GTPase activating protein, alpha subunit 2 (catalytic) [Source:ZFIN;Acc:ZDB-GENE-131122-56]	protein_coding	ENSDARG00000005861	17:41486331-41809982	-	8295	-0.0819945	0.44433	0.000520773	1895	2707	2486	964	2446	3204	21.7106	27.373	23.5235	23.1309	28.878	24.6717
ENSDARG00000005867	gon4l	gon-4-like (C. elegans) [Source:ZFIN;Acc:ZDB-GENE-070117-2447]	protein_coding	ENSDARG00000005867	16:29060085-29090146	+	6756	-0.00865367	0.939556	0.000520773	749	1100	954	404	862	1175	10.5359	13.6569	11.0835	11.9021	12.4952	11.1089
ENSDARG00000005870	mmadhc	methylmalonic aciduria (cobalamin deficiency) cblD type, with homocystinuria [Source:ZFIN;Acc:ZDB-GENE-040704-50]	protein_coding	ENSDARG00000005870	9:23238630-23245371	+	1464	0.0910655	0.511621	0.000520773	224	266	310	108	212	338	14.5408	15.2402	16.6203	14.683	14.1815	14.7468
ENSDARG00000005883	rfx1a	regulatory factor X, 1a (influences HLA class II expression) [Source:ZFIN;Acc:ZDB-GENE-070424-94]	protein_coding	ENSDARG00000005883	3:19001062-19050911	-	5017	-0.0568126	0.603798	0.000520773	734	1012	1058	374	922	1277	13.9038	16.9195	16.5523	14.8375	17.9976	16.2581
ENSDARG00000005891	cyb5r3	cytochrome b5 reductase 3 [Source:ZFIN;Acc:ZDB-GENE-030131-3281]	protein_coding	ENSDARG00000005891	4:11804412-11811950	-	1980	0.189154	0.241472	0.000520773	187	182	229	85	141	228	8.97545	7.71003	9.07796	8.5445	6.97399	7.35516
ENSDARG00000005897	dera	deoxyribose-phosphate aldolase (putative) [Source:ZFIN;Acc:ZDB-GENE-041010-200]	protein_coding	ENSDARG00000005897	4:12756286-12767569	-	1444	-0.110491	0.559473	0.000520773	110	103	131	48	112	170	7.23945	5.98301	7.12069	6.61617	7.59588	7.51977
ENSDARG00000005908	clk4b	CDC-like kinase 4b [Source:ZFIN;Acc:ZDB-GENE-050227-19]	protein_coding	ENSDARG00000005908	21:32247650-32267851	-	2913	0.0212557	0.89428	0.000520773	325	509	426	141	453	505	10.6029	14.6564	11.4786	9.63411	15.2295	11.0732
ENSDARG00000005915	tcf3a	transcription factor 3a [Source:ZFIN;Acc:ZDB-GENE-990415-51]	protein_coding	ENSDARG00000005915	2:57168005-57244963	-	3200	0.111858	0.279773	0.000520773	968	1129	1014	421	869	1216	28.7479	29.5933	24.8717	26.1857	26.5948	24.272
ENSDARG00000005916	srpk3	SRSF protein kinase 3 [Source:ZFIN;Acc:ZDB-GENE-101025-2]	protein_coding	ENSDARG00000005916	8:8252906-8300787	+	2645	-0.0567157	0.69969	0.000520773	195	271	313	111	249	345	7.0063	8.59396	9.28831	8.35276	9.21936	8.33136
ENSDARG00000005924	serpina10a	serpin peptidase inhibitor, clade A (alpha-1 antiproteinase, antitrypsin), member 10a [Source:ZFIN;Acc:ZDB-GENE-041014-246]	protein_coding	ENSDARG00000005924	20:27472303-27482616	-	2765	-0.0870489	0.311176	0.000520773	1625	1702	1937	798	1567	2570	55.8519	51.6314	54.9861	57.4435	55.501	59.3691
ENSDARG00000005926	ak2	adenylate kinase 2 [Source:ZFIN;Acc:ZDB-GENE-030131-512]	protein_coding	ENSDARG00000005926	19:35831547-35841818	-	1614	0.0997296	0.432578	0.000520773	331	333	365	134	279	436	19.4897	17.3058	17.7504	16.5247	16.9289	17.2546
ENSDARG00000005927	tbc1d17	TBC1 domain family, member 17 [Source:ZFIN;Acc:ZDB-GENE-050522-79]	protein_coding	ENSDARG00000005927	3:30036103-30055456	-	2438	-0.00405272	0.97619	0.000520773	281	265	320	124	258	380	10.9535	9.11721	10.3023	10.1233	10.3637	9.95572
ENSDARG00000005941	yes1	YES proto-oncogene 1, Src family tyrosine kinase [Source:ZFIN;Acc:ZDB-GENE-050126-1]	protein_coding	ENSDARG00000005941	2:31287863-31380189	+	4802	-0.0348172	0.69647	0.000520773	1434	1705	1843	722	1576	2132	28.3796	29.7819	30.1246	29.9259	32.1411	28.3588
ENSDARG00000005945	sart1	squamous cell carcinoma antigen recognised by T cells [Source:ZFIN;Acc:ZDB-GENE-040718-422]	protein_coding	ENSDARG00000005945	21:27266056-27288076	+	2788	0.0144005	0.885462	0.000520773	1073	1301	1316	564	1091	1461	36.5752	39.1412	37.0494	40.2642	38.323	33.4719
ENSDARG00000005948	ankmy2a	ankyrin repeat and MYND domain containing 2a [Source:ZFIN;Acc:ZDB-GENE-030131-6321]	protein_coding	ENSDARG00000005948	15:34715341-34732851	-	2189	-0.0608015	0.652209	0.000520773	227	277	281	115	235	371	9.85508	10.6141	10.0758	10.4565	10.5135	10.8256
ENSDARG00000005972	ric8b	RIC8 guanine nucleotide exchange factor B [Source:ZFIN;Acc:ZDB-GENE-030131-6435]	protein_coding	ENSDARG00000005972	18:15327406-15360959	-	2168	-0.0303285	0.819125	0.000520773	289	347	385	155	263	502	12.6683	13.4252	13.9386	14.23	11.8802	14.79
ENSDARG00000005980	sfswap	splicing factor, suppressor of white-apricot family [Source:ZFIN;Acc:ZDB-GENE-040426-931]	protein_coding	ENSDARG00000005980	21:15029519-15186475	-	3660	-0.035961	0.768227	0.000520773	802	1101	961	362	998	1241	20.8244	25.2323	20.6092	19.6861	26.704	21.6578
ENSDARG00000005989	rgl1	ral guanine nucleotide dissociation stimulator-like 1 [Source:ZFIN;Acc:ZDB-GENE-040426-1816]	protein_coding	ENSDARG00000005989	8:19252717-19311694	-	4803	0.00981338	0.934665	0.000520773	374	457	437	183	342	586	7.40012	7.98093	7.14146	7.58353	6.97334	7.79306
ENSDARG00000005993	prc1b	protein regulator of cytokinesis 1b [Source:ZFIN;Acc:ZDB-GENE-040426-777]	protein_coding	ENSDARG00000005993	7:50080520-50094866	-	2391	0.194472	0.305414	0.000520773	131	175	133	52	125	159	5.20681	6.13915	4.36606	4.32869	5.11985	4.24757
ENSDARG00000006003	mycla	v-myc avian myelocytomatosis viral oncogene lung carcinoma derived homolog a [Source:ZFIN;Acc:ZDB-GENE-040426-2439]	protein_coding	ENSDARG00000006003	13:35778502-35782443	-	2174	0.214961	0.115172	0.000520773	255	308	350	105	247	337	11.1471	11.8834	12.6365	9.61308	11.1267	9.90132
ENSDARG00000006010	bmi1a	bmi1 polycomb ring finger oncogene 1a [Source:ZFIN;Acc:ZDB-GENE-030131-224]	protein_coding	ENSDARG00000006010	24:17115581-17122816	+	2655	0.130782	0.318661	0.000520773	384	366	388	145	328	439	13.7451	11.5629	11.4706	10.8702	12.0986	10.5614
ENSDARG00000006011	klhl42	kelch-like family, member 42 [Source:ZFIN;Acc:ZDB-GENE-041210-190]	protein_coding	ENSDARG00000006011	4:17645334-17653192	-	3649	0.139911	0.68196	0.000520773	36	30	36	16	25	39	0.937581	0.6896	0.774367	0.872728	0.670955	0.682674
ENSDARG00000006019	tktb	transketolase b [Source:ZFIN;Acc:ZDB-GENE-030909-13]	protein_coding	ENSDARG00000006019	23:20187034-20199914	-	3022	0.0157054	0.867686	0.000520773	902	1054	1134	411	869	1443	28.3656	29.2547	29.4535	27.0695	28.1613	30.4996
ENSDARG00000006025	tp53i11b	tumor protein p53 inducible protein 11b [Source:ZFIN;Acc:ZDB-GENE-030131-6328]	protein_coding	ENSDARG00000006025	18:27457719-27591078	+	3941	-0.082803	0.396615	0.000520773	1054	1061	1304	517	997	1686	25.4164	22.5818	25.971	26.1106	24.7751	27.3259
ENSDARG00000006029	lta4h	leukotriene A4 hydrolase [Source:ZFIN;Acc:ZDB-GENE-040426-2477]	protein_coding	ENSDARG00000006029	4:7644977-7664536	-	2183	0.0661781	0.643271	0.000520773	261	273	271	122	226	315	11.3623	10.4896	9.74392	11.1234	10.1387	9.21679
ENSDARG00000006031	abat	4-aminobutyrate aminotransferase [Source:ZFIN;Acc:ZDB-GENE-031006-4]	protein_coding	ENSDARG00000006031	3:27705224-27749387	-	2642	-0.0275514	0.751536	0.000520773	1501	1668	1935	713	1479	2424	53.9918	52.9557	57.4865	53.7143	54.823	58.6034
ENSDARG00000006038	aebp2	AE binding protein 2 [Source:ZFIN;Acc:ZDB-GENE-040426-2885]	protein_coding	ENSDARG00000006038	4:2993087-3015195	-	2814	-0.0279529	0.803427	0.000520773	729	807	730	361	636	1010	24.6197	24.0547	20.3618	25.5338	22.134	22.9256
ENSDARG00000006040	cyp20a1	cytochrome P450, family 20, subfamily A, polypeptide 1 [Source:ZFIN;Acc:ZDB-GENE-040426-2646]	protein_coding	ENSDARG00000006040	6:9717138-9733919	+	1801	0.23465	0.100996	0.000520773	251	246	315	97	198	313	13.2446	11.457	13.7282	10.7199	10.7666	11.1008
ENSDARG00000006044	ust	uronyl-2-sulfotransferase [Source:ZFIN;Acc:ZDB-GENE-041001-163]	protein_coding	ENSDARG00000006044	20:31406484-31524511	-	2904	0.194371	0.421662	0.000520773	84	70	104	21	70	117	2.74892	2.02186	2.81096	1.43931	2.36063	2.57343
ENSDARG00000006052	malt1a	MALT1 paracaspase a [Source:ZFIN;Acc:ZDB-GENE-020801-2]	protein_coding	ENSDARG00000006052	22:15679791-15691627	-	3148	1.04503	0.12253	0.000520773	10	13	12	3	3	9	0.301888	0.346385	0.299202	0.189679	0.0933284	0.182613
ENSDARG00000006060	aim1b	absent in melanoma 1b [Source:ZFIN;Acc:ZDB-GENE-030131-7179]	protein_coding	ENSDARG00000006060	4:847995-885445	-	9918	-0.049125	0.770011	0.000520773	205	366	309	101	296	423	1.96431	3.09533	2.44541	2.02689	2.92277	2.7242
ENSDARG00000006062	akap1b	A kinase (PRKA) anchor protein 1b [Source:ZFIN;Acc:ZDB-GENE-030131-6844]	protein_coding	ENSDARG00000006062	15:30959651-30976609	-	3469	0.0381724	0.744729	0.000520773	371	491	491	187	379	589	10.1636	11.8721	11.1095	10.7293	10.6995	10.8451
ENSDARG00000006065	znf385b	zinc finger protein 385B [Source:ZFIN;Acc:ZDB-GENE-030616-154]	protein_coding	ENSDARG00000006065	9:43437936-43736541	-	5479	0.0147941	0.909772	0.000520773	263	316	367	136	276	402	4.56178	4.83766	5.25754	4.94049	4.93327	4.68649
ENSDARG00000006074	uck2a	uridine-cytidine kinase 2a [Source:ZFIN;Acc:ZDB-GENE-030131-7158]	protein_coding	ENSDARG00000006074	8:21082252-21101034	+	3918	0.0235593	0.787048	0.000520773	1322	1420	1533	574	1257	1890	32.0662	30.4	30.7111	29.1595	31.4194	30.812
ENSDARG00000006079	gpr37l1a	G protein-coupled receptor 37 like 1a [Source:ZFIN;Acc:ZDB-GENE-110411-20]	protein_coding	ENSDARG00000006079	22:659207-663382	+	1485	0.045675	0.861125	0.000520773	54	64	67	34	41	78	3.45579	3.61496	3.54133	4.55707	2.70386	3.35499
ENSDARG00000006092	rad21a	RAD21 cohesin complex component a [Source:ZFIN;Acc:ZDB-GENE-030131-994]	protein_coding	ENSDARG00000006092	16:48467047-48488254	-	3111	-0.0131554	0.867891	0.000520773	4290	4439	5035	1996	3916	6320	131.05	119.684	127.033	127.701	123.274	129.76
ENSDARG00000006093	cdk15	cyclin-dependent kinase 15 [Source:ZFIN;Acc:ZDB-GENE-060421-7193]	protein_coding	ENSDARG00000006093	6:9511568-9556465	-	2115	-0.207052	0.276051	0.000520773	122	104	126	56	109	199	5.48188	4.12451	4.67604	5.27	5.04712	6.00988
ENSDARG00000006094	igf2r	insulin-like growth factor 2 receptor [Source:ZFIN;Acc:ZDB-GENE-041014-300]	protein_coding	ENSDARG00000006094	20:42666507-42763546	+	7969	0.0781704	0.442875	0.000520773	1012	1357	1348	445	1077	1621	12.0686	14.2832	13.2771	11.1145	13.2355	12.9928
ENSDARG00000006112	myof	myoferlin [Source:ZFIN;Acc:ZDB-GENE-040426-1138]	protein_coding	ENSDARG00000006112	12:10479629-10529345	-	6680	-0.727739	0.0791566	0.000520773	14	24	14	15	25	33	0.199174	0.301359	0.164501	0.446938	0.366514	0.315544
ENSDARG00000006124	kdm5c	lysine (K)-specific demethylase 5C [Source:ZFIN;Acc:ZDB-GENE-060810-94]	protein_coding	ENSDARG00000006124	8:36951124-36994173	+	6384	-0.0622544	0.468846	0.000520773	3490	4482	4212	1729	3900	5574	51.9532	58.8883	51.7861	53.9057	59.8272	55.7695
ENSDARG00000006125	csnk1db	casein kinase 1, delta b [Source:ZFIN;Acc:ZDB-GENE-040426-2385]	protein_coding	ENSDARG00000006125	12:33219520-33235804	+	3081	-0.0875947	0.366418	0.000520773	1410	1549	1795	796	1340	2214	43.4918	42.1706	45.7289	51.4226	42.5932	45.8996
ENSDARG00000006128	cep170aa	centrosomal protein 170Aa [Source:ZFIN;Acc:ZDB-GENE-090312-109]	protein_coding	ENSDARG00000006128	13:10849303-10940489	-	6921	0.0630788	0.471529	0.000520773	1782	2316	2440	896	1804	2757	24.4691	28.0685	27.6719	25.7675	25.5267	25.4443
ENSDARG00000006137	star	steroidogenic acute regulatory protein [Source:ZFIN;Acc:ZDB-GENE-001120-3]	protein_coding	ENSDARG00000006137	8:44709947-44714031	+	1378	0.0270444	0.958502	0.000520773	14	9	20	6	9	23	0.965515	0.547827	1.1392	0.866632	0.639618	1.06611
ENSDARG00000006151	pde11al	phosphodiesterase 11a, like [Source:ZFIN;Acc:ZDB-GENE-031118-106]	protein_coding	ENSDARG00000006151	16:21338648-21379959	-	3665	-0.119063	0.263895	0.000520773	836	1143	1034	425	1023	1451	21.6777	26.1591	22.1444	23.0806	27.3356	25.2881
ENSDARG00000006169	lrrk2	leucine-rich repeat kinase 2 [Source:ZFIN;Acc:ZDB-GENE-071218-6]	protein_coding	ENSDARG00000006169	25:35098167-35159878	-	9181	0.183802	0.165169	0.000520773	389	580	506	171	419	547	4.02661	5.29893	4.32592	3.70714	4.46942	3.80557
ENSDARG00000006174	lrrc23	leucine rich repeat containing 23 [Source:ZFIN;Acc:ZDB-GENE-041010-153]	protein_coding	ENSDARG00000006174	23:20201539-20207718	-	1740	-0.628991	0.194347	0.000520773	13	7	23	12	20	23	0.710026	0.337442	1.03752	1.37267	1.12566	0.844309
ENSDARG00000006181	hif1aa	hypoxia inducible factor 1, alpha subunit (basic helix-loop-helix transcription factor) a [Source:ZFIN;Acc:ZDB-GENE-080917-55]	protein_coding	ENSDARG00000006181	13:31626681-31653988	+	3207	-0.105724	0.542388	0.000520773	122	159	181	57	150	240	3.61527	4.15861	4.42994	3.5376	4.58057	4.78008
ENSDARG00000006192	gatad2ab	GATA zinc finger domain containing 2Ab [Source:ZFIN;Acc:ZDB-GENE-040426-2372]	protein_coding	ENSDARG00000006192	22:18290529-18359544	+	4557	-0.0152531	0.903277	0.000520773	396	580	502	201	461	650	8.2584	10.6758	8.64655	8.7791	9.90716	9.11081
ENSDARG00000006196	sav1	salvador family WW domain containing protein 1 [Source:ZFIN;Acc:ZDB-GENE-040912-28]	protein_coding	ENSDARG00000006196	13:36661244-36672372	-	2282	0.0532677	0.758767	0.000520773	134	164	149	59	120	204	5.58045	6.02807	5.12494	5.14599	5.14983	5.71002
ENSDARG00000006200	eif4g1a	eukaryotic translation initiation factor 4 gamma, 1a [Source:ZFIN;Acc:ZDB-GENE-070112-702]	protein_coding	ENSDARG00000006200	2:17130061-17170539	+	6686	0.00974826	0.90444	0.000520773	3897	4785	4694	1850	4068	5704	55.3916	60.0296	55.1055	55.0729	59.5857	54.4924
ENSDARG00000006202	erbb3a	erb-b2 receptor tyrosine kinase 3a [Source:ZFIN;Acc:ZDB-GENE-030916-3]	protein_coding	ENSDARG00000006202	6:7309033-7374942	+	7679	0.000258668	0.999321	0.000520773	43	40	43	22	29	59	0.532162	0.436923	0.439523	0.570231	0.369846	0.490761
ENSDARG00000006207	gpx1b	glutathione peroxidase 1b [Source:ZFIN;Acc:ZDB-GENE-040912-60]	protein_coding	ENSDARG00000006207	6:42340772-42343683	+	866	0.126884	0.748081	0.000520773	30	22	28	15	21	25	3.29218	2.13086	2.5378	3.44752	2.37481	1.84393
ENSDARG00000006215	akr1b1	aldo-keto reductase family 1, member B1 (aldose reductase) [Source:ZFIN;Acc:ZDB-GENE-040625-7]	protein_coding	ENSDARG00000006215	4:14901286-14907761	+	1293	-0.014357	0.935812	0.000520773	156	167	207	98	150	197	11.4658	10.8335	12.5658	15.0855	11.3611	9.73174
ENSDARG00000006219	gnl3	guanine nucleotide binding protein-like 3 (nucleolar) [Source:ZFIN;Acc:ZDB-GENE-030131-616]	protein_coding	ENSDARG00000006219	11:3940107-3951648	+	2169	0.110798	0.328489	0.000520773	482	542	525	212	423	616	21.1187	20.9599	18.9984	19.454	19.0989	18.1403
ENSDARG00000006225	ddx39aa	DEAD (Asp-Glu-Ala-Asp) box polypeptide 39Aa [Source:ZFIN;Acc:ZDB-GENE-030131-4275]	protein_coding	ENSDARG00000006225	1:44504616-44514040	-	1745	0.0397385	0.648194	0.000520773	1770	1939	2159	856	1680	2387	96.3957	93.2035	97.1125	97.6363	94.2846	87.3735
ENSDARG00000006235	brms1la	breast cancer metastasis-suppressor 1-like a [Source:ZFIN;Acc:ZDB-GENE-050913-49]	protein_coding	ENSDARG00000006235	17:12599512-12610294	-	2323	-0.113546	0.295463	0.000520773	600	610	626	271	607	879	24.5461	22.0257	21.1516	23.2195	25.5898	24.1692
ENSDARG00000006240	slc27a1a	solute carrier family 27 (fatty acid transporter), member 1a [Source:ZFIN;Acc:ZDB-GENE-050320-112]	protein_coding	ENSDARG00000006240	3:52290350-52349020	+	2906	0.0190643	0.887021	0.000520773	335	385	454	131	346	578	10.9554	11.1126	12.2625	8.9724	11.6602	12.7044
ENSDARG00000006242	ptp4a1	protein tyrosine phosphatase type IVA, member 1 [Source:ZFIN;Acc:ZDB-GENE-041121-11]	protein_coding	ENSDARG00000006242	11:11284207-11291298	+	2162	0.0155174	0.859171	0.000520773	4814	4924	5638	2348	4155	6640	211.607	191.035	204.686	216.16	188.21	196.171
ENSDARG00000006251	ell2	elongation factor, RNA polymerase II, 2 [Source:ZFIN;Acc:ZDB-GENE-030131-1717]	protein_coding	ENSDARG00000006251	21:11656468-11682336	+	4251	0.225624	0.267107	0.000520773	94	112	119	45	71	126	2.10144	2.20992	2.19722	2.10695	1.63567	1.89322
ENSDARG00000006253	mier3a	mesoderm induction early response 1, family member 3 a [Source:ZFIN;Acc:ZDB-GENE-050913-97]	protein_coding	ENSDARG00000006253	10:2668292-2686069	-	2321	-0.107125	0.307602	0.000520773	519	567	612	269	528	800	21.2506	20.4907	20.6964	23.068	22.2785	22.016
ENSDARG00000006257	vldlr	very low density lipoprotein receptor [Source:ZFIN;Acc:ZDB-GENE-040426-803]	protein_coding	ENSDARG00000006257	10:15296892-15347025	+	3988	-0.0447255	0.621173	0.000520773	1284	1528	1675	681	1251	2123	30.5978	32.1379	32.9669	33.9879	30.7206	34.003
ENSDARG00000006260	tuba8l4	tubulin, alpha 8 like 4 [Source:ZFIN;Acc:ZDB-GENE-040426-860]	protein_coding	ENSDARG00000006260	6:6815783-6818938	-	1709	0.0795919	0.327334	0.000520773	4179	4455	4863	1927	3659	5457	232.386	218.653	223.347	224.426	209.675	203.955
ENSDARG00000006266	stat1a	signal transducer and activator of transcription 1, 91kDa [Source:ZFIN;Acc:ZDB-GENE-980526-499]	protein_coding	ENSDARG00000006266	22:12773791-12802185	+	4430	-0.10332	0.489079	0.000520773	183	234	247	85	226	325	3.92579	4.43059	4.37634	3.81899	4.99611	4.686
ENSDARG00000006272	mpp5a	membrane protein, palmitoylated 5a (MAGUK p55 subfamily member 5) [Source:ZFIN;Acc:ZDB-GENE-020712-1]	protein_coding	ENSDARG00000006272	17:34238685-34291568	+	3049	-0.15806	0.217376	0.000520773	365	496	458	178	481	652	11.3767	13.645	11.7903	11.6197	15.4495	13.6588
ENSDARG00000006279	rragd	ras-related GTP binding D [Source:ZFIN;Acc:ZDB-GENE-070620-6]	protein_coding	ENSDARG00000006279	17:15780166-15896378	+	2737	0.238593	0.447383	0.000520773	49	32	64	18	31	60	1.70138	0.980675	1.83537	1.30897	1.10921	1.40023
ENSDARG00000006283	waslb	Wiskott-Aldrich syndrome-like b [Source:ZFIN;Acc:ZDB-GENE-040426-718]	protein_coding	ENSDARG00000006283	4:4070504-4102860	+	2829	-0.0534732	0.786044	0.000520773	91	126	154	43	125	175	3.05695	3.73583	4.27273	3.0253	4.32717	3.95119
ENSDARG00000006288	prdm5	PR domain containing 5 [Source:ZFIN;Acc:ZDB-GENE-040708-1]	protein_coding	ENSDARG00000006288	23:1916206-2027219	-	3100	-0.0891952	0.750781	0.000520773	40	58	46	20	42	75	1.22625	1.56934	1.1647	1.28411	1.32683	1.54533
ENSDARG00000006290	ndufs5	NADH dehydrogenase (ubiquinone) Fe-S protein 5 [Source:ZFIN;Acc:ZDB-GENE-050522-437]	protein_coding	ENSDARG00000006290	19:35770075-35774436	-	542	0.0691257	0.632615	0.000520773	352	286	418	147	280	459	61.7196	44.2605	60.5334	53.9822	50.5925	54.0924
ENSDARG00000006292	maats1	MYCBP-associated, testis expressed 1 [Source:ZFIN;Acc:ZDB-GENE-070912-489]	protein_coding	ENSDARG00000006292	9:9463450-9520887	+	2812	-0.546062	0.272358	0.000520773	8	18	12	7	20	21	0.270368	0.536917	0.334953	0.495468	0.696533	0.477009
ENSDARG00000006299	arhgef7a	Rho guanine nucleotide exchange factor (GEF) 7a [Source:ZFIN;Acc:ZDB-GENE-060322-11]	protein_coding	ENSDARG00000006299	9:21725015-21756174	+	4925	-0.0438848	0.645032	0.000520773	992	1271	1229	480	1095	1608	19.1419	21.6466	19.5868	19.3985	21.7738	20.8546
ENSDARG00000006300	psmd9	proteasome (prosome, macropain) 26S subunit, non-ATPase, 9 [Source:ZFIN;Acc:ZDB-GENE-030131-431]	protein_coding	ENSDARG00000006300	7:71757230-71765097	+	950	0.00131298	0.993974	0.000520773	157	145	155	70	125	206	15.7057	12.8025	12.8064	14.6659	12.8859	13.8505
ENSDARG00000006301	raph1a	Ras association (RalGDS/AF-6) and pleckstrin homology domains 1a [Source:ZFIN;Acc:ZDB-GENE-070912-156]	protein_coding	ENSDARG00000006301	9:13842300-13991836	-	6370	-0.069496	0.521327	0.000520773	692	962	876	380	808	1115	10.324	12.6673	10.794	11.8735	12.4222	11.1804
ENSDARG00000006307	shisa4	shisa family member 4 [Source:ZFIN;Acc:ZDB-GENE-050417-419]	protein_coding	ENSDARG00000006307	11:24640203-24650979	+	5176	-0.0168376	0.864546	0.000520773	1184	1129	1291	539	1071	1568	21.7389	18.2957	19.5772	20.7266	20.2639	19.3497
ENSDARG00000006308	ptpn18	protein tyrosine phosphatase, non-receptor type 18 [Source:ZFIN;Acc:ZDB-GENE-050320-12]	protein_coding	ENSDARG00000006308	8:9602666-9646287	-	2453	0.598143	0.480813	0.000520773	7	10	3	0	5	8	0.271194	0.341942	0.0959935	0	0.199618	0.208312
ENSDARG00000006314	itgav	integrin, alpha V [Source:ZFIN;Acc:ZDB-GENE-060616-382]	protein_coding	ENSDARG00000006314	9:11626296-11683828	-	5015	-0.0451066	0.659571	0.000520773	1018	1218	1216	456	1168	1524	19.2911	20.3717	19.0318	18.0978	22.8086	19.4105
ENSDARG00000006316	rpl23a	ribosomal protein L23a [Source:ZFIN;Acc:ZDB-GENE-030131-7479]	protein_coding	ENSDARG00000006316	21:26035178-26037945	+	1311	0.0976541	0.388873	0.000520773	5715	4750	6371	2457	4143	7063	414.28	303.907	381.437	373.023	309.485	344.119
ENSDARG00000006332	snx14	sorting nexin 14 [Source:ZFIN;Acc:ZDB-GENE-040724-144]	protein_coding	ENSDARG00000006332	20:830756-873548	-	3419	0.0633866	0.60229	0.000520773	460	531	562	201	383	755	12.7861	13.027	12.9019	11.7012	10.9705	14.1049
ENSDARG00000006345	MED17	mediator complex subunit 17 [Source:HGNC Symbol;Acc:HGNC:2375]	protein_coding	ENSDARG00000006345	15:161538-170773	+	1240	0.0411392	0.784181	0.000520773	218	227	238	100	170	317	16.7076	15.3551	15.0651	16.0513	13.4262	16.329
ENSDARG00000006353	itga5	integrin, alpha 5 (fibronectin receptor, alpha polypeptide) [Source:ZFIN;Acc:ZDB-GENE-031116-52]	protein_coding	ENSDARG00000006353	23:33521093-33631630	-	5782	-0.060061	0.753236	0.000520773	96	136	172	53	118	204	1.57788	1.97293	2.3349	1.82444	1.99862	2.25359
ENSDARG00000006356	slc18a3a	solute carrier family 18 (vesicular acetylcholine transporter), member 3a [Source:ZFIN;Acc:ZDB-GENE-060929-990]	protein_coding	ENSDARG00000006356	13:29291598-29294004	-	2406	-0.0986064	0.859894	0.000520773	4	16	23	4	10	29	0.157995	0.557794	0.750326	0.3309	0.407035	0.769884
ENSDARG00000006368	crlf1b	cytokine receptor-like factor 1b [Source:ZFIN;Acc:ZDB-GENE-080108-1]	protein_coding	ENSDARG00000006368	22:21127860-21144144	+	5766	0.0511098	0.886265	0.000520773	36	35	31	6	38	48	0.593346	0.509147	0.421993	0.207114	0.645411	0.531728
ENSDARG00000006370	atp6v1h	ATPase, H+ transporting, lysosomal V1 subunit H [Source:ZFIN;Acc:ZDB-GENE-021219-2]	protein_coding	ENSDARG00000006370	2:30803239-30863340	+	2056	0.00200636	0.982683	0.000520773	1939	1878	2313	882	1710	2802	89.6261	76.6165	88.302	85.3844	81.4517	87.0498
ENSDARG00000006383	stxbp5l	syntaxin binding protein 5-like [Source:ZFIN;Acc:ZDB-GENE-041210-220]	protein_coding	ENSDARG00000006383	9:27605007-27837937	-	4137	0.00950495	0.937911	0.000520773	798	1259	1085	413	995	1325	18.3315	25.5264	20.5855	19.87	23.554	20.4575
ENSDARG00000006385	triobpb	TRIO and F-actin binding protein b [Source:ZFIN;Acc:ZDB-GENE-061215-80]	protein_coding	ENSDARG00000006385	3:1398376-1411821	+	2117	-0.20936	0.392426	0.000520773	49	65	67	26	60	101	2.19966	2.57539	2.48412	2.44447	2.7756	3.04736
ENSDARG00000006389	smad2	SMAD family member 2 [Source:ZFIN;Acc:ZDB-GENE-990603-7]	protein_coding	ENSDARG00000006389	10:14913016-14985162	-	4051	-0.0229063	0.832168	0.000520773	647	898	850	318	732	1109	15.1783	18.5936	16.4693	15.6242	17.696	17.4861
ENSDARG00000006392	exosc9	exosome component 9 [Source:ZFIN;Acc:ZDB-GENE-041010-180]	protein_coding	ENSDARG00000006392	1:18390563-18399218	+	1476	-0.096908	0.525121	0.000520773	161	210	218	84	195	274	10.3662	11.9339	11.5928	11.3273	12.9382	11.8573
ENSDARG00000006395	rbm25b	RNA binding motif protein 25b [Source:ZFIN;Acc:ZDB-GENE-030131-5547]	protein_coding	ENSDARG00000006395	20:51318712-51373345	-	3331	0.000141734	0.998769	0.000520773	1132	1312	1308	567	1056	1637	32.2962	33.0376	30.8213	33.8798	31.0468	31.3904
ENSDARG00000006396	nrcama	neuronal cell adhesion molecule a [Source:ZFIN;Acc:ZDB-GENE-041210-235]	protein_coding	ENSDARG00000006396	4:13651636-13729526	+	4595	-0.0584218	0.616137	0.000520773	2437	3568	3521	1158	3217	4584	50.4023	65.1312	60.1449	50.1598	68.5635	63.7209
ENSDARG00000006397	laptm4a	lysosomal protein transmembrane 4 alpha [Source:ZFIN;Acc:ZDB-GENE-030131-1024]	protein_coding	ENSDARG00000006397	20:43878714-43889437	-	2081	0.0347938	0.704947	0.000520773	1560	1528	1763	691	1390	2054	71.2414	61.5887	66.4964	66.0905	65.4139	63.0451
ENSDARG00000006399	ywhae1	tyrosine 3-monooxygenase/tryptophan 5-monooxygenase activation protein, epsilon polypeptide 1 [Source:ZFIN;Acc:ZDB-GENE-030131-779]	protein_coding	ENSDARG00000006399	15:24811178-24819630	+	1818	0.0334982	0.699319	0.000520773	4529	4641	5197	2165	3889	6063	236.749	214.125	224.376	237.026	209.494	213.018
ENSDARG00000006408	hmgb3b	high mobility group box 3b [Source:ZFIN;Acc:ZDB-GENE-050417-290]	protein_coding	ENSDARG00000006408	21:34085268-34095286	+	1599	-0.00926115	0.9346	0.000520773	528	541	590	259	486	696	31.3809	28.3791	28.9615	32.2392	29.7656	27.8025
ENSDARG00000006409	mapk12b	mitogen-activated protein kinase 12b [Source:ZFIN;Acc:ZDB-GENE-041210-123]	protein_coding	ENSDARG00000006409	4:5515119-5521871	+	1695	-0.0517994	0.915594	0.000520773	13	10	28	6	13	29	0.728876	0.494858	1.2966	0.704554	0.751105	1.09283
ENSDARG00000006413	rpl38	ribosomal protein L38 [Source:ZFIN;Acc:ZDB-GENE-030131-8752]	protein_coding	ENSDARG00000006413	12:38382040-38387421	+	1060	0.0987058	0.429136	0.000520773	2099	1794	2448	994	1515	2515	188.186	141.96	181.269	186.644	139.97	151.55
ENSDARG00000006420	atrnl1b	attractin-like 1b [Source:ZFIN;Acc:ZDB-GENE-030131-8092]	protein_coding	ENSDARG00000006420	12:29727933-29917286	-	7028	-0.0495488	0.554601	0.000520773	3069	3971	3878	1581	3406	4887	41.4997	47.3934	43.3106	44.7747	47.4613	44.4154
ENSDARG00000006422	esyt3	extended synaptotagmin-like protein 3 [Source:ZFIN;Acc:ZDB-GENE-050809-35]	protein_coding	ENSDARG00000006422	9:23972986-23996163	-	3184	-0.0458216	0.941503	0.000520773	7	8	12	4	9	11	0.208932	0.21075	0.295819	0.250046	0.276819	0.22067
ENSDARG00000006434	polr1e	polymerase (RNA) I polypeptide E [Source:ZFIN;Acc:ZDB-GENE-050522-251]	protein_coding	ENSDARG00000006434	1:18944374-18955290	-	1908	0.0957444	0.561608	0.000520773	157	178	199	58	162	226	7.8199	7.82513	8.1864	6.05038	8.31503	7.56576
ENSDARG00000006456	pdgfrl	platelet-derived growth factor receptor-like [Source:ZFIN;Acc:ZDB-GENE-040426-901]	protein_coding	ENSDARG00000006456	14:30018809-30025882	-	1402	-0.0846756	0.802275	0.000520773	259	182	284	143	152	356	17.5562	10.8886	15.8997	20.3012	10.6175	16.219
ENSDARG00000006467	pcdh8	protocadherin 8 [Source:ZFIN;Acc:ZDB-GENE-980526-242]	protein_coding	ENSDARG00000006467	9:54117502-54126174	-	3798	0.622507	0.440182	0.000520773	6	12	5	1	8	4	0.150133	0.265018	0.103332	0.0524056	0.206282	0.067271
ENSDARG00000006468	grap2a	GRB2-related adaptor protein 2a [Source:ZFIN;Acc:ZDB-GENE-050417-275]	protein_coding	ENSDARG00000006468	3:29314630-29338017	+	1829	0.246188	0.652202	0.000520773	11	13	15	5	8	16	0.571556	0.596183	0.643718	0.544113	0.428355	0.558765
ENSDARG00000006474	saxo2	stabilizer of axonemal microtubules 2 [Source:ZFIN;Acc:ZDB-GENE-051127-27]	protein_coding	ENSDARG00000006474	7:12118099-12127239	+	1526	-0.673602	0.189569	0.000520773	7	13	16	3	20	31	0.435937	0.71456	0.822969	0.391291	1.28352	1.29757
ENSDARG00000006477	ddi2	DNA-damage inducible protein 2 [Source:ZFIN;Acc:ZDB-GENE-031030-15]	protein_coding	ENSDARG00000006477	6:40557014-40565973	+	4199	0.0309178	0.74928	0.000520773	813	876	933	379	719	1151	18.4003	17.4988	17.4403	17.965	16.7691	17.5086
ENSDARG00000006487	anp32a	acidic (leucine-rich) nuclear phosphoprotein 32 family, member A [Source:ZFIN;Acc:ZDB-GENE-030131-7850]	protein_coding	ENSDARG00000006487	7:33074473-33080382	-	2522	0.0593822	0.522712	0.000520773	3397	3420	3909	1616	2779	4476	128.006	113.745	121.657	127.535	107.912	113.362
ENSDARG00000006491	agpat9l	1-acylglycerol-3-phosphate O-acyltransferase 9, like [Source:ZFIN;Acc:ZDB-GENE-060531-19]	protein_coding	ENSDARG00000006491	5:8415059-8452430	+	2453	-0.109692	0.83066	0.000520773	12	11	17	8	10	19	0.464904	0.376136	0.543963	0.64912	0.399236	0.494742
ENSDARG00000006494	asb7	ankyrin repeat and SOCS box containing 7 [Source:ZFIN;Acc:ZDB-GENE-040426-2429]	protein_coding	ENSDARG00000006494	7:9595829-9628488	-	5278	-0.0472225	0.665813	0.000520773	827	975	848	383	858	1157	14.8907	15.4948	12.6109	14.4432	15.9201	14.0019
ENSDARG00000006497	rtn1a	reticulon 1a [Source:ZFIN;Acc:ZDB-GENE-030131-2426]	protein_coding	ENSDARG00000006497	13:31294136-31339989	-	3876	-0.0135399	0.858601	0.000520773	9233	9846	11544	4410	8740	14039	226.381	213.072	233.771	226.458	220.828	231.353
ENSDARG00000006508	pip5k1bb	phosphatidylinositol-4-phosphate 5-kinase, type I, beta b [Source:ZFIN;Acc:ZDB-GENE-040912-141]	protein_coding	ENSDARG00000006508	8:11196462-11286438	-	2743	-0.0663336	0.825494	0.000520773	39	34	52	18	36	62	1.3512	1.03969	1.48797	1.30611	1.2853	1.44374
ENSDARG00000006514	her6	hairy-related 6 [Source:ZFIN;Acc:ZDB-GENE-980526-144]	protein_coding	ENSDARG00000006514	6:36573188-36574950	-	1538	-0.126937	0.469241	0.000520773	333	264	414	183	236	548	20.5763	14.3978	21.1282	23.6825	15.0274	22.7587
ENSDARG00000006524	supt6h	suppressor of Ty 6 homolog [Source:ZFIN;Acc:ZDB-GENE-030131-7949]	protein_coding	ENSDARG00000006524	21:25992251-26021852	+	6394	-0.0447627	0.587573	0.000520773	2138	2396	2453	1062	2109	3094	31.7772	31.4314	30.1122	33.0586	32.3021	30.908
ENSDARG00000006526	fn1b	fibronectin 1b [Source:ZFIN;Acc:ZDB-GENE-030131-6545]	protein_coding	ENSDARG00000006526	1:4806322-4845260	-	9160	-0.292773	0.423939	0.000520773	19	24	31	12	26	42	0.197123	0.219769	0.265634	0.260747	0.277975	0.292871
ENSDARG00000006527	brd3a	bromodomain containing 3a [Source:ZFIN;Acc:ZDB-GENE-030131-6141]	protein_coding	ENSDARG00000006527	21:18229682-18238701	-	3439	0.0192712	0.842466	0.000520773	1251	1536	1462	595	1316	1727	34.5705	37.4635	33.3682	34.4364	37.4758	32.0762
ENSDARG00000006545	rgp1	GP1 homolog, RAB6A GEF complex partner 1 [Source:ZFIN;Acc:ZDB-GENE-040718-352]	protein_coding	ENSDARG00000006545	7:24360356-24374383	-	2375	0.0763579	0.612509	0.000520773	199	216	258	86	171	313	7.96287	7.62851	8.52657	7.20722	7.05114	8.41789
ENSDARG00000006546	ak4	adenylate kinase 4 [Source:ZFIN;Acc:ZDB-GENE-040426-2505]	protein_coding	ENSDARG00000006546	6:31365170-31377637	-	2509	-0.0149592	0.901506	0.000520773	529	480	601	245	437	747	20.0371	16.0469	18.8015	19.4356	17.0572	19.017
ENSDARG00000006553	rras	related RAS viral (r-ras) oncogene homolog [Source:ZFIN;Acc:ZDB-GENE-041010-217]	protein_coding	ENSDARG00000006553	3:32279031-32284407	+	2802	0.0113438	0.937672	0.000520773	234	237	279	121	197	326	7.93648	7.09464	7.81545	8.59508	6.88534	7.43143
ENSDARG00000006566	nlk1	nemo-like kinase, type 1 [Source:ZFIN;Acc:ZDB-GENE-040701-1]	protein_coding	ENSDARG00000006566	3:20916574-20944785	-	4970	-0.0107378	0.899419	0.000520773	2125	2438	2349	991	2083	3027	40.6333	41.146	37.0975	39.6872	41.045	38.9026
ENSDARG00000006567	dus4l	dihydrouridine synthase 4-like (S. cerevisiae) [Source:ZFIN;Acc:ZDB-GENE-040801-233]	protein_coding	ENSDARG00000006567	4:2707835-2712424	+	1190	0.102487	0.710711	0.000520773	49	47	58	22	41	62	3.91317	3.31284	3.8256	3.67967	3.37415	3.32788
ENSDARG00000006577	nadka	NAD kinase a [Source:ZFIN;Acc:ZDB-GENE-050417-39]	protein_coding	ENSDARG00000006577	8:53173121-53183438	+	605	-0.22562	0.500839	0.000520773	36	33	26	16	31	52	5.65493	4.57518	3.37315	5.26378	5.01803	5.48998
ENSDARG00000006584	phf8	PHD finger protein 8 [Source:ZFIN;Acc:ZDB-GENE-060419-1]	protein_coding	ENSDARG00000006584	23:27665805-27681716	-	4129	-0.0176992	0.838959	0.000520773	1692	1991	1910	775	1715	2509	38.9435	40.4461	36.3084	37.3585	40.6768	38.8131
ENSDARG00000006585	DMWD	dystrophia myotonica, WD repeat containing [Source:HGNC Symbol;Acc:HGNC:2936]	protein_coding	ENSDARG00000006585	15:47295758-47307840	-	2422	-0.0791421	0.527996	0.000520773	291	363	386	157	298	514	11.4182	12.5714	12.5092	12.902	12.0495	13.5554
ENSDARG00000006598	sgk2b	serum/glucocorticoid regulated kinase 2b [Source:ZFIN;Acc:ZDB-GENE-060929-44]	protein_coding	ENSDARG00000006598	16:26656983-26663672	-	1959	0.126442	0.860316	0.000520773	8	5	9	1	7	11	0.388093	0.214085	0.3606	0.101601	0.349938	0.358658
ENSDARG00000006600	lsm14aa	LSM14A mRNA processing body assembly factor a [Source:ZFIN;Acc:ZDB-GENE-040426-1567]	protein_coding	ENSDARG00000006600	25:35384162-35404687	+	3906	0.0300195	0.765095	0.000520773	784	862	868	375	688	1081	19.075	18.5108	17.4424	19.1087	17.2498	17.6773
ENSDARG00000006601	kaznb	kazrin, periplakin interacting protein b [Source:ZFIN;Acc:ZDB-GENE-061215-31]	protein_coding	ENSDARG00000006601	11:25620324-25943098	-	4830	0.152379	0.1754	0.000520773	433	496	545	190	371	606	8.51963	8.61359	8.85661	7.82959	7.52236	8.01398
ENSDARG00000006602	chrna2a	cholinergic receptor, nicotinic, alpha 2a (neuronal) [Source:ZFIN;Acc:ZDB-GENE-040108-2]	protein_coding	ENSDARG00000006602	17:5922650-5944590	+	2368	-0.232028	0.36051	0.000520773	44	89	67	28	70	112	1.76584	3.15252	2.22081	2.35347	2.89497	3.02106
ENSDARG00000006603	csrp1a	cysteine and glycine-rich protein 1a [Source:ZFIN;Acc:ZDB-GENE-030909-4]	protein_coding	ENSDARG00000006603	23:5831541-5885020	-	2786	0.379151	0.370747	0.000520773	22	22	25	6	15	27	0.75045	0.662356	0.704331	0.42865	0.527275	0.619021
ENSDARG00000006604	pvrl3b	poliovirus receptor-related 3b [Source:ZFIN;Acc:ZDB-GENE-050327-14]	protein_coding	ENSDARG00000006604	21:21412359-21478830	-	2620	-0.082808	0.582419	0.000520773	173	251	231	96	204	309	6.27516	8.03567	6.92036	7.29294	7.62528	7.53321
ENSDARG00000006607	gpr27	G protein-coupled receptor 27 [Source:ZFIN;Acc:ZDB-GENE-071022-3]	protein_coding	ENSDARG00000006607	6:43905672-43909785	+	4113	-0.0416558	0.674587	0.000520773	723	842	816	360	699	1086	16.7055	17.1713	15.5722	17.4211	16.6435	16.8653
ENSDARG00000006609	map2k2a	mitogen-activated protein kinase kinase 2a [Source:ZFIN;Acc:ZDB-GENE-041027-1]	protein_coding	ENSDARG00000006609	22:20363642-20378216	-	3193	-0.120884	0.292623	0.000520773	644	597	713	335	594	905	19.1676	15.6829	17.527	20.8823	18.2186	18.1039
ENSDARG00000006617	napga	N-ethylmaleimide-sensitive factor attachment protein, gamma a [Source:ZFIN;Acc:ZDB-GENE-050320-46]	protein_coding	ENSDARG00000006617	24:742694-986399	-	2619	-0.0502481	0.756717	0.000520773	183	185	195	91	183	226	6.64042	5.92497	5.84409	6.91574	6.84294	5.51183
ENSDARG00000006621	pspc1	paraspeckle component 1 [Source:ZFIN;Acc:ZDB-GENE-030131-9530]	protein_coding	ENSDARG00000006621	1:27115159-27183129	+	2358	-0.0426999	0.649678	0.000520773	1091	1203	1164	507	1057	1566	43.9705	42.7929	38.746	42.7954	43.8994	42.42
ENSDARG00000006624	ppp2r2ab	protein phosphatase 2, regulatory subunit B, alpha b [Source:ZFIN;Acc:ZDB-GENE-030131-5474]	protein_coding	ENSDARG00000006624	10:18919927-18949791	+	2904	-0.0191294	0.825848	0.000520773	1541	1779	1828	770	1553	2193	50.4297	51.3842	49.408	52.7748	52.3723	48.2353
ENSDARG00000006636	slitrk2	SLIT and NTRK-like family, member 2 [Source:ZFIN;Acc:ZDB-GENE-080327-7]	protein_coding	ENSDARG00000006636	14:18957254-18960286	+	3032	-0.178952	0.138692	0.000520773	316	365	415	187	342	552	9.90462	10.0975	10.7433	12.2757	11.0465	11.6287
ENSDARG00000006639	lnpb	limb and neural patterns b [Source:ZFIN;Acc:ZDB-GENE-030131-9455]	protein_coding	ENSDARG00000006639	6:10566886-10628224	-	2709	-0.0354014	0.788464	0.000520773	294	355	375	169	267	474	10.3138	10.9918	10.8653	12.4168	9.65227	11.1761
ENSDARG00000006642	drg2	developmentally regulated GTP binding protein 2 [Source:ZFIN;Acc:ZDB-GENE-040808-29]	protein_coding	ENSDARG00000006642	3:40011960-40021009	-	2163	0.0549574	0.675043	0.000520773	411	387	420	190	332	487	18.0578	15.0074	15.2409	17.4836	15.0317	14.3812
ENSDARG00000006666	BUD13	BUD13 homolog [Source:HGNC Symbol;Acc:HGNC:28199]	protein_coding	ENSDARG00000006666	21:22660453-22668742	+	1782	0.184324	0.191765	0.000520773	273	269	316	92	235	349	14.5591	12.6618	13.9187	10.2757	12.9148	12.5095
ENSDARG00000006672	znf395	zinc finger protein 395 [Source:ZFIN;Acc:ZDB-GENE-031002-50]	protein_coding	ENSDARG00000006672	20:35352523-35395144	+	2967	-0.0110692	0.935964	0.000520773	315	350	405	139	372	429	10.0896	9.89465	10.7141	9.3246	12.2787	9.23554
ENSDARG00000006677	ripk1l	receptor (TNFRSF)-interacting serine-threonine kinase 1, like [Source:ZFIN;Acc:ZDB-GENE-070705-132]	protein_coding	ENSDARG00000006677	2:1033953-1050172	+	2233	0.154169	0.663031	0.000520773	30	28	41	15	29	31	1.27677	1.05177	1.44116	1.33701	1.27185	0.886739
ENSDARG00000006678	pth2r	parathyroid hormone 2 receptor [Source:ZFIN;Acc:ZDB-GENE-991123-10]	protein_coding	ENSDARG00000006678	9:29311292-29510919	-	2871	-0.230513	0.323059	0.000520773	55	73	74	36	73	95	1.82058	2.13275	2.0231	2.49576	2.4901	2.11355
ENSDARG00000006683	arhgef6	Rac/Cdc42 guanine nucleotide exchange factor (GEF) 6 [Source:ZFIN;Acc:ZDB-GENE-101013-2]	protein_coding	ENSDARG00000006683	14:31459443-31514546	-	5952	-0.0271732	0.840088	0.000520773	306	416	383	138	371	489	4.88583	5.86247	5.05073	4.61476	6.10433	5.2477
ENSDARG00000006691	rpl12	ribosomal protein L12 [Source:ZFIN;Acc:ZDB-GENE-030131-5297]	protein_coding	ENSDARG00000006691	5:32282534-32286867	+	1542	0.0911485	0.494271	0.000520773	6895	5373	7969	3064	4581	8842	424.942	292.269	405.637	395.492	290.94	366.259
ENSDARG00000006712	wipf2b	WAS/WASL interacting protein family, member 2b [Source:ZFIN;Acc:ZDB-GENE-040625-182]	protein_coding	ENSDARG00000006712	19:5685988-5703046	+	3031	-0.0378383	0.769073	0.000520773	280	386	411	155	332	476	8.77914	10.682	10.6432	10.1784	10.727	10.031
ENSDARG00000006719	specc1la	sperm antigen with calponin homology and coiled-coil domains 1-like a [Source:ZFIN;Acc:ZDB-GENE-060810-139]	protein_coding	ENSDARG00000006719	8:30591230-30653683	+	5380	0.0862238	0.385303	0.000520773	744	900	942	353	738	1021	13.1423	14.0317	13.7432	13.0595	13.4339	12.1218
ENSDARG00000006747	tmem178b	transmembrane protein 178B [Source:ZFIN;Acc:ZDB-GENE-040718-92]	protein_coding	ENSDARG00000006747	4:12112304-12240311	+	10605	-0.0218964	0.825335	0.000520773	2985	2865	3736	1450	2579	4506	26.7494	22.6602	27.6512	27.2139	23.8159	27.1396
ENSDARG00000006754	mllt3	myeloid/lymphoid or mixed-lineage leukemia (trithorax homolog, Drosophila); translocated to, 3 [Source:ZFIN;Acc:ZDB-GENE-050417-356]	protein_coding	ENSDARG00000006754	7:18527287-18629091	-	3286	-0.0137049	0.913503	0.000520773	294	355	415	142	319	488	8.50276	9.06172	9.91285	8.60109	9.50715	9.48582
ENSDARG00000006758	FAM234B	family with sequence similarity 234, member B [Source:HGNC Symbol;Acc:HGNC:29288]	protein_coding	ENSDARG00000006758	3:1422720-1435692	-	3558	0.0504106	0.691973	0.000520773	534	471	512	215	400	685	14.2631	11.1036	11.2949	12.0272	11.0098	12.2972
ENSDARG00000006760	slc24a3	solute carrier family 24 (sodium/potassium/calcium exchanger), member 3 [Source:ZFIN;Acc:ZDB-GENE-090312-67]	protein_coding	ENSDARG00000006760	13:26943450-27079551	+	1839	-0.171148	0.283783	0.000520773	168	159	203	83	164	283	8.68176	7.25212	8.66428	8.98316	8.73352	9.82941
ENSDARG00000006766	snd1	staphylococcal nuclease and tudor domain containing 1 [Source:ZFIN;Acc:ZDB-GENE-030131-3124]	protein_coding	ENSDARG00000006766	4:19407968-19705180	-	4268	0.00047317	0.996	0.000520773	2070	2650	2421	939	2240	3146	46.092	52.08	44.5234	43.7899	51.3985	47.0822
ENSDARG00000006773	elovl4a	ELOVL fatty acid elongase 4a [Source:ZFIN;Acc:ZDB-GENE-040426-1767]	protein_coding	ENSDARG00000006773	16:5256793-5267654	+	2172	0.0633494	0.508078	0.000520773	861	945	1060	411	763	1217	37.6724	36.494	38.3058	37.663	34.4026	35.7893
ENSDARG00000006775	CASS4	Cas scaffolding protein family member 4 [Source:HGNC Symbol;Acc:HGNC:15878]	protein_coding	ENSDARG00000006775	11:27498443-27531657	-	3027	0.198279	0.676931	0.000520773	11	27	18	6	12	26	0.345351	0.748172	0.466743	0.394522	0.388236	0.548635
ENSDARG00000006782	rb1	retinoblastoma 1 [Source:ZFIN;Acc:ZDB-GENE-040428-1]	protein_coding	ENSDARG00000006782	21:22924129-22980873	-	3746	-0.0374084	0.759374	0.000520773	430	557	462	208	434	671	10.9089	12.472	9.68038	11.0517	11.3462	11.4414
ENSDARG00000006786	copz2	coatomer protein complex, subunit zeta 2 [Source:ZFIN;Acc:ZDB-GENE-000406-5]	protein_coding	ENSDARG00000006786	3:23964032-23980864	+	2255	-0.0319351	0.838699	0.000520773	302	251	295	147	218	385	12.7274	9.33635	10.2682	12.9749	9.46754	10.9053
ENSDARG00000006791	arntl1a	aryl hydrocarbon receptor nuclear translocator-like 1a [Source:ZFIN;Acc:ZDB-GENE-000509-1]	protein_coding	ENSDARG00000006791	25:17797383-17822410	-	2413	0.00754604	0.937556	0.000520773	756	858	952	368	760	1095	29.7745	29.825	30.9669	30.3545	30.8449	28.9854
ENSDARG00000006797	nt5dc1	5'-nucleotidase domain containing 1 [Source:ZFIN;Acc:ZDB-GENE-030131-8274]	protein_coding	ENSDARG00000006797	20:484031-544229	+	5664	-0.0470051	0.596782	0.000520773	1325	1389	1588	653	1246	1992	22.2317	20.5697	22.0062	22.9468	21.5438	22.4641
ENSDARG00000006812	wdr26b	WD repeat domain 26b [Source:ZFIN;Acc:ZDB-GENE-041014-277]	protein_coding	ENSDARG00000006812	20:46795300-46830331	+	5478	0.0240142	0.799917	0.000520773	1612	2112	1964	736	1731	2490	27.9655	32.3386	28.1409	26.7417	30.9458	29.0335
ENSDARG00000006818	urod	uroporphyrinogen decarboxylase [Source:ZFIN;Acc:ZDB-GENE-000208-18]	protein_coding	ENSDARG00000006818	2:27900533-27920169	-	1292	0.231489	0.254917	0.000520773	94	110	125	34	78	140	6.91425	7.14135	7.59391	5.2378	5.91234	6.92131
ENSDARG00000006832	galnt9	polypeptide N-acetylgalactosaminyltransferase 9 [Source:ZFIN;Acc:ZDB-GENE-060526-21]	protein_coding	ENSDARG00000006832	5:16296116-16492486	-	3468	0.0012786	0.988824	0.000520773	1041	1156	1205	506	965	1493	28.5267	27.9594	27.2726	29.0405	27.2506	27.4981
ENSDARG00000006837	mycn	v-myc avian myelocytomatosis viral oncogene neuroblastoma derived homolog [Source:ZFIN;Acc:ZDB-GENE-020711-1]	protein_coding	ENSDARG00000006837	20:33391548-33396505	+	2488	0.213341	0.0428429	0.000520773	588	654	706	252	466	750	22.4599	22.0484	22.2727	20.1596	18.3427	19.2546
ENSDARG00000006840	gnmt	glycine N-methyltransferase [Source:ZFIN;Acc:ZDB-GENE-040227-1]	protein_coding	ENSDARG00000006840	17:48885684-48899800	-	1355	0.0191107	0.969533	0.000520773	19	25	10	12	16	15	1.33258	1.54757	0.579267	1.76269	1.1564	0.70709
ENSDARG00000006848	PARP9	poly (ADP-ribose) polymerase family, member 9 [Source:HGNC Symbol;Acc:HGNC:24118]	protein_coding	ENSDARG00000006848	9:23947592-23954611	-	2801	-0.55662	0.466102	0.000520773	4	9	3	2	10	9	0.135715	0.269513	0.0840671	0.142118	0.349634	0.205235
ENSDARG00000006849	asic2	acid-sensing (proton-gated) ion channel 2 [Source:ZFIN;Acc:ZDB-GENE-040513-4]	protein_coding	ENSDARG00000006849	3:37682409-38484082	+	3215	-0.129511	0.256012	0.000520773	468	572	649	284	485	837	13.8339	14.9233	15.8446	17.5821	14.7737	16.629
ENSDARG00000006859	nkain1	Na+/K+ transporting ATPase interacting 1 [Source:ZFIN;Acc:ZDB-GENE-040426-1472]	protein_coding	ENSDARG00000006859	19:43448334-43461946	+	2715	0.0392755	0.696137	0.000520773	1330	1312	1567	633	1088	1843	46.5545	40.5335	45.302	46.4052	39.2452	43.3589
ENSDARG00000006862	kifap3b	kinesin-associated protein 3b [Source:ZFIN;Acc:ZDB-GENE-030131-2219]	protein_coding	ENSDARG00000006862	2:23567248-23637850	+	4009	-0.0228481	0.788326	0.000520773	1359	1473	1626	629	1332	2034	32.2154	30.8189	31.8348	31.2282	32.5383	32.4069
ENSDARG00000006863	CCDC108	coiled-coil domain containing 108 [Source:HGNC Symbol;Acc:HGNC:25325]	protein_coding	ENSDARG00000006863	9:7754322-7794639	+	5517	-0.126927	0.733234	0.000520773	27	26	26	15	18	43	0.465094	0.395294	0.369903	0.541154	0.319519	0.497838
ENSDARG00000006865	glra4a	glycine receptor, alpha 4a [Source:ZFIN;Acc:ZDB-GENE-010410-3]	protein_coding	ENSDARG00000006865	14:38661801-38734225	-	2971	-0.112172	0.524954	0.000520773	123	126	143	64	123	182	3.93444	3.55728	3.77791	4.28756	4.05443	3.91283
ENSDARG00000006868	trh	thyrotropin-releasing hormone [Source:ZFIN;Acc:ZDB-GENE-020930-1]	protein_coding	ENSDARG00000006868	8:54107706-54110479	-	1775	0.0368501	0.775552	0.000520773	282	370	418	152	304	449	15.0984	17.4845	18.484	17.0443	16.7727	16.1574
ENSDARG00000006869	stx17	syntaxin 17 [Source:ZFIN;Acc:ZDB-GENE-041114-164]	protein_coding	ENSDARG00000006869	16:27449093-27470837	+	1573	0.00137672	0.996622	0.000520773	26	36	55	19	31	50	1.57081	1.91966	2.74443	2.40413	1.93001	2.03032
ENSDARG00000006877	enpp4	ectonucleotide pyrophosphatase/phosphodiesterase 4 [Source:ZFIN;Acc:ZDB-GENE-050417-444]	protein_coding	ENSDARG00000006877	17:5441917-5453418	-	1938	0.165257	0.522885	0.000520773	76	63	79	32	40	101	3.72683	2.7267	3.19957	3.28647	2.02131	3.32882
ENSDARG00000006878	phf21aa	PHD finger protein 21Aa [Source:ZFIN;Acc:ZDB-GENE-050208-99]	protein_coding	ENSDARG00000006878	7:38552757-38590524	-	3159	-0.0289914	0.817641	0.000520773	543	812	691	270	678	888	16.3354	21.5604	17.1691	17.0117	21.0188	17.955
ENSDARG00000006889	mpped2a	metallophosphoesterase domain containing 2a [Source:ZFIN;Acc:ZDB-GENE-050417-241]	protein_coding	ENSDARG00000006889	7:16096911-16209238	+	2456	-0.0323518	0.749271	0.000520773	1272	1739	1621	731	1336	1994	49.2197	59.3911	51.8051	59.2409	53.2728	51.8584
ENSDARG00000006891	kcns3a	potassium voltage-gated channel, delayed-rectifier, subfamily S, member 3a [Source:ZFIN;Acc:ZDB-GENE-080723-45]	protein_coding	ENSDARG00000006891	13:32445326-32446936	-	1610	0.492619	0.536647	0.000520773	6	6	10	0	3	13	0.354165	0.31259	0.48752	0	0.182483	0.515751
ENSDARG00000006892	myo3b	myosin IIIB [Source:ZFIN;Acc:ZDB-GENE-070706-2]	protein_coding	ENSDARG00000006892	9:3727828-3895145	-	3890	0.0295807	0.906394	0.000520773	54	67	66	22	61	79	1.31924	1.44469	1.33172	1.12566	1.5357	1.29718
ENSDARG00000006894	oprk1	opioid receptor, kappa 1 [Source:ZFIN;Acc:ZDB-GENE-030729-1]	protein_coding	ENSDARG00000006894	2:30895330-30903034	+	1486	-0.0317504	0.76936	0.000520773	803	905	881	333	865	1158	51.3543	51.0834	46.5345	44.6024	57.0065	49.7751
ENSDARG00000006896	lhx6	LIM homeobox 6 [Source:ZFIN;Acc:ZDB-GENE-041025-1]	protein_coding	ENSDARG00000006896	10:9539142-9561661	+	3278	0.0305454	0.797627	0.000520773	434	594	544	224	469	639	12.5823	15.1994	13.0259	13.601	14.0117	12.4513
ENSDARG00000006899	far1	fatty acyl CoA reductase 1 [Source:ZFIN;Acc:ZDB-GENE-040426-2908]	protein_coding	ENSDARG00000006899	25:15983512-16033278	+	2787	0.043918	0.729289	0.000520773	341	437	398	143	352	523	11.6278	13.1521	11.2089	10.2125	12.3689	11.9864
ENSDARG00000006900	impdh2	IMP (inosine 5'-monophosphate) dehydrogenase 2 [Source:ZFIN;Acc:ZDB-GENE-030114-5]	protein_coding	ENSDARG00000006900	8:26040452-26060002	+	2481	9.49461e-05	0.999543	0.000520773	163	187	168	70	141	253	6.24368	6.32215	5.31497	5.6157	5.5657	6.51353
ENSDARG00000006901	AEBP1 (1 of 2)	AE binding protein 1 [Source:HGNC Symbol;Acc:HGNC:303]	protein_coding	ENSDARG00000006901	8:44765666-44806787	+	3969	-0.00275364	0.991033	0.000520773	58	60	77	24	59	91	1.38876	1.268	1.52275	1.20355	1.45579	1.46448
ENSDARG00000006911	wnt8b	wingless-type MMTV integration site family, member 8b [Source:ZFIN;Acc:ZDB-GENE-990415-279]	protein_coding	ENSDARG00000006911	13:29860639-29875810	-	3669	-0.152025	0.147548	0.000520773	529	642	649	275	624	877	13.7021	14.677	13.884	14.9182	16.6557	15.2677
ENSDARG00000006915	arl8ba	ADP-ribosylation factor-like 8Ba [Source:ZFIN;Acc:ZDB-GENE-030131-9370]	protein_coding	ENSDARG00000006915	6:42954423-42973648	-	1772	0.0589865	0.687171	0.000520773	193	228	232	88	187	275	10.3508	10.7925	10.2764	9.88443	10.3349	9.91269
ENSDARG00000006916	VMAC	vimentin-type intermediate filament associated coiled-coil protein [Source:HGNC Symbol;Acc:HGNC:33803]	protein_coding	ENSDARG00000006916	11:6421057-6424900	+	921	0.0159612	0.949108	0.000520773	64	62	68	22	53	100	6.6039	5.64653	5.79519	4.7544	5.63564	6.93527
ENSDARG00000006921	lrp5	low density lipoprotein receptor-related protein 5 [Source:ZFIN;Acc:ZDB-GENE-050518-2]	protein_coding	ENSDARG00000006921	25:10546343-10672001	-	8730	-0.0444216	0.687534	0.000520773	774	1068	898	383	859	1251	8.42571	10.2614	8.07384	8.73207	9.63621	9.15305
ENSDARG00000006923	cacna1ab	calcium channel, voltage-dependent, P/Q type, alpha 1A subunit, b [Source:ZFIN;Acc:ZDB-GENE-090514-3]	protein_coding	ENSDARG00000006923	11:30570758-30779151	+	8763	-0.00200942	0.985577	0.000520773	2590	3993	3624	1280	3141	4732	28.0884	38.2205	32.4604	29.073	35.1028	34.4917
ENSDARG00000006924	FBXO38	F-box protein 38 [Source:HGNC Symbol;Acc:HGNC:28844]	protein_coding	ENSDARG00000006924	14:38316532-38349449	+	5147	-0.0662973	0.599078	0.000520773	454	608	531	208	552	718	8.38266	9.9083	8.09764	8.04344	10.503	8.91031
ENSDARG00000006963	cse1l	CSE1 chromosome segregation 1-like (yeast) [Source:ZFIN;Acc:ZDB-GENE-990603-1]	protein_coding	ENSDARG00000006963	11:5522382-5543878	+	4095	0.0484976	0.628426	0.000520773	1249	1690	1523	588	1338	1858	28.986	34.6165	29.192	28.5796	31.9985	28.9811
ENSDARG00000006978	zak	sterile alpha motif and leucine zipper containing kinase AZK [Source:ZFIN;Acc:ZDB-GENE-070912-386]	protein_coding	ENSDARG00000006978	9:2890882-2930145	-	2543	-0.278799	0.501863	0.000520773	14	20	24	9	18	36	0.523193	0.65968	0.740769	0.704416	0.693192	0.90423
ENSDARG00000006981	ccdc113	coiled-coil domain containing 113 [Source:ZFIN;Acc:ZDB-GENE-041010-163]	protein_coding	ENSDARG00000006981	25:13566205-13571829	+	1144	0.0482139	0.911365	0.000520773	19	18	21	7	17	26	1.57837	1.31976	1.44083	1.21788	1.45529	1.45168
ENSDARG00000006983	celf3b	cugbp, Elav-like family member 3b [Source:ZFIN;Acc:ZDB-GENE-110408-50]	protein_coding	ENSDARG00000006983	16:1306496-1336651	+	2054	0.162619	0.166622	0.000520773	455	512	488	196	359	584	21.0519	20.9083	18.6482	18.9928	17.1167	18.1608
ENSDARG00000006990	CRELD1 (1 of 2)	cysteine-rich with EGF-like domains 1 [Source:HGNC Symbol;Acc:HGNC:14630]	protein_coding	ENSDARG00000006990	8:54089726-54097634	+	1406	0.0162389	0.891878	0.000520773	367	407	412	174	329	525	24.8062	24.2806	23.0001	24.6318	22.9159	23.8505
ENSDARG00000007025	ttc9c	tetratricopeptide repeat domain 9C [Source:ZFIN;Acc:ZDB-GENE-040426-1053]	protein_coding	ENSDARG00000007025	14:46362715-46376443	+	1071	0.0976625	0.794321	0.000520773	33	22	30	13	23	33	2.92823	1.72299	2.19862	2.41594	2.10313	1.9681
ENSDARG00000007034	hnrpkl	heterogeneous nuclear ribonucleoprotein K, like [Source:ZFIN;Acc:ZDB-GENE-040426-1923]	protein_coding	ENSDARG00000007034	5:54933637-54955030	-	2893	-0.0100447	0.908164	0.000520773	2868	3022	3300	1428	2553	4017	94.213	87.6185	89.5331	98.2455	86.423	88.6903
ENSDARG00000007045	cnot4a	CCR4-NOT transcription complex, subunit 4a [Source:ZFIN;Acc:ZDB-GENE-090313-262]	protein_coding	ENSDARG00000007045	25:19906077-19927200	-	3716	0.10808	0.496912	0.000520773	211	363	297	122	216	365	5.39618	8.19371	6.27334	6.53457	5.69253	6.27393
ENSDARG00000007065	mrps18b	mitochondrial ribosomal protein S18B [Source:ZFIN;Acc:ZDB-GENE-050417-278]	protein_coding	ENSDARG00000007065	19:30835803-30841588	+	1124	0.0550004	0.711808	0.000520773	271	242	285	126	208	330	22.9131	18.0592	19.902	22.3119	18.1228	18.753
ENSDARG00000007077	si:dkey-145p14.5	si:dkey-145p14.5 [Source:ZFIN;Acc:ZDB-GENE-041008-117]	protein_coding	ENSDARG00000007077	9:33049408-33064822	+	5838	-0.0311195	0.824674	0.000520773	247	246	291	104	227	387	4.0208	3.53444	3.91243	3.5457	3.80793	4.23418
ENSDARG00000007081	pias4a	protein inhibitor of activated STAT, 4a [Source:ZFIN;Acc:ZDB-GENE-040426-2734]	protein_coding	ENSDARG00000007081	22:20381431-20394682	-	4101	-0.0454491	0.634039	0.000520773	987	1126	1179	528	953	1447	22.8722	23.0302	22.5654	25.6258	22.7578	22.5373
ENSDARG00000007092	xab2	XPA binding protein 2 [Source:ZFIN;Acc:ZDB-GENE-040426-685]	protein_coding	ENSDARG00000007092	3:53062376-53095884	+	2903	0.00362724	0.974054	0.000520773	482	521	527	211	464	669	15.779	15.0536	14.2489	14.4667	15.653	14.7198
ENSDARG00000007097	her13	hairy-related 13 [Source:ZFIN;Acc:ZDB-GENE-050228-1]	protein_coding	ENSDARG00000007097	15:7190430-7193386	+	1526	-0.0581599	0.65803	0.000520773	299	390	386	133	357	511	18.6207	21.4368	19.8541	17.3472	22.9108	21.3889
ENSDARG00000007098	itm2ba	integral membrane protein 2Ba [Source:ZFIN;Acc:ZDB-GENE-030131-2352]	protein_coding	ENSDARG00000007098	6:9779985-9791319	-	1859	-0.0259627	0.781382	0.000520773	2127	2144	2542	1067	1863	3092	108.735	96.7376	107.328	114.24	98.1433	106.239
ENSDARG00000007099	cx43.4	connexin 43.4 [Source:ZFIN;Acc:ZDB-GENE-990415-38]	protein_coding	ENSDARG00000007099	9:46605107-46615368	-	2391	0.021853	0.892751	0.000520773	158	243	249	103	176	268	6.27997	8.52465	8.17406	8.57414	7.20875	7.15942
ENSDARG00000007108	lipia	lipase, member Ia [Source:ZFIN;Acc:ZDB-GENE-040801-242]	protein_coding	ENSDARG00000007108	21:34910542-34938382	-	2002	-0.294312	0.652588	0.000520773	8	7	7	4	7	13	0.379757	0.293281	0.274443	0.397675	0.342422	0.414765
ENSDARG00000007125	asb6	ankyrin repeat and SOCS box containing 6 [Source:ZFIN;Acc:ZDB-GENE-050522-338]	protein_coding	ENSDARG00000007125	8:6859670-6875190	-	1976	0.0132233	0.941293	0.000520773	138	145	185	59	118	243	6.637	6.15504	7.34857	5.94289	5.8482	7.85493
ENSDARG00000007127	acat2	acetyl-CoA acetyltransferase 2 [Source:ZFIN;Acc:ZDB-GENE-990714-22]	protein_coding	ENSDARG00000007127	20:31019715-31028267	-	1977	0.0502697	0.666314	0.000520773	396	436	463	173	385	539	19.0357	18.4982	18.382	17.417	19.0713	17.4143
ENSDARG00000007129	slc6a16a	solute carrier family 6, member 16a [Source:ZFIN;Acc:ZDB-GENE-061009-43]	protein_coding	ENSDARG00000007129	3:16401345-16443752	+	4614	-0.0656411	0.705063	0.000520773	147	160	220	83	134	269	3.02775	2.90866	3.74251	3.58041	2.84416	3.7239
ENSDARG00000007130	mrto4	MRT4 homolog, ribosome maturation factor [Source:ZFIN;Acc:ZDB-GENE-050417-142]	protein_coding	ENSDARG00000007130	11:41233821-41241747	-	1068	-0.00339893	0.982263	0.000520773	176	206	206	91	170	250	15.6611	16.1788	15.1396	16.9591	15.5885	14.9517
ENSDARG00000007135	cnot3a	CCR4-NOT transcription complex, subunit 3a [Source:ZFIN;Acc:ZDB-GENE-040927-6]	protein_coding	ENSDARG00000007135	16:32156165-32174315	-	4221	0.0141752	0.892693	0.000520773	734	1001	950	352	817	1177	16.5257	19.8915	17.6655	16.5982	18.9554	17.8108
ENSDARG00000007136	sh3bp5lb	SH3-binding domain protein 5-like, b [Source:ZFIN;Acc:ZDB-GENE-060503-310]	protein_coding	ENSDARG00000007136	19:27698848-27730839	-	6187	-0.0920346	0.399663	0.000520773	545	614	639	297	507	867	8.37137	8.32412	8.1066	9.55453	8.02518	8.9508
ENSDARG00000007141	psmc3	proteasome (prosome, macropain) 26S subunit, ATPase, 3 [Source:ZFIN;Acc:ZDB-GENE-030131-666]	protein_coding	ENSDARG00000007141	7:38408775-38413896	+	1677	0.04685	0.625202	0.000520773	1414	1526	1517	662	1258	1801	80.1302	76.3258	71.002	78.5702	73.464	68.5967
ENSDARG00000007149	nadl1.2	neural adhesion molecule L1.2 [Source:ZFIN;Acc:ZDB-GENE-990415-10]	protein_coding	ENSDARG00000007149	23:28656323-28755234	+	4119	0.023844	0.745903	0.000520773	4467	5090	5457	2079	4225	6721	103.063	103.652	103.987	100.461	100.453	104.223
ENSDARG00000007151	kcnk2b	potassium channel, subfamily K, member 2b [Source:ZFIN;Acc:ZDB-GENE-051120-69]	protein_coding	ENSDARG00000007151	20:601657-615665	+	1470	-0.0505237	0.749046	0.000520773	197	260	250	80	212	380	12.7359	14.8356	13.3488	10.8319	14.1236	16.5116
ENSDARG00000007169	itgb1bp1	integrin beta 1 binding protein 1 [Source:ZFIN;Acc:ZDB-GENE-051113-264]	protein_coding	ENSDARG00000007169	17:35277667-35290413	-	1394	-0.0278641	0.894817	0.000520773	90	97	141	44	82	175	6.13564	5.83659	7.93916	6.28236	5.76074	8.01859
ENSDARG00000007171	aig1	androgen-induced 1 (H. sapiens) [Source:ZFIN;Acc:ZDB-GENE-041014-358]	protein_coding	ENSDARG00000007171	20:37758349-37833886	+	1897	-0.0571803	0.686637	0.000520773	207	232	277	108	206	340	10.3701	10.2582	11.4612	11.3315	10.6347	11.4481
ENSDARG00000007172	plxna3	plexin A3 [Source:ZFIN;Acc:ZDB-GENE-070613-1]	protein_coding	ENSDARG00000007172	8:9184098-9531926	-	6621	0.161619	0.0523827	0.000520773	6859	8536	8394	2773	6548	9632	98.4503	108.139	99.5092	83.3603	96.8528	92.9214
ENSDARG00000007175	recql	RecQ protein-like (DNA helicase Q1-like) [Source:ZFIN;Acc:ZDB-GENE-050809-134]	protein_coding	ENSDARG00000007175	4:17436142-17549294	+	3428	0.0113194	0.947686	0.000520773	267	376	332	113	375	355	7.40202	9.20019	7.60178	6.56101	10.7132	6.6147
ENSDARG00000007179	sash1a	SAM and SH3 domain containing 1a [Source:ZFIN;Acc:ZDB-GENE-030131-9960]	protein_coding	ENSDARG00000007179	20:31525939-31840938	-	9005	-0.0205775	0.809145	0.000520773	1588	1881	1940	728	1648	2499	16.7589	17.5208	16.9097	16.0909	17.9226	17.7258
ENSDARG00000007180	slc30a4	solute carrier family 30 (zinc transporter), member 4 [Source:ZFIN;Acc:ZDB-GENE-040426-1408]	protein_coding	ENSDARG00000007180	18:5657370-5674422	+	3196	0.0897971	0.573958	0.000520773	168	180	216	77	140	251	4.99554	4.72406	5.30475	4.79531	4.28991	5.01637
ENSDARG00000007181	nadk2	NAD kinase 2, mitochondrial [Source:ZFIN;Acc:ZDB-GENE-040801-202]	protein_coding	ENSDARG00000007181	21:22293347-22310098	+	2147	0.0509745	0.759612	0.000520773	147	169	178	61	155	204	6.50677	6.60244	6.50738	5.65497	7.07012	6.06905
ENSDARG00000007184	zbtb16a	zinc finger and BTB domain containing 16a [Source:ZFIN;Acc:ZDB-GENE-030131-1989]	protein_coding	ENSDARG00000007184	21:23124768-23271216	-	5119	-0.0844251	0.399932	0.000520773	1219	1524	1338	607	1339	1837	22.6307	24.9718	20.5158	23.6013	25.6167	22.9217
ENSDARG00000007186	ppp1r8a	protein phosphatase 1, regulatory subunit 8a [Source:ZFIN;Acc:ZDB-GENE-060503-681]	protein_coding	ENSDARG00000007186	19:15617634-15628153	+	1282	0.00371494	0.985085	0.000520773	93	134	116	42	113	147	6.89406	8.76732	7.10212	6.5207	8.63212	7.32406
ENSDARG00000007195	GRM2 (2 of 2)	glutamate receptor, metabotropic 2 [Source:HGNC Symbol;Acc:HGNC:4594]	protein_coding	ENSDARG00000007195	11:35896292-35954668	+	5263	0.0588379	0.601976	0.000520773	1399	1908	2042	602	1627	2410	25.2618	30.4085	30.4537	22.7665	30.2748	29.2487
ENSDARG00000007196	rae1	ribonucleic acid export 1 [Source:ZFIN;Acc:ZDB-GENE-040426-1029]	protein_coding	ENSDARG00000007196	6:20266404-20273840	+	2068	0.0706702	0.498883	0.000520773	650	694	698	268	579	873	29.8705	28.1487	26.4925	25.7939	27.4192	26.9641
ENSDARG00000007198	mta1	metastasis associated 1 [Source:ZFIN;Acc:ZDB-GENE-131121-353]	protein_coding	ENSDARG00000007198	17:37563222-37671306	+	3711	-0.0349789	0.728829	0.000520773	766	1007	939	377	812	1272	19.6163	22.7608	19.8606	20.2201	21.4285	21.8937
ENSDARG00000007204	si:ch211-195b21.5	si:ch211-195b21.5 [Source:ZFIN;Acc:ZDB-GENE-030131-954]	protein_coding	ENSDARG00000007204	17:23202323-23212998	+	2951	0.111758	0.386058	0.000520773	405	561	682	226	423	669	13.0426	15.9457	18.1398	15.2431	14.0378	14.4804
ENSDARG00000007207	cnpy2	canopy 2 [Source:ZFIN;Acc:ZDB-GENE-060315-4]	protein_coding	ENSDARG00000007207	11:2473470-2479745	-	1071	-0.232092	0.238218	0.000520773	88	100	118	48	119	146	7.8086	7.83178	8.6479	8.92041	10.8814	8.70735
ENSDARG00000007216	abce1	ATP-binding cassette, sub-family E (OABP), member 1 [Source:ZFIN;Acc:ZDB-GENE-040426-1995]	protein_coding	ENSDARG00000007216	23:43894303-43916549	-	2525	-0.036908	0.673918	0.000520773	1852	1981	2001	883	1753	2579	69.7043	65.8071	62.2019	69.6037	67.9904	65.2398
ENSDARG00000007217	wdr55	WD repeat domain 55 [Source:ZFIN;Acc:ZDB-GENE-040924-7]	protein_coding	ENSDARG00000007217	21:34780323-34805752	+	2152	0.193386	0.337706	0.000520773	110	107	125	52	82	122	4.8577	4.17053	4.55917	4.80943	3.73163	3.6211
ENSDARG00000007219	actn1	actinin, alpha 1 [Source:ZFIN;Acc:ZDB-GENE-081113-4]	protein_coding	ENSDARG00000007219	13:36195255-36265670	-	4390	-0.0311602	0.813587	0.000520773	306	437	402	146	341	563	6.62425	8.34962	7.18753	6.61944	7.60706	8.19156
ENSDARG00000007220	ncam1b	neural cell adhesion molecule 1b [Source:ZFIN;Acc:ZDB-GENE-010822-2]	protein_coding	ENSDARG00000007220	15:18431301-18638742	-	5553	-0.0637722	0.517157	0.000520773	1081	1379	1328	504	1233	1793	18.5003	20.8299	18.771	18.0649	21.7452	20.6241
ENSDARG00000007221	pbk	PDZ binding kinase [Source:ZFIN;Acc:ZDB-GENE-030523-2]	protein_coding	ENSDARG00000007221	20:39456849-39465127	-	1839	0.132165	0.411813	0.000520773	250	218	226	102	178	270	12.9193	9.94316	9.64594	11.0395	9.47906	9.37788
ENSDARG00000007231	ryk	receptor-like tyrosine kinase [Source:ZFIN;Acc:ZDB-GENE-070209-277]	protein_coding	ENSDARG00000007231	6:27523903-27625140	+	3984	-0.0387091	0.724529	0.000520773	520	683	627	264	564	818	12.4041	14.3797	12.3528	13.1892	13.8639	13.1147
ENSDARG00000007241	mycb	v-myc avian myelocytomatosis viral oncogene homolog b [Source:ZFIN;Acc:ZDB-GENE-040426-780]	protein_coding	ENSDARG00000007241	2:32033037-32035153	+	1822	-0.087124	0.684192	0.000520773	92	135	165	65	85	218	4.79865	6.21492	7.1081	7.10065	4.56875	7.64242
ENSDARG00000007244	acp2	acid phosphatase 2, lysosomal [Source:ZFIN;Acc:ZDB-GENE-050306-40]	protein_coding	ENSDARG00000007244	7:39089785-39101233	+	1974	-0.0388701	0.786214	0.000520773	213	237	285	100	240	322	10.2545	10.0705	11.3322	10.0829	11.9067	10.4191
ENSDARG00000007245	rundc3aa	RUN domain containing 3Aa [Source:ZFIN;Acc:ZDB-GENE-130530-533]	protein_coding	ENSDARG00000007245	3:20867771-20888100	-	2358	-0.055505	0.643912	0.000520773	351	402	440	194	344	534	14.1463	14.2999	14.6463	16.3754	14.287	14.4651
ENSDARG00000007247	ric8a	RIC8 guanine nucleotide exchange factor A [Source:ZFIN;Acc:ZDB-GENE-040927-18]	protein_coding	ENSDARG00000007247	25:10362218-10386420	+	2500	0.0490253	0.676205	0.000520773	525	492	550	214	427	704	19.9572	16.5073	17.2679	17.0375	16.7269	17.9869
ENSDARG00000007250	use1	unconventional SNARE in the ER 1 homolog (S. cerevisiae) [Source:ZFIN;Acc:ZDB-GENE-040426-1015]	protein_coding	ENSDARG00000007250	22:11041159-11049386	-	1852	-0.0123839	0.935958	0.000520773	306	251	287	104	252	420	15.7022	11.368	12.1635	11.177	13.3256	14.4854
ENSDARG00000007257	rab5ab	RAB5A, member RAS oncogene family, b [Source:ZFIN;Acc:ZDB-GENE-040122-3]	protein_coding	ENSDARG00000007257	16:49423408-49437413	+	1279	0.0396476	0.779732	0.000520773	266	335	375	140	231	470	19.7647	21.9697	23.0133	21.7866	17.6876	23.472
ENSDARG00000007264	gbas	glioblastoma amplified sequence [Source:ZFIN;Acc:ZDB-GENE-991008-18]	protein_coding	ENSDARG00000007264	15:494879-504604	+	1386	0.104907	0.375725	0.000520773	683	607	721	287	509	840	46.8314	36.7346	40.831	41.2146	35.9651	38.7114
ENSDARG00000007271	mynn	myoneurin [Source:ZFIN;Acc:ZDB-GENE-030131-5378]	protein_coding	ENSDARG00000007271	24:26183745-26198361	+	3243	0.0141351	0.900876	0.000520773	515	621	559	252	487	721	15.0918	16.0618	13.5295	15.4663	14.7065	14.2007
ENSDARG00000007275	si:ch211-251b21.1	si:ch211-251b21.1 [Source:ZFIN;Acc:ZDB-GENE-060809-5]	protein_coding	ENSDARG00000007275	8:47644445-47676034	+	2261	0.0363891	0.628774	0.000520773	5880	6669	7554	2669	5772	8909	247.148	247.406	262.237	234.953	250.007	251.681
ENSDARG00000007278	ect2	epithelial cell transforming 2 [Source:ZFIN;Acc:ZDB-GENE-040831-2]	protein_coding	ENSDARG00000007278	11:10404944-10472696	-	4294	0.108332	0.534451	0.000520773	205	308	234	77	246	296	4.53703	6.01643	4.27732	3.56912	5.61048	4.40304
ENSDARG00000007279	yipf5	Yip1 domain family, member 5 [Source:ZFIN;Acc:ZDB-GENE-040426-1057]	protein_coding	ENSDARG00000007279	21:40907129-40915335	-	1430	0.101484	0.406041	0.000520773	463	426	523	193	365	601	30.7698	24.9875	28.7067	26.863	24.9968	26.8449
ENSDARG00000007285	mrpl57	mitochondrial ribosomal protein L57 [Source:ZFIN;Acc:ZDB-GENE-040426-1745]	protein_coding	ENSDARG00000007285	17:26590118-26592471	-	1394	0.00407358	0.979222	0.000520773	196	179	230	89	179	258	13.3621	10.7706	12.9504	12.7075	12.5753	11.8217
ENSDARG00000007289	METRNL (1 of 2)	meteorin, glial cell differentiation regulator-like [Source:HGNC Symbol;Acc:HGNC:27584]	protein_coding	ENSDARG00000007289	1:56656254-56668369	+	2695	-0.454521	0.517608	0.000520773	6	7	5	3	8	11	0.211579	0.217866	0.145623	0.221562	0.290709	0.260709
ENSDARG00000007294	aco2	aconitase 2, mitochondrial [Source:ZFIN;Acc:ZDB-GENE-030131-1390]	protein_coding	ENSDARG00000007294	12:18984696-18997302	-	3495	0.0015893	0.983197	0.000520773	3820	4242	4736	1804	3646	5818	103.871	101.806	106.361	102.736	102.164	106.328
ENSDARG00000007302	sh3gl3b	SH3-domain GRB2-like 3b [Source:ZFIN;Acc:ZDB-GENE-040121-4]	protein_coding	ENSDARG00000007302	25:19425002-19438380	+	2161	-0.139118	0.590389	0.000520773	66	46	79	26	59	105	2.90248	1.78547	2.8694	2.3947	2.67377	3.10354
ENSDARG00000007315	tmpoa	thymopoietin a [Source:ZFIN;Acc:ZDB-GENE-030131-6003]	protein_coding	ENSDARG00000007315	4:16868745-16887360	-	2587	0.143033	0.248089	0.000520773	345	472	471	152	346	536	12.6737	15.3037	14.2903	11.6945	13.0981	13.234
ENSDARG00000007320	rpl7	ribosomal protein L7 [Source:ZFIN;Acc:ZDB-GENE-030131-8654]	protein_coding	ENSDARG00000007320	2:30193942-30198820	-	1039	0.0951416	0.42222	0.000520773	7712	6403	8629	3434	5426	9486	705.394	516.913	651.873	657.836	511.436	583.163
ENSDARG00000007323	chmp4bb	charged multivesicular body protein 4Bb [Source:ZFIN;Acc:ZDB-GENE-040426-2812]	protein_coding	ENSDARG00000007323	8:45353855-45367229	+	1783	-0.106606	0.334585	0.000520773	750	701	822	362	749	1009	39.9751	32.9774	36.1858	40.4101	41.1394	36.1462
ENSDARG00000007329	tbx16	T-box 16 [Source:ZFIN;Acc:ZDB-GENE-990615-5]	protein_coding	ENSDARG00000007329	8:51747377-51767075	-	4949	0.487627	0.203789	0.000520773	37	56	24	9	33	32	0.7105	0.949118	0.380638	0.361958	0.653016	0.413005
ENSDARG00000007347	degs1	delta(4)-desaturase, sphingolipid 1 [Source:ZFIN;Acc:ZDB-GENE-030131-5283]	protein_coding	ENSDARG00000007347	13:371938-384552	+	1639	0.128551	0.394024	0.000520773	248	248	279	97	179	363	14.3798	12.6918	13.3611	11.7795	10.6955	14.1465
ENSDARG00000007349	dmrt1	doublesex and mab-3 related transcription factor 1 [Source:ZFIN;Acc:ZDB-GENE-050511-1]	protein_coding	ENSDARG00000007349	5:44344663-44391191	+	3461	-0.0228503	0.944817	0.000520773	37	42	29	17	35	43	1.01597	1.01788	0.65768	0.977643	0.990361	0.793578
ENSDARG00000007356	fgf20a	fibroblast growth factor 20a [Source:ZFIN;Acc:ZDB-GENE-060110-1]	protein_coding	ENSDARG00000007356	1:15700139-15701877	-	1107	-0.385019	0.420928	0.000520773	13	14	16	7	11	34	1.11603	1.06079	1.13446	1.25859	0.973133	1.9618
ENSDARG00000007359	UBL4A	ubiquitin-like 4A [Source:HGNC Symbol;Acc:HGNC:12505]	protein_coding	ENSDARG00000007359	8:50964753-50973867	+	845	0.224951	0.188536	0.000520773	208	187	262	96	136	253	23.393	18.5624	24.3368	22.6124	15.7619	19.1243
ENSDARG00000007362	sft2d1	SFT2 domain containing 1 [Source:ZFIN;Acc:ZDB-GENE-040426-1350]	protein_coding	ENSDARG00000007362	13:4239995-4272320	+	2571	0.0459191	0.796741	0.000520773	117	137	148	55	107	182	4.32478	4.4696	4.51833	4.25788	4.07576	4.5216
ENSDARG00000007369	tcf7l1b	transcription factor 7-like 1b (T-cell specific, HMG-box) [Source:ZFIN;Acc:ZDB-GENE-991110-10]	protein_coding	ENSDARG00000007369	8:52121214-52243593	-	4090	-0.0121084	0.939543	0.000520773	166	267	240	88	211	298	3.85713	5.47568	4.60581	4.28245	5.05227	4.65389
ENSDARG00000007370	dysf	dysferlin, limb girdle muscular dystrophy 2B (autosomal recessive) [Source:ZFIN;Acc:ZDB-GENE-070501-1]	protein_coding	ENSDARG00000007370	7:25289797-25426078	-	7140	0.20059	0.518867	0.000520773	43	62	49	11	56	53	0.572335	0.728355	0.538661	0.306639	0.768099	0.474133
ENSDARG00000007377	odc1	ornithine decarboxylase 1 [Source:ZFIN;Acc:ZDB-GENE-010816-1]	protein_coding	ENSDARG00000007377	17:51654872-51668516	+	2359	0.049783	0.683615	0.000520773	757	925	1057	444	642	1168	30.4964	32.89	35.1694	37.4617	26.6523	31.6255
ENSDARG00000007383	kcnk6	potassium channel, subfamily K, member 6 [Source:ZFIN;Acc:ZDB-GENE-050309-213]	protein_coding	ENSDARG00000007383	18:46173085-46185444	-	4113	0.318412	0.134223	0.000520773	85	112	112	42	66	105	1.96399	2.28407	2.13736	2.03247	1.57149	1.63062
ENSDARG00000007385	cct7	chaperonin containing TCP1, subunit 7 (eta) [Source:ZFIN;Acc:ZDB-GENE-020419-7]	protein_coding	ENSDARG00000007385	7:59843214-59851172	-	2226	0.0244385	0.780919	0.000520773	2962	3318	3837	1538	2735	4273	126.456	125.026	135.296	137.519	120.326	122.611
ENSDARG00000007387	irf2a	interferon regulatory factor 2a [Source:ZFIN;Acc:ZDB-GENE-030131-4135]	protein_coding	ENSDARG00000007387	1:39141708-39162116	+	2421	-0.0357066	0.752518	0.000520773	518	634	689	250	614	785	20.3336	21.9657	22.3379	20.5531	24.8371	20.7108
ENSDARG00000007396	rnd3b	Rho family GTPase 3b [Source:ZFIN;Acc:ZDB-GENE-040718-331]	protein_coding	ENSDARG00000007396	9:23215454-23222949	-	1473	0.0434967	0.825134	0.000520773	177	130	168	74	107	228	11.4196	7.40271	8.95209	9.99912	7.11391	9.88678
ENSDARG00000007398	LRRK1	leucine-rich repeat kinase 1 [Source:HGNC Symbol;Acc:HGNC:18608]	protein_coding	ENSDARG00000007398	7:9281103-9471856	-	6135	0.0449487	0.761976	0.000520773	259	399	410	127	282	527	4.01204	5.45517	5.24551	4.12023	4.50155	5.4868
ENSDARG00000007405	strap	serine/threonine kinase receptor associated protein [Source:ZFIN;Acc:ZDB-GENE-040426-1110]	protein_coding	ENSDARG00000007405	4:16887854-16894075	-	1823	0.0524112	0.623693	0.000520773	701	751	777	325	567	998	36.5436	34.5544	33.4543	35.4838	30.4596	34.9677
ENSDARG00000007406	phox2a	paired-like homeobox 2a [Source:ZFIN;Acc:ZDB-GENE-000223-14]	protein_coding	ENSDARG00000007406	15:46976197-46984969	+	3891	-0.515831	0.458081	0.000520773	10	5	5	7	5	12	0.244241	0.107785	0.100862	0.358071	0.125845	0.196989
ENSDARG00000007409	ppifa	peptidylprolyl isomerase Fa [Source:ZFIN;Acc:ZDB-GENE-040912-52]	protein_coding	ENSDARG00000007409	13:30441721-30445349	+	1038	-0.0340569	0.872248	0.000520773	76	90	93	39	76	117	6.95819	7.27269	7.0324	7.47825	7.1704	7.19965
ENSDARG00000007412	slc2a1b	solute carrier family 2 (facilitated glucose transporter), member 1b [Source:ZFIN;Acc:ZDB-GENE-090915-1]	protein_coding	ENSDARG00000007412	6:48069935-48095583	-	1823	0.17554	0.36293	0.000520773	133	121	127	42	105	155	6.93338	5.56735	5.46808	4.58559	5.64066	5.43085
ENSDARG00000007413	arid2	AT rich interactive domain 2 (ARID, RFX-like) [Source:ZFIN;Acc:ZDB-GENE-030131-6311]	protein_coding	ENSDARG00000007413	4:1797784-1835034	-	6489	0.0438989	0.684403	0.000520773	724	1010	947	361	714	1231	10.6033	13.0555	11.4549	11.0729	10.7758	12.1172
ENSDARG00000007425	apol1	apolipoprotein L, 1 [Source:ZFIN;Acc:ZDB-GENE-030131-3217]	protein_coding	ENSDARG00000007425	2:37985656-37992397	+	2597	0.250433	0.615375	0.000520773	13	18	16	5	12	18	0.47572	0.581367	0.483578	0.383205	0.452519	0.442714
ENSDARG00000007429	ndor1	NADPH dependent diflavin oxidoreductase 1 [Source:ZFIN;Acc:ZDB-GENE-040426-1555]	protein_coding	ENSDARG00000007429	5:31890084-31898855	+	2368	-0.121745	0.491724	0.000520773	132	130	169	71	147	185	5.29752	4.60481	5.60174	5.96773	6.07943	4.99014
ENSDARG00000007430	prdm12b	PR domain containing 12b [Source:ZFIN;Acc:ZDB-GENE-041114-172]	protein_coding	ENSDARG00000007430	5:62817113-62821531	-	1995	0.0195525	0.856773	0.000520773	503	591	607	253	459	754	23.961	24.8482	23.8816	25.2412	22.5319	24.1408
ENSDARG00000007438	ube2ib	ubiquitin-conjugating enzyme E2Ib [Source:ZFIN;Acc:ZDB-GENE-990614-17]	protein_coding	ENSDARG00000007438	24:37213009-37227532	-	1324	0.0737899	0.405402	0.000520773	1374	1437	1632	622	1198	1868	98.6231	91.0371	96.7498	93.5051	88.6127	90.118
ENSDARG00000007443	fbxl18	F-box and leucine-rich repeat protein 18 [Source:ZFIN;Acc:ZDB-GENE-050913-65]	protein_coding	ENSDARG00000007443	1:7954050-7962830	-	2626	0.0200961	0.902387	0.000520773	164	173	173	65	158	223	5.93511	5.52588	5.17094	4.92665	5.89236	5.42416
ENSDARG00000007444	ift81	intraflagellar transport 81 homolog [Source:ZFIN;Acc:ZDB-GENE-040714-3]	protein_coding	ENSDARG00000007444	8:11604364-11643854	+	3840	-0.107073	0.472943	0.000520773	183	246	221	99	214	298	4.52897	5.37346	4.5173	5.13141	5.4577	4.95687
ENSDARG00000007449	slc25a39	solute carrier family 25, member 39 [Source:ZFIN;Acc:ZDB-GENE-040426-1250]	protein_coding	ENSDARG00000007449	3:29741976-29760658	-	2223	0.149265	0.223158	0.000520773	474	475	492	202	345	591	20.2637	17.9227	17.3718	18.0861	15.1987	16.9813
ENSDARG00000007461	srgap1a	SLIT-ROBO Rho GTPase activating protein 1a [Source:ZFIN;Acc:ZDB-GENE-050420-284]	protein_coding	ENSDARG00000007461	18:12898681-13088281	-	3945	-0.235438	0.034092	0.000520773	422	538	541	237	545	772	10.1659	11.4389	10.7639	11.9573	13.5293	12.4995
ENSDARG00000007477	fbxo8	F-box protein 8 [Source:ZFIN;Acc:ZDB-GENE-060421-7091]	protein_coding	ENSDARG00000007477	1:37626864-37642318	-	1815	-0.0548119	0.732035	0.000520773	174	184	191	94	150	250	9.11072	8.50337	8.2599	10.3082	8.0936	8.79804
ENSDARG00000007485	epc2	enhancer of polycomb homolog 2 (Drosophila) [Source:ZFIN;Acc:ZDB-GENE-040426-802]	protein_coding	ENSDARG00000007485	9:25536944-25555672	-	3111	-0.0574604	0.678452	0.000520773	355	548	575	248	439	606	10.8445	14.7751	14.5073	15.8666	13.8195	12.4421
ENSDARG00000007490	adrb1	adrenoceptor beta 1 [Source:ZFIN;Acc:ZDB-GENE-081022-145]	protein_coding	ENSDARG00000007490	12:30327262-30328845	-	1583	0.166986	0.570896	0.000520773	52	44	48	17	33	66	3.12178	2.33143	2.38001	2.13747	2.04155	2.66309
ENSDARG00000007494	st3gal8	ST3 beta-galactoside alpha-2,3-sialyltransferase 8 [Source:ZFIN;Acc:ZDB-GENE-050417-286]	protein_coding	ENSDARG00000007494	11:26330875-26352813	-	1919	0.0512489	0.78874	0.000520773	116	120	115	46	99	156	5.74464	5.24513	4.70371	4.77107	5.05228	5.19245
ENSDARG00000007496	ufl1	UFM1-specific ligase 1 [Source:ZFIN;Acc:ZDB-GENE-040426-1163]	protein_coding	ENSDARG00000007496	20:429877-450011	-	2872	-0.0509955	0.723877	0.000520773	236	253	299	131	204	376	7.80922	7.389	8.17156	9.07862	6.95621	8.36231
ENSDARG00000007523	kmt2e	lysine (K)-specific methyltransferase 2E [Source:ZFIN;Acc:ZDB-GENE-030131-4120]	protein_coding	ENSDARG00000007523	4:22703475-22751678	-	5497	-0.0610063	0.565131	0.000520773	920	1285	1374	490	1070	1764	15.9053	19.6077	19.6191	17.742	19.0627	20.4972
ENSDARG00000007526	ndufs2	NADH dehydrogenase (ubiquinone) Fe-S protein 2 [Source:ZFIN;Acc:ZDB-GENE-050522-273]	protein_coding	ENSDARG00000007526	7:18791482-18816272	-	1593	-0.00265362	0.979998	0.000520773	1128	1053	1212	510	906	1579	67.2935	55.445	59.718	63.7217	55.698	63.3124
ENSDARG00000007531	zcchc9	zinc finger, CCHC domain containing 9 [Source:ZFIN;Acc:ZDB-GENE-031030-9]	protein_coding	ENSDARG00000007531	10:43070528-43075771	+	1330	-0.0265026	0.88024	0.000520773	130	132	155	66	114	191	9.28906	8.32477	9.14741	9.877	8.39422	9.17285
ENSDARG00000007553	opn4.1	opsin 4.1 [Source:ZFIN;Acc:ZDB-GENE-030314-2]	protein_coding	ENSDARG00000007553	2:32859914-32863106	+	3192	0.863186	0.0901458	0.000520773	13	27	24	3	7	23	0.387044	0.709497	0.590155	0.187064	0.214764	0.460244
ENSDARG00000007560	sema3bl	sema domain, immunoglobulin domain (Ig), short basic domain, secreted, (semaphorin) 3bl [Source:ZFIN;Acc:ZDB-GENE-030131-2956]	protein_coding	ENSDARG00000007560	8:26502873-26554824	+	3253	0.0642343	0.610299	0.000520773	324	422	383	145	320	491	9.46544	10.8812	9.24129	8.8719	9.6337	9.64096
ENSDARG00000007561	cdh23	cadherin-related 23 [Source:ZFIN;Acc:ZDB-GENE-040513-7]	protein_coding	ENSDARG00000007561	13:42926033-43091249	+	9179	-0.144698	0.36301	0.000520773	182	301	271	100	242	409	1.88433	2.75056	2.31735	2.16839	2.58195	2.8461
ENSDARG00000007566	appbp2	amyloid beta precursor protein (cytoplasmic tail) binding protein 2 [Source:ZFIN;Acc:ZDB-GENE-030131-1715]	protein_coding	ENSDARG00000007566	15:23986998-24007596	-	2895	0.00753829	0.936111	0.000520773	998	1078	1091	451	937	1374	32.7614	31.2335	29.5797	31.0071	31.697	30.3152
ENSDARG00000007597	bloc1s4	biogenesis of lysosomal organelles complex-1, subunit 4, cappuccino [Source:ZFIN;Acc:ZDB-GENE-040801-215]	protein_coding	ENSDARG00000007597	19:26095314-26109505	-	1380	0.124697	0.477288	0.000520773	207	154	225	81	149	242	14.2551	9.36034	12.7974	11.6826	10.5739	11.2011
ENSDARG00000007601	zmynd8	zinc finger, MYND-type containing 8 [Source:ZFIN;Acc:ZDB-GENE-041119-1]	protein_coding	ENSDARG00000007601	11:18398653-18442200	-	6158	-0.047358	0.650953	0.000520773	551	697	750	277	609	938	8.50339	9.49386	9.5596	8.95309	9.68511	9.7294
ENSDARG00000007603	stxbp2	syntaxin binding protein 2 [Source:ZFIN;Acc:ZDB-GENE-040426-2482]	protein_coding	ENSDARG00000007603	3:52985898-53019622	+	2529	0.0755284	0.660841	0.000520773	145	192	191	53	159	242	5.44878	6.36799	5.92792	4.17119	6.15709	6.11208
ENSDARG00000007614	wwox	WW domain containing oxidoreductase [Source:ZFIN;Acc:ZDB-GENE-040426-858]	protein_coding	ENSDARG00000007614	25:36389834-36500147	-	1652	-0.106127	0.628301	0.000520773	72	80	82	35	71	117	4.14193	4.06191	3.89603	4.21688	4.20897	4.52375
ENSDARG00000007624	gins1	GINS complex subunit 1 (Psf1 homolog) [Source:ZFIN;Acc:ZDB-GENE-041010-184]	protein_coding	ENSDARG00000007624	13:9852854-9858880	+	1182	0.229021	0.322871	0.000520773	83	95	86	41	66	83	6.6733	6.74149	5.71083	6.90397	5.46832	4.48522
ENSDARG00000007630	mkrn2	makorin, ring finger protein, 2 [Source:ZFIN;Acc:ZDB-GENE-020213-2]	protein_coding	ENSDARG00000007630	11:516866-547980	-	2583	0.17344	0.372601	0.000520773	135	114	148	57	89	162	4.96695	3.70195	4.49734	4.39221	3.37437	4.00602
ENSDARG00000007639	cnot4b	CCR4-NOT transcription complex, subunit 4b [Source:ZFIN;Acc:ZDB-GENE-040426-1164]	protein_coding	ENSDARG00000007639	4:12244848-12287218	-	4501	0.172047	0.177836	0.000520773	330	468	503	166	329	511	6.96763	8.72141	8.77156	7.34061	7.15837	7.25161
ENSDARG00000007641	msx1a	muscle segment homeobox 1a [Source:ZFIN;Acc:ZDB-GENE-980526-312]	protein_coding	ENSDARG00000007641	14:241571-243457	+	1083	-0.4704	0.45128	0.000520773	8	6	9	4	11	13	0.702007	0.4647	0.652277	0.73513	0.994698	0.766721
ENSDARG00000007654	nsfa	N-ethylmaleimide-sensitive factor a [Source:ZFIN;Acc:ZDB-GENE-030616-37]	protein_coding	ENSDARG00000007654	3:34637402-34671561	-	3479	-0.0375023	0.626806	0.000520773	5338	5643	6386	2422	5219	8216	145.816	136.052	144.076	138.565	146.913	150.844
ENSDARG00000007657	ccnh	cyclin H [Source:ZFIN;Acc:ZDB-GENE-050320-13]	protein_coding	ENSDARG00000007657	5:47312428-47323929	-	1298	0.0274831	0.88299	0.000520773	116	135	136	53	127	149	8.49304	8.72387	8.22398	8.12707	9.582	7.3322
ENSDARG00000007663	amph	amphiphysin [Source:ZFIN;Acc:ZDB-GENE-040426-1711]	protein_coding	ENSDARG00000007663	2:31907810-31953867	-	4037	-0.0899123	0.288366	0.000520773	1686	1936	2257	869	1821	2814	39.6898	40.225	43.8825	42.8444	44.1752	44.5234
ENSDARG00000007671	ghrb	growth hormone receptor b [Source:ZFIN;Acc:ZDB-GENE-071119-4]	protein_coding	ENSDARG00000007671	21:20706239-20855258	-	4371	-0.111005	0.451278	0.000520773	192	214	257	93	200	347	4.17446	4.1066	4.61499	4.23482	4.48101	5.07074
ENSDARG00000007678	ttyh3b	tweety family member 3b [Source:ZFIN;Acc:ZDB-GENE-051120-105]	protein_coding	ENSDARG00000007678	1:11094743-11163553	-	6346	-0.00445459	0.953805	0.000520773	5574	6829	7329	2693	5784	9042	83.4732	90.2624	90.6489	84.4635	89.2597	91.0096
ENSDARG00000007682	ppdpfa	pancreatic progenitor cell differentiation and proliferation factor a [Source:ZFIN;Acc:ZDB-GENE-030219-204]	protein_coding	ENSDARG00000007682	8:23192080-23194796	+	1309	0.131333	0.578485	0.000520773	68	81	98	28	54	123	4.93684	5.19033	5.87631	4.25747	4.04	6.00189
ENSDARG00000007691	cul1b	cullin 1b [Source:ZFIN;Acc:ZDB-GENE-040426-2887]	protein_coding	ENSDARG00000007691	24:17220147-17255802	-	3430	-0.0617212	0.56297	0.000520773	783	914	830	340	821	1194	21.6944	22.3513	18.9934	19.7296	23.441	22.2348
ENSDARG00000007693	nfkbiab	nuclear factor of kappa light polypeptide gene enhancer in B-cells inhibitor, alpha b [Source:ZFIN;Acc:ZDB-GENE-030131-1819]	protein_coding	ENSDARG00000007693	17:12788567-12792670	+	1627	0.221629	0.0649595	0.000520773	400	417	455	156	304	504	23.3643	21.498	21.9504	19.084	18.2984	19.7864
ENSDARG00000007697	fabp7a	fatty acid binding protein 7, brain, a [Source:ZFIN;Acc:ZDB-GENE-000627-1]	protein_coding	ENSDARG00000007697	17:15425584-15427954	+	858	0.0993171	0.237434	0.000520773	3547	4024	4665	1709	3114	5104	392.875	393.387	426.759	396.449	355.434	379.967
ENSDARG00000007708	nsa2	NSA2 ribosome biogenesis homolog (S. cerevisiae) [Source:ZFIN;Acc:ZDB-GENE-030131-488]	protein_coding	ENSDARG00000007708	21:3638417-3645040	-	1162	0.0238213	0.84796	0.000520773	1965	1533	1919	847	1476	2276	160.708	110.659	129.624	145.081	124.396	125.109
ENSDARG00000007711	rab3il1	RAB3A interacting protein (rabin3)-like 1 [Source:ZFIN;Acc:ZDB-GENE-110921-5]	protein_coding	ENSDARG00000007711	25:2973439-2992370	+	2041	0.311779	0.461373	0.000520773	22	20	26	6	18	25	1.02438	0.821934	0.999881	0.585115	0.863687	0.782384
ENSDARG00000007720	sub1b	SUB1 homolog b (S. cerevisiae) [Source:ZFIN;Acc:ZDB-GENE-040718-209]	protein_coding	ENSDARG00000007720	5:40543409-40551177	+	871	-0.00132222	0.991517	0.000520773	503	466	576	251	427	649	54.882	44.8764	51.9066	57.3573	48.0106	47.5937
ENSDARG00000007722	nudt8	nudix (nucleoside diphosphate linked moiety X)-type motif 8 [Source:ZFIN;Acc:ZDB-GENE-061013-219]	protein_coding	ENSDARG00000007722	15:539033-545207	-	1644	0.318612	0.286033	0.000520773	50	44	60	18	27	66	2.89034	2.24492	2.86462	2.17923	1.60838	2.56428
ENSDARG00000007723	efnb1	ephrin-B1 [Source:ZFIN;Acc:ZDB-GENE-010618-2]	protein_coding	ENSDARG00000007723	5:35670862-35728535	-	1026	0.0957567	0.48635	0.000520773	248	351	325	115	262	385	22.9712	28.6952	24.863	22.3092	25.0081	23.9682
ENSDARG00000007727	rgl2	ral guanine nucleotide dissociation stimulator-like 2 [Source:ZFIN;Acc:ZDB-GENE-010131-1]	protein_coding	ENSDARG00000007727	16:45397436-45449794	-	2620	-0.101759	0.49322	0.000520773	205	219	235	93	191	352	7.43588	7.01121	7.04019	7.06504	7.13936	8.58152
ENSDARG00000007734	obfc1	oligonucleotide/oligosaccharide-binding fold containing 1 [Source:ZFIN;Acc:ZDB-GENE-040426-1390]	protein_coding	ENSDARG00000007734	1:46808655-46822252	+	1495	-0.207118	0.428892	0.000520773	42	63	55	27	57	76	2.66986	3.53467	2.88762	3.59464	3.73388	3.2471
ENSDARG00000007737	zyg11	zyg-11 homolog (C. elegans) [Source:ZFIN;Acc:ZDB-GENE-041014-17]	protein_coding	ENSDARG00000007737	20:16274097-16302296	+	3637	-0.0176701	0.882275	0.000520773	452	452	542	213	457	597	11.8107	10.4243	11.697	11.6565	12.3055	10.4846
ENSDARG00000007739	atp1a1a.2	ATPase, Na+/K+ transporting, alpha 1a polypeptide, tandem duplicate 2 [Source:ZFIN;Acc:ZDB-GENE-001212-2]	protein_coding	ENSDARG00000007739	1:1564307-1667865	+	5483	-0.0855897	0.395964	0.000520773	3417	3165	4066	1633	2987	5416	59.2252	48.4178	58.2059	59.279	53.3512	63.0933
ENSDARG00000007743	il15l	interleukin 15, like [Source:ZFIN;Acc:ZDB-GENE-041111-173]	protein_coding	ENSDARG00000007743	15:20416390-20427799	+	2809	-0.14686	0.703942	0.000520773	28	17	29	11	27	34	0.947297	0.50763	0.810334	0.779424	0.941324	0.773125
ENSDARG00000007744	tsr1	TSR1, 20S rRNA accumulation, homolog (S. cerevisiae) [Source:ZFIN;Acc:ZDB-GENE-030131-3762]	protein_coding	ENSDARG00000007744	15:25700060-25721066	+	2658	0.062351	0.670948	0.000520773	281	302	279	138	237	330	10.0469	9.5302	8.23886	10.3337	8.73214	7.93016
ENSDARG00000007745	uqcrfs1	ubiquinol-cytochrome c reductase, Rieske iron-sulfur polypeptide 1 [Source:ZFIN;Acc:ZDB-GENE-040426-2060]	protein_coding	ENSDARG00000007745	7:45128439-45131436	+	1588	0.0753732	0.466574	0.000520773	1460	1411	1900	652	1235	2104	87.374	74.5292	93.912	81.7203	76.1629	84.6288
ENSDARG00000007751	lmnl3	lamin L3 [Source:ZFIN;Acc:ZDB-GENE-020424-4]	protein_coding	ENSDARG00000007751	23:46000367-46012740	+	2169	-0.0599547	0.731214	0.000520773	124	156	204	74	154	206	5.43303	6.03274	7.38225	6.79055	6.95326	6.06639
ENSDARG00000007753	cpne2	copine II [Source:ZFIN;Acc:ZDB-GENE-030131-7896]	protein_coding	ENSDARG00000007753	18:17671335-17714396	+	2305	0.142334	0.132932	0.000520773	1667	1714	2149	693	1389	2373	68.7297	62.372	73.1785	59.8405	59.0145	65.7581
ENSDARG00000007755	wdr61	WD repeat domain 61 [Source:ZFIN;Acc:ZDB-GENE-040426-1851]	protein_coding	ENSDARG00000007755	25:6153588-6165158	-	1319	0.113737	0.460226	0.000520773	221	232	238	108	182	255	15.9231	14.7534	14.1628	16.2972	13.5131	12.3486
ENSDARG00000007760	spg21	spastic paraplegia 21 (autosomal recessive, Mast syndrome) [Source:ZFIN;Acc:ZDB-GENE-040426-2722]	protein_coding	ENSDARG00000007760	7:13373208-13395853	-	1407	0.100979	0.541705	0.000520773	174	161	229	73	153	237	11.7526	9.59802	12.775	10.3267	10.6494	10.7591
ENSDARG00000007764	klhdc10	kelch domain containing 10 [Source:ZFIN;Acc:ZDB-GENE-040426-776]	protein_coding	ENSDARG00000007764	4:14992160-15005163	-	3916	-0.0781432	0.492697	0.000520773	951	913	970	482	867	1203	23.079	19.5559	19.4423	24.4984	21.6822	19.6221
ENSDARG00000007774	vash2	vasohibin 2 [Source:ZFIN;Acc:ZDB-GENE-041014-355]	protein_coding	ENSDARG00000007774	20:37963291-38013643	+	5557	-0.0737595	0.44437	0.000520773	805	908	943	366	840	1285	13.7669	13.7055	13.3195	13.1091	14.8036	14.7702
ENSDARG00000007786	tmx2b	thioredoxin-related transmembrane protein 2b [Source:ZFIN;Acc:ZDB-GENE-040625-105]	protein_coding	ENSDARG00000007786	1:43867978-43880634	-	3447	-0.0937585	0.288225	0.000520773	1268	1370	1550	657	1243	2013	34.9589	33.3372	35.2946	37.9365	35.3148	37.3014
ENSDARG00000007788	atp2b1b	ATPase, Ca++ transporting, plasma membrane 1b [Source:ZFIN;Acc:ZDB-GENE-080409-1]	protein_coding	ENSDARG00000007788	25:19511761-19568156	-	5392	0.0385792	0.921339	0.000520773	26	24	23	8	23	33	0.458251	0.373346	0.334808	0.295306	0.417739	0.390919
ENSDARG00000007791	ppp2r1a	protein phosphatase 2, regulatory subunit A, alpha [Source:ZFIN;Acc:ZDB-GENE-040426-2700]	protein_coding	ENSDARG00000007791	5:57103004-57127879	+	2883	-0.0596834	0.44509	0.000520773	3197	3573	4034	1650	3191	4972	105.385	103.953	109.827	113.913	108.395	110.156
ENSDARG00000007795	cst3	cystatin C (amyloid angiopathy and cerebral hemorrhage) [Source:ZFIN;Acc:ZDB-GENE-030131-373]	protein_coding	ENSDARG00000007795	13:33566010-33574368	-	1678	0.0272661	0.83459	0.000520773	1054	808	1017	441	767	1259	59.6937	40.3896	47.5715	52.3094	44.7642	47.9244
ENSDARG00000007804	gas6	growth arrest-specific 6 [Source:ZFIN;Acc:ZDB-GENE-030131-7773]	protein_coding	ENSDARG00000007804	1:317535-358986	-	3613	-0.0760352	0.677491	0.000520773	224	149	251	91	180	318	5.89196	3.45914	5.45285	5.0131	4.87901	5.62188
ENSDARG00000007807	cyth3a	cytohesin 3a [Source:ZFIN;Acc:ZDB-GENE-120612-1]	protein_coding	ENSDARG00000007807	12:17382684-17440829	+	3275	-0.0296133	0.805537	0.000520773	364	379	453	161	365	557	10.5626	9.70684	10.8569	9.7847	10.9146	10.8634
ENSDARG00000007808	zdhhc16a	zinc finger, DHHC-type containing 16a [Source:ZFIN;Acc:ZDB-GENE-040426-1621]	protein_coding	ENSDARG00000007808	13:31249333-31259211	-	2906	-0.036537	0.797867	0.000520773	230	271	261	94	246	360	7.52163	7.8221	7.04958	6.43821	8.29023	7.91279
ENSDARG00000007812	sp3b	Sp3b transcription factor [Source:ZFIN;Acc:ZDB-GENE-110815-3]	protein_coding	ENSDARG00000007812	6:10486337-10504938	-	4540	0.0545809	0.554328	0.000520773	881	989	1100	410	822	1275	18.4417	18.2722	19.0176	17.9747	17.7314	17.9381
ENSDARG00000007813	RNPEPL1	arginyl aminopeptidase (aminopeptidase B)-like 1 [Source:HGNC Symbol;Acc:HGNC:10079]	protein_coding	ENSDARG00000007813	18:45866859-45888825	+	2475	0.167353	0.577766	0.000520773	37	56	44	15	39	54	1.42071	1.89785	1.39539	1.20628	1.54318	1.39361
ENSDARG00000007818	palm1b	paralemmin 1b [Source:ZFIN;Acc:ZDB-GENE-040426-1147]	protein_coding	ENSDARG00000007818	2:26581687-26628611	+	2464	-0.0593248	0.507201	0.000520773	1854	1870	2258	923	1749	2766	71.5071	63.6577	71.9285	74.5579	69.5146	71.7025
ENSDARG00000007823	atf3	activating transcription factor 3 [Source:ZFIN;Acc:ZDB-GENE-040426-728]	protein_coding	ENSDARG00000007823	20:37891753-37897858	+	2701	-0.0211225	0.920402	0.000520773	85	97	96	32	94	126	2.99071	3.01229	2.78975	2.35808	3.40824	2.97967
ENSDARG00000007824	camta1b	calmodulin binding transcription activator 1b [Source:ZFIN;Acc:ZDB-GENE-080229-1]	protein_coding	ENSDARG00000007824	11:39314638-39662704	+	9875	-0.00528276	0.945683	0.000520773	3004	3476	3667	1404	2911	4722	28.9096	29.5252	29.1469	28.2985	28.869	30.543
ENSDARG00000007825	map2k1	mitogen-activated protein kinase kinase 1 [Source:ZFIN;Acc:ZDB-GENE-040426-2759]	protein_coding	ENSDARG00000007825	18:19430053-19462099	+	2093	-0.0855356	0.321306	0.000520773	2331	2445	2970	1204	2293	3686	105.841	97.985	111.38	114.496	107.291	112.489
ENSDARG00000007836	ctsla	cathepsin La [Source:ZFIN;Acc:ZDB-GENE-030131-106]	protein_coding	ENSDARG00000007836	5:44204637-44210767	+	2083	0.1333	0.205148	0.000520773	1462	1416	1862	635	1139	2035	66.7019	57.0196	70.1631	60.676	53.5503	62.4019
ENSDARG00000007856	rtn4rl1a	reticulon 4 receptor-like 1a [Source:ZFIN;Acc:ZDB-GENE-091118-38]	protein_coding	ENSDARG00000007856	10:36009299-36015526	+	1064	0.0813201	0.78513	0.000520773	44	45	49	23	28	63	3.92999	3.54749	3.6147	4.30248	2.57717	3.782
ENSDARG00000007863	tra2a	transformer 2 alpha homolog (Drosophila) [Source:ZFIN;Acc:ZDB-GENE-040426-1391]	protein_coding	ENSDARG00000007863	19:20593563-20606487	+	2174	0.0415165	0.659203	0.000520773	993	1176	1286	508	920	1488	43.408	45.373	46.4301	46.509	41.4434	43.7186
ENSDARG00000007867	dazap2	DAZ associated protein 2 [Source:ZFIN;Acc:ZDB-GENE-030131-3036]	protein_coding	ENSDARG00000007867	23:33792070-33803021	+	2241	0.0142718	0.876908	0.000520773	1621	1800	1857	798	1389	2376	68.7418	67.3722	65.0411	70.8751	60.6998	67.7216
ENSDARG00000007869	ehd3	EH-domain containing 3 [Source:ZFIN;Acc:ZDB-GENE-041014-352]	protein_coding	ENSDARG00000007869	20:38298764-38338980	+	2680	-0.0482234	0.554635	0.000520773	1889	2141	2305	887	1980	2920	66.9849	67.0088	67.5078	65.8752	72.3532	69.5938
ENSDARG00000007885	fancl	Fanconi anemia, complementation group L [Source:ZFIN;Acc:ZDB-GENE-040426-1045]	protein_coding	ENSDARG00000007885	13:26573446-26650347	+	2029	0.0573202	0.885386	0.000520773	19	22	35	13	22	26	0.889921	0.909474	1.35395	1.27525	1.06186	0.818491
ENSDARG00000007886	slc35b2	solute carrier family 35 (adenosine 3'-phospho 5'-phosphosulfate transporter), member B2 [Source:ZFIN;Acc:ZDB-GENE-050213-1]	protein_coding	ENSDARG00000007886	20:51295463-51454060	-	3347	0.0561152	0.715944	0.000520773	180	190	231	85	157	266	5.11089	4.76154	5.41719	5.05471	4.59379	5.07632
ENSDARG00000007892	pdcd2	programmed cell death 2 [Source:ZFIN;Acc:ZDB-GENE-040426-1236]	protein_coding	ENSDARG00000007892	13:24249681-24253355	+	1410	0.111652	0.597544	0.000520773	87	96	102	41	82	104	5.86381	5.71087	5.67805	5.78759	5.69537	4.71126
ENSDARG00000007901	crnkl1	crooked neck pre-mRNA splicing factor 1 [Source:ZFIN;Acc:ZDB-GENE-040426-694]	protein_coding	ENSDARG00000007901	20:49274033-49293895	+	2398	-0.00806549	0.954779	0.000520773	391	478	458	229	402	476	15.4956	16.7197	14.9911	19.0072	16.4174	12.6789
ENSDARG00000007906	lrp2b	low density lipoprotein receptor-related protein 2b [Source:ZFIN;Acc:ZDB-GENE-111115-1]	protein_coding	ENSDARG00000007906	12:16083801-16180592	+	14635	-0.114619	0.852746	0.000520773	11	6	15	1	17	14	0.0714299	0.0343881	0.0804482	0.0136	0.113758	0.0611024
ENSDARG00000007912	si:ch211-196i2.1	si:ch211-196i2.1 [Source:ZFIN;Acc:ZDB-GENE-091204-150]	protein_coding	ENSDARG00000007912	21:14156674-14213430	-	6102	-0.383762	0.157806	0.000520773	54	51	40	27	58	82	0.841011	0.701048	0.514524	0.880693	0.930857	0.85835
ENSDARG00000007916	xpnpep3	X-prolyl aminopeptidase 3, mitochondrial [Source:ZFIN;Acc:ZDB-GENE-040426-2076]	protein_coding	ENSDARG00000007916	3:24928953-24956438	-	2130	-0.0646509	0.725747	0.000520773	116	131	119	54	114	169	5.17557	5.15872	4.38516	5.046	5.24146	5.06792
ENSDARG00000007918	ttc27	tetratricopeptide repeat domain 27 [Source:ZFIN;Acc:ZDB-GENE-030102-1]	protein_coding	ENSDARG00000007918	17:22740289-22927281	+	3376	0.00702412	0.947978	0.000520773	623	655	698	304	532	878	17.5374	16.2738	16.2282	17.9227	15.4325	16.6117
ENSDARG00000007923	ptpn1	protein tyrosine phosphatase, non-receptor type 1 [Source:ZFIN;Acc:ZDB-GENE-980605-23]	protein_coding	ENSDARG00000007923	8:28343616-28359157	-	3512	0.0798316	0.482946	0.000520773	432	486	488	196	382	586	11.6899	11.6073	10.9064	11.108	10.6521	10.6578
ENSDARG00000007941	hmx4	H6 family homeobox 4 [Source:ZFIN;Acc:ZDB-GENE-060825-142]	protein_coding	ENSDARG00000007941	1:40206962-40208545	-	1475	0.953057	0.284667	0.000520773	2	13	8	1	6	3	0.12886	0.739267	0.425712	0.13494	0.39837	0.129913
ENSDARG00000007943	gabpb2a	GA binding protein transcription factor, beta subunit 2a [Source:ZFIN;Acc:ZDB-GENE-030131-5733]	protein_coding	ENSDARG00000007943	19:7513784-7523023	-	4348	0.0493087	0.707704	0.000520773	436	422	403	188	355	517	9.52965	8.14091	7.27501	8.606	7.99587	7.59493
ENSDARG00000007944	lhx1b	LIM homeobox 1b [Source:ZFIN;Acc:ZDB-GENE-980526-116]	protein_coding	ENSDARG00000007944	5:55598218-55603957	+	2080	0.0121725	0.932626	0.000520773	280	264	271	125	235	343	12.7931	10.6461	10.2264	11.9613	11.0645	10.533
ENSDARG00000007950	itga11b	integrin, alpha 11b [Source:ZFIN;Acc:ZDB-GENE-071009-4]	protein_coding	ENSDARG00000007950	25:1262515-1346231	-	4435	-0.146984	0.766315	0.000520773	11	11	23	6	12	27	0.235711	0.208041	0.407054	0.269272	0.264981	0.38886
ENSDARG00000007955	iars	isoleucyl-tRNA synthetase [Source:ZFIN;Acc:ZDB-GENE-030131-6325]	protein_coding	ENSDARG00000007955	11:1311032-1365873	-	3963	0.0682798	0.512795	0.000520773	662	762	862	293	602	1052	15.875	16.128	17.0727	14.7155	14.8765	16.9556
ENSDARG00000007959	hibadhb	3-hydroxyisobutyrate dehydrogenase b [Source:ZFIN;Acc:ZDB-GENE-040426-1582]	protein_coding	ENSDARG00000007959	16:21065195-21083697	+	2317	-0.00560947	0.95982	0.000520773	436	480	544	199	443	649	17.883	17.3766	18.4285	17.0946	18.7243	17.8913
ENSDARG00000007960	hnrnpaba	heterogeneous nuclear ribonucleoprotein A/Ba [Source:ZFIN;Acc:ZDB-GENE-030131-185]	protein_coding	ENSDARG00000007960	14:6655543-6661862	+	4736	0.00927555	0.935614	0.000520773	1576	1746	1904	896	1314	2148	31.6246	30.9231	31.5554	37.6556	27.1713	28.9698
ENSDARG00000007971	cks1b	CDC28 protein kinase regulatory subunit 1B [Source:ZFIN;Acc:ZDB-GENE-040801-112]	protein_coding	ENSDARG00000007971	19:7916099-7919307	+	918	0.0246729	0.878598	0.000520773	156	164	184	69	147	220	16.1496	14.9848	15.7323	14.9603	15.682	15.3074
ENSDARG00000007975	fth1b	ferritin, heavy polypeptide 1b [Source:ZFIN;Acc:ZDB-GENE-040912-30]	protein_coding	ENSDARG00000007975	25:2933070-2940214	+	1606	-0.0749841	0.685224	0.000520773	116	135	137	70	101	182	6.86424	7.0508	6.69566	8.67532	6.1589	7.2385
ENSDARG00000007976	si:ch211-220f16.2	si:ch211-220f16.2 [Source:ZFIN;Acc:ZDB-GENE-070912-199]	protein_coding	ENSDARG00000007976	18:29991477-30043225	-	7029	-0.060837	0.603561	0.000520773	867	1165	971	422	1028	1287	11.7221	13.9022	10.8429	11.9496	14.3228	11.6952
ENSDARG00000007982	onecut1	one cut homeobox 1 [Source:ZFIN;Acc:ZDB-GENE-040426-1469]	protein_coding	ENSDARG00000007982	18:38774014-38779263	+	1858	-0.0586243	0.663881	0.000520773	296	368	420	155	287	568	15.14	16.6131	17.7428	16.6042	15.1274	19.5265
ENSDARG00000007989	nedd8	neural precursor cell expressed, developmentally down-regulated 8 [Source:ZFIN;Acc:ZDB-GENE-030616-588]	protein_coding	ENSDARG00000007989	7:23933876-23936631	+	654	0.0911114	0.555651	0.000520773	427	313	456	171	288	534	62.0483	40.1436	54.7274	52.0417	43.1263	52.1538
ENSDARG00000007996	pou2f1b	POU class 2 homeobox 1b [Source:ZFIN;Acc:ZDB-GENE-030131-2422]	protein_coding	ENSDARG00000007996	9:34510053-34543432	+	5446	-0.235009	0.0265503	0.000520773	2061	3000	2551	1204	2818	3842	35.965	46.2055	36.7664	44.0029	50.6746	45.0612
ENSDARG00000008010	zgc:194189	zgc:194189 [Source:ZFIN;Acc:ZDB-GENE-081022-71]	protein_coding	ENSDARG00000008010	23:29896744-29897605	-	861	-0.968739	0.247444	0.000520773	3	4	4	1	9	10	0.33113	0.389679	0.364649	0.231169	1.02369	0.741856
ENSDARG00000008014	nudt17	nudix (nucleoside diphosphate linked moiety X)-type motif 17 [Source:ZFIN;Acc:ZDB-GENE-050913-50]	protein_coding	ENSDARG00000008014	16:43097069-43107743	-	1682	-0.0752532	0.661621	0.000520773	143	161	208	78	132	269	8.0796	8.02878	9.70634	9.22999	7.68555	10.2153
ENSDARG00000008019	mxg	myxovirus (influenza virus) resistance G [Source:ZFIN;Acc:ZDB-GENE-030721-10]	protein_coding	ENSDARG00000008019	25:19597700-19617185	+	2739	-0.0703239	0.923208	0.000520773	6	3	13	5	5	9	0.20818	0.0918711	0.372537	0.363338	0.178774	0.209881
ENSDARG00000008020	med31	mediator complex subunit 31 [Source:ZFIN;Acc:ZDB-GENE-040718-114]	protein_coding	ENSDARG00000008020	21:40021670-40026089	-	871	0.0650614	0.671399	0.000520773	224	203	244	101	183	272	24.4405	19.5491	21.9882	23.08	20.576	19.9468
ENSDARG00000008022	kif18a	kinesin family member 18A [Source:ZFIN;Acc:ZDB-GENE-040426-862]	protein_coding	ENSDARG00000008022	7:31705613-31750703	-	3197	0.0472077	0.764284	0.000520773	211	324	249	104	239	320	6.2722	8.50065	6.11329	6.47476	7.3212	6.39337
ENSDARG00000008026	fam129bb	family with sequence similarity 129, member Bb [Source:ZFIN;Acc:ZDB-GENE-030131-6218]	protein_coding	ENSDARG00000008026	5:28316727-28369009	-	3812	0.0345905	0.888789	0.000520773	61	63	67	26	50	90	1.52075	1.38624	1.37956	1.35754	1.28453	1.50804
ENSDARG00000008030	myl9b	myosin, light chain 9b, regulatory [Source:ZFIN;Acc:ZDB-GENE-040426-2296]	protein_coding	ENSDARG00000008030	6:1641805-1664198	+	2741	-0.0124719	0.9138	0.000520773	415	449	517	213	386	612	14.3886	13.74	14.8047	15.4669	13.7913	14.2615
ENSDARG00000008032	sart3	squamous cell carcinoma antigen recognized by T cells 3 [Source:ZFIN;Acc:ZDB-GENE-040724-10]	protein_coding	ENSDARG00000008032	5:19944828-19977589	+	4700	-0.028217	0.753948	0.000520773	1356	1691	1616	679	1426	2042	27.4184	30.1784	26.9874	28.7544	29.7132	27.7511
ENSDARG00000008034	skib	v-ski avian sarcoma viral oncogene homolog b [Source:ZFIN;Acc:ZDB-GENE-990715-10]	protein_coding	ENSDARG00000008034	11:25545104-25592096	-	3561	0.108412	0.353488	0.000520773	483	673	608	222	501	714	12.8901	15.8523	13.4014	12.4083	13.7782	12.807
ENSDARG00000008049	si:dkey-42i9.4	si:dkey-42i9.4 [Source:ZFIN;Acc:ZDB-GENE-030131-8398]	protein_coding	ENSDARG00000008049	22:10510763-10512030	-	865	0.0930423	0.416983	0.000520773	751	669	761	302	582	914	82.5095	64.8724	69.0536	69.4902	65.8922	67.4921
ENSDARG00000008060	scara3	scavenger receptor class A, member 3 [Source:ZFIN;Acc:ZDB-GENE-041014-317]	protein_coding	ENSDARG00000008060	20:39380969-39397851	+	3240	0.0206378	0.925282	0.000520773	79	76	109	41	70	115	2.31719	1.96752	2.64058	2.51867	2.11583	2.26713
ENSDARG00000008068	tma16	translation machinery associated 16 homolog (S. cerevisiae) [Source:ZFIN;Acc:ZDB-GENE-050522-20]	protein_coding	ENSDARG00000008068	1:19066432-19071101	-	2173	0.0806311	0.669395	0.000520773	110	117	145	55	92	160	4.81075	4.51623	5.23753	5.03774	4.14625	4.70309
ENSDARG00000008097	srsf9	serine/arginine-rich splicing factor 9 [Source:ZFIN;Acc:ZDB-GENE-040426-2397]	protein_coding	ENSDARG00000008097	10:1659228-1669328	-	1546	-0.0581376	0.655493	0.000520773	374	448	531	225	345	652	22.9902	24.3063	26.959	28.9672	21.8543	26.9377
ENSDARG00000008100	slc7a10a	solute carrier family 7 (neutral amino acid transporter light chain, asc system), member 10a [Source:ZFIN;Acc:ZDB-GENE-080116-1]	protein_coding	ENSDARG00000008100	7:38044390-38069416	-	3023	0.259772	0.310146	0.000520773	58	75	68	20	58	70	1.82335	2.081	1.76559	1.31681	1.87896	1.47905
ENSDARG00000008105	mettl2a	methyltransferase like 2A [Source:ZFIN;Acc:ZDB-GENE-050417-462]	protein_coding	ENSDARG00000008105	3:19515578-19533079	+	1475	0.0553304	0.700445	0.000520773	239	244	260	113	196	313	15.3988	13.8755	13.8356	15.2482	13.0134	13.5542
ENSDARG00000008107	src	v-src avian sarcoma (Schmidt-Ruppin A-2) viral oncogene homolog [Source:ZFIN;Acc:ZDB-GENE-030131-3809]	protein_coding	ENSDARG00000008107	23:39454018-39557789	+	2888	-0.09789	0.375087	0.000520773	465	505	527	215	464	748	15.3016	14.6671	14.3229	14.8175	15.7343	16.5435
ENSDARG00000008119	E2F6	E2F transcription factor 6 [Source:HGNC Symbol;Acc:HGNC:3120]	protein_coding	ENSDARG00000008119	20:29773994-29780904	-	1923	0.0980964	0.470215	0.000520773	288	305	327	122	225	419	14.2329	13.3036	13.3471	12.6274	11.4586	13.9174
ENSDARG00000008127	pcdh15b	protocadherin-related 15b [Source:ZFIN;Acc:ZDB-GENE-050214-1]	protein_coding	ENSDARG00000008127	12:6532729-6871872	-	6062	0.00336506	0.981428	0.000520773	384	649	625	193	525	764	6.01998	8.98005	8.09249	6.33686	8.48146	8.05008
ENSDARG00000008131	sox1b	SRY (sex determining region Y)-box 1b [Source:ZFIN;Acc:ZDB-GENE-060322-5]	protein_coding	ENSDARG00000008131	1:45503100-45504875	+	1775	-0.0254046	0.766045	0.000520773	1820	1998	2010	862	1748	2571	97.4435	94.4163	88.8824	96.6589	96.4429	92.518
ENSDARG00000008133	foxl1	forkhead box L1 [Source:ZFIN;Acc:ZDB-GENE-040426-1181]	protein_coding	ENSDARG00000008133	18:17494490-17496353	-	1863	0.0824975	0.742965	0.000520773	67	53	87	27	58	87	3.41776	2.38623	3.66543	2.88459	3.04889	2.98283
ENSDARG00000008140	kcnab1a	potassium voltage-gated channel, shaker-related subfamily, beta member 1 a [Source:ZFIN;Acc:ZDB-GENE-050327-79]	protein_coding	ENSDARG00000008140	18:34386583-34559550	+	2361	0.0228663	0.905847	0.000520773	93	144	129	50	111	153	3.74341	5.11583	4.28856	4.21509	4.6042	4.13922
ENSDARG00000008141	rbl1	retinoblastoma-like 1 (p107) [Source:ZFIN;Acc:ZDB-GENE-030131-8179]	protein_coding	ENSDARG00000008141	6:51543722-51574006	-	5007	0.10255	0.600974	0.000520773	117	197	208	87	136	178	2.22069	3.30019	3.26065	3.45839	2.66004	2.27073
ENSDARG00000008142	stxbp3	syntaxin binding protein 3 [Source:ZFIN;Acc:ZDB-GENE-040426-2833]	protein_coding	ENSDARG00000008142	23:1652870-1689576	+	2935	0.0135531	0.915706	0.000520773	293	324	331	136	280	405	9.48723	9.25948	8.85193	9.22282	9.3428	8.81393
ENSDARG00000008153	serinc5	serine incorporator 5 [Source:ZFIN;Acc:ZDB-GENE-040426-2918]	protein_coding	ENSDARG00000008153	5:51300556-51352115	-	4891	-0.0162747	0.861208	0.000520773	1050	1165	1307	542	984	1565	20.4019	19.9792	20.9747	22.0564	19.7026	20.438
ENSDARG00000008155	sms	spermine synthase [Source:ZFIN;Acc:ZDB-GENE-040625-150]	protein_coding	ENSDARG00000008155	21:25362527-25379786	-	2000	0.0133025	0.88249	0.000520773	1221	1251	1419	541	1124	1736	58.0184	52.4659	55.6891	53.8394	55.0381	55.4425
ENSDARG00000008165	caspa	caspase a [Source:ZFIN;Acc:ZDB-GENE-000616-3]	protein_coding	ENSDARG00000008165	16:42043518-42054512	-	1548	-0.14825	0.865806	0.000520773	7	0	10	4	6	5	0.429741	0	0.507046	0.514306	0.379584	0.206311
ENSDARG00000008170	dbnla	drebrin-like a [Source:ZFIN;Acc:ZDB-GENE-040704-42]	protein_coding	ENSDARG00000008170	10:42530045-42544431	+	2395	-0.824245	0.0836907	0.000520773	10	17	10	12	16	28	0.396803	0.595379	0.327727	0.99726	0.654247	0.74675
ENSDARG00000008184	mia3	melanoma inhibitory activity family, member 3 [Source:ZFIN;Acc:ZDB-GENE-041014-270]	protein_coding	ENSDARG00000008184	20:51946486-52019921	-	7226	-0.118267	0.209597	0.000520773	1088	1341	1262	532	1214	1812	14.3091	15.5661	13.7082	14.6537	16.4531	16.0171
ENSDARG00000008186	syk	spleen tyrosine kinase [Source:ZFIN;Acc:ZDB-GENE-040702-3]	protein_coding	ENSDARG00000008186	10:5533533-5581183	-	5351	0.00899527	0.946423	0.000520773	241	299	294	115	245	369	4.28018	4.6869	4.31251	4.27756	4.48392	4.40468
ENSDARG00000008188	sf1	splicing factor 1 [Source:ZFIN;Acc:ZDB-GENE-030131-2492]	protein_coding	ENSDARG00000008188	7:22538747-22549659	+	3009	-0.0208212	0.858606	0.000520773	1114	1712	1480	583	1402	1831	35.1838	47.7234	38.6062	38.5637	45.6303	38.8677
ENSDARG00000008191	tmeff1a	transmembrane protein with EGF-like and two follistatin-like domains 1a [Source:ZFIN;Acc:ZDB-GENE-070912-294]	protein_coding	ENSDARG00000008191	2:42327503-42337700	+	1514	0.103173	0.52102	0.000520773	250	220	273	104	166	347	15.6926	12.1884	14.1532	13.6723	10.7377	14.6395
ENSDARG00000008192	pank1a	pantothenate kinase 1a [Source:ZFIN;Acc:ZDB-GENE-040426-2846]	protein_coding	ENSDARG00000008192	17:23534677-23557656	+	5287	-0.028864	0.767867	0.000520773	1011	1038	1141	425	1015	1454	18.1728	16.4679	16.9393	15.9997	18.8011	17.5662
ENSDARG00000008200	ugp2b	UDP-glucose pyrophosphorylase 2b [Source:ZFIN;Acc:ZDB-GENE-030131-6352]	protein_coding	ENSDARG00000008200	17:24427416-24452188	+	2925	0.088511	0.450421	0.000520773	427	433	472	178	356	573	13.8734	12.4169	12.6658	12.1123	11.9193	12.5127
ENSDARG00000008209	myt1la	myelin transcription factor 1-like, a [Source:ZFIN;Acc:ZDB-GENE-041001-172]	protein_coding	ENSDARG00000008209	20:30543091-30671150	+	4144	0.0239386	0.785181	0.000520773	1297	1565	1624	656	1264	1908	29.7441	31.677	30.7599	31.5077	29.8713	29.4091
ENSDARG00000008212	kcnk13a	potassium channel, subfamily K, member 13a [Source:ZFIN;Acc:ZDB-GENE-080219-46]	protein_coding	ENSDARG00000008212	17:16328344-16334455	-	1989	-0.404432	0.0416002	0.000520773	78	88	101	50	109	149	3.72683	3.71106	3.9857	5.00343	5.36684	4.78491
ENSDARG00000008218	znf410	zinc finger protein 410 [Source:ZFIN;Acc:ZDB-GENE-040426-1817]	protein_coding	ENSDARG00000008218	20:54559956-54570807	+	2991	-0.0791476	0.533705	0.000520773	293	376	411	160	356	474	9.3096	10.5444	10.7856	10.6472	11.6563	10.1224
ENSDARG00000008224	vps35	vacuolar protein sorting 35 homolog (S. cerevisiae) [Source:ZFIN;Acc:ZDB-GENE-030131-2042]	protein_coding	ENSDARG00000008224	7:41477390-41532282	-	3696	0.0146943	0.872939	0.000520773	1057	1313	1423	526	1057	1726	27.1783	29.7977	30.2198	28.3261	28.0072	29.8285
ENSDARG00000008235	cog5	component of oligomeric golgi complex 5 [Source:ZFIN;Acc:ZDB-GENE-041210-47]	protein_coding	ENSDARG00000008235	4:2618671-2707599	-	3833	0.156544	0.233386	0.000520773	296	343	333	114	271	387	7.33893	7.50594	6.81904	5.91969	6.92401	6.44904
ENSDARG00000008237	sars	seryl-tRNA synthetase [Source:ZFIN;Acc:ZDB-GENE-040831-1]	protein_coding	ENSDARG00000008237	23:34104018-34117120	+	2377	0.00428173	0.960879	0.000520773	1861	2028	2318	942	1753	2644	74.4042	71.563	76.5424	78.8778	72.2237	71.0485
ENSDARG00000008238	manba	mannosidase, beta A, lysosomal [Source:ZFIN;Acc:ZDB-GENE-040426-721]	protein_coding	ENSDARG00000008238	13:11584562-11611602	-	5625	0.0345667	0.869152	0.000520773	77	107	118	39	98	119	1.30091	1.59555	1.64656	1.37999	1.7062	1.35129
ENSDARG00000008239	mocs3	molybdenum cofactor synthesis 3 [Source:ZFIN;Acc:ZDB-GENE-040426-782]	protein_coding	ENSDARG00000008239	17:42536858-42567457	-	1743	-0.0940902	0.722599	0.000520773	48	73	59	20	70	81	2.61712	3.51298	2.65688	2.28384	3.93303	2.96832
ENSDARG00000008243	cct8	chaperonin containing TCP1, subunit 8 (theta) [Source:ZFIN;Acc:ZDB-GENE-040426-876]	protein_coding	ENSDARG00000008243	10:25367260-25383244	-	2169	0.050381	0.572558	0.000520773	3566	3435	3783	1530	3056	4505	156.243	132.836	136.897	140.399	137.982	132.665
ENSDARG00000008247	vezf1a	vascular endothelial zinc finger 1a [Source:ZFIN;Acc:ZDB-GENE-040108-4]	protein_coding	ENSDARG00000008247	10:37139888-37183005	+	1681	-0.043673	0.833568	0.000520773	88	156	127	51	131	148	4.97502	7.78407	5.92999	6.03859	7.63187	5.62363
ENSDARG00000008249	ptchd4	patched domain containing 4 [Source:ZFIN;Acc:ZDB-GENE-041001-178]	protein_coding	ENSDARG00000008249	20:36163528-36204543	-	4604	0.00975941	0.937388	0.000520773	316	399	453	169	345	491	6.52277	7.26921	7.72291	7.30608	7.33856	6.81191
ENSDARG00000008255	cnot6a	CCR4-NOT transcription complex, subunit 6a [Source:ZFIN;Acc:ZDB-GENE-030131-2768]	protein_coding	ENSDARG00000008255	21:32724342-32748354	-	4284	0.0353834	0.667158	0.000520773	2787	3381	3277	1250	2784	4117	61.8255	66.1981	60.0406	58.0756	63.6425	61.3839
ENSDARG00000008275	klhl24b	kelch-like family member 24b [Source:ZFIN;Acc:ZDB-GENE-040426-1185]	protein_coding	ENSDARG00000008275	24:25616866-25643800	-	3320	-0.0791477	0.658031	0.000520773	115	132	150	53	117	206	3.29185	3.33492	3.54627	3.17739	3.45124	3.96325
ENSDARG00000008278	rcor2	REST corepressor 2 [Source:ZFIN;Acc:ZDB-GENE-040426-1812]	protein_coding	ENSDARG00000008278	7:24708675-24723565	-	3014	0.0440926	0.680214	0.000520773	583	740	727	263	621	868	18.3825	20.5939	18.9326	17.3678	20.1779	18.395
ENSDARG00000008279	map2k7	mitogen-activated protein kinase kinase 7 [Source:ZFIN;Acc:ZDB-GENE-090312-186]	protein_coding	ENSDARG00000008279	1:45148131-45164383	+	1338	-0.0157081	0.894045	0.000520773	349	389	428	164	340	536	24.7884	24.3862	25.1076	24.3961	24.8857	25.5877
ENSDARG00000008287	fam114a1	family with sequence similarity 114, member A1 [Source:ZFIN;Acc:ZDB-GENE-070410-52]	protein_coding	ENSDARG00000008287	1:17882809-17899131	-	2273	0.0855855	0.728899	0.000520773	53	69	75	26	50	88	2.21593	2.54624	2.58988	2.2767	2.15426	2.4729
ENSDARG00000008292	eif2s3	eukaryotic translation initiation factor 2, subunit 3 gamma [Source:ZFIN;Acc:ZDB-GENE-030131-5552]	protein_coding	ENSDARG00000008292	24:16838849-16858531	+	2175	0.0812196	0.408696	0.000520773	3083	2897	3399	1389	2443	3809	134.708	111.722	122.662	127.109	110	111.86
ENSDARG00000008322	ambra1a	autophagy/beclin-1 regulator 1a [Source:ZFIN;Acc:ZDB-GENE-111104-2]	protein_coding	ENSDARG00000008322	7:38984522-39089308	-	4436	-0.117567	0.426647	0.000520773	309	519	428	171	450	578	6.61983	9.81354	7.57304	7.67251	9.93455	8.3226
ENSDARG00000008329	asic1a	acid-sensing (proton-gated) ion channel 1a [Source:ZFIN;Acc:ZDB-GENE-040513-2]	protein_coding	ENSDARG00000008329	8:6923559-6979648	+	3385	-0.0678508	0.515131	0.000520773	689	824	914	363	672	1218	19.3437	20.4182	21.1936	21.3442	19.4419	22.9832
ENSDARG00000008333	znfl2a	zinc finger-like gene 2a [Source:ZFIN;Acc:ZDB-GENE-030828-7]	protein_coding	ENSDARG00000008333	2:129175-133115	-	1151	0.103449	0.786564	0.000520773	28	24	33	10	16	47	2.31187	1.74898	2.25038	1.72925	1.36136	2.60823
ENSDARG00000008336	sh3bp5a	SH3-domain binding protein 5a (BTK-associated) [Source:ZFIN;Acc:ZDB-GENE-111111-2]	protein_coding	ENSDARG00000008336	19:2013892-2048772	+	4938	-0.0596198	0.784204	0.000520773	103	80	110	33	94	152	1.98229	1.3589	1.74848	1.33013	1.86425	1.96614
ENSDARG00000008363	mcl1b	myeloid cell leukemia 1b [Source:ZFIN;Acc:ZDB-GENE-030825-1]	protein_coding	ENSDARG00000008363	16:29651325-29656830	+	2140	0.14617	0.331276	0.000520773	275	261	283	108	185	369	12.2123	10.23	10.3798	10.0448	8.46613	11.0138
ENSDARG00000008370	csnk1da	casein kinase 1, delta a [Source:ZFIN;Acc:ZDB-GENE-030131-825]	protein_coding	ENSDARG00000008370	3:36043604-36080746	-	3578	0.0340539	0.747154	0.000520773	1612	1474	1769	697	1248	2262	42.8159	34.5547	38.8066	38.7726	34.1587	40.3808
ENSDARG00000008372	spred2b	sprouty-related, EVH1 domain containing 2b [Source:ZFIN;Acc:ZDB-GENE-040426-2342]	protein_coding	ENSDARG00000008372	13:5450551-5808557	-	3090	0.0209102	0.826818	0.000520773	786	914	918	375	745	1138	24.1738	24.8106	23.3186	24.1549	23.6116	23.5237
ENSDARG00000008377	epn2	epsin 2 [Source:ZFIN;Acc:ZDB-GENE-071212-1]	protein_coding	ENSDARG00000008377	3:39514390-39548360	+	6767	-0.0154154	0.858487	0.000520773	1273	1486	1569	629	1302	1880	17.8777	18.4193	18.1989	18.5007	18.8426	17.7453
ENSDARG00000008380	brd7	bromodomain containing 7 [Source:ZFIN;Acc:ZDB-GENE-040426-2687]	protein_coding	ENSDARG00000008380	7:37471040-37484085	+	2074	0.0992752	0.303567	0.000520773	993	1162	1153	448	947	1283	45.501	46.9945	43.6354	42.9934	44.7166	39.5131
ENSDARG00000008383	arpc1a	actin related protein 2/3 complex, subunit 1A [Source:ZFIN;Acc:ZDB-GENE-040116-1]	protein_coding	ENSDARG00000008383	3:40654251-40662597	+	1687	0.0696426	0.438748	0.000520773	1908	1883	2273	846	1655	2547	107.484	93.6235	105.755	99.8132	96.0749	96.4354
ENSDARG00000008384	hdac6	histone deacetylase 6 [Source:ZFIN;Acc:ZDB-GENE-030131-3232]	protein_coding	ENSDARG00000008384	8:7374703-7425659	-	4234	-0.0942551	0.419509	0.000520773	376	479	471	214	390	629	8.43951	9.48931	8.73149	10.0599	9.02071	9.48905
ENSDARG00000008388	mmp14b	matrix metallopeptidase 14b (membrane-inserted) [Source:ZFIN;Acc:ZDB-GENE-030901-2]	protein_coding	ENSDARG00000008388	2:38178989-38201313	+	4473	0.0236167	0.83732	0.000520773	580	545	609	225	515	783	12.3228	10.2199	10.6865	10.0119	11.2755	11.1811
ENSDARG00000008395	snupn	snurportin 1 [Source:ZFIN;Acc:ZDB-GENE-030131-3464]	protein_coding	ENSDARG00000008395	25:6308296-6320433	-	1774	-0.0266269	0.888553	0.000520773	96	144	127	50	107	174	5.14278	6.80861	5.61912	5.60982	5.90687	6.26496
ENSDARG00000008396	ftr24	finTRIM family, member 24 [Source:ZFIN;Acc:ZDB-GENE-050731-2]	protein_coding	ENSDARG00000008396	2:47990796-48069643	-	5408	0.128379	0.55758	0.000520773	89	90	90	33	81	102	1.56399	1.3959	1.30624	1.21454	1.46682	1.20472
ENSDARG00000008398	cacna1c	calcium channel, voltage-dependent, L type, alpha 1C subunit [Source:ZFIN;Acc:ZDB-GENE-020129-1]	protein_coding	ENSDARG00000008398	4:20597151-20753997	+	6852	-0.0164896	0.877471	0.000520773	1582	2231	2035	740	1895	2636	21.9416	27.3107	23.3112	21.4955	27.0844	24.5726
ENSDARG00000008403	phospho1	phosphatase, orphan 1 [Source:ZFIN;Acc:ZDB-GENE-040801-198]	protein_coding	ENSDARG00000008403	3:15656116-15661237	+	2098	-0.7231	0.149903	0.000520773	8	14	13	12	16	19	0.36238	0.559722	0.486358	1.13844	0.746864	0.578457
ENSDARG00000008407	tspan7b	tetraspanin 7b [Source:ZFIN;Acc:ZDB-GENE-040927-5]	protein_coding	ENSDARG00000008407	22:11411022-11463554	-	2891	-0.135221	0.100889	0.000520773	4001	4027	4630	2045	3919	6196	131.523	116.838	125.705	140.792	132.756	136.895
ENSDARG00000008413	atp11a	ATPase, class VI, type 11A [Source:ZFIN;Acc:ZDB-GENE-090311-52]	protein_coding	ENSDARG00000008413	1:45572240-45710153	-	11039	-0.176089	0.0569168	0.000520773	1117	1320	1335	551	1315	1930	9.6162	10.0298	9.49226	9.9347	11.666	11.1674
ENSDARG00000008414	exoc3l2a	exocyst complex component 3-like 2a [Source:ZFIN;Acc:ZDB-GENE-060526-343]	protein_coding	ENSDARG00000008414	5:36143401-36163241	+	3888	0.101395	0.591742	0.000520773	118	130	153	52	91	192	2.88427	2.80457	3.08875	2.66201	2.29215	3.15426
ENSDARG00000008433	unc45b	unc-45 myosin chaperone B [Source:ZFIN;Acc:ZDB-GENE-020919-3]	protein_coding	ENSDARG00000008433	8:11166353-11191818	-	3834	-0.0974005	0.779775	0.000520773	19	38	47	12	29	60	0.470957	0.831345	0.962197	0.622963	0.740752	0.99959
ENSDARG00000008434	bcl2l1	bcl2-like 1 [Source:ZFIN;Acc:ZDB-GENE-010730-1]	protein_coding	ENSDARG00000008434	23:19027526-19056156	-	2198	0.00296332	0.977324	0.000520773	632	673	810	312	586	947	27.3256	25.6825	28.9251	28.2527	26.1094	27.5198
ENSDARG00000008439	atxn10	ataxin 10 [Source:ZFIN;Acc:ZDB-GENE-060503-180]	protein_coding	ENSDARG00000008439	4:18731701-18753916	-	2610	0.0435852	0.831223	0.000520773	90	111	109	33	98	139	3.27704	3.56724	3.27796	2.51655	3.67716	3.40171
ENSDARG00000008447	fkbp4	FK506 binding protein 4 [Source:ZFIN;Acc:ZDB-GENE-030131-514]	protein_coding	ENSDARG00000008447	18:6395927-6410013	+	2329	0.0371775	0.700145	0.000520773	1005	1036	1173	476	900	1336	41.0088	37.3113	39.5318	40.679	37.8443	36.6404
ENSDARG00000008461	anapc5	anaphase promoting complex subunit 5 [Source:ZFIN;Acc:ZDB-GENE-030131-1574]	protein_coding	ENSDARG00000008461	8:40152701-40171278	-	2638	-0.256888	0.19539	0.000520773	93	114	102	60	113	142	3.35033	3.62477	3.03489	4.52699	4.19499	3.43824
ENSDARG00000008472	apex2	APEX nuclease (apurinic/apyrimidinic endonuclease) 2 [Source:ZFIN;Acc:ZDB-GENE-040426-835]	protein_coding	ENSDARG00000008472	8:22489567-22493679	-	1852	0.175146	0.345725	0.000520773	156	159	148	65	132	154	8.00504	7.20122	6.27247	6.98562	6.98007	5.31132
ENSDARG00000008480	trmt61a	tRNA methyltransferase 61A [Source:ZFIN;Acc:ZDB-GENE-040718-5]	protein_coding	ENSDARG00000008480	13:15570856-15620302	+	3698	-0.170245	0.370932	0.000520773	104	106	129	44	118	181	2.67268	2.4043	2.73805	2.3682	3.12494	3.12633
ENSDARG00000008485	LRP3	low density lipoprotein receptor-related protein 3 [Source:HGNC Symbol;Acc:HGNC:6695]	protein_coding	ENSDARG00000008485	7:38007601-38037282	+	3088	0.0209476	0.862816	0.000520773	409	524	504	171	435	667	12.5871	14.2332	12.8107	11.0218	13.7956	13.7966
ENSDARG00000008487	dmd	dystrophin [Source:ZFIN;Acc:ZDB-GENE-010426-1]	protein_coding	ENSDARG00000008487	1:10140541-10391292	-	11832	-0.0131677	0.902951	0.000520773	766	1047	944	378	873	1185	6.15249	7.4223	6.26227	6.35867	7.22575	6.3971
ENSDARG00000008490	ltv1	LTV1 ribosome biogenesis factor [Source:ZFIN;Acc:ZDB-GENE-040712-1]	protein_coding	ENSDARG00000008490	1:53205933-53220896	-	2156	-0.140381	0.364426	0.000520773	171	180	185	86	170	263	7.5375	7.00283	6.73505	7.93931	7.72196	7.79166
ENSDARG00000008491			protein_coding	ENSDARG00000008491	7:29907102-29917716	+	1927	0.277037	0.550891	0.000520773	19	21	21	5	9	34	0.937027	0.914087	0.855373	0.516441	0.457391	1.12699
ENSDARG00000008494	myl6	myosin, light chain 6, alkali, smooth muscle and non-muscle [Source:ZFIN;Acc:ZDB-GENE-041010-28]	protein_coding	ENSDARG00000008494	6:39876640-39895990	-	2836	-0.0373399	0.742659	0.000520773	458	498	579	239	420	718	15.3476	14.729	16.0247	16.7735	14.5034	16.1712
ENSDARG00000008502	pno1	partner of NOB1 homolog [Source:ZFIN;Acc:ZDB-GENE-040426-1419]	protein_coding	ENSDARG00000008502	13:994893-999805	-	1222	0.0506243	0.707853	0.000520773	387	366	455	197	312	486	30.0968	25.1223	29.2253	32.0869	25.0041	25.4032
ENSDARG00000008503	glcci1	glucocorticoid induced 1 [Source:ZFIN;Acc:ZDB-GENE-031010-41]	protein_coding	ENSDARG00000008503	19:25768065-25843032	-	2733	0.0848543	0.619404	0.000520773	137	180	171	67	119	221	4.76388	5.52437	4.91105	4.87942	4.26417	5.16506
ENSDARG00000008540	sox21b	SRY (sex determining region Y)-box 21b [Source:ZFIN;Acc:ZDB-GENE-040429-1]	protein_coding	ENSDARG00000008540	9:53736848-53738215	+	1367	0.100182	0.335382	0.000520773	723	752	769	282	622	959	50.2632	46.1423	44.1546	41.0595	44.5604	44.8098
ENSDARG00000008542	yod1	YOD1 deubiquitinase [Source:ZFIN;Acc:ZDB-GENE-050417-217]	protein_coding	ENSDARG00000008542	11:37441635-37453061	-	3789	0.0369097	0.690362	0.000520773	1219	1266	1342	517	1141	1625	30.5745	28.0259	27.8001	27.1581	29.4909	27.3938
ENSDARG00000008548	arhgap12a	Rho GTPase activating protein 12a [Source:ZFIN;Acc:ZDB-GENE-050809-38]	protein_coding	ENSDARG00000008548	2:43896175-43944227	+	4008	0.460216	0.180843	0.000520773	39	32	41	10	24	39	0.924734	0.669687	0.802924	0.496598	0.586423	0.621526
ENSDARG00000008551	pole3	polymerase (DNA directed), epsilon 3 (p17 subunit) [Source:ZFIN;Acc:ZDB-GENE-040426-1773]	protein_coding	ENSDARG00000008551	5:32287965-32290654	-	1277	0.0505707	0.756899	0.000520773	156	164	209	67	158	225	11.6095	10.7722	12.8462	10.4428	12.117	11.2542
ENSDARG00000008553	zgc:136872	zgc:136872 [Source:ZFIN;Acc:ZDB-GENE-060421-5204]	protein_coding	ENSDARG00000008553	17:3048812-3091582	+	2562	0.208877	0.825543	0.000520773	7	12	0	3	8	2	0.259656	0.392873	0	0.233064	0.3058	0.0498624
ENSDARG00000008560	brap	BRCA1 associated protein [Source:ZFIN;Acc:ZDB-GENE-040718-168]	protein_coding	ENSDARG00000008560	10:3336467-3358903	+	2184	-0.0831727	0.567251	0.000520773	184	213	234	96	195	294	8.00655	8.18044	8.40972	8.74886	8.74398	8.5984
ENSDARG00000008568	slc25a24	solute carrier family 25 (mitochondrial carrier; phosphate carrier), member 24 [Source:ZFIN;Acc:ZDB-GENE-040912-183]	protein_coding	ENSDARG00000008568	20:34751036-34767357	-	2461	-0.110875	0.657262	0.000520773	79	67	65	30	55	124	3.05067	2.28356	2.0731	2.42629	2.18866	3.21835
ENSDARG00000008573	fam20b	family with sequence similarity 20, member B (H. sapiens) [Source:ZFIN;Acc:ZDB-GENE-040724-125]	protein_coding	ENSDARG00000008573	20:15957457-16022854	-	2410	0.00470624	0.967637	0.000520773	364	439	481	182	363	579	14.3537	15.2791	15.6656	15.031	14.7508	15.3456
ENSDARG00000008575	lyst	lysosomal trafficking regulator [Source:ZFIN;Acc:ZDB-GENE-070702-1]	protein_coding	ENSDARG00000008575	13:49553825-49749468	-	12044	-0.0239045	0.80795	0.000520773	2021	2827	2624	981	2296	3503	15.9469	19.6882	17.1006	16.2118	18.6693	18.5777
ENSDARG00000008592	mtmr8	myotubularin related protein 8 [Source:ZFIN;Acc:ZDB-GENE-040426-1016]	protein_coding	ENSDARG00000008592	5:21523787-21549052	-	3569	0.150446	0.543157	0.000520773	71	62	72	23	57	85	1.89057	1.45712	1.58345	1.28267	1.56407	1.52123
ENSDARG00000008593	nbas	neuroblastoma amplified sequence [Source:ZFIN;Acc:ZDB-GENE-041014-367]	protein_coding	ENSDARG00000008593	20:32933032-33272020	-	10009	-0.0231862	0.842012	0.000520773	943	1386	1248	456	1185	1578	8.95367	11.6151	9.78683	9.06791	11.5946	10.0702
ENSDARG00000008623	cops3	COP9 signalosome subunit 3 [Source:ZFIN;Acc:ZDB-GENE-030131-7660]	protein_coding	ENSDARG00000008623	12:1445146-1453294	+	877	-0.0378636	0.753749	0.000520773	384	386	409	172	356	538	41.6113	36.9179	36.6051	39.0357	39.7537	39.1837
ENSDARG00000008637	mtp	microsomal triglyceride transfer protein [Source:ZFIN;Acc:ZDB-GENE-040419-2]	protein_coding	ENSDARG00000008637	1:11419100-11439741	-	4823	0.233475	0.33304	0.000520773	79	65	96	23	63	98	1.55665	1.13044	1.56233	0.949169	1.27924	1.29787
ENSDARG00000008639	kifap3a	kinesin-associated protein 3a [Source:ZFIN;Acc:ZDB-GENE-040912-74]	protein_coding	ENSDARG00000008639	20:34517743-34550744	-	3748	0.00596263	0.945316	0.000520773	1788	1912	2051	764	1771	2540	45.3365	42.7896	42.9521	40.572	46.275	43.2869
ENSDARG00000008660	coro1b	coronin, actin binding protein, 1B [Source:ZFIN;Acc:ZDB-GENE-040123-3]	protein_coding	ENSDARG00000008660	7:18365719-18403802	-	4478	-0.0517565	0.585848	0.000520773	1235	1475	1412	656	1168	1885	26.2097	27.6285	24.7496	29.1577	25.5438	26.8875
ENSDARG00000008662	fign	fidgetin [Source:ZFIN;Acc:ZDB-GENE-050522-339]	protein_coding	ENSDARG00000008662	9:51310143-51313048	+	2905	-0.0555224	0.59893	0.000520773	778	980	1146	450	892	1246	25.4515	28.2963	30.964	30.8318	30.0709	27.3965
ENSDARG00000008674	chrnb2a	cholinergic receptor, nicotinic, beta 2a [Source:ZFIN;Acc:ZDB-GENE-090312-169]	protein_coding	ENSDARG00000008674	1:21856054-21876401	-	1438	0.195743	0.771027	0.000520773	12	8	6	2	8	11	0.793053	0.466639	0.327499	0.276824	0.544827	0.488603
ENSDARG00000008678	snx3	sorting nexin 3 [Source:ZFIN;Acc:ZDB-GENE-030131-921]	protein_coding	ENSDARG00000008678	20:32503131-32530009	+	1974	0.0285252	0.810374	0.000520773	506	479	582	240	425	667	24.3603	20.3535	23.1416	24.199	21.0848	21.5825
ENSDARG00000008697	epas1a	endothelial PAS domain protein 1a [Source:ZFIN;Acc:ZDB-GENE-030131-4490]	protein_coding	ENSDARG00000008697	12:25684398-25738189	+	6232	0.0254582	0.903862	0.000520773	98	87	148	48	90	148	1.49444	1.17096	1.86403	1.53302	1.4143	1.5169
ENSDARG00000008703	apeh	acylaminoacyl-peptide hydrolase [Source:ZFIN;Acc:ZDB-GENE-030131-9870]	protein_coding	ENSDARG00000008703	8:53981769-53999263	+	2794	-0.0489024	0.764366	0.000520773	176	162	189	71	172	240	5.98641	4.86338	5.3095	5.05784	6.02878	5.48665
ENSDARG00000008706	paip2b	poly(A) binding protein interacting protein 2B [Source:ZFIN;Acc:ZDB-GENE-040426-1736]	protein_coding	ENSDARG00000008706	1:40762983-40769300	+	1821	0.0415748	0.810897	0.000520773	220	312	353	152	181	400	11.4813	14.3712	15.2154	16.6137	9.7341	14.0305
ENSDARG00000008720	lmo3	LIM domain only 3 [Source:ZFIN;Acc:ZDB-GENE-050522-201]	protein_coding	ENSDARG00000008720	4:12613873-12680444	+	2913	-0.00329023	0.968417	0.000520773	3032	3090	3518	1427	2734	4276	98.9165	88.975	94.7924	97.5026	91.9147	93.7605
ENSDARG00000008723	prkcba	protein kinase C, beta a [Source:ZFIN;Acc:ZDB-GENE-040426-1354]	protein_coding	ENSDARG00000008723	1:8320607-8380801	+	3024	0.0426746	0.644708	0.000520773	1102	1178	1313	490	965	1641	34.6322	32.6748	34.0801	32.2513	31.2516	34.6617
ENSDARG00000008727	ranbp3a	RAN binding protein 3a [Source:ZFIN;Acc:ZDB-GENE-040426-1132]	protein_coding	ENSDARG00000008727	11:6298114-6319463	+	2312	-0.0828631	0.536322	0.000520773	258	364	333	138	311	437	10.605	13.2058	11.3051	11.8802	13.1735	12.073
ENSDARG00000008732	zgc:66479	zgc:66479 [Source:ZFIN;Acc:ZDB-GENE-031030-10]	protein_coding	ENSDARG00000008732	6:46734368-46740573	-	2372	-0.166523	0.770553	0.000520773	13	9	9	5	10	16	0.520845	0.318257	0.297815	0.419554	0.412869	0.430852
ENSDARG00000008735	atp6ap2	ATPase, H+ transporting, lysosomal accessory protein 2 [Source:ZFIN;Acc:ZDB-GENE-040426-1960]	protein_coding	ENSDARG00000008735	22:11093804-11107066	-	1640	-0.0530249	0.554993	0.000520773	2644	2527	2990	1229	2382	3841	153.214	129.244	143.102	149.156	142.241	149.597
ENSDARG00000008740	esf1	ESF1, nucleolar pre-rRNA processing protein, homolog (S. cerevisiae) [Source:ZFIN;Acc:ZDB-GENE-030131-4917]	protein_coding	ENSDARG00000008740	1:50559184-50576166	-	2840	0.0801921	0.726376	0.000520773	128	161	139	86	113	121	4.28323	4.75508	3.84162	6.02716	3.89661	2.72138
ENSDARG00000008748	ube2na	ubiquitin-conjugating enzyme E2Na [Source:ZFIN;Acc:ZDB-GENE-040426-2873]	protein_coding	ENSDARG00000008748	18:15809597-15824651	+	1795	-0.0818715	0.587034	0.000520773	420	622	806	267	484	993	22.2364	29.0654	35.2443	29.606	26.4063	35.3352
ENSDARG00000008757	entpd6	ectonucleoside triphosphate diphosphohydrolase 6 (putative) [Source:ZFIN;Acc:ZDB-GENE-050417-412]	protein_coding	ENSDARG00000008757	17:21082464-21103739	+	1677	0.0221344	0.86346	0.000520773	371	348	418	175	319	475	21.0243	17.4059	19.5642	20.7701	18.6288	18.0919
ENSDARG00000008765	tmed5	transmembrane emp24 protein transport domain containing 5 [Source:ZFIN;Acc:ZDB-GENE-040426-1302]	protein_coding	ENSDARG00000008765	20:14893324-14910090	+	1636	0.404853	0.0687	0.000520773	105	87	107	36	66	94	6.09938	4.46052	5.13356	4.37978	3.95082	3.67001
ENSDARG00000008767	si:dkey-42p8.3	si:dkey-42p8.3 [Source:ZFIN;Acc:ZDB-GENE-050208-677]	protein_coding	ENSDARG00000008767	22:21644186-21730724	-	6729	-0.0716965	0.427112	0.000520773	1461	1685	1640	665	1545	2262	20.6338	21.0039	19.1298	19.67	22.4856	21.4716
ENSDARG00000008784	prpf4ba	pre-mRNA processing factor 4Ba [Source:ZFIN;Acc:ZDB-GENE-040426-947]	protein_coding	ENSDARG00000008784	2:32829183-32842890	-	3153	-0.068878	0.535295	0.000520773	721	1004	986	369	916	1213	21.7316	26.7091	24.5455	23.2935	28.4511	24.5731
ENSDARG00000008785	dldh	dihydrolipoamide dehydrogenase [Source:ZFIN;Acc:ZDB-GENE-040120-4]	protein_coding	ENSDARG00000008785	25:26434502-26449804	-	1806	0.0727129	0.47747	0.000520773	1064	1035	1275	490	876	1425	55.9892	48.0698	55.4129	54.0022	47.5022	50.3988
ENSDARG00000008788	camk1gb	calcium/calmodulin-dependent protein kinase IGb [Source:ZFIN;Acc:ZDB-GENE-040426-1694]	protein_coding	ENSDARG00000008788	23:39661199-39704990	+	5526	-0.115301	0.412146	0.000520773	250	278	260	134	250	353	4.29941	4.21972	3.69301	4.82644	4.43054	4.08025
ENSDARG00000008790	actr3b	ARP3 actin-related protein 3 homolog B (yeast) [Source:ZFIN;Acc:ZDB-GENE-070424-10]	protein_coding	ENSDARG00000008790	24:7262193-7292821	-	1470	-0.563231	0.455033	0.000520773	3	9	5	1	6	18	0.193947	0.513541	0.266975	0.135399	0.399725	0.782128
ENSDARG00000008803	marcksb	myristoylated alanine-rich protein kinase C substrate b [Source:ZFIN;Acc:ZDB-GENE-030131-1921]	protein_coding	ENSDARG00000008803	17:15527522-15530268	+	1964	0.0122552	0.887592	0.000520773	11704	12238	13093	5735	10186	15607	566.334	522.659	523.258	581.199	507.913	507.576
ENSDARG00000008805	orc3	origin recognition complex, subunit 3 [Source:ZFIN;Acc:ZDB-GENE-030131-6247]	protein_coding	ENSDARG00000008805	17:49230528-49256706	-	2506	0.0447006	0.801327	0.000520773	193	245	182	77	212	238	7.31908	8.2004	5.70044	6.11565	8.2848	6.06623
ENSDARG00000008808	eml2	echinoderm microtubule associated protein like 2 [Source:ZFIN;Acc:ZDB-GENE-050706-71]	protein_coding	ENSDARG00000008808	15:28948261-28974935	-	3350	-0.060158	0.564765	0.000520773	629	625	729	289	608	926	17.8437	15.6489	17.0805	17.1706	17.774	17.6559
ENSDARG00000008811	cmtm3	CKLF-like MARVEL transmembrane domain containing 3 [Source:ZFIN;Acc:ZDB-GENE-040801-206]	protein_coding	ENSDARG00000008811	7:44266499-44282056	+	4204	-0.420344	0.152673	0.000520773	34	36	40	22	41	66	0.768593	0.718273	0.746819	1.04158	0.955099	1.00278
ENSDARG00000008818	hsf1	heat shock transcription factor 1 [Source:ZFIN;Acc:ZDB-GENE-000616-16]	protein_coding	ENSDARG00000008818	19:3115551-3141370	+	4030	-0.122872	0.291142	0.000520773	422	571	530	242	499	696	9.95147	11.8845	10.3226	11.9521	12.1261	11.0313
ENSDARG00000008829	chga	chromogranin A [Source:ZFIN;Acc:ZDB-GENE-041010-161]	protein_coding	ENSDARG00000008829	20:27121110-27146901	+	1740	-0.0826239	0.500856	0.000520773	311	364	435	168	343	515	16.986	17.547	19.6227	19.2173	19.3051	18.9052
ENSDARG00000008832	neu1	neuraminidase 1 [Source:ZFIN;Acc:ZDB-GENE-060503-592]	protein_coding	ENSDARG00000008832	19:27225984-27239486	-	1750	-0.134758	0.383666	0.000520773	158	225	212	99	189	277	8.58023	10.7844	9.50858	11.2598	10.5767	10.1103
ENSDARG00000008840	hmbsa	hydroxymethylbilane synthase a [Source:ZFIN;Acc:ZDB-GENE-040426-1375]	protein_coding	ENSDARG00000008840	5:29918287-29934273	+	2195	0.1956	0.477623	0.000520773	76	58	63	25	63	60	3.29048	2.21638	2.25281	2.26693	2.81082	1.74598
ENSDARG00000008852	elp4	elongator acetyltransferase complex subunit 4 [Source:ZFIN;Acc:ZDB-GENE-050417-114]	protein_coding	ENSDARG00000008852	7:15654244-15781885	-	4689	-0.0206497	0.926032	0.000520773	67	94	92	39	63	124	1.35792	1.6815	1.54002	1.65545	1.31579	1.68913
ENSDARG00000008858	cyp7b1	cytochrome P450, family 7, subfamily B, polypeptide 1 [Source:ZFIN;Acc:ZDB-GENE-070912-293]	protein_coding	ENSDARG00000008858	2:42286300-42302717	+	1707	-0.211492	0.522566	0.000520773	33	42	39	10	56	53	1.83722	2.06379	1.79328	1.166	3.21278	1.98319
ENSDARG00000008859	mylipa	myosin regulatory light chain interacting protein a [Source:ZFIN;Acc:ZDB-GENE-030131-7831]	protein_coding	ENSDARG00000008859	19:26756512-26794432	+	2600	0.187114	0.280298	0.000520773	140	156	194	60	113	209	5.11723	5.0327	5.85661	4.59315	4.2563	5.13447
ENSDARG00000008861	tfap2e	transcription factor AP-2 epsilon [Source:ZFIN;Acc:ZDB-GENE-040426-1455]	protein_coding	ENSDARG00000008861	19:47871835-47896188	-	1674	0.261442	0.552399	0.000520773	24	15	36	9	11	37	1.3625	0.751598	1.68797	1.07009	0.643523	1.41179
ENSDARG00000008867	rap1b	RAP1B, member of RAS oncogene family [Source:ZFIN;Acc:ZDB-GENE-030131-9662]	protein_coding	ENSDARG00000008867	4:18863844-18950362	-	2889	-0.133358	0.139799	0.000520773	1152	1221	1370	612	1184	1770	37.8953	35.4501	37.2213	42.1635	40.1357	39.1335
ENSDARG00000008884	hprt1	hypoxanthine phosphoribosyltransferase 1 [Source:ZFIN;Acc:ZDB-GENE-040426-1918]	protein_coding	ENSDARG00000008884	14:31169607-31181229	+	3577	-7.60491e-05	0.999545	0.000520773	770	664	752	376	571	912	20.4575	15.5704	16.5013	20.9219	15.6331	16.2854
ENSDARG00000008890	ctns	cystinosin, lysosomal cystine transporter [Source:ZFIN;Acc:ZDB-GENE-050522-352]	protein_coding	ENSDARG00000008890	11:6284391-6296454	+	1548	-0.183797	0.368223	0.000520773	93	89	100	52	93	131	5.70942	4.82246	5.07046	6.68598	5.88355	5.40534
[truncated: 17,117 more rows]

## Sheet: AdjP<0.1
IGB HyperLink	Associated Gene Name	Description	Gene type	Alt Name	Coor D_rerio_Sep_2014	Strand	Total BPs	Log2Ratio Mut_vs_WT	pvalue Mut_vs_WT	-10lg(AdjP) Mut_vs_WT	Counts Mut_1	Counts Mut_2	Counts Mut_3	Counts WT_1	Counts WT_2	Counts WT_3	FPKM Mut_1	FPKM Mut_2	FPKM Mut_3	FPKM WT_1	FPKM WT_2	FPKM WT_3
[truncated: 144 more rows]

[truncated: 2 more sheets: Flagged Genes, Column Descriptions]
