# Supplementary material for: Lef1-dependent hypothalamic neurogenesis inhibits anxiety
Source: PLoS Biol. 2017 Aug 24;15(8):e2002257. doi: 10.1371/journal.pbio.2002257 (PMC5570277; doi:10.1371/journal.pbio.2002257)
Supplement: S3 Table — (XLSX) [file pbio.2002257.s009.xlsx]

## Sheet: Sheet0
Categories	Diseases or Functions Annotation	p-Value	Predicted Activation State	Activation z-score	Notes	Molecules	# Molecules
Behavior	anxiety	1.71E-09		1.268		APOE,CNGA2,CRHBP,GAD2,HDC,HTR1A,KCNJ3,NOS1,PENK,PRLR,SLC18A2,SLC6A4,TACR1	13
Psychological Disorders	depressive disorder	8.69E-09				APOE,CACNA2D1,CCKBR,GAD2,GRIN2C,HTR1A,NOS1,NSMF,PDE9A,RAP1GAP,SLC18A2,SLC6A4,TACR1,TPH1	14
Nervous System Development and Function	abnormal morphology of nervous system	3.91E-08				APOE,ATP1B2,CNGA2,CNTN4,CRB1,CRTAC1,DKK1,DNER,EYA1,FZD9,GSX1,HDC,ISL1,LEF1,NOS1,OTOF,Pou3f1,POU3F2,SALL4,SLC18A2,SLC6A4,SV2B,TNR	23
Nervous System Development and Function	morphology of nervous system	8.60E-08				APOE,ATP1B2,CHRD,CNGA2,CNTN4,CRB1,CRTAC1,DKK1,DNER,EYA1,FZD9,GSX1,HDC,ISL1,LEF1,NOS1,OTOF,PENK,Pou3f1,POU3F2,SALL4,SLC18A2,SLC6A4,SV2B,TNR	25
Neurological Disease, Psychological Disorders	major depression	1.19E-07				APOE,CCKBR,GRIN2C,HTR1A,NOS1,NSMF,PDE9A,RAP1GAP,SLC6A4,TACR1,TPH1	11
Cell-To-Cell Signaling and Interaction, Molecular Transport, Small Molecule Biochemistry	abnormal quantity of 5-hydroxytryptamine	1.34E-07				HTR1A,NOS1,SLC18A2,SLC6A4,TPH1	5
Psychological Disorders	Mood Disorders	1.70E-07				APOE,CACNA2D1,CCKBR,CRHBP,GAD2,GRIN2C,HTR1A,NOS1,NSMF,PDE9A,RAP1GAP,SLC18A2,SLC6A4,TACR1,TPH1	15
Organismal Development	morphology of head	5.41E-07				APOE,ATP1B2,AXIN2,CHRD,CNGA2,CRB1,CRTAC1,DKK1,EYA1,FZD9,GSX1,HDC,INSM1,LEF1,NOS1,OTOA,OTOF,PENK,POU3F2,PRKG1,PRLR,SALL4,SLC6A4,SV2B,TNR	25
Psychological Disorders	major affective disorder	7.28E-07				APOE,CCKBR,CRHBP,GAD2,GRIN2C,HTR1A,NOS1,NSMF,PDE9A,RAP1GAP,SLC6A4,TACR1,TPH1	13
Gastrointestinal Disease, Organismal Injury and Abnormalities, Skeletal and Muscular Disorders	stenosis of pyloric sphincter	8.37E-07				MRVI1,NOS1,PRKG1	3
Organismal Development	abnormal morphology of head	9.93E-07				APOE,ATP1B2,AXIN2,CHRD,CNGA2,CRB1,CRTAC1,DKK1,EYA1,FZD9,GSX1,HDC,INSM1,LEF1,NOS1,OTOA,OTOF,POU3F2,PRLR,SALL4,SLC6A4,SV2B,TNR	23
Cell-To-Cell Signaling and Interaction	abnormal quantity of neurotransmitter	1.04E-06				GAD2,HTR1A,NOS1,SLC18A2,SLC6A4,TPH1	6
Cancer, Gastrointestinal Disease, Organismal Injury and Abnormalities	digestive organ tumor	1.99E-06	Increased	2.183	bias	ACTR1A,ADARB2,AK5,ANKRD34C,APOE,ATP1B2,AVPR2,AXIN2,BSX,C2CD4C,C3orf70,CACHD1,CACNA2D1,CAMK1G,CCDC129,CCDC28B,CCDC80,CCDC85A,CCKBR,CDK18,CHGB,CHRD,CNGA2,CNTN4,CRB1,CRHBP,CRTAC1,DACH2,DGKZ,DKK1,DNER,EFR3A,EPHA3,EYA1,FAT1,FHDC1,FLRT3,FZD9,GAD2,GPR62,GPRC5B,GRIN2C,GRM6,HECTD2,HPCAL4,HPD,HSPB1,HTR1A,IL17RD,INSM1,ISL1,KANSL1L,KCNJ3,KCNK12,KLF17,LEF1,LHX9,LRRC75B,MGAT4C,MID2,MIP,MMP17,MRVI1,MSI2,MYO1C,N…	109
Embryonic Development, Organismal Development, Tissue Morphology	abnormal morphology of apical ectodermal ridge	2.12E-06				DKK1,LEF1,TBX3,Tcf7	4
Cancer, Dermatological Diseases and Conditions, Organismal Injury and Abnormalities	skin cancer	2.52E-06				ADARB2,ANKRD34C,ATP1B2,AXIN2,CACNA2D1,CCDC85A,CCKBR,CDK18,CHGB,CHRD,CNGA2,CNTN4,CRB1,DACH2,DNER,EFR3A,EPHA3,EYA1,FAM184A,FAT1,FHDC1,FLRT3,GAD2,GPR62,GPRC5B,GRM6,HDC,HRH4,HTR1A,IL17RD,KCNJ3,KLF17,LEF1,LHX9,MGAT4C,MIP,MRVI1,MSI2,NLRP3,NOS1,NOTUM,OLFM3,OTOA,OTOF,PDE9A,PENK,PLCE1,PPP1R17,PRICKLE1,PRKG1,PRLR,PROKR1,PROX2,RAP1GAP,RAP1GAP2,RAPGEF4,RGL3,RSPO1,SALL4,SLCO1C1,SV2B,TBX3,TNR,TPH1,TRPC7,TSHZ3	66
Dermatological Diseases and Conditions	skin lesion	2.56E-06				ADARB2,ANKRD34C,APOE,ATP1B2,AXIN2,CACNA2D1,CCDC85A,CCKBR,CDK18,CHGB,CHRD,CNGA2,CNTN4,CRB1,DACH2,DNER,EFR3A,EPHA3,EYA1,FAM184A,FAT1,FHDC1,FLRT3,GAD2,GPR62,GPRC5B,GRM6,HDC,HRH4,HTR1A,IL17RD,KCNJ3,KLF17,LEF1,LHX9,MGAT4C,MIP,MRVI1,MSI2,NLRP3,NOS1,NOTUM,OLFM3,OTOA,OTOF,PDE9A,PENK,PLCE1,PPP1R17,PRICKLE1,PRKG1,PRLR,PROKR1,PROX2,RAP1GAP,RAP1GAP2,RAPGEF4,RGL3,RSPO1,SALL4,SLCO1C1,SV2B,TBX3,TNR,TPH1,TRPC7,T…	67
Organ Morphology	abnormal morphology of gland	2.58E-06				APOE,CCKBR,CHGB,EYA1,GSX1,ISL1,LBH,LEF1,POU3F2,PRLR,SLC6A4,TBX3	12
Organ Morphology	morphology of endocrine gland	2.92E-06				APOE,CCKBR,CHGB,EYA1,GSX1,ISL1,NLRP3,POU3F2,PRLR,SLC6A4	10
Behavior	behavior	2.95E-06		-0.572	bias	APOE,ATP1B2,CCDC80,CCKBR,CHRD,COX8A,CRHBP,FZD9,GAD2,GRIN2C,HDC,HTR1A,KCNJ3,NOS1,PENK,PRKG1,PRLR,RAPGEF4,SLC18A2,SLC6A4,TACR1,TPH1	22
Cancer, Gastrointestinal Disease, Organismal Injury and Abnormalities	digestive system cancer	3.68E-06		1.960		ACTR1A,ADARB2,AK5,ANKRD34C,APOE,ATP1B2,AVPR2,AXIN2,BSX,C2CD4C,C3orf70,CACHD1,CACNA2D1,CAMK1G,CCDC129,CCDC28B,CCDC80,CCDC85A,CCKBR,CDK18,CHGB,CHRD,CNGA2,CNTN4,CRB1,CRHBP,CRTAC1,DACH2,DGKZ,DKK1,DNER,EFR3A,EPHA3,EYA1,FAT1,FHDC1,FLRT3,FZD9,GAD2,GPR62,GPRC5B,GRIN2C,GRM6,HECTD2,HPCAL4,HPD,HSPB1,HTR1A,IL17RD,INSM1,ISL1,KANSL1L,KCNJ3,KCNK12,KLF17,LEF1,LHX9,LRRC75B,MGAT4C,MID2,MIP,MMP17,MRVI1,MSI2,MYO1C,N…	108
Nervous System Development and Function, Organ Morphology, Organismal Development	morphology of brain	4.16E-06				APOE,ATP1B2,CHRD,CNGA2,CRTAC1,DKK1,EYA1,FZD9,GSX1,HDC,LEF1,NOS1,PENK,POU3F2,SLC6A4,TNR	16
Cancer, Organismal Injury and Abnormalities	abdominal neoplasm	4.21E-06	Increased	2.183		ACTR1A,ADARB2,AK5,ANKRD34C,APOE,ATP1B2,AVPR2,AXIN2,BSX,C2CD4C,C3orf70,CACHD1,CACNA2D1,CAMK1G,CCDC129,CCDC28B,CCDC80,CCDC85A,CCKBR,CDK18,CHGB,CHRD,CNGA2,CNTN4,CRB1,CRHBP,CRTAC1,DACH2,DGKZ,DKK1,DNER,EFR3A,EPHA3,EYA1,FAM184A,FAT1,FHDC1,FLRT3,FZD9,GAD2,GPR62,GPRC5B,GRIN2C,GRM6,HECTD2,HPCAL4,HPD,HRH4,HSPB1,HTR1A,IL17RD,INSM1,ISL1,KANSL1L,KCNJ3,KCNK12,KLF17,LEF1,LHX9,LRRC75B,MGAT4C,MID2,MIP,MMP17,MRVI1…	113
Organ Morphology	morphology of gland	4.96E-06				APOE,CCKBR,CHGB,EYA1,GSX1,ISL1,LBH,LEF1,NLRP3,POU3F2,PRLR,SLC6A4,TBX3	13
Cancer, Gastrointestinal Disease, Organismal Injury and Abnormalities	Gastrointestinal Tract Cancer and Tumors	5.79E-06				ACTR1A,ADARB2,AK5,ANKRD34C,APOE,ATP1B2,AVPR2,AXIN2,BSX,C2CD4C,CACHD1,CACNA2D1,CAMK1G,CCDC129,CCDC28B,CCDC80,CCDC85A,CCKBR,CDK18,CHGB,CHRD,CNGA2,CNTN4,CRB1,CRHBP,CRTAC1,DACH2,DGKZ,DKK1,DNER,EFR3A,EPHA3,EYA1,FAT1,FHDC1,FLRT3,FZD9,GAD2,GPR62,GPRC5B,GRIN2C,GRM6,HECTD2,HPD,HSPB1,HTR1A,IL17RD,ISL1,KANSL1L,KCNJ3,LEF1,LHX9,LRRC75B,MGAT4C,MID2,MMP17,MRVI1,MYO1C,NDUFA4L2,NKD1,NLRP3,NOS1,NSMF,NTNG2,OLFM3,OT…	98
Behavior	emotional behavior	7.41E-06		0.528		GAD2,HTR1A,KCNJ3,NOS1,PENK,PRLR,SLC18A2,SLC6A4,TACR1,TPH1	10
Cancer, Organismal Injury and Abnormalities	abdominal cancer	7.46E-06		1.960		ACTR1A,ADARB2,AK5,ANKRD34C,APOE,ATP1B2,AVPR2,AXIN2,BSX,C2CD4C,C3orf70,CACHD1,CACNA2D1,CAMK1G,CCDC129,CCDC28B,CCDC80,CCDC85A,CCKBR,CDK18,CHGB,CHRD,CNGA2,CNTN4,CRB1,CRHBP,CRTAC1,DACH2,DGKZ,DKK1,DNER,EFR3A,EPHA3,EYA1,FAM184A,FAT1,FHDC1,FLRT3,FZD9,GAD2,GPR62,GPRC5B,GRIN2C,GRM6,HECTD2,HPCAL4,HPD,HRH4,HSPB1,HTR1A,IL17RD,INSM1,ISL1,KANSL1L,KCNJ3,KCNK12,KLF17,LEF1,LHX9,LRRC75B,MGAT4C,MID2,MIP,MMP17,MRVI1…	112
Cancer, Organismal Injury and Abnormalities	neoplasia of epithelial tissue	8.09E-06		0.221		ACTR1A,ADARB2,AK5,ANKRD34C,APOE,ATP1B2,AVPR2,AXIN2,BSX,C2CD4C,C3orf70,CACHD1,CACNA2D1,CALY,CAMK1G,CCDC129,CCDC28B,CCDC80,CCDC85A,CCKBR,CDK18,CHGB,CHRD,CNGA2,CNTN4,CRB1,CRHBP,CRTAC1,DACH2,DGKZ,DKK1,DNER,EFR3A,EPHA3,EYA1,FAM184A,FAT1,FHDC1,FLRT3,FZD9,GAD2,GPR62,GPRC5B,GRIN2C,GRM6,HECTD2,HPCAL4,HPD,HRH4,HSPB1,HTR1A,IL17RD,INSM1,ISL1,KANSL1L,KCNJ3,KCNK12,KLF17,LEF1,LHX9,LRRC75B,MGAT4C,MID2,MIP,MMP17,…	114
Cancer, Gastrointestinal Disease, Organismal Injury and Abnormalities	gastrointestinal tract cancer	9.50E-06				ACTR1A,ADARB2,AK5,ANKRD34C,APOE,ATP1B2,AVPR2,AXIN2,BSX,C2CD4C,CACHD1,CACNA2D1,CAMK1G,CCDC129,CCDC28B,CCDC80,CCDC85A,CCKBR,CDK18,CHGB,CHRD,CNGA2,CNTN4,CRB1,CRHBP,CRTAC1,DACH2,DGKZ,DKK1,DNER,EFR3A,EPHA3,EYA1,FAT1,FHDC1,FLRT3,FZD9,GAD2,GPR62,GPRC5B,GRIN2C,GRM6,HECTD2,HPD,HSPB1,HTR1A,IL17RD,ISL1,KANSL1L,KCNJ3,LEF1,LHX9,LRRC75B,MGAT4C,MID2,MMP17,MRVI1,MYO1C,NDUFA4L2,NKD1,NLRP3,NOS1,NSMF,NTNG2,OLFM3,OT…	97
Nervous System Development and Function, Organ Morphology, Organismal Development	abnormal morphology of brain	9.64E-06				APOE,ATP1B2,CNGA2,CRTAC1,DKK1,EYA1,FZD9,GSX1,HDC,LEF1,NOS1,POU3F2,SLC6A4,TNR	14
Nervous System Development and Function	sensation	1.07E-05		-0.447	bias	APOE,CACNA2D1,GSX1,HDC,PROKR1,SALL4,SLC6A4,TPH1	8
Neurological Disease, Respiratory Disease	anosmia	1.19E-05				CNGA2,FLRT3,IL17RD,NSMF	4
Cancer, Organismal Injury and Abnormalities	epithelial cancer	1.63E-05		-0.029		ACTR1A,ADARB2,AK5,ANKRD34C,APOE,ATP1B2,AVPR2,AXIN2,BSX,C2CD4C,C3orf70,CACHD1,CACNA2D1,CALY,CAMK1G,CCDC129,CCDC28B,CCDC80,CCDC85A,CCKBR,CDK18,CHGB,CHRD,CNGA2,CNTN4,CRB1,CRHBP,CRTAC1,DACH2,DGKZ,DKK1,DNER,EFR3A,EPHA3,EYA1,FAM184A,FAT1,FHDC1,FLRT3,FZD9,GAD2,GPR62,GPRC5B,GRIN2C,GRM6,HECTD2,HPCAL4,HPD,HRH4,HSPB1,HTR1A,IL17RD,INSM1,ISL1,KANSL1L,KCNJ3,KCNK12,KLF17,LEF1,LHX9,LRRC75B,MGAT4C,MID2,MIP,MMP17,…	113
Developmental Disorder, Gastrointestinal Disease	hypertrophy of stomach	1.72E-05				MRVI1,NOS1,PRKG1	3
Cancer, Gastrointestinal Disease, Organismal Injury and Abnormalities	intestinal tumor	1.81E-05				ACTR1A,ADARB2,AK5,ANKRD34C,ATP1B2,AVPR2,AXIN2,BSX,C2CD4C,CACHD1,CACNA2D1,CAMK1G,CCDC129,CCDC28B,CCDC80,CCDC85A,CCKBR,CDK18,CHGB,CHRD,CNGA2,CNTN4,CRB1,CRHBP,CRTAC1,DGKZ,DKK1,DNER,EFR3A,EPHA3,EYA1,FAT1,FHDC1,FLRT3,FZD9,GAD2,GPR62,GPRC5B,GRIN2C,GRM6,HECTD2,HPD,HSPB1,IL17RD,ISL1,KANSL1L,KCNJ3,LEF1,LHX9,LRRC75B,MGAT4C,MID2,MMP17,MRVI1,MYO1C,NDUFA4L2,NKD1,NLRP3,NOS1,NSMF,NTNG2,OLFM3,OTOA,OTOF,OTP,PDE9A…	94
Cardiovascular System Development and Function	function of cardiovascular system	2.04E-05		-1.164	bias	APOE,CACNA2D1,EPHA3,HDC,KCNJ3,MRVI1,NOS1,PLCE1,PRKG1,PROKR1,SLC6A4,SLC6A6	12
Cardiovascular System Development and Function, Organ Development, Skeletal and Muscular System Development and Function	function of cardiac muscle	2.43E-05		-1.328	bias	APOE,CACNA2D1,KCNJ3,NOS1,PLCE1,PRKG1,SLC6A4,SLC6A6	8
Cardiovascular System Development and Function, Hematological System Development and Function	systolic pressure of right ventricle	2.45E-05				APOE,SLC6A4,TPH1	3
Behavior	anxiety-like behavior	2.76E-05		1.040		HTR1A,KCNJ3,NOS1,PENK,SLC18A2	5
Cancer, Organismal Injury and Abnormalities	melanoma	2.80E-05				ADARB2,ATP1B2,AXIN2,CACNA2D1,CALY,CCDC85A,CCKBR,CDK18,CHGB,CHRD,CNGA2,CNTN4,CRB1,DNER,EFR3A,EPHA3,EYA1,FAM184A,FAT1,FHDC1,FLRT3,GAD2,GPRC5B,GRM6,HDC,HRH4,HTR1A,IL17RD,KCNJ3,KLF17,LHX9,MGAT4C,MID2,MIP,MRVI1,MSI2,NLRP3,NOS1,NOTUM,OLFM3,OTOA,OTOF,PDE9A,PENK,PLCE1,POU3F2,PPP1R17,PRICKLE1,PRKG1,PRLR,PROKR1,PROX2,RAP1GAP,RAPGEF4,RSPO1,SALL4,SLC6A6,SLCO1C1,SV2B,TNR,TPH1,TRPC7,TSHZ3	63
Cancer, Gastrointestinal Disease, Organismal Injury and Abnormalities	malignant neoplasm of large intestine	2.89E-05				ACTR1A,ADARB2,AK5,ANKRD34C,ATP1B2,AVPR2,AXIN2,BSX,C2CD4C,CACHD1,CACNA2D1,CAMK1G,CCDC129,CCDC28B,CCDC80,CCDC85A,CCKBR,CDK18,CHGB,CHRD,CNGA2,CNTN4,CRB1,CRHBP,CRTAC1,DGKZ,DKK1,DNER,EFR3A,EPHA3,EYA1,FAT1,FHDC1,FLRT3,FZD9,GAD2,GPR62,GPRC5B,GRIN2C,GRM6,HECTD2,HPD,HSPB1,IL17RD,ISL1,KANSL1L,KCNJ3,LEF1,LHX9,LRRC75B,MGAT4C,MID2,MMP17,MRVI1,MYO1C,NDUFA4L2,NKD1,NLRP3,NOS1,NSMF,NTNG2,OLFM3,OTOA,OTOF,OTP,PDE9A…	93
Cell Signaling, Nucleic Acid Metabolism, Small Molecule Biochemistry	binding of guanosine 5'-O-(3-thiotriphosphate)	2.99E-05		-0.492	bias	HRH4,HTR1A,RAP1GAP,SLC18A2,SLC6A4	5
Neurological Disease	sensory disorders	3.55E-05				CACNA2D1,CCKBR,CNGA2,FLRT3,IL17RD,NSMF,SLC6A4	7
Cell Morphology, Cellular Assembly and Organization, Cellular Development, Cellular Function and Maintenance, Cellular Growth and Proliferation, Embryonic Development, Nervous System Development and Function, Tissue Development	bifurcation of neurites	3.56E-05				NOS1,PRKG1	2
Cellular Development, Embryonic Development, Hematological System Development and Function, Hematopoiesis, Organ Development, Organismal Development	maturation of pro-T3 thymocytes	3.56E-05				LEF1,Tcf7	2
Skeletal and Muscular System Development and Function	contractility of muscle	3.59E-05		-1.876	bias	APOE,CACNA2D1,MRVI1,NOS1,PLCE1,PRKG1,SLC6A4,SLC6A6	8
Cardiovascular System Development and Function, Organ Development, Organ Morphology, Skeletal and Muscular System Development and Function	contractility of cardiac muscle	3.70E-05		-1.180	bias	APOE,CACNA2D1,NOS1,PLCE1,PRKG1,SLC6A4,SLC6A6	7
Psychological Disorders	agitation	3.80E-05				CALY,GAD2,GRIN2C,HTR1A,SLC6A4	5
Nervous System Development and Function	nociception	4.53E-05		0.000		APOE,CACNA2D1,HDC,PROKR1,SLC6A4,TPH1	6
Cancer, Dermatological Diseases and Conditions, Organismal Injury and Abnormalities	malignant cutaneous melanoma cancer	4.56E-05				ADARB2,ATP1B2,AXIN2,CACNA2D1,CCDC85A,CCKBR,CDK18,CHGB,CHRD,CNGA2,CNTN4,CRB1,DNER,EFR3A,EPHA3,EYA1,FAM184A,FAT1,FHDC1,FLRT3,GAD2,GPRC5B,GRM6,HDC,HRH4,HTR1A,IL17RD,KCNJ3,KLF17,LHX9,MGAT4C,MIP,MRVI1,MSI2,NLRP3,NOS1,NOTUM,OLFM3,OTOA,OTOF,PDE9A,PENK,PLCE1,PPP1R17,PRICKLE1,PRKG1,PRLR,PROKR1,PROX2,RAP1GAP,RAPGEF4,RSPO1,SALL4,SLCO1C1,SV2B,TNR,TPH1,TRPC7,TSHZ3	59
Endocrine System Disorders, Organismal Injury and Abnormalities, Reproductive System Disease	hypopituitarism	4.76E-05				APOE,FLRT3,IL17RD,NSMF,PRLR	5
Cardiovascular Disease, Organismal Injury and Abnormalities	congestive heart failure	5.03E-05				AVPR2,CACNA2D1,EPHA3,NOS1,RXFP1,SLC6A4	6
Cell Death and Survival	cell death of bone cell lines	5.75E-05				AXIN2,DKK1,PRKG1	3
Behavior	aggressive behavior	5.90E-05		-0.780		GAD2,HTR1A,NOS1,SLC6A4,TACR1	5
Nervous System Development and Function, Organ Morphology, Organismal Development	morphology of forebrain	6.60E-05				ATP1B2,CHRD,CNGA2,CRTAC1,DKK1,GSX1,HDC,PENK,POU3F2	9
Developmental Disorder, Endocrine System Disorders, Neurological Disease, Organismal Injury and Abnormalities, Reproductive System Disease	hypogonadotropic hypogonadism	6.97E-05				FLRT3,IL17RD,NSMF,PRLR	4
Gastrointestinal Disease	nausea	7.74E-05				CACNA2D1,GRIN2C,HRH4,HTR1A,TACR1	5
Nervous System Development and Function	thermal nociception	7.74E-05				APOE,HDC,PROKR1,SLC6A4,TPH1	5
Tissue Morphology	remodeling of blood vessel	8.60E-05				APOE,NOS1,PRKG1,TPH1	4
Cell Signaling, Molecular Transport, Vitamin and Mineral Metabolism	quantity of Ca2+	1.02E-04		-1.423	bias	APOE,CCKBR,CRACR2A,HRH4,HTR1A,MRVI1,NOS1,PLCE1,PRKG1,PRLR,TACR1	11
Neurological Disease	seizure disorder	1.02E-04		0.889	bias	APOE,CACNA2D1,CHGB,FZD9,GAD2,GRIN2C,HTR1A,NOS1,Pou3f1,PRICKLE1,SLC6A4,SV2B,TRPC7	13
Cancer, Hematological Disease, Immunological Disease, Organismal Injury and Abnormalities	T-cell lymphoblastic lymphoma	1.06E-04				LEF1,Tcf7	2
Cancer, Hematological Disease, Immunological Disease, Organismal Injury and Abnormalities, Tissue Morphology	quantity of non-Hodgkin lymphoma	1.06E-04				LEF1,Tcf7	2
Behavior	coping response	1.11E-04				GAD2,NOS1,SLC18A2	3
Endocrine System Disorders, Organismal Injury and Abnormalities, Reproductive System Disease	pituitary dysfunction	1.28E-04				APOE,FLRT3,HTR1A,IL17RD,NSMF,PRLR	6
Tissue Morphology	quantity of cells	1.29E-04		-1.388	bias	APOE,CCKBR,DGKZ,DKK1,EYA1,FZD9,GAD2,GSX1,HDC,HSPB1,INSM1,LEF1,NLRP3,NOS1,NSMF,PENK,PLCE1,POU3F2,PRDX1,PRKG1,RAP1GAP,RAPGEF4,RSPO1,SALL4,SLC6A6,Tac4,TCF12,Tcf7,TNR,TPH1	30
Tissue Morphology	remodeling of artery	1.61E-04				APOE,NOS1,PRKG1	3
Cardiovascular Disease, Neurological Disease	cerebrovascular dysfunction	1.71E-04				APOE,CACNA2D1,HSPB1,HTR1A,NOS1,SLC18A2,SLC6A4,SLC6A6	8
Gastrointestinal Disease	vomiting	1.78E-04				CACNA2D1,GRIN2C,HRH4,HTR1A,TACR1	5
Cancer, Organismal Injury and Abnormalities	adenocarcinoma	1.87E-04				ACTR1A,ADARB2,AK5,ANKRD34C,APOE,ATP1B2,AVPR2,AXIN2,BSX,C2CD4C,CACHD1,CACNA2D1,CAMK1G,CCDC129,CCDC28B,CCDC80,CCDC85A,CCKBR,CDK18,CHGB,CHRD,CNGA2,CNTN4,CRB1,CRHBP,CRTAC1,DACH2,DGKZ,DNER,EFR3A,EPHA3,EYA1,FAM184A,FAT1,FHDC1,FLRT3,FZD9,GAD2,GPR62,GPRC5B,GRIN2C,GRM6,HECTD2,HPD,HRH4,HSPB1,HTR1A,IL17RD,ISL1,KANSL1L,KCNJ3,LEF1,LHX9,LRRC75B,MGAT4C,MID2,MIP,MMP17,MRVI1,MYO1C,NDUFA4L2,NKD1,NLRP3,NOS1,NSMF,NT…	102
Nervous System Development and Function, Organ Morphology, Organismal Development	abnormal morphology of telencephalon	1.88E-04				ATP1B2,CNGA2,CRTAC1,DKK1,GSX1,HDC,POU3F2	7
Dermatological Diseases and Conditions	pruritus	2.11E-04				CACNA2D1,HTR1A,SLC6A4,TACR1	4
Developmental Disorder, Gastrointestinal Disease, Skeletal and Muscular Disorders	hypertrophy of pyloric sphincter	2.12E-04				NOS1,PRKG1	2
Embryonic Development, Organismal Development, Tissue Morphology	lack of apical ectodermal ridge	2.12E-04				LEF1,Tcf7	2
Embryonic Development, Organ Development, Organ Morphology, Organismal Development, Reproductive System Development and Function, Tissue Development	lack of mammary gland	2.12E-04				LEF1,TBX3	2
Connective Tissue Development and Function, Organ Morphology, Organismal Development, Skeletal and Muscular System Development and Function, Tissue Development	lack of maxilla	2.12E-04				DKK1,EYA1	2
Cellular Compromise	leakage of lysosome	2.12E-04				APOE,NLRP3	2
Tissue Morphology	remodeling of pulmonary vessel	2.12E-04				PRKG1,TPH1	2
Behavior	exploratory behavior	2.20E-04		-1.314	bias	APOE,CHRD,CRHBP,HDC,SLC6A4	5
Cellular Function and Maintenance	ion homeostasis of cells	2.23E-04		-1.117	bias	APOE,CCKBR,CNGA2,DGKZ,HDC,PENK,PLCE1,PRKG1,SLC16A1,TRPC7	10
Cell Morphology	abnormal morphology of cells	2.43E-04				APOE,ATP1B2,CCKBR,CHGB,CRB1,DNER,EYA1,FAT1,FLRT3,ISL1,LEF1,NLRP3,NOS1,OTOF,Pou3f1,PRDX1,PRKG1,PRLR,RAPGEF4,SALL4,SLC18A2,SLC6A4,SLC6A6,TNR	24
Neurological Disease, Psychological Disorders, Skeletal and Muscular Disorders	Parkinson's disease	2.44E-04				APOE,AVPR2,GRIN2C,HSPB1,HTR1A,NOS1,SLC18A2,SLC6A4	8
Developmental Disorder, Endocrine System Disorders, Hereditary Disorder, Neurological Disease, Organismal Injury and Abnormalities, Reproductive System Disease, Respiratory Disease	Kallmann's syndrome	2.58E-04				FLRT3,IL17RD,NSMF	3
Neurological Disease, Psychological Disorders	single major depressive episode	2.58E-04				GRIN2C,HTR1A,SLC6A4	3
Neurological Disease, Organismal Injury and Abnormalities	Headache	2.61E-04				CACNA2D1,GAD2,GRIN2C,HTR1A,SLC18A2,SLC6A4	6
Organismal Development, Tissue Development	development of exocrine gland	2.86E-04				BSX,DKK1,LBH,LEF1,PRLR,RXFP1,TBX3	7
Cell-To-Cell Signaling and Interaction, Molecular Transport, Small Molecule Biochemistry	quantity of monoamines	2.86E-04		-1.817		CHGB,HDC,HTR1A,NOS1,SLC18A2,SLC6A4,TPH1	7
Neurological Disease, Psychological Disorders	obsessive-compulsive disorder	2.87E-04				CACNA2D1,GRIN2C,HTR1A,SLC6A4	4
Skeletal and Muscular System Development and Function	relaxation of muscle	2.87E-04		-0.342	bias	APOE,MRVI1,NOS1,PRKG1	4
Cancer, Organismal Injury and Abnormalities	malignant solid tumor	2.99E-04		0.791		ACTR1A,ADARB2,AK5,ANKRD34C,APOE,ATP1B2,AVPR2,AXIN2,BSX,C2CD4C,C3orf70,CACHD1,CACNA2D1,CALY,CAMK1G,CCDC129,CCDC28B,CCDC80,CCDC85A,CCKBR,CDK18,CHGB,CHRD,CNGA2,CNTN4,CRB1,CRHBP,CRTAC1,DACH2,DGKZ,DKK1,DNER,EFR3A,EPHA3,EYA1,FAM184A,FAT1,FHDC1,FLRT3,FZD9,GAD2,GPR62,GPRC5B,GRIN2C,GRM6,HDC,HECTD2,HPCAL4,HPD,HRH4,HSPB1,HTR1A,IL17RD,INSM1,ISL1,KANSL1L,KCNJ3,KCNK12,KLF17,LEF1,LHX9,LRRC75B,MGAT4C,MID2,MIP,MM…	115
Cell-To-Cell Signaling and Interaction, Nervous System Development and Function	long-term potentiation	3.11E-04		-1.747	bias	APOE,CHRD,CNGA2,NOS1,RAPGEF4,SLC18A2,TNR,TRPC7	8
Nervous System Development and Function, Organ Morphology, Organismal Development	abnormal morphology of cerebral cortex	3.29E-04				APOE,FZD9,HDC,LEF1,POU3F2,SLC6A4,TNR	7
Embryonic Development, Organismal Development, Tissue Morphology	abnormal morphology of ectomesenchyme	3.52E-04				LEF1,Tcf7	2
Reproductive System Development and Function	erection	3.52E-04				NOS1,PRKG1	2
Cardiovascular Disease, Hematological Disease, Organismal Injury and Abnormalities, Renal and Urological Disease	thrombosis of glomerular capillary	3.52E-04				APOE,NOS1	2
Cancer, Organismal Injury and Abnormalities, Respiratory Disease	non small cell lung adenocarcinoma	3.72E-04				AXIN2,CACNA2D1,CRB1,DACH2,DNER,EPHA3,FAT1,GAD2,GRM6,MGAT4C,NOS1,PLCE1,POU3F2,PPP1R17,PRDX1,PRICKLE1,PRKG1,SLC6A6,SLCO1C1,TBX3,TNR,TSHZ3	22
Cancer, Organismal Injury and Abnormalities	adult solid tumor	3.80E-04				CACNA2D1,GRIN2C,HTR1A,SLC6A4	4
Cardiovascular System Development and Function	function of blood vessel	3.80E-04				APOE,HDC,MRVI1,PRKG1	4
Cardiovascular Disease, Organismal Injury and Abnormalities	failure of heart	3.84E-04				AVPR2,CACNA2D1,EPHA3,NOS1,PROKR1,RXFP1,SLC6A4,TPH1	8
Behavior	addiction behavior	3.88E-04				NOS1,PENK,SLC18A2	3
Cardiovascular System Development and Function, Nervous System Development and Function, Organ Development	function of blood-brain barrier	3.88E-04				APOE,HDC,NOS1	3
Neurological Disease, Psychological Disorders	bipolar depression	4.06E-04				GAD2,GRIN2C,HTR1A,SLC6A4	4
Tissue Development	formation of gland	4.44E-04				BSX,EYA1,LBH,LEF1,PRLR,RXFP1,TBX3	7
Embryonic Development, Organismal Development	development of body trunk	4.85E-04		-1.538	bias	APOE,BSX,DKK1,EPHA3,EYA1,HSPB1,ISL1,LBH,LEF1,NOS1,PLCE1,PRLR,RSPO1,RXFP1,SALL4,TBX3,TCF12,Tcf7	18
Behavior	rearing	4.86E-04		-1.387	bias	APOE,GRIN2C,HTR1A,SLC18A2,TPH1	5
Cardiovascular System Development and Function, Skeletal and Muscular System Development and Function	function of vascular smooth muscle	4.94E-04				APOE,MRVI1,PRKG1	3
Cancer, Gastrointestinal Disease, Organismal Injury and Abnormalities	colorectal carcinoma	4.98E-04				AK5,ATP1B2,AVPR2,AXIN2,BSX,CACHD1,CACNA2D1,CAMK1G,CCDC85A,CCKBR,CHGB,CHRD,CNGA2,CNTN4,CRB1,CRHBP,CRTAC1,DGKZ,DNER,EPHA3,FAT1,FHDC1,FLRT3,GPR62,GPRC5B,GRIN2C,GRM6,HECTD2,HPD,HSPB1,ISL1,KANSL1L,KCNJ3,LEF1,LHX9,LRRC75B,MGAT4C,MMP17,MRVI1,MYO1C,NDUFA4L2,NKD1,NOS1,NTNG2,OTOF,OTP,PDE9A,PLCH2,POU3F2,PPP1R17,PRICKLE1,RAP1GAP,RAPGEF4,SALL4,SLC16A1,SLC6A4,SLC6A6,SV2B,TACR1,TBX3,TCF12,TRPC7,TSHZ3	63
Organismal Injury and Abnormalities	stenosis	5.32E-04		1.076	bias	APOE,MRVI1,NOS1,PLCE1,PRKG1,SLC6A4	6
Cancer, Gastrointestinal Disease, Organismal Injury and Abnormalities	colorectal adenocarcinoma	5.39E-04				AK5,ATP1B2,AVPR2,AXIN2,BSX,CACHD1,CACNA2D1,CAMK1G,CCDC85A,CCKBR,CHGB,CHRD,CNGA2,CNTN4,CRB1,CRHBP,CRTAC1,DGKZ,DNER,EPHA3,FAT1,FHDC1,FLRT3,GPR62,GPRC5B,GRIN2C,GRM6,HECTD2,HPD,HSPB1,ISL1,KANSL1L,KCNJ3,LEF1,LHX9,LRRC75B,MGAT4C,MMP17,MRVI1,MYO1C,NDUFA4L2,NKD1,NOS1,NTNG2,OTOF,OTP,PDE9A,PLCH2,POU3F2,PPP1R17,PRICKLE1,RAPGEF4,SALL4,SLC16A1,SLC6A4,SLC6A6,SV2B,TACR1,TBX3,TCF12,TRPC7,TSHZ3	62
Cancer, Organismal Injury and Abnormalities	breast or colorectal cancer	5.46E-04				AK5,ATP1B2,AVPR2,AXIN2,BSX,CACHD1,CACNA2D1,CAMK1G,CCDC80,CCDC85A,CCKBR,CHGB,CHRD,CNGA2,CNTN4,CRB1,CRHBP,CRTAC1,DGKZ,DKK1,DNER,EPHA3,EYA1,FAT1,FHDC1,FLRT3,GPR62,GPRC5B,GRIN2C,GRM6,HECTD2,HPCAL4,HPD,HRH4,HSPB1,ISL1,KANSL1L,KCNJ3,LEF1,LHX9,LRRC75B,MGAT4C,MMP17,MRVI1,MYO1C,NDUFA4L2,NKD1,NLRP3,NOS1,NTNG2,OTOF,OTP,PDE9A,PLCH2,POU3F2,PPP1R17,PRDX1,PRICKLE1,PRLR,RAP1GAP,RAPGEF4,SALL4,SLC16A1,SLC18A2,SLC6…	73
Behavior	spatial learning	5.49E-04				APOE,FZD9,HDC,HTR1A,NOS1,RAPGEF4	6
Cancer, Gastrointestinal Disease, Organismal Injury and Abnormalities	gastrointestinal carcinoma	5.49E-04				AK5,APOE,ATP1B2,AVPR2,AXIN2,BSX,CACHD1,CACNA2D1,CAMK1G,CCDC85A,CCKBR,CHGB,CHRD,CNGA2,CNTN4,CRB1,CRHBP,CRTAC1,DACH2,DGKZ,DNER,EPHA3,FAT1,FHDC1,FLRT3,GPR62,GPRC5B,GRIN2C,GRM6,HECTD2,HPD,HSPB1,HTR1A,ISL1,KANSL1L,KCNJ3,LEF1,LHX9,LRRC75B,MGAT4C,MMP17,MRVI1,MYO1C,NDUFA4L2,NKD1,NOS1,NTNG2,OTOA,OTOF,OTP,PDE9A,PLCE1,PLCH2,POU3F2,PPP1R17,PRICKLE1,RAP1GAP,RAP1GAP2,RAPGEF4,SALL4,SLC16A1,SLC6A4,SLC6A6,SV2B,TA…	69
Psychological Disorders	Anxiety Disorders	5.51E-04				CACNA2D1,GAD2,GRIN2C,HTR1A,SLC6A4	5
Embryonic Development, Organismal Development, Tissue Morphology	abnormal morphology of limb bud	5.53E-04				DKK1,LEF1,Tcf7	3
Neurological Disease, Psychological Disorders	attention deficit hyperactivity disorder	5.57E-04				GRIN2C,HTR1A,SLC18A2,SLC6A4	4
Behavior	conditioning	5.74E-04	Decreased	-2.213	bias	GAD2,GRIN2C,NOS1,PENK,SLC18A2,SLC6A4,TACR1	7
Cancer, Gastrointestinal Disease, Organismal Injury and Abnormalities	colorectal neoplasia	5.94E-04				AK5,ATP1B2,AVPR2,AXIN2,BSX,CACHD1,CACNA2D1,CAMK1G,CCDC80,CCDC85A,CCKBR,CHGB,CHRD,CNGA2,CNTN4,CRB1,CRHBP,CRTAC1,DGKZ,DKK1,DNER,EPHA3,FAT1,FHDC1,FLRT3,GPR62,GPRC5B,GRIN2C,GRM6,HECTD2,HPD,HSPB1,ISL1,KANSL1L,KCNJ3,LEF1,LHX9,LRRC75B,MGAT4C,MMP17,MRVI1,MYO1C,NDUFA4L2,NKD1,NLRP3,NOS1,NTNG2,OTOF,OTP,PDE9A,PLCE1,PLCH2,POU3F2,PPP1R17,PRDX1,PRICKLE1,RAP1GAP,RAPGEF4,SALL4,SLC16A1,SLC6A4,SLC6A6,SV2B,TACR1,TBX…	68
Ophthalmic Disease, Organismal Injury and Abnormalities	retinal degeneration	6.19E-04		1.016	bias	APOE,ATP1B2,CRB1,GRM6,NLRP3,NOS1,SLC6A6,SLC7A14	8
Skeletal and Muscular System Development and Function	function of muscle	6.23E-04		-1.907	bias	APOE,CACNA2D1,KCNJ3,MRVI1,NOS1,PLCE1,PRKG1,SLC6A4,SLC6A6	9
Cancer, Gastrointestinal Disease, Organismal Injury and Abnormalities	colon adenocarcinoma	6.26E-04				AK5,ATP1B2,AVPR2,AXIN2,BSX,CACHD1,CACNA2D1,CAMK1G,CCDC85A,CCKBR,CHGB,CHRD,CNGA2,CNTN4,CRB1,CRHBP,CRTAC1,DGKZ,DNER,EPHA3,FAT1,FHDC1,FLRT3,GPR62,GPRC5B,GRIN2C,GRM6,HECTD2,HPD,HSPB1,ISL1,KANSL1L,KCNJ3,LEF1,LHX9,LRRC75B,MGAT4C,MMP17,MRVI1,MYO1C,NDUFA4L2,NKD1,NOS1,NTNG2,OTOF,OTP,PDE9A,PLCH2,POU3F2,PPP1R17,PRICKLE1,RAPGEF4,SALL4,SLC16A1,SLC6A4,SLC6A6,SV2B,TACR1,TBX3,TCF12,TSHZ3	61
Neurological Disease	epilepsy	6.70E-04				APOE,CACNA2D1,CHGB,GAD2,GRIN2C,HTR1A,PRICKLE1,SLC6A4,TRPC7	9
Psychological Disorders	Substance-Related Disorders	6.79E-04				CACNA2D1,GAD2,GRIN2C,HTR1A,SLC18A2,SLC6A4	6
Nervous System Development and Function	abnormal morphology of olfactory nerve	7.34E-04				CNGA2,CNTN4	2
Organ Morphology, Organismal Injury and Abnormalities, Reproductive System Disease	atrophy of uterus	7.34E-04				APOE,LHX9	2
Auditory Disease, Neurological Disease	conductive hearing loss	7.34E-04				EYA1,SALL4	2
Cell-To-Cell Signaling and Interaction, Nervous System Development and Function	firing of pyramidal neurons	7.34E-04				SLC6A4,TRPC7	2
Cellular Assembly and Organization, Cellular Movement	segregation of neurites	7.34E-04				EPHA3,SLC6A4	2
Cell-To-Cell Signaling and Interaction, Molecular Transport, Small Molecule Biochemistry	transport of 5-hydroxytryptamine	7.34E-04				SLC18A2,SLC6A4	2
Cell-To-Cell Signaling and Interaction, Molecular Transport, Small Molecule Biochemistry	uptake of 5-hydroxytryptamine	7.34E-04				NOS1,SLC6A4	2
Organ Morphology, Organismal Development, Respiratory System Development and Function	abnormal morphology of nose	7.45E-04				DKK1,EYA1,INSM1,SALL4	4
Cancer, Gastrointestinal Disease, Organismal Injury and Abnormalities	colorectal cancer	7.92E-04				AK5,ATP1B2,AVPR2,AXIN2,BSX,CACHD1,CACNA2D1,CAMK1G,CCDC80,CCDC85A,CCKBR,CHGB,CHRD,CNGA2,CNTN4,CRB1,CRHBP,CRTAC1,DGKZ,DKK1,DNER,EPHA3,FAT1,FHDC1,FLRT3,GPR62,GPRC5B,GRIN2C,GRM6,HECTD2,HPD,HSPB1,ISL1,KANSL1L,KCNJ3,LEF1,LHX9,LRRC75B,MGAT4C,MMP17,MRVI1,MYO1C,NDUFA4L2,NKD1,NLRP3,NOS1,NTNG2,OTOF,OTP,PDE9A,PLCH2,POU3F2,PPP1R17,PRDX1,PRICKLE1,RAP1GAP,RAPGEF4,SALL4,SLC16A1,SLC6A4,SLC6A6,SV2B,TACR1,TBX3,TCF1…	67
Cancer, Gastrointestinal Disease, Organismal Injury and Abnormalities	gastrointestinal adenocarcinoma	8.30E-04				AK5,ATP1B2,AVPR2,AXIN2,BSX,CACHD1,CACNA2D1,CAMK1G,CCDC85A,CCKBR,CHGB,CHRD,CNGA2,CNTN4,CRB1,CRHBP,CRTAC1,DGKZ,DNER,EPHA3,FAT1,FHDC1,FLRT3,GPR62,GPRC5B,GRIN2C,GRM6,HECTD2,HPD,HSPB1,HTR1A,ISL1,KANSL1L,KCNJ3,LEF1,LHX9,LRRC75B,MGAT4C,MMP17,MRVI1,MYO1C,NDUFA4L2,NKD1,NOS1,NTNG2,OTOA,OTOF,OTP,PDE9A,PLCE1,PLCH2,POU3F2,PPP1R17,PRICKLE1,RAP1GAP,RAPGEF4,SALL4,SLC16A1,SLC6A4,SLC6A6,SV2B,TACR1,TBX3,TCF12,TRPC7…	66
Auditory and Vestibular System Development and Function, Organ Morphology, Organismal Development	morphology of ear	8.32E-04				APOE,EYA1,OTOA,OTOF,PRKG1,SALL4	6
Endocrine System Development and Function	glucose tolerance	8.39E-04		-1.404		APOE,CCDC80,CCKBR,CHGB,HDC,NLRP3,NOS1,PRLR	8
Organismal Injury and Abnormalities, Reproductive System Disease	benign pelvic disease	8.44E-04				APOE,DKK1,GRIN2C,HSPB1,PENK,PRLR,SLC16A1,SLC18A2,SLC6A4,SLC6A6	10
Nutritional Disease	obesity	8.67E-04		0.640		APOE,CCKBR,GAD2,GRIN2C,HDC,HTR1A,NLRP3,NOS1,PRLR,SLC18A2,SLC6A4	11
Cancer, Organismal Injury and Abnormalities	endometrioid carcinoma	9.01E-04				AK5,ANKRD34C,APOE,ATP1B2,AVPR2,AXIN2,CACNA2D1,CCKBR,CHGB,CNTN4,CRHBP,CRTAC1,DACH2,DNER,EFR3A,EPHA3,EYA1,FAT1,FHDC1,GRM6,HPD,HRH4,HTR1A,KCNJ3,LHX9,LRRC75B,MGAT4C,NLRP3,OLFM3,OTOF,PLCE1,PPP1R17,PRLR,PROX2,RXFP1,SALL4,SLC7A14,TACR1,TBX3,TNR,TPH1,TRPC7,TSHZ3	43
Embryonic Development, Organismal Development	development of head	9.08E-04				APOE,ATP1B2,CHRD,CRB1,DKK1,DNER,EYA1,FZD9,GSX1,ISL1,LEF1,OTOA,POU3F2,SV2B	14
Cell-To-Cell Signaling and Interaction, Molecular Transport, Small Molecule Biochemistry	uptake of neurotransmitter	9.18E-04				NOS1,SLC18A2,SLC6A4	3
Cellular Development	differentiation of cells	9.23E-04		-1.309	bias	APOE,CAMK1G,CCDC80,CCKBR,DKK1,EYA1,FZD9,IL17RD,INSM1,ISL1,LBH,LEF1,NLRP3,NOS1,POU3F2,PRKG1,PRLR,RAPGEF4,SALL4,TBX3,TCF12,Tcf7,TNR,TPH1,TSHZ3	25
Metabolic Disease, Neurological Disease, Psychological Disorders	Alzheimer's disease	9.35E-04				APOE,GAD2,GRIN2C,GRM6,HTR1A,NOS1,PENK,PRDX1,SLC6A4,SLC6A6,TPH1,TSHZ3	12
Cancer	transformation of breast cancer cell lines	9.74E-04				DKK1,TACR1	2
Organismal Functions	thermoregulation	9.84E-04		0.000	bias	PRKG1,PRLR,PROKR1,SLC18A2,SLC6A4,TACR1	6
Organismal Development	abnormal morphology of body cavity	9.90E-04				APOE,CACNA2D1,CCKBR,EPHA3,EYA1,FAT1,FZD9,ISL1,LEF1,LHX9,NKD1,NOS1,PLCE1,PRDX1,PRKG1,PRLR,PROKR1,SALL4,SLC6A4,SLC6A6,TBX3	21
Behavior	social behavior	1.02E-03				CCKBR,HTR1A,RAPGEF4,SLC6A4	4
Amino Acid Metabolism	quantity of amino acids	1.04E-03		-0.647		APOE,GAD2,NOS1,PRLR,SLC6A6,SLCO1C1	6
Cell-To-Cell Signaling and Interaction, Nervous System Development and Function	long-term potentiation of cerebral cortex	1.05E-03		-1.519	bias	APOE,CHRD,NOS1,RAPGEF4,TNR	5
Embryonic Development, Organ Development, Organismal Development, Reproductive System Development and Function, Tissue Development	formation of mammary gland	1.07E-03				BSX,LBH,LEF1,PRLR,RXFP1,TBX3	6
Cellular Growth and Proliferation, Tissue Development	generation of cells	1.10E-03		-1.523	bias	APOE,AVPR2,CAMK1G,CNGA2,DGKZ,DKK1,DNER,EPHA3,HSPB1,LEF1,MSI2,NOS1,PENK,Pou3f1,PRKG1,PRLR,RAPGEF4,RXFP1,TACR1,TBX3,TCF12,Tcf7,TNR	23
Behavior	thigmotaxis	1.10E-03				APOE,CRHBP,HTR1A	3
Cancer	transformation of tumor cell lines	1.10E-03				DKK1,FZD9,TACR1	3
Organismal Development	abnormal morphology of abdomen	1.15E-03				APOE,CACNA2D1,CCKBR,CHGB,EYA1,FAT1,FZD9,ISL1,LEF1,LHX9,NKD1,NOS1,PRDX1,PRKG1,PRLR,SALL4,TBX3	17
Neurological Disease, Organismal Injury and Abnormalities	Migraines	1.16E-03				CACNA2D1,GAD2,HTR1A,SLC18A2,SLC6A4	5
Hematological System Development and Function, Inflammatory Response, Tissue Morphology	quantity of neutrophils	1.18E-03		0.522		FZD9,GSX1,HDC,PLCE1,RAPGEF4,SALL4,TPH1	7
Cancer, Organismal Injury and Abnormalities	adenoma	1.18E-03				APOE,AXIN2,CCDC80,CRTAC1,EPHA3,LEF1,PRDX1,PRLR,TBX3,TCF12,Tcf7,TSHZ3	12
Organismal Injury and Abnormalities	hot flashes	1.20E-03				CACNA2D1,HTR1A,SLC6A4	3
Cancer, Hematological Disease, Organismal Injury and Abnormalities	lymphohematopoietic cancer	1.22E-03		-0.025		ADARB2,AK5,APOE,AXIN2,CACHD1,CAMK1G,CCDC129,CNTN4,DGKZ,DKK1,DNER,EFR3A,EPHA3,EYA1,FAT1,GAD2,GRIN2C,GRM6,HSPB1,KLF17,LEF1,LHX9,MMP17,NLRP3,NOS1,OTOA,OTOF,PDE9A,PENK,PLCE1,PRDX1,PRICKLE1,RAP1GAP,SALL4,SLC16A1,SLC18A2,SLC6A4,SLCO1C1,Tcf7,TSHZ3	40
Gastrointestinal Disease	dyspepsia	1.25E-03				HTR1A,SLC6A4	2
Amino Acid Metabolism, Molecular Transport, Small Molecule Biochemistry	efflux of amino acids	1.25E-03				NOS1,SLCO1C1	2
Cell Morphology, Embryonic Development, Organismal Development, Tissue Morphology	morphology of trophoblast cells	1.25E-03				APOE,SALL4	2
Organismal Injury and Abnormalities, Renal and Urological Disease	nocturia	1.25E-03				AVPR2,CACNA2D1	2
Endocrine System Disorders, Gastrointestinal Disease, Metabolic Disease	diabetic complication	1.25E-03				APOE,CACNA2D1,CRHBP,DKK1,GRIN2C,LEF1,SLC6A4	7
Cancer, Organismal Injury and Abnormalities	abdominal carcinoma	1.27E-03				AK5,ANKRD34C,APOE,ATP1B2,AVPR2,AXIN2,BSX,C3orf70,CACHD1,CACNA2D1,CAMK1G,CCDC85A,CCKBR,CHGB,CHRD,CNGA2,CNTN4,CRB1,CRHBP,CRTAC1,DACH2,DGKZ,DNER,EFR3A,EPHA3,EYA1,FAT1,FHDC1,FLRT3,GPR62,GPRC5B,GRIN2C,GRM6,HECTD2,HPD,HRH4,HSPB1,HTR1A,ISL1,KANSL1L,KCNJ3,LEF1,LHX9,LRRC75B,MGAT4C,MMP17,MRVI1,MYO1C,NDUFA4L2,NKD1,NLRP3,NOS1,NTNG2,OLFM3,OTOA,OTOF,OTP,PDE9A,PLCE1,PLCH2,POU3F2,PPP1R17,PRICKLE1,PRLR,PROX2,RAP1…	81
Molecular Transport	transport of molecule	1.28E-03		-1.954	bias	APOE,CCKBR,GSX1,HDC,NOS1,PRKG1,PRLR,RSPO1,SLC16A1,SLC18A2,SLC6A4,SLCO1C1,TNR	13
Nervous System Development and Function, Tissue Morphology	quantity of neurons	1.29E-03		-0.239	bias	APOE,DKK1,EYA1,INSM1,LEF1,NOS1,NSMF,PENK,PRKG1,TNR	10
Skeletal and Muscular Disorders	abnormal function of skeleton	1.30E-03				APOE,FZD9,NOS1	3
Behavior	cognition	1.31E-03		-0.322	bias	APOE,CHRD,COX8A,FZD9,HDC,HTR1A,NOS1,RAPGEF4,SLC18A2	9
Cancer, Gastrointestinal Disease, Organismal Injury and Abnormalities	colon tumor	1.31E-03				AK5,ATP1B2,AVPR2,AXIN2,BSX,CACHD1,CACNA2D1,CAMK1G,CCDC85A,CCKBR,CHGB,CHRD,CNGA2,CNTN4,CRB1,CRHBP,CRTAC1,DGKZ,DNER,EPHA3,FAT1,FHDC1,FLRT3,GPR62,GPRC5B,GRIN2C,GRM6,HECTD2,HPD,HSPB1,ISL1,KANSL1L,KCNJ3,LEF1,LHX9,LRRC75B,MGAT4C,MMP17,MRVI1,MYO1C,NDUFA4L2,NKD1,NOS1,NTNG2,OTOF,OTP,PDE9A,PLCE1,PLCH2,POU3F2,PPP1R17,PRICKLE1,RAPGEF4,SALL4,SLC16A1,SLC6A4,SLC6A6,SV2B,TACR1,TBX3,TCF12,TSHZ3	62
Psychological Disorders	alcoholism	1.33E-03				CACNA2D1,GAD2,HTR1A,SLC18A2,SLC6A4	5
Lipid Metabolism, Molecular Transport, Small Molecule Biochemistry	uptake of lipid	1.33E-03		-1.980	bias	APOE,CCKBR,FAT1,SLC16A1,SLCO1C1	5
Cancer, Organismal Injury and Abnormalities	abdominal adenocarcinoma	1.37E-03				AK5,ANKRD34C,APOE,ATP1B2,AVPR2,AXIN2,BSX,CACHD1,CACNA2D1,CAMK1G,CCDC85A,CCKBR,CHGB,CHRD,CNGA2,CNTN4,CRB1,CRHBP,CRTAC1,DACH2,DGKZ,DNER,EFR3A,EPHA3,EYA1,FAT1,FHDC1,FLRT3,GPR62,GPRC5B,GRIN2C,GRM6,HECTD2,HPD,HRH4,HSPB1,HTR1A,ISL1,KANSL1L,KCNJ3,LEF1,LHX9,LRRC75B,MGAT4C,MMP17,MRVI1,MYO1C,NDUFA4L2,NKD1,NLRP3,NOS1,NTNG2,OLFM3,OTOA,OTOF,OTP,PDE9A,PLCE1,PLCH2,POU3F2,PPP1R17,PRICKLE1,PRLR,PROX2,RAP1GAP,RAPG…	80
Organismal Development	morphology of body cavity	1.38E-03				APOE,CACNA2D1,CCKBR,EPHA3,EYA1,FAT1,FZD9,ISL1,LEF1,LHX9,NKD1,NLRP3,NOS1,PLCE1,PRDX1,PRKG1,PRLR,PROKR1,SALL4,SLC6A4,SLC6A6,TBX3,TPH1	23
Psychological Disorders	heroin dependence	1.41E-03				GAD2,GRIN2C,HTR1A	3
Connective Tissue Development and Function, Skeletal and Muscular System Development and Function	bone mineral density	1.46E-03		0.342	bias	APOE,DKK1,FZD9,NOS1,PRLR,Tcf7	6
Organismal Injury and Abnormalities	chronic pain	1.52E-03				CACNA2D1,GRIN2C,SLC6A4	3
Digestive System Development and Function	abnormal intestinal transit time	1.55E-03				MRVI1,PRKG1	2
Organ Morphology, Organismal Development	abnormal morphology of adrenal medulla	1.55E-03				APOE,CHGB	2
Cardiovascular System Development and Function, Organ Morphology, Organismal Development	abnormal morphology of heart ventricle	1.57E-03				APOE,ISL1,NOS1,PLCE1,SLC6A4,SLC6A6	6
Cancer, Hematological Disease, Organismal Injury and Abnormalities	lymphoid cancer	1.57E-03		0.371	bias	ADARB2,AK5,APOE,AXIN2,CACHD1,CAMK1G,CCDC129,CNTN4,DGKZ,DNER,EFR3A,EPHA3,EYA1,FAT1,GAD2,GRIN2C,GRM6,HSPB1,KLF17,LEF1,LHX9,MMP17,NLRP3,OTOA,OTOF,PDE9A,PENK,PLCE1,PRDX1,PRICKLE1,RAP1GAP,SALL4,SLC16A1,SLC18A2,SLC6A4,SLCO1C1,Tcf7,TSHZ3	38
Nervous System Development and Function	prepulse inhibition	1.64E-03		-1.960	bias	GAD2,HDC,HTR1A,SLC6A4	4
Endocrine System Development and Function, Organ Morphology, Organismal Development	abnormal morphology of pituitary gland	1.64E-03				GSX1,POU3F2,SLC6A4	3
Nervous System Development and Function	olfaction	1.64E-03				APOE,CNGA2,SLC18A2	3
Neurological Disease, Psychological Disorders	post-traumatic stress disorder	1.71E-03				GAD2,GRIN2C,HTR1A,SLC6A4	4
Cancer, Organismal Injury and Abnormalities, Reproductive System Disease	female genital tract adenocarcinoma	1.74E-03				AK5,ANKRD34C,APOE,ATP1B2,AVPR2,AXIN2,CACNA2D1,CCKBR,CHGB,CNGA2,CNTN4,CRHBP,CRTAC1,DACH2,DNER,EFR3A,EPHA3,EYA1,FAT1,FHDC1,GRM6,HPD,HRH4,HTR1A,KCNJ3,LHX9,LRRC75B,MGAT4C,NLRP3,OLFM3,OTOF,PLCE1,PPP1R17,PRLR,PROX2,RXFP1,SALL4,SLC7A14,TACR1,TBX3,TNR,TPH1,TRPC7,TSHZ3	44
Neurological Disease, Psychological Disorders	Schizophrenia	1.75E-03				CALY,CRHBP,GAD2,GRIN2C,HTR1A,NOS1,NTNG2,POU3F2,SLC18A2,SLC6A4	10
Embryonic Development, Organ Development, Organ Morphology, Organismal Development, Reproductive System Development and Function, Tissue Development	abnormal morphology of mammary gland	1.77E-03				LBH,LEF1,TBX3	3
Connective Tissue Development and Function, Skeletal and Muscular System Development and Function, Tissue Development	morphology of bone	1.83E-03				APOE,DKK1,EYA1,FZD9,GSX1,HDC,LEF1,NLRP3,NOS1,PRLR,SALL4,TBX3	12
Digestive System Development and Function	development of gastrointestinal tract	1.88E-03				DKK1,EYA1,ISL1,LEF1,SALL4	5
Cell Death and Survival	apoptosis of bone cell lines	1.89E-03				AXIN2,DKK1	2
Cardiovascular Disease, Organismal Injury and Abnormalities	development of atherosclerotic lesion	1.89E-03				APOE,PRKG1	2
Nutritional Disease	exogenous obesity	1.89E-03				SLC18A2,SLC6A4	2
Metabolic Disease	hyperleptinemia	1.89E-03				HDC,PRLR	2
Tissue Morphology	lack of subcutaneous fat	1.89E-03				LEF1,POU3F2	2
Skeletal and Muscular System Development and Function	relaxation of smooth muscle	1.89E-03				MRVI1,PRKG1	2
Connective Tissue Disorders, Skeletal and Muscular Disorders	severe bone disorder	1.89E-03				NLRP3,TCF12	2
Behavior	drinking	1.90E-03				NOS1,PENK,SLC18A2	3
Cardiovascular System Development and Function	abnormal morphology of cardiovascular system	1.91E-03				APOE,EPHA3,EYA1,ISL1,LEF1,NOS1,PLCE1,PRDX1,PRKG1,PROKR1,SLC6A4,SLC6A6	12
Digestive System Development and Function	abnormal morphology of digestive system	2.02E-03				APOE,AXIN2,CCKBR,ISL1,LEF1,MRVI1,NKD1,NOS1,PRKG1,PRLR,SALL4,TBX3	12
Neurological Disease	neurological signs	2.02E-03				APOE,CCKBR,CHGB,CRB1,GAD2,GRIN2C,HTR1A,NOS1,PENK,RAP1GAP,SALL4,SLC18A2,SLC6A4	13
Cardiovascular Disease, Hereditary Disorder, Organismal Injury and Abnormalities	familial cardiovascular disease	2.03E-03				APOE,CACNA2D1,EYA1,PLCE1,PPP1R17,PRKG1,SLC6A4	7
Cardiovascular System Development and Function, Organ Morphology, Organismal Development	abnormal morphology of dilated left ventricle	2.03E-03				APOE,PLCE1,SLC6A6	3
Cellular Development, Cellular Growth and Proliferation, Hair and Skin Development and Function	development of epithelial cell lines	2.03E-03				CAMK1G,CDK18,EPHA3	3
Endocrine System Disorders, Gastrointestinal Disease, Metabolic Disease, Neurological Disease	diabetic neuropathy	2.03E-03				CACNA2D1,GRIN2C,SLC6A4	3
Cell Morphology, Cellular Assembly and Organization, Cellular Development, Cellular Function and Maintenance, Cellular Growth and Proliferation, Embryonic Development, Nervous System Development and Function, Tissue Development	formation of dendritic spines	2.03E-03				CAMK1G,NOS1,TNR	3
Cellular Function and Maintenance	hyperpolarization	2.03E-03				HTR1A,PENK,SLC6A4	3
Cancer, Hematological Disease, Organismal Injury and Abnormalities	hematologic cancer	2.08E-03		-0.025		ADARB2,AK5,AXIN2,CACHD1,CAMK1G,CCDC129,CNTN4,DGKZ,DKK1,DNER,EFR3A,EPHA3,EYA1,FAT1,GAD2,GRIN2C,GRM6,HSPB1,KLF17,LEF1,LHX9,MMP17,NLRP3,NOS1,OTOA,OTOF,PDE9A,PENK,PLCE1,PRDX1,PRICKLE1,RAP1GAP,SALL4,SLC16A1,SLC18A2,SLC6A4,SLCO1C1,Tcf7,TSHZ3	39
Neurological Disease, Psychological Disorders	pervasive developmental disorder	2.13E-03				CALY,CAMK1G,GAD2,GRIN2C,HTR1A,SLC6A4	6
Nervous System Development and Function, Organ Morphology, Organismal Development	abnormal morphology of barrel cortex	2.26E-03				LEF1,SLC6A4	2
Organismal Injury and Abnormalities, Psychological Disorders, Reproductive System Disease	postpartum depression	2.26E-03				HTR1A,SLC6A4	2
Cellular Movement, Hematological System Development and Function, Immune Cell Trafficking	sequestration of leukocytes	2.26E-03				HDC,TACR1	2
Connective Tissue Development and Function, Tissue Morphology	quantity of connective tissue	2.55E-03		0.456		APOE,CCDC80,DKK1,FZD9,HDC,NOS1,POU3F2,PRDX1,PRKG1,PRLR,SALL4,Tcf7	12
Neurological Disease, Psychological Disorders	autism	2.57E-03				GAD2,GRIN2C,HTR1A,SLC6A4	4
Cell-To-Cell Signaling and Interaction, Molecular Transport, Small Molecule Biochemistry	quantity of catecholamine	2.58E-03		-0.187		CHGB,HDC,HTR1A,SLC18A2,SLC6A4	5
Cancer, Organismal Injury and Abnormalities, Respiratory Disease	non-small cell lung cancer	2.58E-03				AXIN2,CACNA2D1,CCKBR,CRB1,DACH2,DNER,EPHA3,FAT1,GAD2,GRM6,MGAT4C,NOS1,PLCE1,POU3F2,PPP1R17,PRDX1,PRICKLE1,PRKG1,SLC6A6,SLCO1C1,TBX3,TNR,TSHZ3	23
Neurological Disease	Movement Disorders	2.59E-03		0.447	bias	APOE,ATP1B2,AVPR2,CACNA2D1,CCKBR,CHGB,CRB1,GAD2,GRIN2C,HDC,HSPB1,HTR1A,NOS1,PENK,Pou3f1,RAP1GAP,SLC18A2,SLC6A4	18
Behavior	place preference	2.64E-03				SLC18A2,SLC6A4,TACR1	3
Neurological Disease, Psychological Disorders	disorder of basal ganglia	2.64E-03				APOE,AVPR2,CCKBR,CHGB,CRB1,GAD2,GRIN2C,HSPB1,HTR1A,NOS1,PENK,RAP1GAP,SLC18A2,SLC6A4	14
Embryonic Development, Organismal Development, Tissue Morphology	abnormal morphology of telencephalic vesicle	2.66E-03				LEF1,Tcf7	2
Neurological Disease, Organismal Injury and Abnormalities	migraine without aura	2.66E-03				HTR1A,SLC6A4	2
Cellular Function and Maintenance, Molecular Transport	flux of inorganic cation	2.73E-03		-1.238	bias	APOE,CNGA2,DGKZ,PENK,PRKG1,SLC16A1,TRPC7	7
Ophthalmic Disease, Organismal Injury and Abnormalities	glaucoma	2.77E-03				APOE,GRIN2C,NOS1,PRSS56	4
Cancer, Endocrine System Disorders, Organismal Injury and Abnormalities, Reproductive System Disease	serous ovarian carcinoma	2.77E-03				APOE,AXIN2,EPHA3,PRLR,TBX3,TSHZ3	6
Cancer, Dermatological Diseases and Conditions, Organismal Injury and Abnormalities	skin carcinoma	2.80E-03				ANKRD34C,DACH2,EPHA3,FHDC1,GPR62,KCNJ3,LEF1,OTOF,PLCE1,RAP1GAP,RAP1GAP2,RGL3,RSPO1,TBX3,TNR,TRPC7	16
Cell-To-Cell Signaling and Interaction, Nervous System Development and Function	long-term potentiation of hippocampal CA1 region	2.81E-03				APOE,RAPGEF4,TNR	3
Cancer, Hematological Disease, Immunological Disease, Organismal Injury and Abnormalities	lymphoproliferative malignancy	2.84E-03		0.371	bias	ADARB2,AK5,AXIN2,CACHD1,CAMK1G,CCDC129,CNTN4,DGKZ,DNER,EFR3A,EPHA3,EYA1,FAT1,GAD2,GRIN2C,GRM6,HSPB1,KLF17,LEF1,LHX9,MMP17,NLRP3,OTOA,OTOF,PDE9A,PENK,PLCE1,PRDX1,PRICKLE1,RAP1GAP,SALL4,SLC16A1,SLC18A2,SLC6A4,SLCO1C1,Tcf7,TSHZ3	37
Behavior	vertical rearing	2.88E-03		-1.067	bias	APOE,GRIN2C,HTR1A,SLC18A2	4
Psychological Disorders	drug abuse	2.99E-03				GAD2,GRIN2C,HTR1A	3
Cardiovascular System Development and Function, Cell Morphology, Organismal Development, Tissue Morphology	morphology of vascular endothelial cells	2.99E-03				APOE,ISL1,PRKG1	3
Cancer, Organismal Injury and Abnormalities	pelvic cancer	3.00E-03				AK5,ANKRD34C,APOE,ATP1B2,AVPR2,AXIN2,C3orf70,CACHD1,CACNA2D1,CCDC80,CCKBR,CHGB,CHRD,CNGA2,CNTN4,CRB1,CRHBP,CRTAC1,DACH2,DKK1,DNER,EFR3A,EPHA3,EYA1,FAM184A,FAT1,FHDC1,GRM6,HPD,HRH4,HTR1A,KCNJ3,LEF1,LHX9,LRRC75B,MGAT4C,MYO1C,NLRP3,NOS1,NTNG2,OLFM3,OTOF,PLCE1,PPP1R17,PRLR,PROX2,RXFP1,SALL4,SLC16A1,SLC6A4,SLC7A14,TACR1,TBX3,TNR,TPH1,TRPC7,TSHZ3	57
Nervous System Development and Function, Tissue Morphology	quantity of central nervous system cells	3.03E-03		1.040	bias	APOE,GSX1,LEF1,PENK,POU3F2	5
Organismal Injury and Abnormalities, Reproductive System Disease	endometriosis	3.04E-03				APOE,DKK1,GRIN2C,HSPB1,PENK,SLC16A1,SLC18A2,SLC6A4,SLC6A6	9
Cancer, Organismal Injury and Abnormalities, Reproductive System Disease	genital tract cancer	3.05E-03				AK5,ANKRD34C,APOE,ATP1B2,AVPR2,AXIN2,C3orf70,CACHD1,CACNA2D1,CCDC80,CCKBR,CHGB,CNGA2,CNTN4,CRB1,CRHBP,CRTAC1,DACH2,DKK1,DNER,EFR3A,EPHA3,EYA1,FAM184A,FAT1,FHDC1,GRM6,HPD,HRH4,HTR1A,KCNJ3,LEF1,LHX9,LRRC75B,MGAT4C,MYO1C,NLRP3,NTNG2,OLFM3,OTOF,PLCE1,PPP1R17,PRLR,PROX2,RXFP1,SALL4,SLC6A4,SLC7A14,TACR1,TBX3,TNR,TPH1,TRPC7,TSHZ3	54
Cell Morphology, Cellular Assembly and Organization, Nervous System Development and Function, Tissue Morphology	abnormal morphology of synaptic vesicles	3.09E-03				APOE,SLC18A2	2
Endocrine System Disorders, Organismal Injury and Abnormalities, Reproductive System Disease	hyperprolactinemia	3.09E-03				HTR1A,PRLR	2
Organismal Injury and Abnormalities, Reproductive System Disease	priapism	3.09E-03				NOS1,SLC6A4	2
Cell-To-Cell Signaling and Interaction	response of central nervous system cells	3.09E-03				CACNA2D1,HSPB1	2
Cardiovascular System Development and Function, Tissue Morphology	abnormal morphology of blood vessel	3.14E-03				APOE,EYA1,ISL1,LEF1,NOS1,PROKR1,SLC6A4	7
Neurological Disease	dyskinesia	3.20E-03				APOE,CCKBR,CHGB,CRB1,GAD2,GRIN2C,HTR1A,NOS1,PENK,RAP1GAP,SLC18A2,SLC6A4	12
Psychological Disorders	Psychosis	3.21E-03				APOE,HTR1A,SLC18A2,SLC6A4	4
Cancer, Organismal Injury and Abnormalities, Reproductive System Disease	endometrial carcinoma	3.24E-03				AK5,ATP1B2,AVPR2,AXIN2,CCKBR,CNTN4,CRTAC1,DACH2,DNER,EFR3A,EPHA3,EYA1,FAT1,GRM6,HPD,HRH4,HTR1A,KCNJ3,LHX9,LRRC75B,MGAT4C,NLRP3,OLFM3,PLCE1,PRLR,PROX2,RXFP1,SALL4,SLC7A14,TACR1,TBX3,TNR,TPH1,TRPC7,TSHZ3	35
Cancer, Organismal Injury and Abnormalities	thoracic cancer	3.29E-03				AXIN2,CACNA2D1,CCKBR,CRB1,DACH2,DNER,EPHA3,FAT1,GAD2,GRM6,MGAT4C,MMP17,NOS1,PLCE1,POU3F2,PPP1R17,PRDX1,PRICKLE1,PRKG1,SLC6A6,SLCO1C1,TBX3,Tcf7,TNR,TSHZ3	25
Gastrointestinal Disease, Hepatic System Disease, Organismal Injury and Abnormalities	liver lesion	3.31E-03		-0.562	bias	ACTR1A,ADARB2,ANKRD34C,APOE,AVPR2,AXIN2,C3orf70,CACNA2D1,CCDC80,CHRD,CNGA2,CRB1,DKK1,EFR3A,EPHA3,EYA1,FAT1,FHDC1,GRM6,HPCAL4,HPD,HSPB1,HTR1A,INSM1,KCNK12,KLF17,LEF1,MGAT4C,MMP17,MRVI1,MSI2,MYO1C,NKD1,NOS1,NOTUM,OTOA,OTOF,PENK,PLCE1,PRDX1,PRICKLE1,PROX2,RAP1GAP,RAP1GAP2,RAPGEF4,RGL3,SLC6A4,SLC6A6,SV2B,SYT6,TACR1,TCF12,TNR,TRPC7,TSHZ3	55
Cell Death and Survival	cell death of sensory neurons	3.35E-03				APOE,HSPB1,NLRP3	3
Gastrointestinal Disease	nausea and vomiting	3.35E-03				CACNA2D1,GRIN2C,TACR1	3
Neurological Disease	seizures	3.37E-03		1.282	bias	CACNA2D1,CHGB,FZD9,GAD2,GRIN2C,HTR1A,NOS1,Pou3f1,SV2B	9
Cancer, Dermatological Diseases and Conditions, Organismal Injury and Abnormalities	squamous cell skin cancer	3.45E-03				ANKRD34C,DACH2,EPHA3,FHDC1,GPR62,KCNJ3,OTOF,PLCE1,RAP1GAP,RAP1GAP2,RGL3,RSPO1,TBX3,TNR,TRPC7	15
Cardiovascular System Development and Function, Tissue Morphology	abnormal morphology of artery	3.53E-03				APOE,EYA1,ISL1,NOS1,SLC6A4	5
Organismal Injury and Abnormalities	low back pain	3.55E-03				CACNA2D1,GRIN2C,SLC6A4	3
Cardiovascular System Development and Function, Organ Morphology, Organismal Development, Tissue Morphology	abnormal morphology of coronary artery	3.55E-03				APOE,NOS1	2
Auditory and Vestibular System Development and Function, Organ Morphology, Organismal Development	abnormal morphology of tectorial membrane	3.55E-03				APOE,OTOA	2
Organismal Functions	glycemic control	3.55E-03				APOE,CCKBR	2
Cardiovascular Disease, Hematological Disease	macrocytic anemia	3.55E-03				APOE,TPH1	2
Protein Synthesis	quantity of LDH	3.55E-03				NLRP3,PRDX1	2
Cardiovascular Disease, Developmental Disorder, Organismal Injury and Abnormalities	congenital heart disease	3.56E-03		0.447	bias	EYA1,ISL1,PLCE1,SALL4,SLC6A4,TBX3	6
Cell-To-Cell Signaling and Interaction, Drug Metabolism, Molecular Transport, Small Molecule Biochemistry	concentration of dopamine	3.56E-03		0.000		HDC,HTR1A,SLC18A2,SLC6A4	4
Hematological System Development and Function, Tissue Morphology	quantity of leukocytes	3.61E-03		-1.181	bias	APOE,FZD9,GAD2,GSX1,HDC,NLRP3,NOS1,PLCE1,PRDX1,RAPGEF4,SALL4,SLC6A6,Tac4,TCF12,Tcf7,TPH1	16
Connective Tissue Development and Function, Tissue Morphology	quantity of adipose tissue	3.66E-03		1.342	bias	APOE,CCDC80,HDC,NOS1,POU3F2,PRKG1,PRLR	7
Organismal Development	size of body	3.68E-03		-1.599	bias	APOE,BSX,FZD9,GAD2,GSX1,HSPB1,LEF1,NOS1,POU3F2,PRLR,SLC18A2,SLC6A6,SV2B,TBX3,TPH1	15
Cardiovascular Disease, Hematological Disease, Metabolic Disease	hyperlipidemia	3.69E-03				APOE,CACNA2D1,HTR1A,NOS1	4
Cancer, Organismal Injury and Abnormalities	head and neck neoplasia	3.72E-03				AK5,ANKRD34C,AVPR2,AXIN2,C2CD4C,CACNA2D1,CALY,CCDC85A,CHRD,CNGA2,CNTN4,CRB1,CRTAC1,DACH2,DGKZ,EPHA3,FAM184A,FHDC1,FLRT3,GPR62,GPRC5B,GRIN2C,GRM6,GSX1,HECTD2,KCNK12,LRRC75B,MMP17,NLRP3,NOS1,NTNG2,OTOF,PENK,PRLR,RAP1GAP,RAP1GAP2,SP5,SV2B,TBX3,Tcf7,TSHZ3	41
Behavior	learning	3.73E-03		0.254	bias	APOE,CHRD,COX8A,FZD9,HDC,HTR1A,NOS1,RAPGEF4	8
Respiratory Disease	sleep apnea syndrome	3.75E-03				CACNA2D1,NOS1,SLC6A4	3
Cancer, Organismal Injury and Abnormalities, Reproductive System Disease	tumorigenesis of genital organ	3.80E-03				AK5,ANKRD34C,APOE,ATP1B2,AVPR2,AXIN2,C3orf70,CACHD1,CACNA2D1,CCDC80,CCKBR,CHGB,CNGA2,CNTN4,CRB1,CRHBP,CRTAC1,DACH2,DKK1,DNER,EFR3A,EPHA3,EYA1,FAM184A,FAT1,FHDC1,GRM6,HPD,HRH4,HTR1A,KCNJ3,LEF1,LHX9,LRRC75B,MGAT4C,MRVI1,MYO1C,NLRP3,NTNG2,OLFM3,OTOF,PLCE1,PPP1R17,PRLR,PROX2,RXFP1,SALL4,SLC6A4,SLC7A14,TACR1,TBX3,TNR,TPH1,TRPC7,TSHZ3	55
Nutritional Disease, Psychological Disorders	Eating Disorders	3.81E-03				CCKBR,GRIN2C,HDC,HTR1A,SLC6A4	5
Auditory and Vestibular System Development and Function, Organ Morphology, Organismal Development	abnormal morphology of ear	3.81E-03				APOE,EYA1,OTOA,OTOF,SALL4	5
Neurological Disease, Psychological Disorders	bipolar disorder	3.85E-03				CRHBP,GAD2,GRIN2C,HTR1A,NOS1,SLC6A4	6
Cancer, Organismal Injury and Abnormalities, Reproductive System Disease	genital tumor	3.85E-03				AK5,ANKRD34C,APOE,ATP1B2,AVPR2,AXIN2,C3orf70,CACHD1,CACNA2D1,CCDC80,CCKBR,CHGB,CNGA2,CNTN4,CRB1,CRHBP,CRTAC1,DACH2,DKK1,DNER,EFR3A,EPHA3,EYA1,FAM184A,FAT1,FHDC1,GRM6,HPD,HRH4,HTR1A,KCNJ3,LEF1,LHX9,LRRC75B,MGAT4C,MRVI1,MYO1C,NLRP3,NTNG2,OLFM3,OTOF,PLCE1,PPP1R17,PRLR,PROX2,RXFP1,SALL4,SLC6A4,SLC7A14,TACR1,TBX3,TNR,TPH1,TRPC7,TSHZ3	55
Digestive System Development and Function	development of digestive system	3.93E-03				DKK1,EYA1,HSPB1,ISL1,LEF1,SALL4	6
Cell Morphology, Organ Morphology	morphology of endocrine cells	3.94E-03				CCKBR,CHGB,ISL1,PRLR	4
Digestive System Development and Function	morphology of digestive system	4.01E-03				APOE,AXIN2,CCKBR,ISL1,LEF1,MRVI1,NKD1,NLRP3,NOS1,PRKG1,PRLR,SALL4,TBX3	13
Cell Morphology, Nervous System Development and Function, Tissue Morphology	abnormal morphology of neurons	4.03E-03				APOE,ISL1,NOS1,OTOF,Pou3f1,SALL4,SLC18A2,SLC6A4,TNR	9
Cancer, Organismal Injury and Abnormalities	genitourinary carcinoma	4.07E-03				AK5,ANKRD34C,APOE,ATP1B2,AVPR2,AXIN2,C3orf70,CACHD1,CACNA2D1,CCDC80,CCKBR,CHGB,CHRD,CNGA2,CNTN4,CRB1,CRHBP,CRTAC1,DACH2,DNER,EFR3A,EPHA3,EYA1,FAM184A,FAT1,FHDC1,GRM6,HPD,HRH4,HTR1A,KCNJ3,LEF1,LHX9,LRRC75B,MGAT4C,NLRP3,NOS1,NTNG2,OLFM3,OTOF,PLCE1,PPP1R17,PRLR,PROX2,RAP1GAP,RXFP1,SALL4,SLC6A4,SLC7A14,TACR1,TBX3,TCF12,TNR,TPH1,TRPC7,TSHZ3	56
Molecular Transport	secretion of molecule	4.11E-03				APOE,GSX1,HDC,NOS1,PRKG1,RSPO1,SLC18A2	7
Cellular Function and Maintenance	cellular homeostasis	4.17E-03		-1.372	bias	APOE,CCKBR,CNGA2,DGKZ,DKK1,EPHA3,HDC,HSPB1,LEF1,NOS1,PENK,PLCE1,PRKG1,SLC16A1,TACR1,TCF12,Tcf7,TRPC7	18
Psychological Disorders	generalized anxiety disorder	4.17E-03				CACNA2D1,HTR1A,SLC6A4	3
Connective Tissue Development and Function, Tissue Morphology	quantity of brown adipose tissue	4.17E-03				HDC,POU3F2,PRKG1	3
Endocrine System Disorders, Gastrointestinal Disease, Metabolic Disease, Organismal Injury and Abnormalities, Renal and Urological Disease	diabetic nephropathy	4.20E-03				APOE,CACNA2D1,CRHBP,DKK1,LEF1	5
Organismal Functions	body temperature	4.21E-03		0.000	bias	PRLR,PROKR1,SLC18A2,SLC6A4	4
Cellular Function and Maintenance, Nervous System Development and Function, Tissue Development	function of neurons	4.35E-03				CNGA2,COX8A,OTOF,TACR1	4
Cardiovascular Disease, Metabolic Disease, Neurological Disease, Psychological Disorders	cerebral amyloid angiopathy	4.57E-03				APOE,SLC6A6	2
Gene Expression	induction of RNA	4.57E-03				IL17RD,RGL3	2
Immunological Disease	passive cutaneous anaphylaxis	4.57E-03				DGKZ,HDC	2
Cardiovascular Disease	thoracic aortic aneurysm	4.57E-03				APOE,PRKG1	2
Connective Tissue Development and Function, Skeletal and Muscular System Development and Function, Tissue Morphology	quantity of bone cells	4.72E-03		-1.016		DKK1,FZD9,HDC,NOS1,Tcf7	5
Organismal Injury and Abnormalities	discomfort	4.74E-03				AVPR2,CACNA2D1,GAD2,GRIN2C,HTR1A,SLC18A2,SLC6A4	7
Cancer, Organismal Injury and Abnormalities	neoplasia of cells	4.80E-03		0.518		AK5,ANKRD34C,AVPR2,AXIN2,C2CD4C,C3orf70,CACNA2D1,CALY,CCDC85A,CHGB,CNTN4,CRHBP,CRTAC1,DACH2,DGKZ,DKK1,EPHA3,EYA1,FAT1,FHDC1,FLRT3,GPR62,GPRC5B,GRIN2C,HECTD2,IL17RD,KCNJ3,KLF17,LEF1,NLRP3,NOS1,OTOA,OTOF,PENK,PLCE1,PPP1R17,PRDX1,PRLR,RAP1GAP,RAP1GAP2,RGL3,RSPO1,TBX3,Tcf7,TNR,TRPC7,TSHZ3	47
Cancer, Endocrine System Disorders, Organismal Injury and Abnormalities, Reproductive System Disease	ovarian adenocarcinoma	4.84E-03				ANKRD34C,APOE,AXIN2,CACNA2D1,CHGB,CNGA2,CRHBP,CRTAC1,EPHA3,EYA1,FAT1,FHDC1,NLRP3,OTOF,PPP1R17,PRLR,TBX3,TNR,TRPC7,TSHZ3	20
Hematological System Development and Function, Tissue Morphology	quantity of blood cells	4.95E-03		-0.990	bias	APOE,FZD9,GAD2,GSX1,HDC,NLRP3,NOS1,PLCE1,PRDX1,PRKG1,RAPGEF4,SALL4,SLC6A6,Tac4,TCF12,Tcf7,TPH1	17
Behavior	locomotion	5.02E-03		-0.849		APOE,CCKBR,GAD2,NOS1,SLC18A2,TPH1	6
Cardiovascular System Development and Function	morphology of cardiovascular system	5.08E-03				APOE,EPHA3,EYA1,ISL1,LEF1,NOS1,PLCE1,PRDX1,PRKG1,PROKR1,SLC6A4,SLC6A6,TPH1	13
Auditory and Vestibular System Development and Function, Organ Morphology, Organismal Development	abnormal morphology of inner ear	5.10E-03				APOE,EYA1,OTOA,OTOF	4
Hematological System Development and Function, Organismal Functions	flow of blood	5.10E-03				APOE,NOS1,TPH1	3
Cell Morphology, Cellular Assembly and Organization, Cellular Function and Maintenance	formation of cilia	5.10E-03				CAMK1G,CDK18,EPHA3	3
Cardiovascular Disease, Neurological Disease	infarction of cerebrum	5.10E-03				HSPB1,HTR1A,SLC6A4	3
Connective Tissue Development and Function, Hematological System Development and Function, Hematopoiesis, Organismal Development, Tissue Morphology	quantity of reticulocytes	5.10E-03				APOE,PRDX1,PRKG1	3
Gastrointestinal Disease	gastroparesis	5.12E-03				NOS1,SLC18A2	2
Neurological Disease, Psychological Disorders, Skeletal and Muscular Disorders	idiopathic Parkinson disease	5.12E-03				HTR1A,SLC6A4	2
Hematological System Development and Function, Tissue Morphology	quantity of myeloid cells	5.14E-03		0.869		APOE,FZD9,GSX1,HDC,PLCE1,RAPGEF4,SALL4,TPH1	8
Cancer, Organismal Injury and Abnormalities, Reproductive System Disease	adenocarcinoma in endometrium	5.14E-03				AK5,ATP1B2,AVPR2,AXIN2,CCKBR,CNTN4,CRTAC1,DACH2,DNER,EFR3A,EPHA3,EYA1,FAT1,GRM6,HPD,HRH4,HTR1A,KCNJ3,LHX9,LRRC75B,MGAT4C,NLRP3,OLFM3,PLCE1,PROX2,RXFP1,SALL4,SLC7A14,TACR1,TBX3,TNR,TPH1,TRPC7,TSHZ3	34
Endocrine System Development and Function, Lipid Metabolism, Molecular Transport, Small Molecule Biochemistry	concentration of corticosterone	5.25E-03				APOE,SLC18A2,SLC6A4,TACR1	4
Nervous System Development and Function	reflex	5.25E-03				APOE,ATP1B2,PRKG1,SALL4	4
Cancer, Gastrointestinal Disease, Hepatic System Disease, Organismal Injury and Abnormalities	hepatobiliary system cancer	5.26E-03				ACTR1A,ADARB2,ANKRD34C,APOE,AVPR2,AXIN2,C3orf70,CACNA2D1,CCDC80,CHRD,CNGA2,CRB1,DKK1,EFR3A,EPHA3,EYA1,FAT1,FHDC1,GRM6,HPCAL4,HPD,HTR1A,INSM1,KCNK12,KLF17,LEF1,MGAT4C,MMP17,MRVI1,MSI2,MYO1C,NKD1,NOS1,NOTUM,OTOA,OTOF,OTP,PENK,PLCE1,PRDX1,PRICKLE1,PROX2,RAP1GAP,RAP1GAP2,RAPGEF4,RGL3,SLC6A6,SV2B,SYT6,TCF12,TNR,TRPC7,TSHZ3	53
Hematological System Development and Function, Inflammatory Response, Tissue Morphology	quantity of phagocytes	5.27E-03		0.152		APOE,FZD9,GSX1,HDC,NOS1,PLCE1,RAPGEF4,SALL4,TPH1	9
Amino Acid Metabolism	abnormal quantity of amino acids	5.35E-03				APOE,GAD2,SLC6A6	3
Cancer, Gastrointestinal Disease, Hepatic System Disease, Organismal Injury and Abnormalities	liver cancer	5.50E-03				ACTR1A,ADARB2,ANKRD34C,APOE,AVPR2,AXIN2,C3orf70,CACNA2D1,CCDC80,CHRD,CNGA2,CRB1,DKK1,EFR3A,EPHA3,EYA1,FAT1,FHDC1,GRM6,HPCAL4,HPD,HTR1A,INSM1,KCNK12,KLF17,LEF1,MGAT4C,MMP17,MRVI1,MSI2,MYO1C,NKD1,NOS1,NOTUM,OTOA,OTOF,PENK,PLCE1,PRDX1,PRICKLE1,PROX2,RAP1GAP,RAP1GAP2,RAPGEF4,RGL3,SLC6A6,SV2B,SYT6,TCF12,TNR,TRPC7,TSHZ3	52
Cell Morphology	morphology of cells	5.52E-03				APOE,ATP1B2,CCKBR,CHGB,CHRD,CRB1,DNER,EYA1,FAT1,FLRT3,HDC,ISL1,LEF1,NLRP3,NOS1,OTOF,Pou3f1,PRDX1,PRKG1,PRLR,RAP1GAP,RAPGEF4,SALL4,SLC18A2,SLC6A4,SLC6A6,TACR1,TNR	28
Connective Tissue Development and Function, Organ Morphology, Organismal Development, Skeletal and Muscular System Development and Function, Tissue Development	abnormal morphology of carpal bone	5.70E-03				SALL4,TBX3	2
Cellular Function and Maintenance	hyperpolarization of neurons	5.70E-03				PENK,SLC6A4	2
Behavior, Reproductive System Development and Function	maternal behavior	5.70E-03				NOS1,PRLR	2
Cell-To-Cell Signaling and Interaction, Small Molecule Biochemistry	metabolism of neurotransmitter	5.70E-03				NOS1,SLC6A4	2
Gastrointestinal Disease, Infectious Diseases, Inflammatory Disease, Inflammatory Response, Respiratory Disease	the common cold	5.70E-03				GRIN2C,SLC6A4	2
Embryonic Development, Organismal Development, Tissue Morphology	abnormal morphology of embryonic tissue	5.75E-03				DKK1,DNER,EPHA3,EYA1,FLRT3,ISL1,LEF1,POU3F2,SALL4,TBX3,Tcf7	11
Cancer, Organismal Injury and Abnormalities, Reproductive System Disease	endometrial cancer	5.87E-03				AK5,ATP1B2,AVPR2,AXIN2,CCKBR,CNTN4,CRTAC1,DACH2,DKK1,DNER,EFR3A,EPHA3,EYA1,FAT1,GRM6,HPD,HRH4,HTR1A,KCNJ3,LHX9,LRRC75B,MGAT4C,NLRP3,OLFM3,PLCE1,PRLR,PROX2,RXFP1,SALL4,SLC7A14,TACR1,TBX3,TNR,TPH1,TRPC7,TSHZ3	36
Cardiovascular Disease, Organismal Injury and Abnormalities	fibrosis of heart	5.92E-03		0.659	bias	APOE,NLRP3,NOS1,PRKG1,SLC6A4	5
Nervous System Development and Function, Organ Morphology, Organismal Development	abnormal morphology of hippocampus	5.92E-03				APOE,FZD9,LEF1,TNR	4
Cancer, Organismal Injury and Abnormalities, Respiratory Disease	lung cancer	5.93E-03				AXIN2,CACNA2D1,CCKBR,CRB1,DACH2,DNER,EPHA3,FAT1,GAD2,GRM6,MGAT4C,MMP17,NOS1,PLCE1,POU3F2,PPP1R17,PRDX1,PRICKLE1,PRKG1,SLC6A6,SLCO1C1,TBX3,TNR,TSHZ3	24
Cancer, Organismal Injury and Abnormalities, Reproductive System Disease	uterine carcinoma	5.99E-03				AK5,ATP1B2,AVPR2,AXIN2,C3orf70,CCKBR,CNTN4,CRTAC1,DACH2,DNER,EFR3A,EPHA3,EYA1,FAT1,GRM6,HPD,HRH4,HTR1A,KCNJ3,LHX9,LRRC75B,MGAT4C,NLRP3,OLFM3,PLCE1,PRLR,PROX2,RXFP1,SALL4,SLC7A14,TACR1,TBX3,TNR,TPH1,TRPC7,TSHZ3	36
Metabolic Disease, Neurological Disease, Psychological Disorders	Alzheimer disease type 2	5.99E-03				APOE	1
Hereditary Disorder, Neurological Disease, Organismal Injury and Abnormalities, Skeletal and Muscular Disorders	Charcot-Marie-Tooth disease axonal type 2f	5.99E-03				HSPB1	1
Hereditary Disorder, Organismal Injury and Abnormalities, Skeletal and Muscular Disorders	IVIC syndrome	5.99E-03				SALL4	1
Endocrine System Disorders	Nephrogenic syndrome of inappropriate antidiuresis	5.99E-03				AVPR2	1
Hereditary Disorder, Organismal Injury and Abnormalities	Okihiro syndrome	5.99E-03				SALL4	1
Developmental Disorder, Hereditary Disorder, Neurological Disease, Organismal Injury and Abnormalities	X-linked mental retardation type 101	5.99E-03				MID2	1
Cardiovascular System Development and Function, Tissue Morphology	abnormal morphology of spiral modiolar artery	5.99E-03				APOE	1
Cell-To-Cell Signaling and Interaction	activation of ear cells	5.99E-03				PRKG1	1
Nervous System Development and Function	activation of superior temporal gyrus	5.99E-03				APOE	1
Psychological Disorders	acute traumatic stress disorder	5.99E-03				SLC6A4	1
Organismal Injury and Abnormalities, Renal and Urological Disease	advanced stage proteinuria	5.99E-03				NLRP3	1
Cellular Assembly and Organization, Neurological Disease	aggregation of amyloid fibrils	5.99E-03				APOE	1
Psychological Disorders	agoraphobia	5.99E-03				SLC6A4	1
Hereditary Disorder, Ophthalmic Disease, Organismal Injury and Abnormalities	anterior segment anomalies and cataract	5.99E-03				EYA1	1
Cell Death and Survival	apoptosis of otic epithelium	5.99E-03				EYA1	1
Cell Morphology, Cellular Assembly and Organization, Cellular Development, Cellular Function and Maintenance, Cellular Growth and Proliferation, Embryonic Development, Nervous System Development and Function, Tissue Development	arborization of apical processes	5.99E-03				APOE	1
Cellular Development, Cellular Growth and Proliferation, Embryonic Development, Hematological System Development and Function, Hematopoiesis, Organismal Development, Tissue Development	arrest in development of lymphoid-primed multipotent progenitor cells	5.99E-03				TCF12	1
Cardiovascular Disease	atherosclerosis of carotid sinus	5.99E-03				APOE	1
Hereditary Disorder, Metabolic Disease, Organismal Injury and Abnormalities	autosomal dominant monocarboxylate transporter 1 deficiency	5.99E-03				SLC16A1	1
Auditory Disease, Developmental Disorder, Hereditary Disorder, Neurological Disease, Organismal Injury and Abnormalities	autosomal recessive deafness type 9	5.99E-03				OTOF	1
Hereditary Disorder, Neurological Disease, Organismal Injury and Abnormalities, Skeletal and Muscular Disorders	autosomal recessive distal hereditary motor neuronopathy type IIB	5.99E-03				HSPB1	1
Hereditary Disorder, Metabolic Disease, Organismal Injury and Abnormalities	autosomal recessive monocarboxylate transporter 1 deficiency	5.99E-03				SLC16A1	1
Cell Morphology, Cellular Assembly and Organization, Cellular Development, Cellular Function and Maintenance, Cellular Growth and Proliferation, Embryonic Development, Nervous System Development and Function, Tissue Development	bifurcation of dendrites	5.99E-03				NOS1	1
Cell Morphology, Cellular Assembly and Organization, Cellular Development, Cellular Function and Maintenance, Cellular Growth and Proliferation, Embryonic Development, Nervous System Development and Function, Tissue Development	bifurcation of sensory axons	5.99E-03				PRKG1	1
Drug Metabolism, Small Molecule Biochemistry	binding of citalopram	5.99E-03				SLC6A4	1
Cardiovascular Disease, Organismal Injury and Abnormalities	bleeding of atherosclerotic lesion	5.99E-03				APOE	1
Developmental Disorder, Hereditary Disorder, Organismal Injury and Abnormalities	branchiootic syndrome type 1	5.99E-03				EYA1	1
Cell Death and Survival, Nervous System Development and Function	cell viability of pyramidal neurons	5.99E-03				APOE	1
Cellular Function and Maintenance	clearance by phagocytes	5.99E-03				APOE	1
Cell-To-Cell Signaling and Interaction, Nervous System Development and Function	conduction of neuroglia	5.99E-03				TNR	1
Developmental Disorder, Hereditary Disorder, Ophthalmic Disease, Organismal Injury and Abnormalities	congenital stationary night blindness type 1B	5.99E-03				GRM6	1
Cell Morphology	contractility of colorectal cancer cell lines	5.99E-03				RAP1GAP	1
Cell Morphology	contractility of hepatic stellate cells	5.99E-03				NOS1	1
Connective Tissue Disorders, Developmental Disorder, Hereditary Disorder, Organismal Injury and Abnormalities, Skeletal and Muscular Disorders	craniosynostosis type 3	5.99E-03				TCF12	1
Developmental Disorder, Embryonic Development, Tissue Morphology	degeneration of yolk sac	5.99E-03				TBX3	1
Cell Death and Survival	delay in cell death of thymoma cell lines	5.99E-03				LEF1	1
Cardiovascular System Development and Function, Organismal Development, Tissue Morphology	density of vasa vasorum	5.99E-03				APOE	1
Cellular Compromise	depletion of interneurons	5.99E-03				ISL1	1
Cellular Compromise	depletion of projection neurons	5.99E-03				ISL1	1
Cell-To-Cell Signaling and Interaction	detachment of pericytes	5.99E-03				DKK1	1
Auditory Disease, Auditory and Vestibular System Development and Function, Embryonic Development, Organ Development, Organismal Development, Tissue Development	detachment of spiral limbus	5.99E-03				OTOA	1
Cardiovascular System Development and Function, Cellular Development, Cellular Growth and Proliferation, Embryonic Development, Organ Development, Organismal Development, Tissue Development	development of pacemaker cells	5.99E-03				TBX3	1
Cardiovascular Disease, Cellular Development, Cellular Growth and Proliferation, Organismal Injury and Abnormalities	development of plaque cells	5.99E-03				PRKG1	1
Cellular Development, Digestive System Development and Function, Embryonic Development, Organ Development, Organismal Development, Tissue Development	differentiation of salivary mucous cells	5.99E-03				DKK1	1
Cellular Assembly and Organization, Neurological Disease	disaggregation of amyloid fibrils	5.99E-03				APOE	1
Cellular Assembly and Organization, Cellular Compromise	disruption of DMPC vesicles	5.99E-03				APOE	1
Immunological Disease, Inflammatory Response	early phase nasal response	5.99E-03				HRH4	1
Organismal Injury and Abnormalities	edema of leukemia cell lines	5.99E-03				NLRP3	1
Amino Acid Metabolism, Molecular Transport, Small Molecule Biochemistry	efflux of L-glutamic acid	5.99E-03				NOS1	1
Cancer	establishment of carcinoma cell lines	5.99E-03				FZD9	1
Cancer	establishment of lung cancer cell lines	5.99E-03				FZD9	1
Organismal Development	expansion of tunica media	5.99E-03				APOE	1
Endocrine System Disorders, Gastrointestinal Disease, Hematological Disease, Hereditary Disorder, Metabolic Disease, Organismal Injury and Abnormalities	familial hyperinsulinemic hypoglycemia type 7	5.99E-03				SLC16A1	1
Cardiovascular Disease, Hereditary Disorder, Organismal Injury and Abnormalities	familial thoracic aortic aneurysm type 8	5.99E-03				PRKG1	1
Cardiovascular Disease, Organismal Injury and Abnormalities	fibrosis of valve leaflet	5.99E-03				SLC6A4	1
Nervous System Development and Function	flexor reflex of spinal cord	5.99E-03				PRKG1	1
Cellular Development, Cellular Growth and Proliferation, Embryonic Development, Organ Development, Organismal Development, Reproductive System Development and Function, Tissue Development	formation of lobulo-alveolar bud cells	5.99E-03				PRLR	1
Cardiovascular System Development and Function	formation of neovasculature	5.99E-03				LEF1	1
Cellular Function and Maintenance, Embryonic Development, Hair and Skin Development and Function, Organ Development, Organismal Development, Tissue Development	function of melanocytes	5.99E-03				DKK1	1
Organ Development, Reproductive System Development and Function	function of oviduct	5.99E-03				PRLR	1
Cardiovascular System Development and Function, Tissue Development	function of vascular tissue	5.99E-03				PRKG1	1
Cellular Assembly and Organization	fusion of small unilamellar vesicles	5.99E-03				APOE	1
Cancer, Endocrine System Disorders, Organismal Injury and Abnormalities, Reproductive System Disease	grade 1 ovarian carcinoma	5.99E-03				PRLR	1
Cancer, Endocrine System Disorders, Organismal Injury and Abnormalities, Reproductive System Disease	grade 2 ovarian carcinoma	5.99E-03				PRLR	1
Cellular Development, Cellular Growth and Proliferation, Nervous System Development and Function	growth of Bergmann glia	5.99E-03				DNER	1
Cellular Movement, Nervous System Development and Function	guidance of sensory axons	5.99E-03				PRKG1	1
Developmental Disorder, Hereditary Disorder, Metabolic Disease, Organismal Injury and Abnormalities	hawkinsinuria	5.99E-03				HPD	1
Dermatological Diseases and Conditions, Neurological Disease, Ophthalmic Disease, Organismal Injury and Abnormalities	hyperpigmentation of retinal pigment epithelium	5.99E-03				APOE	1
Dermatological Diseases and Conditions, Neurological Disease, Ophthalmic Disease, Organismal Injury and Abnormalities	hypopigmentation of retinal pigment epithelium	5.99E-03				APOE	1
Cancer, Endocrine System Disorders, Organismal Injury and Abnormalities	incidence of medullary thyroid carcinoma	5.99E-03				PRLR	1
Cancer, Dermatological Diseases and Conditions, Organismal Injury and Abnormalities	incidence of skin squamous cell carcinoma	5.99E-03				PLCE1	1
Organ Development, Organ Morphology, Reproductive System Development and Function	induction of mammary gland	5.99E-03				TBX3	1
Developmental Disorder, Gastrointestinal Disease, Organismal Injury and Abnormalities	infantile hypertrophic pyloric stenosis type 1	5.99E-03				NOS1	1
Cellular Function and Maintenance, Hematopoiesis, Inflammatory Response	ingestion of thymocytes	5.99E-03				APOE	1
Developmental Disorder, Hereditary Disorder, Ophthalmic Disease, Organismal Injury and Abnormalities	isolated microphthalmia type 6	5.99E-03				PRSS56	1
Nervous System Development and Function, Organ Morphology, Organismal Development	lack of mesencephalic tract of the trigeminal nerve	5.99E-03				LEF1	1
Connective Tissue Development and Function, Organ Morphology, Organismal Development, Skeletal and Muscular System Development and Function, Tissue Development	lack of metacarpal bone	5.99E-03				TBX3	1
Embryonic Development, Organismal Development, Tissue Morphology	lack of olfactory placode	5.99E-03				DKK1	1
Nervous System Development and Function	lack of petrosal ganglion	5.99E-03				EYA1	1
Nervous System Development and Function	lack of vestibular ganglion	5.99E-03				EYA1	1
Ophthalmic Disease, Organismal Injury and Abnormalities	lamellar with sutural opacities cataract 15	5.99E-03				MIP	1
Immunological Disease, Inflammatory Response	late phase nasal response	5.99E-03				HRH4	1
Developmental Disorder, Hereditary Disorder, Metabolic Disease, Neurological Disease, Organismal Injury and Abnormalities, Psychological Disorders	late-onset late-onset familial Alzheimer's disease	5.99E-03				APOE	1
Cardiovascular Disease	leakage of carotid artery	5.99E-03				APOE	1
Hereditary Disorder, Ophthalmic Disease, Organismal Injury and Abnormalities	leber congenital amaurosis type 8	5.99E-03				CRB1	1
Cell Morphology, Cell-To-Cell Signaling and Interaction	length of adherens junctions	5.99E-03				CRB1	1
Cardiovascular Disease	lesioning of aortic root	5.99E-03				APOE	1
Developmental Disorder, Hereditary Disorder, Metabolic Disease, Organismal Injury and Abnormalities, Renal and Urological Disease	lipoprotein glomerulopathy	5.99E-03				APOE	1
Free Radical Scavenging	localization of reactive oxygen species	5.99E-03				PRDX1	1
Neurological Disease	mechanical hypersensitivity of neurons	5.99E-03				CACNA2D1	1
Inflammatory Disease	menstrual cycle-dependent periodic fever	5.99E-03				HTR1A	1
Cell Morphology	microfluidity of Plasma Membrane	5.99E-03				APOE	1
Organismal Injury and Abnormalities, Renal and Urological Disease	mid stage proteinuria	5.99E-03				NLRP3	1
Cardiovascular Disease, Hematological Disease, Metabolic Disease	mild hypertriglyceridemia	5.99E-03				APOE	1
Hematological Disease, Immunological Disease, Organismal Injury and Abnormalities	mild leukocytosis	5.99E-03				TPH1	1
Organismal Injury and Abnormalities, Renal and Urological Disease	mild stage proteinuria	5.99E-03				NLRP3	1
Cancer, Organismal Injury and Abnormalities, Reproductive System Disease	multiple breast fibroadenomas	5.99E-03				PRLR	1
Developmental Disorder, Hereditary Disorder, Metabolic Disease, Organismal Injury and Abnormalities, Renal and Urological Disease	nephrogenic diabetes insipidus type I	5.99E-03				AVPR2	1
Hereditary Disorder, Organismal Injury and Abnormalities, Renal and Urological Disease	nephrotic syndrome type 3	5.99E-03				PLCE1	1
Dermatological Diseases and Conditions, Hematological Disease, Immunological Disease, Organismal Injury and Abnormalities	neutrophilia of dermis	5.99E-03				NLRP3	1
Organismal Injury and Abnormalities, Renal and Urological Disease	nocturnal enuresis	5.99E-03				AVPR2	1
Connective Tissue Disorders, Dental Disease, Developmental Disorder, Digestive System Development and Function, Gastrointestinal Disease, Organismal Development, Organismal Injury and Abnormalities, Skeletal and Muscular Disorders	nonsyndromic tooth agenesis	5.99E-03				AXIN2	1
Cellular Assembly and Organization	nucleation of amyloid fibrils	5.99E-03				APOE	1
Cancer, Gastrointestinal Disease, Hereditary Disorder, Organismal Injury and Abnormalities	oligodontia-colorectal cancer syndrome	5.99E-03				AXIN2	1
Cancer, Dermatological Diseases and Conditions, Organismal Injury and Abnormalities	onset of formation of skin squamous cell carcinoma	5.99E-03				PLCE1	1
Dermatological Diseases and Conditions, Developmental Disorder, Endocrine System Disorders, Hereditary Disorder, Organismal Injury and Abnormalities, Reproductive System Disease	palmoplantar hyperkeratosis and true hermaphroditism	5.99E-03				RSPO1	1
Cancer, Dermatological Diseases and Conditions, Developmental Disorder, Hereditary Disorder, Organismal Injury and Abnormalities, Reproductive System Disease	palmoplantar hyperkeratosis with squamous cell carcinoma of skin and sex reversal	5.99E-03				RSPO1	1
Hereditary Disorder, Ophthalmic Disease, Organismal Injury and Abnormalities	pigmented paravenous chorioretinal atrophy	5.99E-03				CRB1	1
Cellular Development, Cellular Growth and Proliferation, Nervous System Development and Function, Organ Development, Tissue Development	proliferation of magnocellular neurons	5.99E-03				OTP	1
Tissue Development	proliferation of otic epithelium	5.99E-03				EYA1	1
Cellular Development, Cellular Growth and Proliferation, Endocrine System Development and Function, Nervous System Development and Function, Tissue Development	proliferation of parvocellular neurons	5.99E-03				OTP	1
Cellular Growth and Proliferation, Tissue Development	proliferation of thymic epithelial cells	5.99E-03				PRLR	1
Cardiovascular Disease, Organismal Injury and Abnormalities	pulmonary valve regurgitation	5.99E-03				PLCE1	1
Digestive System Development and Function, Organ Morphology	quantity of intestinal villus	5.99E-03				DKK1	1
Psychological Disorders	recurrent depressive disorder	5.99E-03				SLC6A4	1
Cardiovascular Disease	regression of fatty lesion	5.99E-03				APOE	1
Organ Morphology	relaxation of corpus cavernosum penis	5.99E-03				PRKG1	1
Digestive System Development and Function, Organ Morphology, Skeletal and Muscular System Development and Function	relaxation of pyloric sphincter	5.99E-03				NOS1	1
Infectious Diseases	replication of JC virus	5.99E-03				Pou3f1	1
Hereditary Disorder, Ophthalmic Disease, Organismal Injury and Abnormalities	retinitis pigmentosa 12	5.99E-03				CRB1	1
Hereditary Disorder, Ophthalmic Disease, Organismal Injury and Abnormalities	retinitis pigmentosa type 68	5.99E-03				SLC7A14	1
Hereditary Disorder, Ophthalmic Disease, Organismal Injury and Abnormalities	retinitis pigmentosa with coats like exudates	5.99E-03				CRB1	1
Cell-To-Cell Signaling and Interaction, Molecular Transport, Small Molecule Biochemistry	reuptake of 5-hydroxytryptamine	5.99E-03				SLC6A4	1
Behavior, Neurological Disease, Psychological Disorders	rigid-compulsive behavior	5.99E-03				SLC6A4	1
Hereditary Disorder, Immunological Disease, Organismal Injury and Abnormalities	sea-blue histiocyte syndrome	5.99E-03				APOE	1
Organismal Development, Reproductive System Development and Function	secretion of breast milk	5.99E-03				PRLR	1
Cellular Assembly and Organization, Cellular Function and Maintenance	self-assembly of clathrin-coated vesicles	5.99E-03				CALY	1
Cell-To-Cell Signaling and Interaction, Drug Metabolism, Small Molecule Biochemistry	sensitization of amphetamine	5.99E-03				SLC18A2	1
Cell-To-Cell Signaling and Interaction, Drug Metabolism, Small Molecule Biochemistry	sensitization of apomorphine	5.99E-03				SLC18A2	1
Small Molecule Biochemistry	sensitization of cocaine	5.99E-03				SLC18A2	1
Cell-To-Cell Signaling and Interaction, Small Molecule Biochemistry	sensitization of ethanol	5.99E-03				SLC18A2	1
Organismal Injury and Abnormalities	serotonin syndrome	5.99E-03				SLC6A4	1
Neurological Disease, Psychological Disorders, Skeletal and Muscular Disorders	severe lewy body disease	5.99E-03				NOS1	1
Embryonic Development, Endocrine System Development and Function, Organ Development, Organ Morphology, Organismal Development, Tissue Development	size of thyroid lobe	5.99E-03				EYA1	1
Psychological Disorders	somatoform disorder	5.99E-03				SLC6A4	1
Cancer, Organismal Injury and Abnormalities, Reproductive System Disease	stage 1 epithelial endometrial cancer	5.99E-03				PRLR	1
Cancer, Organismal Injury and Abnormalities, Reproductive System Disease	stage 2-3 endometrial carcinoma	5.99E-03				PRLR	1
Cardiovascular Disease, Organismal Injury and Abnormalities	stenosis of spiral modiolar artery	5.99E-03				APOE	1
Carbohydrate Metabolism, Small Molecule Biochemistry	sulfation of proteoglycan	5.99E-03				APOE	1
Cell Death and Survival	survival of thymoma cell lines	5.99E-03				LEF1	1
Developmental Disorder, Endocrine System Disorders, Hereditary Disorder, Neurological Disease, Organismal Injury and Abnormalities, Reproductive System Disease, Respiratory Disease	susceptibility to Kallmann syndrome type 18	5.99E-03				IL17RD	1
Developmental Disorder, Endocrine System Disorders, Hereditary Disorder, Neurological Disease, Organismal Injury and Abnormalities, Reproductive System Disease, Respiratory Disease	susceptibility to Kallmann syndrome type 21	5.99E-03				FLRT3	1
Developmental Disorder, Endocrine System Disorders, Hereditary Disorder, Neurological Disease, Organismal Injury and Abnormalities, Reproductive System Disease, Respiratory Disease	susceptibility to Kallmann syndrome type 9	5.99E-03				NSMF	1
Developmental Disorder, Endocrine System Disorders, Hereditary Disorder, Neurological Disease, Organismal Injury and Abnormalities, Reproductive System Disease	susceptibility to hypogonadotropic hypogonadism 9 without anosmia	5.99E-03				NSMF	1
Endocrine System Disorders, Neurological Disease	syndrome of inappropriate ADH secretion	5.99E-03				AVPR2	1
Auditory Disease, Developmental Disorder, Hereditary Disorder, Neurological Disease, Organismal Injury and Abnormalities	temperature-sensitive autosomal recessive auditory neuropathy 1	5.99E-03				OTOF	1
Tissue Morphology	thickening of bruch membrane tissue	5.99E-03				APOE	1
Cellular Development	transition of pericytes	5.99E-03				DKK1	1
Carbohydrate Metabolism, Energy Production, Molecular Transport	transport of pyruvic acid	5.99E-03				SLC16A1	1
Developmental Disorder, Hereditary Disorder, Metabolic Disease, Organismal Injury and Abnormalities	type III tyrosinemia	5.99E-03				HPD	1
Developmental Disorder	ulnar-mammary syndrome	5.99E-03				TBX3	1
Organismal Injury and Abnormalities	vasodilatory shock	5.99E-03				AVPR2	1
Cancer, Endocrine System Disorders, Organismal Injury and Abnormalities	thyroid gland tumor	6.11E-03				ANKRD34C,CHRD,CNGA2,CNTN4,CRB1,DGKZ,FHDC1,GPR62,GRIN2C,GRM6,GSX1,HECTD2,KCNK12,LRRC75B,MMP17,NLRP3,NTNG2,OTOF,PRLR,RAP1GAP,SP5	21
Reproductive System Development and Function	fertility	6.25E-03		-1.188	bias	NKD1,NOS1,PRKG1,PRLR,RSPO1,RXFP1,SLC6A6,TBX3	8
Cell-To-Cell Signaling and Interaction, Nervous System Development and Function	long-term potentiation of hippocampus	6.27E-03		-1.257	bias	APOE,CHRD,RAPGEF4,TNR	4
Cell-To-Cell Signaling and Interaction, Molecular Transport, Small Molecule Biochemistry	release of neurotransmitter	6.27E-03		-0.549		HTR1A,NOS1,SLC18A2,TACR1	4
Behavior	aggressive behavior toward males	6.31E-03				GAD2,NOS1	2
Cellular Compromise, Hypersensitivity Response, Inflammatory Response	degranulation of BMMC cells	6.31E-03				DGKZ,TACR1	2
Cellular Function and Maintenance, Cellular Growth and Proliferation	production of neurons	6.31E-03				DKK1,POU3F2	2
Nervous System Development and Function	sleep	6.31E-03				HDC,SLC18A2	2
Psychological Disorders	treatment resistant depression	6.31E-03				GRIN2C,SLC6A4	2
Organismal Injury and Abnormalities	Organ Degeneration	6.35E-03		0.290	bias	APOE,ATP1B2,CRB1,EYA1,GRM6,NLRP3,NOS1,SLC18A2,SLC6A6,SLC7A14	10
Cell Morphology, Cellular Assembly and Organization, Cellular Function and Maintenance	formation of cellular protrusions	6.38E-03		-1.969	bias	APOE,CAMK1G,CDK18,DNER,EPHA3,NOS1,Pou3f1,PRKG1,RAP1GAP,RAPGEF4,TNR	11
Embryonic Development, Organismal Development, Tissue Morphology	abnormal morphology of mesenchyme	6.42E-03				ISL1,LEF1,Tcf7	3
Cell Death and Survival	cell viability of neuroblastoma cell lines	6.42E-03				APOE,HSPB1,PPP1R17	3
Organismal Injury and Abnormalities, Skeletal and Muscular Disorders	fibromyalgia	6.42E-03				CACNA2D1,HTR1A,SLC6A4	3
Cardiovascular System Development and Function	response of heart	6.42E-03				NOS1,PDE9A,PLCE1	3
Digestive System Development and Function, Endocrine System Development and Function, Organ Morphology, Organismal Development	morphology of islets of Langerhans	6.45E-03				CCKBR,ISL1,NLRP3,PRLR	4
Organismal Survival	organismal death	6.49E-03	Increased	3.679	bias	APOE,ATP1B2,CHRD,CNGA2,DKK1,EPHA3,EYA1,FAT1,FLRT3,FZD9,GAD2,GSX1,HRH4,INSM1,ISL1,LEF1,MRVI1,NLRP3,NOS1,PENK,Pou3f1,POU3F2,PRDX1,PRKG1,RSPO1,SALL4,SLC18A2,SV2B,TBX3,TCF12,Tcf7,TSHZ3	32
Cancer, Organismal Injury and Abnormalities, Reproductive System Disease	carcinoma in breast	6.77E-03				AXIN2,CCDC85A,CHGB,DNER,EPHA3,EYA1,FAT1,HPCAL4,HRH4,NKD1,NOS1,OTOF,PLCH2,PRDX1,PRLR,SALL4,SLC16A1,SLC18A2,SYT6,TBX3,TSHZ3	21
Connective Tissue Development and Function, Organ Morphology, Organismal Development, Respiratory System Development and Function, Skeletal and Muscular System Development and Function, Tissue Development	abnormal morphology of nasal bone	6.95E-03				DKK1,SALL4	2
Cardiovascular Disease, Organismal Injury and Abnormalities	atrial ventricular block	6.95E-03				EPHA3,TBX3	2
Metabolic Disease	hypoinsulinemia	6.95E-03				CCKBR,PRLR	2
Psychological Disorders	severe psychological disorder	6.95E-03				HTR1A,NOS1	2
Cancer, Organismal Injury and Abnormalities	breast or ovarian carcinoma	7.04E-03				ANKRD34C,APOE,AXIN2,CACNA2D1,CCDC85A,CHGB,CNGA2,CRHBP,CRTAC1,DNER,EPHA3,EYA1,FAT1,FHDC1,HPCAL4,HRH4,NKD1,NLRP3,NOS1,OTOF,PLCH2,PPP1R17,PRDX1,PRLR,SALL4,SLC16A1,SLC18A2,SYT6,TBX3,TNR,TRPC7,TSHZ3	32
Cellular Development, Cellular Growth and Proliferation, Nervous System Development and Function, Tissue Development	development of neurons	7.11E-03		-1.969	bias	APOE,CAMK1G,CNGA2,DNER,HSPB1,NOS1,Pou3f1,PRKG1,RAPGEF4,TNR	10
Connective Tissue Development and Function, Skeletal and Muscular System Development and Function, Tissue Development	abnormal morphology of bone	7.26E-03				APOE,DKK1,EYA1,FZD9,GSX1,LEF1,NOS1,SALL4,TBX3	9
Hematological System Development and Function, Hematopoiesis, Tissue Morphology	quantity of hematopoietic progenitor cells	7.26E-03		-1.245		APOE,FZD9,GAD2,PRDX1,PRKG1,SALL4,Tac4,TCF12,Tcf7	9
Neurological Disease, Psychological Disorders	Sleep Disorders	7.41E-03				CACNA2D1,HTR1A,NOS1,SLC6A4	4
Protein Synthesis	quantity of enzyme	7.41E-03		0.000	bias	APOE,NLRP3,NOS1,PRDX1	4
Cancer, Organismal Injury and Abnormalities, Reproductive System Disease	breast cancer	7.41E-03				AXIN2,CACNA2D1,CCDC85A,CHGB,DKK1,DNER,EPHA3,EYA1,FAT1,GRIN2C,HPCAL4,HRH4,MMP17,NKD1,NOS1,OTOF,PLCH2,PRDX1,PRLR,SALL4,SLC16A1,SLC18A2,SLC6A4,SYT6,TBX3,TSHZ3	26
Cancer, Hematological Disease, Immunological Disease, Organismal Injury and Abnormalities	leukemia	7.43E-03				ADARB2,AK5,AXIN2,CACHD1,CAMK1G,CCDC129,CNTN4,DNER,EFR3A,EPHA3,FAT1,GAD2,GRIN2C,GRM6,HSPB1,KLF17,LEF1,LHX9,MMP17,NLRP3,OTOA,OTOF,PDE9A,PLCE1,PRICKLE1,RAP1GAP,SALL4,SLC18A2,SLC6A4,SLCO1C1,TSHZ3	31
Respiratory System Development and Function	abnormal morphology of respiratory system	7.60E-03				APOE,DKK1,EPHA3,EYA1,INSM1,LEF1,SALL4	7
Ophthalmic Disease, Organismal Injury and Abnormalities	dry eye	7.61E-03				APOE,CACNA2D1	2
