# Supplementary material for: Lef1-dependent hypothalamic neurogenesis inhibits anxiety
Source: PLoS Biol. 2017 Aug 24;15(8):e2002257. doi: 10.1371/journal.pbio.2002257 (PMC5570277; doi:10.1371/journal.pbio.2002257)
Supplement: S4 Table — Same zebrafish genes in Tab “AdjP<0.1” of S2 Table are listed with orthologous mouse gene information used for IPA. (XLSX) [file pbio.2002257.s010.xlsx]

## Sheet: list for IPA
mm or human gene name	mm10 Ensembl ID	-10lg(AdjP) Mut_vs_WT	zebrafish Ensembl ID
Efcab4b	ENSMUSG00000061414	693.536	ENSDARG00000068231
Pde9a	ENSMUSG00000041119	539.379	ENSDARG00000075929
Ppp1r17	ENSMUSG00000002930	410.372	ENSDARG00000093677
Ndufa4l2	ENSMUSG00000040280	399.446	ENSDARG00000103114
Notum	ENSMUSG00000042988	380.026	ENSDARG00000031126
Grin2c	ENSMUSG00000020734	295.83	ENSDARG00000077560
Slc6a4	ENSMUSG00000020838	247.202	ENSDARG00000057017
Cox8a	ENSMUSG00000035885	167.034	ENSDARG00000095793
Mmp17	ENSMUSG00000029436	166.779	ENSDARG00000102956
Ccdc129	ENSMUSG00000037973	162.329	ENSDARG00000086805
C2cd4c	ENSMUSG00000045912	153.631	ENSDARG00000079876
Nim1	ENSMUSG00000095930	152.608	ENSDARG00000074087
Dgkz	ENSMUSG00000040479	149.387	ENSDARG00000076025
Pou3f1	ENSMUSG00000090125	146.287	ENSDARG00000009823
Ntng2	ENSMUSG00000035513	142.913	ENSDARG00000077367
Isl1	ENSMUSG00000042258	140.577	ENSDARG00000021055
Prox2	ENSMUSG00000042320	134.553	ENSDARG00000041952
Prkg1	ENSMUSG00000052920	126.534	ENSDARG00000062839
Cdk18	ENSMUSG00000026437	124.217	ENSDARG00000012204
Dkk1	ENSMUSG00000024868	118.667	ENSDARG00000045219
Syt6	ENSMUSG00000027849	107.945	ENSDARG00000076730
Penk	ENSMUSG00000045573	92.2681	ENSDARG00000004869
Hectd2	ENSMUSG00000041180	91.6689	ENSDARG00000061194
Lhx9	ENSMUSG00000019230	91.4187	ENSDARG00000056979
Apoe	ENSMUSG00000002985	89.1554	ENSDARG00000040295
Otoa	ENSMUSG00000034990	88.8712	ENSDARG00000080675
Slc18a2	ENSMUSG00000025094	84.052	ENSDARG00000015110
Tcf7	ENSMUSG00000000782	74.2627	ENSDARG00000038672
Tac4	ENSMUSG00000020872	73.9495	ENSDARG00000096645
Chgb	ENSMUSG00000027350	68.518	ENSDARG00000076500
Epha3	ENSMUSG00000052504	67.2659	ENSDARG00000039373
Cnga2	ENSMUSG00000005864	66.7881	ENSDARG00000102968
Tacr1	ENSMUSG00000030043	66.5834	ENSDARG00000102900
Atp1b2	ENSMUSG00000041329	66.4561	ENSDARG00000034424
Foxb2	ENSMUSG00000056829	65.2258	ENSDARG00000037475
Cacna2d1	ENSMUSG00000040118	64.3327	ENSDARG00000014804
Prdx1	ENSMUSG00000028691	61.7196	ENSDARG00000058734
Dach2	ENSMUSG00000025592	61.2728	ENSDARG00000010132
Prlr	ENSMUSG00000005268	58.2855	ENSDARG00000016570
KIAA1644	ENSMUSG00000062760	57.5115	ENSDARG00000045594
Crtac1	ENSMUSG00000042401	57.0156	ENSDARG00000102517
Klf17	ENSMUSG00000048626	57.0156	ENSDARG00000038792
Gad2	ENSMUSG00000026787	55.9613	ENSDARG00000015537
Bsx	ENSMUSG00000054360	54.9099	ENSDARG00000068976
Prss56	ENSMUSG00000036480	53.7552	ENSDARG00000053158
Lbh	ENSMUSG00000024063	48.3814	ENSDARG00000095347
Adarb2	ENSMUSG00000052551	48.1788	ENSDARG00000071823
Lef1	ENSMUSG00000027985	46.6487	ENSDARG00000031894
Rgl3	ENSMUSG00000040146	46.6487	ENSDARG00000022185
Nkd1	ENSMUSG00000031661	45.6109	ENSDARG00000020053
Nsmf	ENSMUSG00000006476	43.0446	ENSDARG00000101234
Hdc	ENSMUSG00000027360	42.5245	ENSDARG00000075454
Crb1	ENSMUSG00000063681	39.6645	ENSDARG00000100506
Ccdc85a	ENSMUSG00000032878	38.5043	ENSDARG00000039497
Tcf12	ENSMUSG00000032228	38.2471	ENSDARG00000004714
Cntn4	ENSMUSG00000064293	37.2935	ENSDARG00000098161
Grm6	ENSMUSG00000000617	33.8597	ENSDARG00000017742
Tshz3	ENSMUSG00000021217	33.3604	ENSDARG00000087394
Flrt3	ENSMUSG00000051379	33.3095	ENSDARG00000076895
Otof	ENSMUSG00000062372	33.3095	ENSDARG00000030832
Nos1	ENSMUSG00000029361	32.8864	ENSDARG00000068910
Ankrd34c	ENSMUSG00000047606	32.8471	ENSDARG00000093286
Rapgef4	ENSMUSG00000049044	32.8122	ENSDARG00000079872
Fam184a	ENSMUSG00000019856	32.0893	ENSDARG00000002635
Tph1	ENSMUSG00000040046	31.5686	ENSDARG00000029432
Myo1c	ENSMUSG00000017774	30.1437	ENSDARG00000020924
Prickle1	ENSMUSG00000036158	29.2574	ENSDARG00000045694
Trpc7	ENSMUSG00000021541	29.0767	ENSDARG00000027523
Msi2	ENSMUSG00000069769	27.6902	ENSDARG00000033901
Lrrc75b	ENSMUSG00000046807	26.9608	ENSDARG00000074308
Slco1c1	ENSMUSG00000030235	26.0129	ENSDARG00000104108
Actb	ENSMUSG00000025228	25.8884	ENSDARG00000043963
Axin2	ENSMUSG00000000142	25.6804	ENSDARG00000100149
Caly	ENSMUSG00000025468	25.4526	ENSDARG00000036008
Gprc5b	ENSMUSG00000008734	25.4153	ENSDARG00000075141
Gpr62	ENSMUSG00000091735	25.3031	ENSDARG00000003900
Kcnk12	ENSMUSG00000050138	24.867	ENSDARG00000057037
Sv2b	ENSMUSG00000053025	24.8409	ENSDARG00000060711
Crhbp	ENSMUSG00000021680	24.2663	ENSDARG00000024831
Efr3a	ENSMUSG00000015002	24.2358	ENSDARG00000005163
Sall4	ENSMUSG00000027547	22.8751	ENSDARG00000044485
Camk1g	ENSMUSG00000016179	21.3761	ENSDARG00000044526
mipb	ENSMUSG00000025389	21.3651	ENSDARG00000103927
Il17rd	ENSMUSG00000040717	21.1846	ENSDARG00000098359
Fat1	ENSMUSG00000070047	20.5216	ENSDARG00000019063
Plce1	ENSMUSG00000024998	20.303	ENSDARG00000087921
Mid2	ENSMUSG00000000266	20.0883	ENSDARG00000034871
Sp5	ENSMUSG00000075304	20.0123	ENSDARG00000076571
Slc16a1	ENSMUSG00000032902	19.1176	ENSDARG00000016963
Cckbr	ENSMUSG00000030898	19.1092	ENSDARG00000074117
Avpr2	ENSMUSG00000031390	19.0766	ENSDARG00000007436
Mrvi1	ENSMUSG00000005611	18.3532	ENSDARG00000074602
Mgat4c	ENSMUSG00000019888	18.1418	ENSDARG00000041791
Otp	ENSMUSG00000021685	18.073	ENSDARG00000058379
Plch2	ENSMUSG00000029055	17.9975	ENSDARG00000056805
Palm2	ENSMUSG00000090053	17.9847	ENSDARG00000069608
Nlrp3	ENSMUSG00000032691	17.8705	ENSDARG00000069264
C1H3orf70	ENSMUSG00000043391	17.4298	ENSDARG00000091513
Hpcal4	ENSMUSG00000046093	17.4298	ENSDARG00000070491
Rspo1	ENSMUSG00000028871	17.0413	ENSDARG00000104340
Gsx1	ENSMUSG00000053129	16.9926	ENSDARG00000035735
Pou3f2	ENSMUSG00000095139	16.9926	ENSDARG00000076262
Cachd1	ENSMUSG00000028532	16.8964	ENSDARG00000061590
Insm1	ENSMUSG00000068154	16.6843	ENSDARG00000053301
Prokr1a	ENSMUSG00000049409	16.6843	ENSDARG00000074182
Fhdc1	ENSMUSG00000041842	15.7373	ENSDARG00000074812
Eya1	ENSMUSG00000025932	15.0935	ENSDARG00000014259
Ak5	ENSMUSG00000039058	14.8513	ENSDARG00000017739
Rap1gap2	ENSMUSG00000038807	14.6665	ENSDARG00000061551
Slc7a14	ENSMUSG00000069072	14.619	ENSDARG00000079231
Tnr	ENSMUSG00000015829	14.5563	ENSDARG00000020771
Ccdc80	ENSMUSG00000022665	14.394	ENSDARG00000030975
Htr1a	ENSMUSG00000021721	14.0584	ENSDARG00000057098
Chrd	ENSMUSG00000006958	14.0532	ENSDARG00000006110
Olfm3	ENSMUSG00000027965	13.3639	ENSDARG00000071493
Cabp1	ENSMUSG00000029544	13.3018	ENSDARG00000019990
Tbx3	ENSMUSG00000018604	13.1904	ENSDARG00000002216
Hpd	ENSMUSG00000029445	12.7814	ENSDARG00000044935
Kansl1l	ENSMUSG00000026004	12.0631	ENSDARG00000075284
Slc6a6	ENSMUSG00000030096	11.9263	ENSDARG00000098438
Fam212a	ENSMUSG00000042106	11.5836	ENSDARG00000070360
Dner	ENSMUSG00000036766	11.432	ENSDARG00000061031
Fzd9	ENSMUSG00000049551	11.2629	ENSDARG00000014673
Hrh4	ENSMUSG00000037346	10.6219	ENSDARG00000045137
Rxfp1	ENSMUSG00000034009	10.5501	ENSDARG00000090071
Kcnj3	ENSMUSG00000026824	10.3418	ENSDARG00000077165
Hspb1	ENSMUSG00000004951	10.1932	ENSDARG00000041065
Ccdc28b	ENSMUSG00000028795	10.1853	ENSDARG00000011222
Rap1gap	ENSMUSG00000041351	10.1617	ENSDARG00000056554
