# Supplementary material for: Lef1-dependent hypothalamic neurogenesis inhibits anxiety
Source: PLoS Biol. 2017 Aug 24;15(8):e2002257. doi: 10.1371/journal.pbio.2002257 (PMC5570277; doi:10.1371/journal.pbio.2002257)
Supplement: S5 Table — (XLSX) [file pbio.2002257.s011.xlsx]

## Sheet: Description for tabs
Tab “analyzed genes” shows all results.
Tab “AdjP<0.1” shows all genes with adjusted P-value (AdjP) smaller than 0.1
Tab “Flagged Genes” shows all genes with counts smaller than 10 that are not included for analysis.
Tab “Column Descriptions” defines all the cells.

## Sheet: Analyzed Genes
IGB HyperLink	Associated Gene Name	Description	Transcript type	Alt Name	Coor M_musculus_Dec_2011	Strand	Total BPs	Log2Ratio Mut_vs_WT	pvalue Mut_vs_WT	-10lg(AdjP) Mut_vs_WT	Counts Mut_1	Counts Mut_2	Counts Mut_3	Counts WT_1	Counts WT_2	Counts WT_3	FPKM Mut_1	FPKM Mut_2	FPKM Mut_3	FPKM WT_1	FPKM WT_2	FPKM WT_3
ENSMUSG00000062006	Rpl34	ribosomal protein L34 [Source:MGI Symbol;Acc:MGI:1915686]	retained_intron,protein_coding	ENSMUSG00000062006	chr3:130726830-130730398	-	1179	-3.7546	3.89895e-234	2292.8	85	70	74	900	1025	770	3.08292	2.80966	3.00209	41.8927	41.794	36.251
ENSMUSG00000035383	Pmch	pro-melanin-concentrating hormone [Source:MGI Symbol;Acc:MGI:97629]	protein_coding	ENSMUSG00000035383	chr10:88091071-88092375	+	749	-3.34035	9.30584e-171	1662.03	82	102	78	813	799	697	4.68154	6.44447	4.98103	59.5688	51.2825	51.6528
ENSMUSG00000035202	Lars2	leucyl-tRNA synthetase, mitochondrial [Source:MGI Symbol;Acc:MGI:2142973]	protein_coding	ENSMUSG00000035202	chr9:123366939-123462664	+	3881	0.843858	4.04997e-13	87.4082	569	526	523	193	296	297	6.26939	6.41374	6.44562	2.72913	3.66651	4.24772
ENSMUSG00000002900	Lamb1	laminin B1 [Source:MGI Symbol;Acc:MGI:96743]	nonsense_mediated_decay,retained_intron,protein_coding	ENSMUSG00000002900	chr12:31265233-31329644	+	9917	-0.352977	1.25755e-07	33.7368	1508	1383	1515	1470	1721	1707	6.50246	6.5995	7.30699	8.1348	8.34267	9.55424
ENSMUSG00000098178	Yam1	YY1 associated myogenesis RNA 1 [Source:MGI Symbol;Acc:MGI:5504039]	lincRNA	ENSMUSG00000098178	chr17:39846957-39848788	+	1831	0.972096	4.27152e-07	29.3954	9615	9092	9453	2952	5201	4445	224.552	234.985	246.938	88.4786	136.553	134.749
ENSMUSG00000020053	Igf1	insulin-like growth factor 1 [Source:MGI Symbol;Acc:MGI:96432]	protein_coding	ENSMUSG00000020053	chr10:87858264-87937042	+	9904	-0.787095	1.10806e-06	26.0474	112	96	108	134	175	166	0.483575	0.458701	0.521578	0.742513	0.849438	0.930337
ENSMUSG00000021268	Meg3	maternally expressed 3 [Source:MGI Symbol;Acc:MGI:1202886]	lincRNA	ENSMUSG00000021268	chr12:109541000-109571726	+	18089	0.206772	6.95977e-06	18.7365	30752	29888	27832	19914	24555	22355	72.6968	78.19	73.593	60.4163	65.2574	68.5967
ENSMUSG00000060548	Tnfrsf19	tumor necrosis factor receptor superfamily, member 19 [Source:MGI Symbol;Acc:MGI:1352474]	protein_coding	ENSMUSG00000060548	chr14:60963833-61046855	-	4777	-0.276737	1.16285e-05	17.157	1345	1151	1314	1253	1466	1301	12.0399	11.4022	13.1567	14.3948	14.7531	15.117
ENSMUSG00000082286	Pisd-ps1	phosphatidylserine decarboxylase, pseudogene 1 [Source:MGI Symbol;Acc:MGI:3842428]	processed_transcript,transcribed_unprocessed_pseudogene	ENSMUSG00000082286	chr11:3125903-3131004	+	1757	0.302442	1.28735e-05	17.157	1253	1237	1074	780	928	810	30.4955	33.3171	29.2374	24.3631	25.391	25.5892
ENSMUSG00000019899	Lama2	laminin, alpha 2 [Source:MGI Symbol;Acc:MGI:99912]	retained_intron,processed_transcript,protein_coding	ENSMUSG00000019899	chr10:26981287-27616942	-	9710	-0.402298	2.16374e-05	15.3594	553	580	687	665	751	685	2.43536	2.82669	3.38411	3.75848	3.71813	3.91574
ENSMUSG00000000184	Ccnd2	cyclin D2 [Source:MGI Symbol;Acc:MGI:88314]	protein_coding	ENSMUSG00000000184	chr6:127125778-127151048	-	5701	-0.239173	2.63605e-05	14.9159	3688	2915	3135	3363	3449	3155	27.6628	24.1967	26.3023	32.3732	29.0835	30.7179
ENSMUSG00000062980	Cped1	cadherin-like and PC-esterase domain containing 1 [Source:MGI Symbol;Acc:MGI:2444814]	retained_intron,nonsense_mediated_decay,processed_transcript,protein_coding	ENSMUSG00000062980	chr6:21985915-22256404	+	8279	-0.553255	4.09215e-05	13.3838	170	207	219	248	269	247	0.878067	1.18321	1.26524	1.64393	1.56199	1.65601
ENSMUSG00000022816	Fstl1	follistatin-like 1 [Source:MGI Symbol;Acc:MGI:102793]	retained_intron,processed_transcript,protein_coding	ENSMUSG00000022816	chr16:37776872-37836514	+	4914	-0.181722	7.34206e-05	11.2506	3655	3400	3552	3277	3811	3396	31.806	32.7426	34.5736	36.5975	37.2828	38.3597
ENSMUSG00000052336	Cx3cr1	chemokine (C-X3-C motif) receptor 1 [Source:MGI Symbol;Acc:MGI:1333815]	protein_coding	ENSMUSG00000052336	chr9:119901615-120068283	-	3742	-0.455345	8.11641e-05	11.2506	247	215	250	269	316	266	2.8226	2.71897	3.19553	3.9451	4.05964	3.94567
ENSMUSG00000058153	Sez6l	seizure related 6 homolog like [Source:MGI Symbol;Acc:MGI:1935121]	protein_coding	ENSMUSG00000058153	chr5:112419150-112577198	-	6080	0.232066	8.35942e-05	11.2506	3209	2787	2632	1917	2259	2204	22.5695	21.6921	20.7056	17.3033	17.8615	20.1211
ENSMUSG00000028165	Cisd2	CDGSH iron sulfur domain 2 [Source:MGI Symbol;Acc:MGI:1914256]	protein_coding	ENSMUSG00000028165	chr3:135406411-135423925	-	4360	-0.28069	9.09481e-05	11.1648	813	770	799	842	897	781	7.97371	8.35744	8.7653	10.5983	9.89032	9.94277
ENSMUSG00000015377	Dennd6b	DENN/MADD domain containing 6B [Source:MGI Symbol;Acc:MGI:1916690]	protein_coding	ENSMUSG00000015377	chr15:89182216-89196474	-	4607	0.238078	0.000104395	11.0774	1741	1613	1563	1065	1361	1208	16.1598	16.5686	16.2273	12.6865	14.2018	14.5543
ENSMUSG00000027435	Cd93	CD93 antigen [Source:MGI Symbol;Acc:MGI:106664]	protein_coding	ENSMUSG00000027435	chr2:148436639-148443563	-	6677	-0.210136	0.000100363	11.0774	1906	1732	1837	1711	2002	1804	12.2067	12.2754	13.1593	14.063	14.4141	14.9968
ENSMUSG00000019820	Utrn	utrophin [Source:MGI Symbol;Acc:MGI:104631]	protein_coding	ENSMUSG00000019820	chr10:12382187-12861735	-	12382	-0.191776	0.000112154	11.0009	2314	2090	2187	2051	2408	2100	7.99151	7.98775	8.4482	9.09044	9.3491	9.41394
ENSMUSG00000037370	Enpp1	ectonucleotide pyrophosphatase/phosphodiesterase 1 [Source:MGI Symbol;Acc:MGI:97370]	retained_intron,nonsense_mediated_decay,protein_coding	ENSMUSG00000037370	chr10:24637913-24712159	-	10257	-0.554739	0.000146569	10.0614	138	163	177	193	214	206	0.575328	0.752032	0.82539	1.03264	1.00299	1.11478
ENSMUSG00000000753	Serpinf1	serine (or cysteine) peptidase inhibitor, clade F, member 1 [Source:MGI Symbol;Acc:MGI:108080]	retained_intron,nonsense_mediated_decay,protein_coding	ENSMUSG00000000753	chr11:75409768-75422701	-	2359	-0.6251	0.000167428	9.6954	125	130	167	162	187	218	2.26589	2.60786	3.38606	3.76875	3.81082	5.12946
ENSMUSG00000047414	Flrt2	fibronectin leucine rich transmembrane protein 2 [Source:MGI Symbol;Acc:MGI:3603594]	protein_coding	ENSMUSG00000047414	chr12:95692225-95785215	+	7721	-0.188492	0.000192285	9.29626	2402	2256	2341	2160	2588	2209	13.3032	13.8272	14.5022	15.3529	16.1137	15.8805
ENSMUSG00000047098	Rnf31	ring finger protein 31 [Source:MGI Symbol;Acc:MGI:1934704]	retained_intron,nonsense_mediated_decay,protein_coding	ENSMUSG00000047098	chr14:55591707-55603693	+	4838	0.34981	0.000227862	8.75205	504	453	467	293	367	314	4.45473	4.431	4.61697	3.32362	3.64674	3.60252
ENSMUSG00000033960	9430020K01Rik	RIKEN cDNA 9430020K01 gene [Source:MGI Symbol;Acc:MGI:2685174]	protein_coding	ENSMUSG00000033960	chr18:4634928-4682868	+	6730	-0.296688	0.00023985	8.7142	741	769	838	772	932	816	4.70825	5.4073	5.95574	6.29524	6.65741	6.73005
ENSMUSG00000029309	Sparcl1	SPARC-like 1 [Source:MGI Symbol;Acc:MGI:108110]	protein_coding	ENSMUSG00000029309	chr5:104079110-104114088	-	3114	-0.202411	0.000262208	8.50443	2890	2895	2979	2667	3311	2833	39.6859	43.9946	45.7571	47.0018	51.1146	50.4976
ENSMUSG00000022194	Pabpn1	poly(A) binding protein, nuclear 1 [Source:MGI Symbol;Acc:MGI:1859158]	nonsense_mediated_decay,protein_coding	ENSMUSG00000022194	chr14:54892499-54898169	+	3035	0.174119	0.000290914	8.29548	2895	2551	2571	1969	2217	1995	40.7893	39.776	40.5182	35.6039	35.1165	36.4861
ENSMUSG00000022548	Apod	apolipoprotein D [Source:MGI Symbol;Acc:MGI:88056]	retained_intron,protein_coding	ENSMUSG00000022548	chr16:31296191-31314808	-	2577	-0.302861	0.000301601	8.29548	553	520	571	562	666	542	9.17629	9.549	10.5981	11.9683	12.4241	11.6742
ENSMUSG00000024087	Cyp1b1	cytochrome P450, family 1, subfamily b, polypeptide 1 [Source:MGI Symbol;Acc:MGI:88590]	protein_coding	ENSMUSG00000024087	chr17:79706952-79715041	-	5128	-0.67533	0.000308148	8.29548	97	103	166	174	185	153	0.808873	0.950513	1.54834	1.86214	1.73432	1.6561
ENSMUSG00000087968	Gm25395	predicted gene, 25395 [Source:MGI Symbol;Acc:MGI:5455172]	snoRNA	ENSMUSG00000087968	chr1:87776937-87777209	+	272	-0.325452	0.000350386	7.88999	656	544	586	699	708	540	103.132	94.6453	103.047	141.032	125.132	110.197
ENSMUSG00000069833	Ahnak	AHNAK nucleoprotein (desmoyokin) [Source:MGI Symbol;Acc:MGI:1316648]	protein_coding	ENSMUSG00000069833	chr19:8989283-9076919	+	18543	-0.226219	0.000372481	7.77165	2999	3110	3301	2893	3507	3216	6.91597	7.93687	8.51475	8.56206	9.09201	9.62674
ENSMUSG00000044349	Snhg11	small nucleolar RNA host gene 11 [Source:MGI Symbol;Acc:MGI:2441845]	nonsense_mediated_decay,retained_intron,protein_coding	ENSMUSG00000044349	chr2:158375637-158386145	+	8521	0.179254	0.000675913	5.3262	4974	4988	4587	3343	4116	3746	24.9616	27.7016	25.7481	21.5306	23.2214	24.4017
ENSMUSG00000026042	Col5a2	collagen, type V, alpha 2 [Source:MGI Symbol;Acc:MGI:88458]	retained_intron,protein_coding	ENSMUSG00000026042	chr1:45374320-45503282	-	9591	-0.224076	0.00072264	5.24641	2358	2144	2554	2220	2543	2418	10.5132	10.5786	12.7369	12.7028	12.7464	13.9938
ENSMUSG00000073002	Vamp5	vesicle-associated membrane protein 5 [Source:MGI Symbol;Acc:MGI:1858622]	protein_coding	ENSMUSG00000073002	chr6:72368048-72380468	-	1648	-0.92808	0.000732861	5.24641	30	38	45	47	67	74	0.778432	1.09118	1.30606	1.56513	1.95444	2.4924
ENSMUSG00000025422	Agap2	ArfGAP with GTPase domain, ankyrin repeat and PH domain 2 [Source:MGI Symbol;Acc:MGI:3580016]	protein_coding	ENSMUSG00000025422	chr10:127078906-127093169	+	5633	0.179387	0.000852828	5.08489	3375	3100	3035	2170	2639	2501	25.6207	26.043	25.7707	21.1412	22.5218	24.6443
ENSMUSG00000049191	Rgag4	retrotransposon gag domain containing 4 [Source:MGI Symbol;Acc:MGI:3045324]	nonsense_mediated_decay,processed_transcript,protein_coding	ENSMUSG00000049191	chrX:102066543-102071304	-	4761	0.146342	0.000836567	5.08489	4372	4135	4137	3170	3565	3214	39.268	41.1004	41.5617	36.5402	35.9969	37.4706
ENSMUSG00000059049	Frem1	Fras1 related extracellular matrix protein 1 [Source:MGI Symbol;Acc:MGI:2670972]	retained_intron,processed_transcript,protein_coding	ENSMUSG00000059049	chr4:82897919-83052339	-	13978	-0.283636	0.000803581	5.08489	661	621	736	694	799	652	2.02215	2.1024	2.51848	2.72474	2.74793	2.58908
ENSMUSG00000089417	Gm22009	predicted gene, 22009 [Source:MGI Symbol;Acc:MGI:5451786]	snoRNA	ENSMUSG00000089417	chr3:69085104-69085447	-	343	-0.13559	0.000808607	5.08489	6674	5882	6066	5842	6376	5578	832.048	811.521	845.892	934.711	893.632	902.667
ENSMUSG00000027582	Zgpat	zinc finger, CCCH-type with G patch domain [Source:MGI Symbol;Acc:MGI:2449939]	retained_intron,nonsense_mediated_decay,protein_coding	ENSMUSG00000027582	chr2:181364927-181383628	+	5624	0.190004	0.000943534	4.98451	3560	3155	3335	2245	2769	2655	27.0683	26.5475	28.3633	21.9069	23.6691	26.2037
ENSMUSG00000037266	Rsrp1	arginine/serine rich protein 1 [Source:MGI Symbol;Acc:MGI:106498]	retained_intron,processed_transcript,protein_coding	ENSMUSG00000037266	chr4:134923591-134927671	+	3349	0.216586	0.000926317	4.98451	3526	3386	3948	2476	3027	2664	45.0219	47.8455	56.3856	40.5738	43.4512	44.1532
ENSMUSG00000070436	Serpinh1	serine (or cysteine) peptidase inhibitor, clade H, member 1 [Source:MGI Symbol;Acc:MGI:88283]	protein_coding	ENSMUSG00000070436	chr7:99345374-99353230	-	2435	-0.183026	0.000930582	4.98451	4711	3785	4386	4087	4436	4177	82.7314	73.559	86.1541	92.1119	87.5784	95.2157
ENSMUSG00000010086	Rnf112	ring finger protein 112 [Source:MGI Symbol;Acc:MGI:106611]	processed_transcript,protein_coding	ENSMUSG00000010086	chr11:61448441-61454131	-	3923	0.230856	0.00107929	4.60971	1492	1367	1433	901	1186	1102	16.2632	16.4899	17.4717	12.6042	14.5335	15.5922
ENSMUSG00000025145	Lrrc45	leucine rich repeat containing 45 [Source:MGI Symbol;Acc:MGI:2387183]	retained_intron,nonsense_mediated_decay,protein_coding	ENSMUSG00000025145	chr11:120713924-120721128	+	3293	0.273242	0.00108001	4.60971	790	696	760	502	547	566	10.2587	10.002	11.039	8.36608	7.98546	9.54043
ENSMUSG00000031375	Bgn	biglycan [Source:MGI Symbol;Acc:MGI:88158]	retained_intron,processed_transcript,protein_coding	ENSMUSG00000031375	chrX:73483601-73495933	+	6099	-0.356492	0.00123063	4.14491	326	287	317	359	331	343	2.28568	2.22686	2.48603	3.23032	2.609	3.12161
ENSMUSG00000030111	A2m	alpha-2-macroglobulin [Source:MGI Symbol;Acc:MGI:2449119]	protein_coding	ENSMUSG00000030111	chr6:121636172-121679237	+	4670	-0.436273	0.00130906	3.99211	199	163	225	231	248	213	1.82219	1.65173	2.30448	2.7146	2.55293	2.53166
ENSMUSG00000037363	Letm2	leucine zipper-EF-hand containing transmembrane protein 2 [Source:MGI Symbol;Acc:MGI:2444979]	protein_coding	ENSMUSG00000037363	chr8:25578491-25597487	-	2098	0.461947	0.00133398	3.99211	228	208	219	129	174	113	4.64714	4.69166	4.99281	3.37438	3.98702	2.98962
ENSMUSG00000038241	Cep250	centrosomal protein 250 [Source:MGI Symbol;Acc:MGI:108084]	nonsense_mediated_decay,retained_intron,protein_coding	ENSMUSG00000038241	chr2:155956457-155998900	+	10373	0.201523	0.00146758	3.67304	1364	1259	1249	877	1107	952	5.62298	5.74368	5.75923	4.63986	5.13036	5.0942
ENSMUSG00000002625	Akap8l	A kinase (PRKA) anchor protein 8-like [Source:MGI Symbol;Acc:MGI:1860606]	protein_coding	ENSMUSG00000002625	chr17:32321424-32350581	-	2075	0.205871	0.00162118	3.45823	1325	1176	1266	896	995	950	27.3058	26.82	29.1825	23.6974	23.052	25.4126
ENSMUSG00000026840	Lamc3	laminin gamma 3 [Source:MGI Symbol;Acc:MGI:1344394]	processed_transcript,protein_coding	ENSMUSG00000026840	chr2:31887290-31946539	+	6091	-0.337053	0.0016179	3.45823	404	325	429	372	482	422	2.83628	2.52501	3.3688	3.35169	3.80419	3.84562
ENSMUSG00000075040	Zfp408	zinc finger protein 408 [Source:MGI Symbol;Acc:MGI:2685857]	nonsense_mediated_decay,retained_intron,processed_transcript,protein_coding	ENSMUSG00000075040	chr2:91643668-91649791	-	4008	0.260789	0.00164256	3.45823	717	628	660	451	507	497	7.64976	7.41482	7.87631	6.17531	6.08113	6.8829
ENSMUSG00000041936	Agrn	agrin [Source:MGI Symbol;Acc:MGI:87961]	retained_intron,processed_transcript,protein_coding	ENSMUSG00000041936	chr4:156165289-156197488	-	9285	0.164038	0.00182939	3.29662	10559	8921	9387	6781	7799	7788	48.6292	45.4674	48.3561	40.0795	40.3795	46.5572
ENSMUSG00000056972	Magel2	melanoma antigen, family L, 2 [Source:MGI Symbol;Acc:MGI:1351648]	protein_coding	ENSMUSG00000056972	chr7:62376978-62381640	+	4662	0.159345	0.00177307	3.29662	5130	4319	4476	3379	3764	3681	47.0545	43.8409	45.9224	39.7764	38.8134	43.8265
ENSMUSG00000070327	Rnf213	ring finger protein 213 [Source:MGI Symbol;Acc:MGI:1289196]	protein_coding	ENSMUSG00000070327	chr11:119393099-119487418	+	16888	-0.407529	0.00184401	3.29662	290	271	298	396	317	276	0.734305	0.759382	0.844004	1.28685	0.902371	0.907139
ENSMUSG00000077506	Scarna9	small Cajal body-specific RNA 9 [Source:MGI Symbol;Acc:MGI:3819489]	snoRNA	ENSMUSG00000077506	chr9:15326263-15326333	-	70	-0.39665	0.00177851	3.29662	252	249	334	303	342	315	153.943	168.333	228.221	237.55	234.873	249.779
ENSMUSG00000001473	Tubb6	tubulin, beta 6 class V [Source:MGI Symbol;Acc:MGI:1915201]	protein_coding	ENSMUSG00000001473	chr18:67390716-67402748	+	1757	-0.381303	0.001968	3.19636	222	187	211	224	255	224	5.40303	5.03662	5.74404	6.99659	6.97706	7.07651
ENSMUSG00000029231	Pdgfra	platelet derived growth factor receptor, alpha polypeptide [Source:MGI Symbol;Acc:MGI:97530]	protein_coding	ENSMUSG00000029231	chr5:75152290-75198204	+	6737	-0.268351	0.00200599	3.19636	861	915	1035	878	1082	1000	5.46504	6.42722	7.34819	7.15217	7.72085	8.23904
ENSMUSG00000035783	Acta2	actin, alpha 2, smooth muscle, aorta [Source:MGI Symbol;Acc:MGI:87909]	protein_coding	ENSMUSG00000035783	chr19:34241089-34255336	-	1781	-0.53993	0.00202949	3.19636	151	89	161	155	195	158	3.62551	2.3648	4.32383	4.77615	5.2635	4.92421
ENSMUSG00000039278	Pcsk1n	proprotein convertase subtilisin/kexin type 1 inhibitor [Source:MGI Symbol;Acc:MGI:1353431]	protein_coding	ENSMUSG00000039278	chrX:7919821-7924410	+	2193	0.285738	0.00199278	3.19636	884	663	682	451	630	511	17.2373	14.3068	14.8748	11.2862	13.8104	12.9338
ENSMUSG00000024621	Csf1r	colony stimulating factor 1 receptor [Source:MGI Symbol;Acc:MGI:1339758]	protein_coding	ENSMUSG00000024621	chr18:61105571-61132149	+	4885	-0.262709	0.00214712	3.10144	502	471	491	478	551	501	4.39436	4.56274	4.80754	5.36999	5.4224	5.69267
ENSMUSG00000062960	Kdr	kinase insert domain protein receptor [Source:MGI Symbol;Acc:MGI:96683]	retained_intron,protein_coding	ENSMUSG00000062960	chr5:75932826-75978458	-	7278	-0.154676	0.00213998	3.10144	2355	2186	2190	2063	2308	2149	13.8368	14.2137	14.3926	15.556	15.245	16.3896
ENSMUSG00000031740	Mmp2	matrix metallopeptidase 2 [Source:MGI Symbol;Acc:MGI:97009]	protein_coding	ENSMUSG00000031740	chr8:92827327-92853417	+	3038	-0.351426	0.00223343	3.00327	375	299	417	380	410	420	5.27837	4.65749	6.5653	6.86445	6.48784	7.6737
ENSMUSG00000055629	B4galnt4	beta-1,4-N-acetyl-galactosaminyl transferase 4 [Source:MGI Symbol;Acc:MGI:2652891]	protein_coding	ENSMUSG00000055629	chr7:141061273-141072119	+	3105	0.180978	0.00227921	2.98694	2222	1950	1987	1381	1747	1603	30.6012	29.7195	30.6085	24.4086	27.048	28.656
ENSMUSG00000015243	Abca1	ATP-binding cassette, sub-family A (ABC1), member 1 [Source:MGI Symbol;Acc:MGI:99607]	processed_transcript,protein_coding	ENSMUSG00000015243	chr4:53030786-53159895	-	10363	-0.158723	0.00246296	2.88933	3522	3424	3643	3368	3751	3193	14.5332	15.6357	16.8144	17.836	17.4007	17.1024
ENSMUSG00000024236	Svil	supervillin [Source:MGI Symbol;Acc:MGI:2147319]	nonsense_mediated_decay,retained_intron,processed_transcript,protein_coding	ENSMUSG00000024236	chr18:4920539-5119299	+	10640	-0.269926	0.00247318	2.88933	776	805	925	803	919	914	3.11872	3.58033	4.15821	4.14175	4.1522	4.76812
ENSMUSG00000029287	Tgfbr3	transforming growth factor, beta receptor III [Source:MGI Symbol;Acc:MGI:104637]	retained_intron,processed_transcript,protein_coding	ENSMUSG00000029287	chr5:107106569-107289629	-	6545	-0.504495	0.00268885	2.88933	123	135	164	146	175	201	0.803622	0.976097	1.19851	1.2242	1.28538	1.70463
ENSMUSG00000029454	Mapkapk5	MAP kinase-activated protein kinase 5 [Source:MGI Symbol;Acc:MGI:1333110]	retained_intron,nonsense_mediated_decay,processed_transcript,protein_coding	ENSMUSG00000029454	chr5:121518612-121545905	-	6209	0.166758	0.00263831	2.88933	2034	1920	1771	1393	1599	1447	14.0083	14.6335	13.6428	12.3123	12.3803	12.9357
ENSMUSG00000030208	Emp1	epithelial membrane protein 1 [Source:MGI Symbol;Acc:MGI:107941]	nonsense_mediated_decay,protein_coding	ENSMUSG00000030208	chr6:135362930-135383173	+	3046	-0.292228	0.00271315	2.88933	487	435	556	495	566	517	6.83684	6.75816	8.73075	8.91837	8.93287	9.42114
ENSMUSG00000030376	Slc8a2	solute carrier family 8 (sodium/calcium exchanger), member 2 [Source:MGI Symbol;Acc:MGI:107996]	protein_coding	ENSMUSG00000030376	chr7:16130299-16160509	+	4233	0.274245	0.00268827	2.88933	664	538	512	395	432	403	6.70774	6.01455	5.78533	5.12105	4.90614	5.28445
ENSMUSG00000030787	Lyve1	lymphatic vessel endothelial hyaluronan receptor 1 [Source:MGI Symbol;Acc:MGI:2136348]	protein_coding	ENSMUSG00000030787	chr7:110850606-110862953	-	2607	-0.572228	0.00249126	2.88933	98	78	116	113	121	143	1.60746	1.41587	2.12825	2.37874	2.23125	3.04465
ENSMUSG00000032440	Tgfbr2	transforming growth factor, beta receptor II [Source:MGI Symbol;Acc:MGI:98729]	protein_coding	ENSMUSG00000032440	chr9:116087697-116175363	-	4785	-0.281201	0.00248545	2.88933	505	412	505	464	573	470	4.51301	4.07459	5.04796	5.32165	5.75675	5.45204
ENSMUSG00000035545	Leng8	leukocyte receptor cluster (LRC) member 8 [Source:MGI Symbol;Acc:MGI:2142195]	retained_intron,protein_coding	ENSMUSG00000035545	chr7:4137038-4148173	+	6391	0.188024	0.00260925	2.88933	1907	1657	1562	1168	1427	1318	12.7596	12.2694	11.6901	10.0296	10.7339	11.4469
ENSMUSG00000061028	Clasrp	CLK4-associating serine/arginine rich protein [Source:MGI Symbol;Acc:MGI:1855695]	protein_coding	ENSMUSG00000061028	chr7:19581043-19604468	-	2153	0.321917	0.00264071	2.88933	384	350	371	227	292	252	7.62682	7.69295	8.24207	5.78618	6.51993	6.4968
ENSMUSG00000021196	Pfkp	phosphofructokinase, platelet [Source:MGI Symbol;Acc:MGI:1891833]	nonsense_mediated_decay,retained_intron,protein_coding	ENSMUSG00000021196	chr13:6579767-6648777	-	9395	0.164087	0.0028347	2.81965	5213	5121	4662	3404	4359	3911	23.7272	25.7945	23.7346	19.884	22.3046	23.1065
ENSMUSG00000031167	Rbm3	RNA binding motif protein 3 [Source:MGI Symbol;Acc:MGI:1099460]	retained_intron,nonsense_mediated_decay,processed_transcript,protein_coding	ENSMUSG00000031167	chrX:8138974-8145880	-	4698	0.206178	0.00280395	2.81965	1260	1270	1280	886	1017	975	11.4687	12.7926	13.0318	10.3498	10.4067	11.5195
ENSMUSG00000029439	Sfswap	splicing factor, suppressor of white-apricot homolog (Drosophila) [Source:MGI Symbol;Acc:MGI:101760]	protein_coding	ENSMUSG00000029439	chr5:129501230-129571383	+	3302	0.180196	0.00295954	2.69156	2030	1769	1608	1310	1545	1297	26.2891	25.3524	23.2925	21.7723	22.4934	21.8025
ENSMUSG00000025020	Slit1	slit homolog 1 (Drosophila) [Source:MGI Symbol;Acc:MGI:1315203]	retained_intron,protein_coding	ENSMUSG00000025020	chr19:41600256-41743665	-	5921	0.177372	0.00308903	2.56388	2973	2533	2364	1804	2200	2044	21.4712	20.2446	19.0967	16.7206	17.8621	19.1615
ENSMUSG00000024650	Slc22a6	solute carrier family 22 (organic anion transporter), member 6 [Source:MGI Symbol;Acc:MGI:892001]	protein_coding	ENSMUSG00000024650	chr19:8617995-8628299	+	4026	-0.45041	0.00322934	2.5413	175	204	256	211	268	280	1.85875	2.39787	3.04139	2.8762	3.20011	3.86036
ENSMUSG00000035683	Melk	maternal embryonic leucine zipper kinase [Source:MGI Symbol;Acc:MGI:106924]	processed_transcript,protein_coding	ENSMUSG00000035683	chr4:44300875-44364675	+	2972	-0.383102	0.00315177	2.5413	246	193	230	274	241	241	3.53951	3.07311	3.70157	5.05955	3.89828	4.50102
ENSMUSG00000039883	Lrrc17	leucine rich repeat containing 17 [Source:MGI Symbol;Acc:MGI:1921761]	protein_coding	ENSMUSG00000039883	chr5:21543526-21575900	+	2186	-0.636192	0.00321304	2.5413	68	60	108	107	119	95	1.33019	1.29888	2.36309	2.68623	2.61698	2.41222
ENSMUSG00000027985	Lef1	lymphoid enhancer binding factor 1 [Source:MGI Symbol;Acc:MGI:96770]	retained_intron,protein_coding	ENSMUSG00000027985	chr3:131110470-131224356	+	8654	-0.439529	0.00329502	2.50917	167	141	132	187	167	163	0.825194	0.77103	0.729564	1.18586	0.927692	1.04548
ENSMUSG00000094377	Gm24407	predicted gene, 24407 [Source:MGI Symbol;Acc:MGI:5454184]	snRNA	ENSMUSG00000094377	chr5:115490253-115490394	+	141	-0.340583	0.00340438	2.422	335	242	265	298	361	269	101.597	81.2204	89.8945	115.986	123.081	105.895
ENSMUSG00000078484	Klhl17	kelch-like 17 [Source:MGI Symbol;Acc:MGI:2678948]	protein_coding	ENSMUSG00000078484	chr4:156229043-156234857	-	3014	0.213634	0.00354282	2.30285	963	854	866	601	732	681	13.6628	13.4086	13.743	10.9431	11.6754	12.5414
ENSMUSG00000047507	Baiap3	BAI1-associated protein 3 [Source:MGI Symbol;Acc:MGI:2685783]	retained_intron,protein_coding	ENSMUSG00000047507	chr17:25242658-25256364	-	5112	0.235768	0.00362615	2.25517	821	864	745	546	666	588	6.86766	7.99819	6.97063	5.86154	6.26308	6.38454
ENSMUSG00000033906	Zdhhc15	zinc finger, DHHC domain containing 15 [Source:MGI Symbol;Acc:MGI:1915336]	protein_coding	ENSMUSG00000033906	chrX:104536968-104671064	-	5509	-0.24783	0.00367828	2.24582	527	457	493	487	568	473	4.09067	3.92566	4.28036	4.85139	4.95655	4.76575
ENSMUSG00000016918	Sulf1	sulfatase 1 [Source:MGI Symbol;Acc:MGI:2138563]	retained_intron,protein_coding	ENSMUSG00000016918	chr1:12692429-12860371	+	4863	-0.132423	0.00377526	2.18546	3743	3338	3253	3244	3573	3039	32.9133	32.4826	31.9953	36.6089	35.321	34.6872
ENSMUSG00000019039	Dalrd3	DALR anticodon binding domain containing 3 [Source:MGI Symbol;Acc:MGI:1915039]	retained_intron,nonsense_mediated_decay,protein_coding	ENSMUSG00000019039	chr9:108569891-108572771	+	1737	0.248946	0.00381963	2.18546	654	561	578	389	491	434	16.1003	15.2838	15.916	12.2902	13.589	13.8686
ENSMUSG00000035835	Lppr3	lipid phosphate phosphatase-related protein type 3 [Source:MGI Symbol;Acc:MGI:2388640]	retained_intron,processed_transcript,protein_coding	ENSMUSG00000035835	chr10:79860474-79874634	-	4357	0.131155	0.0039091	2.14151	7260	6263	6597	4863	5779	5342	71.2534	68.0243	72.4211	61.2529	63.7631	68.0549
ENSMUSG00000042625	Safb2	scaffold attachment factor B2 [Source:MGI Symbol;Acc:MGI:2146808]	retained_intron,nonsense_mediated_decay,processed_transcript,protein_coding	ENSMUSG00000042625	chr17:56560964-56584585	-	8165	0.220577	0.00394927	2.14151	958	864	827	575	725	679	5.01725	5.00756	4.84458	3.86475	4.26861	4.6159
ENSMUSG00000004815	Dgkq	diacylglycerol kinase, theta [Source:MGI Symbol;Acc:MGI:102918]	retained_intron,nonsense_mediated_decay,protein_coding	ENSMUSG00000004815	chr5:108646692-108669672	-	7189	0.204259	0.00412226	2.13365	1301	1150	1177	776	1059	912	7.73865	7.57004	7.83095	5.92384	7.08161	7.04157
ENSMUSG00000068220	Lgals1	lectin, galactose binding, soluble 1 [Source:MGI Symbol;Acc:MGI:96777]	protein_coding	ENSMUSG00000068220	chr15:78926724-78930465	+	800	-0.332541	0.00413833	2.13365	332	314	373	316	391	411	17.7462	18.5741	22.301	21.6774	23.4958	28.5164
ENSMUSG00000070000	Fcho1	FCH domain only 1 [Source:MGI Symbol;Acc:MGI:1921265]	nonsense_mediated_decay,retained_intron,processed_transcript,protein_coding	ENSMUSG00000070000	chr8:71708386-71725716	-	4467	0.217353	0.00400419	2.13365	1005	854	925	639	722	720	9.6207	9.04713	9.90449	7.85046	7.77008	8.94663
ENSMUSG00000090077	Lime1	Lck interacting transmembrane adaptor 1 [Source:MGI Symbol;Acc:MGI:1919949]	retained_intron,protein_coding	ENSMUSG00000090077	chr2:181380077-181383628	+	2304	0.197982	0.00406535	2.13365	1635	1418	1564	1024	1256	1223	30.3453	29.1248	32.4684	24.3909	26.2066	29.4637
ENSMUSG00000001435	Col18a1	collagen, type XVIII, alpha 1 [Source:MGI Symbol;Acc:MGI:88451]	protein_coding	ENSMUSG00000001435	chr10:77052177-77166548	-	7021	-0.229805	0.00427444	2.04058	1223	1023	1283	1087	1256	1257	7.44876	6.89518	8.74046	8.49651	8.59993	9.93755
ENSMUSG00000068876	Cgn	cingulin [Source:MGI Symbol;Acc:MGI:1927237]	retained_intron,protein_coding	ENSMUSG00000068876	chr3:94760068-94786492	-	6008	0.346681	0.00436396	1.99751	289	278	259	187	209	170	2.05695	2.1897	2.06194	1.70813	1.67233	1.57059
ENSMUSG00000003581	Rnf215	ring finger protein 215 [Source:MGI Symbol;Acc:MGI:1918923]	processed_transcript,protein_coding	ENSMUSG00000003581	chr11:4135201-4141172	+	2232	0.194859	0.00464489	1.91096	1003	902	941	680	795	691	19.216	19.1241	20.1652	16.7196	17.1229	17.1841
ENSMUSG00000004665	Cnn2	calponin 2 [Source:MGI Symbol;Acc:MGI:105093]	protein_coding	ENSMUSG00000004665	chr10:79988583-79996062	+	2460	-0.279143	0.00488219	1.91096	404	318	359	361	416	364	7.02268	6.11732	6.98017	8.05345	8.12948	8.21314
ENSMUSG00000018378	Cuedc1	CUE domain containing 1 [Source:MGI Symbol;Acc:MGI:2144281]	nonsense_mediated_decay,retained_intron,processed_transcript,protein_coding	ENSMUSG00000018378	chr11:88098057-88194140	+	5779	0.218521	0.00464541	1.91096	765	712	719	512	622	512	5.66064	5.83037	5.9509	4.86214	5.17419	4.91768
ENSMUSG00000019846	Lama4	laminin, alpha 4 [Source:MGI Symbol;Acc:MGI:109321]	retained_intron,protein_coding	ENSMUSG00000019846	chr10:38965514-39110188	+	12068	-0.168147	0.00460909	1.91096	1679	1564	1686	1534	1830	1471	5.94938	6.13296	6.68234	6.9759	7.28988	6.76582
ENSMUSG00000026200	Glb1l	galactosidase, beta 1-like [Source:MGI Symbol;Acc:MGI:1921827]	retained_intron,nonsense_mediated_decay,processed_transcript,protein_coding	ENSMUSG00000026200	chr1:75198242-75210778	-	5107	0.262882	0.00488262	1.91096	563	462	460	349	392	335	4.7141	4.281	4.30823	3.75033	3.68998	3.64101
ENSMUSG00000026768	Itga8	integrin alpha 8 [Source:MGI Symbol;Acc:MGI:109442]	retained_intron,nonsense_mediated_decay,processed_transcript,protein_coding	ENSMUSG00000026768	chr2:12106631-12301920	-	7273	-0.460651	0.0048317	1.91096	110	118	143	142	161	143	0.646749	0.767781	0.940435	1.07148	1.06418	1.09135
ENSMUSG00000028782	Bai2	brain-specific angiogenesis inhibitor 2 [Source:MGI Symbol;Acc:MGI:2451244]	retained_intron,protein_coding	ENSMUSG00000028782	chr4:129984869-130022633	+	6487	0.219343	0.004801	1.91096	876	875	852	603	671	672	5.77453	6.38312	6.28206	5.10133	4.97259	5.75001
ENSMUSG00000051855	Mest	mesoderm specific transcript [Source:MGI Symbol;Acc:MGI:96968]	retained_intron,processed_transcript,protein_coding	ENSMUSG00000051855	chr6:30723546-30748455	+	3935	-0.131099	0.00479634	1.91096	10562	8899	9662	9278	9669	8753	114.778	107.02	117.443	129.396	118.125	123.468
ENSMUSG00000086296	D030055H07Rik	RIKEN cDNA D030055H07 gene [Source:MGI Symbol;Acc:MGI:3605036]	antisense	ENSMUSG00000086296	chr9:106148686-106160201	+	5167	0.186554	0.00468311	1.91096	1647	1347	1303	1040	1156	1081	13.6305	12.3367	12.0618	11.046	10.7553	11.6126
ENSMUSG00000036242	3632451O06Rik	RIKEN cDNA 3632451O06 gene [Source:MGI Symbol;Acc:MGI:1914669]	processed_transcript,protein_coding	ENSMUSG00000036242	chr14:49681559-49783383	-	3663	-0.201715	0.0050336	1.86303	931	790	875	875	923	799	10.8685	10.2061	11.4256	13.1094	12.1135	12.1075
ENSMUSG00000085028	Slc2a4rg-ps	Slc2a4 regulator, pseudogene [Source:MGI Symbol;Acc:MGI:3651388]	unitary_pseudogene,processed_transcript	ENSMUSG00000085028	chr2:181384249-181387586	+	2976	0.348037	0.00503307	1.86303	356	283	361	200	236	247	5.11533	4.5001	5.80204	3.68814	3.81227	4.60688
ENSMUSG00000026712	Mrc1	mannose receptor, C type 1 [Source:MGI Symbol;Acc:MGI:97142]	retained_intron,protein_coding	ENSMUSG00000026712	chr2:14229413-14332057	+	5947	-0.536326	0.00535518	1.7536	540	546	728	664	838	801	3.88286	4.34474	5.85517	6.12746	6.77408	7.47614
ENSMUSG00000028051	Hcn3	hyperpolarization-activated, cyclic nucleotide-gated K+ 3 [Source:MGI Symbol;Acc:MGI:1298211]	retained_intron,processed_transcript,protein_coding	ENSMUSG00000028051	chr3:89146073-89160196	-	4154	0.273482	0.00536059	1.7536	525	449	437	320	341	352	5.40442	5.11504	5.03178	4.2276	3.94632	4.70348
ENSMUSG00000032936	Camkv	CaM kinase-like vesicle-associated [Source:MGI Symbol;Acc:MGI:2384296]	nonsense_mediated_decay,retained_intron,protein_coding	ENSMUSG00000032936	chr9:107935919-107949691	+	3031	0.199513	0.00528604	1.7536	1058	1062	1009	705	904	770	14.9264	16.5809	15.9225	12.7648	14.3379	14.1009
ENSMUSG00000038406	Scaf1	SR-related CTD-associated factor 1 [Source:MGI Symbol;Acc:MGI:2141980]	retained_intron,processed_transcript,protein_coding	ENSMUSG00000038406	chr7:45002947-45016363	-	8368	0.202592	0.00532454	1.7536	1006	840	885	641	733	689	5.14082	4.75036	5.05857	4.20384	4.21101	4.57026
ENSMUSG00000007867	Ift43	intraflagellar transport 43 [Source:MGI Symbol;Acc:MGI:1923661]	protein_coding	ENSMUSG00000007867	chr12:86082560-86162458	+	775	-0.32082	0.00542251	1.74375	256	246	239	243	314	251	14.1252	15.0211	14.7504	17.2074	19.4775	17.9769
ENSMUSG00000028024	Enpep	glutamyl aminopeptidase [Source:MGI Symbol;Acc:MGI:106645]	retained_intron,nonsense_mediated_decay,protein_coding	ENSMUSG00000028024	chr3:129269174-129332720	-	4706	0.49087	0.0055815	1.65791	142	168	166	87	94	114	1.29031	1.68938	1.68718	1.01456	0.960241	1.34461
ENSMUSG00000009628	Tex15	testis expressed gene 15 [Source:MGI Symbol;Acc:MGI:1934816]	nonsense_mediated_decay,protein_coding	ENSMUSG00000009628	chr8:33516737-33585582	+	9622	-0.354998	0.00574588	1.57115	194	195	220	216	251	213	0.86217	0.959043	1.09361	1.23197	1.25404	1.22873
ENSMUSG00000037519	Ppfia1	protein tyrosine phosphatase, receptor type, f polypeptide (PTPRF), interacting protein (liprin), alpha 1 [Source:MGI Symbol;Acc:MGI:1924750]	nonsense_mediated_decay,retained_intron,processed_transcript,protein_coding	ENSMUSG00000037519	chr7:144476757-144553729	-	10105	0.148272	0.00591338	1.48531	2025	1794	1809	1362	1649	1413	8.5693	8.40147	8.56266	7.39692	7.84492	7.76156
ENSMUSG00000019539	Rcn3	reticulocalbin 3, EF-hand calcium binding domain [Source:MGI Symbol;Acc:MGI:1277122]	retained_intron,protein_coding	ENSMUSG00000019539	chr7:45082912-45092221	-	1604	-0.246909	0.00610015	1.42713	534	514	602	555	615	538	14.2362	15.1645	17.9514	18.9888	18.4321	18.6175
ENSMUSG00000022206	Npr3	natriuretic peptide receptor 3 [Source:MGI Symbol;Acc:MGI:97373]	protein_coding	ENSMUSG00000022206	chr15:11839895-11905674	-	6927	-0.403188	0.00605309	1.42713	180	163	197	186	197	237	1.11118	1.11355	1.36028	1.47359	1.36718	1.89909
ENSMUSG00000005514	Por	P450 (cytochrome) oxidoreductase [Source:MGI Symbol;Acc:MGI:97744]	retained_intron,processed_transcript,protein_coding	ENSMUSG00000005514	chr5:135670032-135735326	+	4021	0.17598	0.00623214	1.37209	2450	2060	2109	1554	1731	1797	26.0548	24.2439	25.087	21.2093	20.6951	24.806
ENSMUSG00000022150	Dab2	disabled 2, mitogen-responsive phosphoprotein [Source:MGI Symbol;Acc:MGI:109175]	retained_intron,processed_transcript,protein_coding	ENSMUSG00000022150	chr15:6299787-6440712	+	7342	-0.323534	0.00637673	1.34736	337	354	438	397	406	428	1.96278	2.2817	2.85342	2.96747	2.65837	3.23573
ENSMUSG00000035569	Ankrd11	ankyrin repeat domain 11 [Source:MGI Symbol;Acc:MGI:1924337]	retained_intron,nonsense_mediated_decay,protein_coding	ENSMUSG00000035569	chr8:122883336-122974793	-	11637	0.167038	0.00634831	1.34736	5247	4333	4129	3079	3896	3634	19.2809	17.6204	16.9711	14.5204	16.0947	17.3335
ENSMUSG00000022822	Abcc5	ATP-binding cassette, sub-family C (CFTR/MRP), member 5 [Source:MGI Symbol;Acc:MGI:1351644]	retained_intron,processed_transcript,protein_coding	ENSMUSG00000022822	chr16:20331302-20426394	-	10592	0.123345	0.00649566	1.32495	5092	4592	4430	3446	4088	3741	20.5573	20.516	20.0047	17.8545	18.554	19.6044
ENSMUSG00000024581	Napg	N-ethylmaleimide sensitive fusion protein attachment protein gamma [Source:MGI Symbol;Acc:MGI:104561]	retained_intron,processed_transcript,protein_coding	ENSMUSG00000024581	chr18:62977835-62999450	+	5139	0.150173	0.00666113	1.32495	2315	1917	2030	1611	1754	1540	19.2632	17.6528	18.894	17.2039	16.408	16.6336
ENSMUSG00000025138	Sirt7	sirtuin 7 [Source:MGI Symbol;Acc:MGI:2385849]	retained_intron,processed_transcript,protein_coding	ENSMUSG00000025138	chr11:120618371-120625240	-	5148	0.263245	0.0066463	1.32495	558	485	535	324	417	404	4.63503	4.45833	4.97075	3.45395	3.89405	4.35598
ENSMUSG00000029563	Foxp2	forkhead box P2 [Source:MGI Symbol;Acc:MGI:2148705]	nonsense_mediated_decay,retained_intron,processed_transcript,protein_coding	ENSMUSG00000029563	chr6:14901348-15441977	+	13457	-0.13192	0.00683487	1.32495	3031	2844	2952	2671	3166	2603	9.6315	10.0012	10.4924	10.8927	11.3101	10.7367
ENSMUSG00000033105	Lss	lanosterol synthase [Source:MGI Symbol;Acc:MGI:1336155]	retained_intron,processed_transcript,protein_coding	ENSMUSG00000033105	chr10:76531587-76557138	+	10787	0.134564	0.00684629	1.32495	2626	2482	2488	1893	2170	1964	10.41	10.8886	11.032	9.63075	9.67082	10.1061
ENSMUSG00000042570	Mier2	mesoderm induction early response 1, family member 2 [Source:MGI Symbol;Acc:MGI:1917677]	nonsense_mediated_decay,retained_intron,processed_transcript,protein_coding	ENSMUSG00000042570	chr10:79540244-79555199	-	4497	0.201463	0.00688955	1.32495	1033	872	831	623	770	677	9.82277	9.17619	8.83862	7.60283	8.23137	8.3562
ENSMUSG00000046949	Nqo2	NAD(P)H dehydrogenase, quinone 2 [Source:MGI Symbol;Acc:MGI:104513]	protein_coding	ENSMUSG00000046949	chr13:33964658-33988465	+	3974	-0.422049	0.0067154	1.32495	142	116	143	132	184	153	1.52798	1.38134	1.72113	1.82287	2.22584	2.13701
ENSMUSG00000051786	Tubgcp6	tubulin, gamma complex associated protein 6 [Source:MGI Symbol;Acc:MGI:2146071]	nonsense_mediated_decay,retained_intron,protein_coding	ENSMUSG00000051786	chr15:89098356-89123087	-	7965	0.152836	0.00664086	1.32495	1716	1548	1527	1166	1371	1215	9.21272	9.19717	9.1698	8.03383	8.27477	8.46708
ENSMUSG00000071054	Safb	scaffold attachment factor B [Source:MGI Symbol;Acc:MGI:2146974]	nonsense_mediated_decay,retained_intron,protein_coding	ENSMUSG00000071054	chr17:56584824-56606294	+	7268	0.129433	0.00690277	1.32495	3771	3269	3200	2547	2911	2679	22.187	21.2848	21.0592	19.232	19.2545	20.4598
ENSMUSG00000003269	Cyth2	cytohesin 2 [Source:MGI Symbol;Acc:MGI:1334255]	nonsense_mediated_decay,processed_transcript,protein_coding	ENSMUSG00000003269	chr7:45806636-45814581	-	3515	0.121451	0.00757659	1.12249	4106	3537	3493	2796	3272	2839	49.9517	47.6188	47.5313	43.6538	44.7499	44.8315
ENSMUSG00000020263	Appl2	adaptor protein, phosphotyrosine interaction, PH domain and leucine zipper containing 2 [Source:MGI Symbol;Acc:MGI:2384914]	retained_intron,nonsense_mediated_decay,processed_transcript,protein_coding	ENSMUSG00000020263	chr10:83600032-83648738	-	5949	0.169555	0.00740296	1.12249	1294	1167	1212	869	1045	931	9.30137	9.28316	9.74462	8.01652	8.44455	8.68658
ENSMUSG00000027204	Fbn1	fibrillin 1 [Source:MGI Symbol;Acc:MGI:95489]	retained_intron,protein_coding	ENSMUSG00000027204	chr2:125300593-125507993	-	12128	-0.249502	0.00754946	1.12249	752	792	860	688	930	881	2.65146	3.09033	3.39169	3.11322	3.68636	4.03209
ENSMUSG00000035455	Fignl1	fidgetin-like 1 [Source:MGI Symbol;Acc:MGI:1890648]	processed_transcript,protein_coding	ENSMUSG00000035455	chr11:11787430-11808962	-	4839	-0.29267	0.00751803	1.12249	314	279	339	329	348	317	2.77479	2.72846	3.35082	3.73122	3.45723	3.63619
ENSMUSG00000052504	Epha3	Eph receptor A3 [Source:MGI Symbol;Acc:MGI:99612]	protein_coding	ENSMUSG00000052504	chr16:63543537-63864158	-	5659	-0.149221	0.00750283	1.12249	2144	1759	1770	1767	1985	1716	16.201	14.7094	14.9603	17.1359	16.8626	16.8314
ENSMUSG00000072572	Slc39a2	solute carrier family 39 (zinc transporter), member 2 [Source:MGI Symbol;Acc:MGI:2684326]	retained_intron,protein_coding	ENSMUSG00000072572	chr14:51892888-51896745	+	3447	0.47135	0.00751397	1.12249	142	147	156	74	100	106	1.76158	2.01811	2.16466	1.17815	1.39464	1.7069
ENSMUSG00000027524	Edn3	endothelin 3 [Source:MGI Symbol;Acc:MGI:95285]	retained_intron,processed_transcript,protein_coding	ENSMUSG00000027524	chr2:174760618-174784042	+	4113	-0.624657	0.00767154	1.10117	46	54	57	76	71	64	0.478251	0.621304	0.662861	1.01406	0.829858	0.863703
ENSMUSG00000020044	Timp3	tissue inhibitor of metalloproteinase 3 [Source:MGI Symbol;Acc:MGI:98754]	processed_transcript,protein_coding	ENSMUSG00000020044	chr10:86300371-86349506	+	8144	-0.19237	0.00787413	1.08418	856	867	850	793	913	856	4.49461	5.03791	4.99215	5.34374	5.38936	5.83417
ENSMUSG00000020717	Pecam1	platelet/endothelial cell adhesion molecule 1 [Source:MGI Symbol;Acc:MGI:97537]	retained_intron,protein_coding	ENSMUSG00000020717	chr11:106654216-106750628	-	6228	-0.19095	0.00801518	1.08418	902	824	846	783	1005	776	6.19319	6.26106	6.49723	6.89959	7.7575	6.91602
ENSMUSG00000030259	Rassf8	Ras association (RalGDS/AF-6) domain family (N-terminal) member 8 [Source:MGI Symbol;Acc:MGI:1918573]	protein_coding	ENSMUSG00000030259	chr6:145746747-145821079	+	5559	-0.265241	0.0078644	1.08418	374	339	360	330	417	377	2.87694	2.88584	3.09751	3.25782	3.60615	3.76433
ENSMUSG00000034156	Bzrap1	benzodiazepine receptor associated protein 1 [Source:MGI Symbol;Acc:MGI:2450877]	retained_intron,processed_transcript,protein_coding	ENSMUSG00000034156	chr11:87760540-87785928	+	9499	0.171075	0.00804907	1.08418	2820	2648	2738	1888	2182	2268	12.6949	13.192	13.7868	10.9077	11.0429	13.2528
ENSMUSG00000039954	Stk32a	serine/threonine kinase 32A [Source:MGI Symbol;Acc:MGI:2442403]	protein_coding	ENSMUSG00000039954	chr18:43207696-43317481	+	3765	0.420088	0.00798545	1.08418	169	154	177	109	122	95	1.91946	1.93564	2.24861	1.58881	1.55776	1.40056
ENSMUSG00000059588	Calcrl	calcitonin receptor-like [Source:MGI Symbol;Acc:MGI:1926944]	processed_transcript,protein_coding	ENSMUSG00000059588	chr2:84330625-84425411	-	4882	-0.299953	0.00804492	1.08418	300	317	360	317	375	358	2.62773	3.07277	3.52705	3.56346	3.69265	4.07032
ENSMUSG00000006386	Tek	endothelial-specific receptor tyrosine kinase [Source:MGI Symbol;Acc:MGI:98664]	processed_transcript,protein_coding	ENSMUSG00000006386	chr4:94739288-94874976	+	4712	-0.206274	0.00843445	0.912198	683	606	652	587	741	625	6.19829	6.08606	6.61833	6.83664	7.55992	7.36237
ENSMUSG00000018340	Anxa6	annexin A6 [Source:MGI Symbol;Acc:MGI:88255]	processed_transcript,protein_coding	ENSMUSG00000018340	chr11:54979107-55033445	-	2930	-0.19874	0.00906028	0.813244	975	945	1030	914	1010	1023	14.2296	15.2628	16.8142	17.1194	16.5714	19.3799
ENSMUSG00000028289	Epha7	Eph receptor A7 [Source:MGI Symbol;Acc:MGI:95276]	processed_transcript,protein_coding	ENSMUSG00000028289	chr4:28813130-28967499	+	9884	-0.125496	0.00901241	0.813244	2802	2590	2713	2468	2801	2435	12.1225	12.4004	13.1288	13.7032	13.6234	13.6744
ENSMUSG00000028804	Csmd2	CUB and Sushi multiple domains 2 [Source:MGI Symbol;Acc:MGI:2386401]	retained_intron,processed_transcript,protein_coding	ENSMUSG00000028804	chr4:127987856-128567656	+	16832	0.17537	0.00888038	0.813244	1457	1229	1227	884	1126	1006	3.70152	3.45529	3.48671	2.88222	3.21593	3.31746
ENSMUSG00000031502	Col4a1	collagen, type IV, alpha 1 [Source:MGI Symbol;Acc:MGI:88454]	processed_transcript,protein_coding	ENSMUSG00000031502	chr8:11198422-11312826	-	6818	-0.286028	0.00881096	0.813244	5350	4463	5539	5028	5652	5594	33.5547	30.977	38.858	40.4714	39.8519	45.5416
ENSMUSG00000039323	Igfbp2	insulin-like growth factor binding protein 2 [Source:MGI Symbol;Acc:MGI:96437]	retained_intron,protein_coding	ENSMUSG00000039323	chr1:72824502-72852474	+	1847	-0.166541	0.00889181	0.813244	1610	1394	1573	1397	1557	1513	37.2748	35.7162	40.7351	41.5087	40.5253	45.469
ENSMUSG00000053693	Mast1	microtubule associated serine/threonine kinase 1 [Source:MGI Symbol;Acc:MGI:1861901]	retained_intron,protein_coding	ENSMUSG00000053693	chr8:84911902-84937359	-	6459	0.206772	0.00880458	0.813244	1255	1070	943	728	886	845	8.30873	7.83948	6.98317	6.18552	6.59436	7.26164
ENSMUSG00000097156	Gm3764	predicted gene 3764 [Source:MGI Symbol;Acc:MGI:3781938]	lincRNA	ENSMUSG00000097156	chr3:88206812-88229959	+	5813	0.154296	0.00893975	0.813244	1644	1480	1594	1160	1330	1202	12.0937	12.0484	13.1158	10.9514	10.9991	11.4775
ENSMUSG00000007029	Vars	valyl-tRNA synthetase [Source:MGI Symbol;Acc:MGI:90675]	retained_intron,protein_coding	ENSMUSG00000007029	chr17:35000986-35016322	+	5608	0.203039	0.00944419	0.685074	819	689	728	509	626	556	6.245	5.81407	6.20912	4.98104	5.36625	5.50313
ENSMUSG00000089617	Scarna10	small Cajal body-specific RNA 10 [Source:MGI Symbol;Acc:MGI:3819482]	snoRNA	ENSMUSG00000089617	chr6:125186358-125186683	-	325	-0.123743	0.00945861	0.685074	13866	12055	11450	11820	13062	10541	1824.42	1755.31	1685.11	1995.92	1932.1	1800.29
ENSMUSG00000027569	Mrgbp	MRG/MORF4L binding protein [Source:MGI Symbol;Acc:MGI:1920497]	retained_intron,protein_coding	ENSMUSG00000027569	chr2:180581303-180586304	+	3499	0.173518	0.009718	0.596629	1205	1051	1136	791	989	842	14.7265	14.2144	15.5289	12.4063	13.588	13.3571
ENSMUSG00000031865	Dctn1	dynactin 1 [Source:MGI Symbol;Acc:MGI:107745]	retained_intron,protein_coding	ENSMUSG00000031865	chr6:83165919-83200117	+	6509	0.132736	0.00993976	0.527497	5957	5405	5008	3867	4727	4396	39.1354	39.2962	36.8007	32.6039	34.9121	37.4875
ENSMUSG00000005397	Nid1	nidogen 1 [Source:MGI Symbol;Acc:MGI:97342]	protein_coding	ENSMUSG00000005397	chr13:13437601-13512275	+	6046	-0.141552	0.0101163	0.495452	1644	1514	1455	1424	1598	1407	11.6276	11.8502	11.5107	12.9256	12.7061	12.9172
ENSMUSG00000028137	Celf3	CUGBP, Elav-like family member 3 [Source:MGI Symbol;Acc:MGI:1926034]	protein_coding	ENSMUSG00000028137	chr3:94478830-94492193	+	2744	0.147276	0.010146	0.495452	3662	3077	2892	2315	2689	2545	57.0677	53.0655	50.4105	46.2996	47.1098	51.481
ENSMUSG00000047284	Neurl4	neuralized homolog 4 (Drosophila) [Source:MGI Symbol;Acc:MGI:1921092]	nonsense_mediated_decay,retained_intron,processed_transcript,protein_coding	ENSMUSG00000047284	chr11:69901071-69913820	+	5889	0.150143	0.0103199	0.449937	3622	3153	2895	2237	2787	2554	26.3005	25.3368	23.5133	20.8466	22.751	24.0726
ENSMUSG00000003378	Grik5	glutamate receptor, ionotropic, kainate 5 (gamma 2) [Source:MGI Symbol;Acc:MGI:95818]	protein_coding	ENSMUSG00000003378	chr7:25009852-25072369	-	3836	0.175291	0.0104641	0.430321	1150	1068	1003	765	877	839	12.8196	13.1753	12.5063	10.9444	10.9907	12.1402
ENSMUSG00000036718	Micall2	MICAL-like 2 [Source:MGI Symbol;Acc:MGI:2444818]	nonsense_mediated_decay,retained_intron,protein_coding	ENSMUSG00000036718	chr5:139706692-139736336	-	4147	0.303274	0.0106293	0.430321	300	291	286	180	234	206	3.09345	3.32069	3.29867	2.38204	2.7126	2.75725
ENSMUSG00000056342	Usp34	ubiquitin specific peptidase 34 [Source:MGI Symbol;Acc:MGI:109473]	processed_transcript,protein_coding	ENSMUSG00000056342	chr11:23306894-23490560	+	18474	-0.107501	0.0105107	0.430321	9154	8804	8736	8278	9067	7717	21.1888	22.5522	22.6182	24.5909	23.5943	23.1863
ENSMUSG00000056724	Nbeal2	neurobeachin-like 2 [Source:MGI Symbol;Acc:MGI:2448554]	nonsense_mediated_decay,retained_intron,protein_coding	ENSMUSG00000056724	chr9:110624788-110654161	-	9554	0.282431	0.0106359	0.430321	361	312	323	213	263	237	1.61577	1.54539	1.61705	1.2235	1.32335	1.37691
ENSMUSG00000022842	Ece2	endothelin converting enzyme 2 [Source:MGI Symbol;Acc:MGI:1101356]	retained_intron,protein_coding	ENSMUSG00000022842	chr16:20611592-20646485	+	6547	0.20392	0.0107809	0.427364	698	678	669	480	559	508	4.559	4.90068	4.88754	4.02355	4.10463	4.3069
ENSMUSG00000031150	Ccdc120	coiled-coil domain containing 120 [Source:MGI Symbol;Acc:MGI:1859619]	processed_transcript,protein_coding	ENSMUSG00000031150	chrX:7731713-7750905	-	4165	0.208507	0.0109799	0.427364	791	703	662	474	599	551	8.12116	7.98747	7.60238	6.24559	6.91379	7.3431
ENSMUSG00000037892	Pcdh18	protocadherin 18 [Source:MGI Symbol;Acc:MGI:1920423]	processed_transcript,protein_coding	ENSMUSG00000037892	chr3:49743295-49757316	-	5168	-0.153169	0.0107497	0.427364	1471	1348	1435	1254	1513	1356	12.1716	12.3434	13.2812	13.3163	14.0741	14.564
ENSMUSG00000079641	Rpl39	ribosomal protein L39 [Source:MGI Symbol;Acc:MGI:1914498]	retained_intron,protein_coding	ENSMUSG00000079641	chrX:37082519-37085402	-	1434	-0.133577	0.0108866	0.427364	2015	1939	1925	1814	2059	1749	60.0873	63.9879	64.2078	69.4222	69.0258	67.6992
ENSMUSG00000091562	Gm9581	predicted gene 9581 [Source:MGI Symbol;Acc:MGI:3779989]	processed_transcript	ENSMUSG00000091562	chr16:59558012-59600886	-	2870	-0.362493	0.0109422	0.427364	164	153	150	183	179	160	2.44353	2.52277	2.49986	3.49928	2.9983	3.09443
ENSMUSG00000045930	Clec14a	C-type lectin domain family 14, member a [Source:MGI Symbol;Acc:MGI:1914114]	protein_coding	ENSMUSG00000045930	chr12:58264719-58269258	-	4539	-0.370668	0.0110851	0.412544	194	204	286	249	271	253	1.82767	2.12686	3.01379	3.01057	2.87021	3.09388
ENSMUSG00000008999	Bmp7	bone morphogenetic protein 7 [Source:MGI Symbol;Acc:MGI:103302]	retained_intron,protein_coding	ENSMUSG00000008999	chr2:172868011-172940321	-	4019	-0.350639	0.0114483	0.35123	173	183	192	170	235	206	1.84071	2.15478	2.28502	2.32135	2.81096	2.84507
ENSMUSG00000031570	Ppapdc1b	phosphatidic acid phosphatase type 2 domain containing 1B [Source:MGI Symbol;Acc:MGI:1919160]	nonsense_mediated_decay,retained_intron,processed_transcript,protein_coding	ENSMUSG00000031570	chr8:25720060-25724887	+	2546	0.240238	0.0113776	0.35123	533	498	464	326	439	340	8.95211	9.25635	8.71698	7.02699	8.28916	7.41248
ENSMUSG00000037791	Phf12	PHD finger protein 12 [Source:MGI Symbol;Acc:MGI:1924057]	nonsense_mediated_decay,retained_intron,protein_coding	ENSMUSG00000037791	chr11:77982753-78030539	+	4909	0.213079	0.0114461	0.35123	760	662	596	480	532	500	6.62029	6.38166	5.8071	5.36609	5.20982	5.65353
ENSMUSG00000053617	Sh3pxd2a	SH3 and PX domains 2A [Source:MGI Symbol;Acc:MGI:1298393]	protein_coding	ENSMUSG00000053617	chr19:47260173-47464411	-	10464	-0.206554	0.0117183	0.275935	850	761	837	738	834	883	3.47358	3.44156	3.8259	3.87051	3.83153	4.68388
ENSMUSG00000034949	Zfr2	zinc finger RNA binding protein 2 [Source:MGI Symbol;Acc:MGI:2143792]	retained_intron,processed_transcript,protein_coding	ENSMUSG00000034949	chr10:81233154-81252123	+	7483	0.221406	0.0120813	0.169205	806	704	645	470	561	574	4.60591	4.45211	4.12278	3.44693	3.60406	4.25774
ENSMUSG00000007603	Dus3l	dihydrouridine synthase 3-like (S. cerevisiae) [Source:MGI Symbol;Acc:MGI:2147092]	protein_coding	ENSMUSG00000007603	chr17:56764750-56770092	+	2303	0.224399	0.0132353	0.149216	815	754	765	478	620	641	15.1328	15.4934	15.8882	11.3905	12.942	15.4492
ENSMUSG00000015120	Ube2i	ubiquitin-conjugating enzyme E2I [Source:MGI Symbol;Acc:MGI:107365]	retained_intron,processed_transcript,protein_coding	ENSMUSG00000015120	chr17:25261915-25274622	-	5474	0.143227	0.0130527	0.149216	1707	1497	1484	1168	1313	1210	13.3348	12.9415	12.9669	11.7098	11.5309	12.2694
ENSMUSG00000019917	Sept10	septin 10 [Source:MGI Symbol;Acc:MGI:1918110]	protein_coding	ENSMUSG00000019917	chr10:59164112-59221847	-	2539	-0.232965	0.012954	0.149216	435	365	401	389	453	387	7.32627	6.80298	7.55419	8.40808	8.57709	8.46041
ENSMUSG00000022208	Jph4	junctophilin 4 [Source:MGI Symbol;Acc:MGI:2443113]	retained_intron,protein_coding	ENSMUSG00000022208	chr14:55106829-55116935	-	6872	0.152673	0.0124791	0.149216	1614	1401	1355	1039	1284	1100	10.0433	9.6477	9.4311	8.29741	8.98227	8.8849
ENSMUSG00000026238	Ptma	prothymosin alpha [Source:MGI Symbol;Acc:MGI:97803]	processed_transcript,protein_coding	ENSMUSG00000026238	chr1:86526735-86530698	+	1192	0.151281	0.0128188	0.149216	3108	2787	2543	1929	2597	2103	111.496	110.644	102.041	88.8108	104.737	97.9278
ENSMUSG00000028028	Alpk1	alpha-kinase 1 [Source:MGI Symbol;Acc:MGI:1918731]	retained_intron,processed_transcript,protein_coding	ENSMUSG00000028028	chr3:127670398-127780527	-	6709	0.341726	0.0130771	0.149216	231	201	199	131	168	135	1.47235	1.41777	1.41874	1.07158	1.2038	1.11691
ENSMUSG00000028047	Thbs3	thrombospondin 3 [Source:MGI Symbol;Acc:MGI:98739]	nonsense_mediated_decay,retained_intron,processed_transcript,protein_coding	ENSMUSG00000028047	chr3:89215179-89226837	+	4823	0.188485	0.0130275	0.149216	1105	928	970	693	787	808	9.79719	9.10541	9.61969	7.88544	7.84444	9.29902
ENSMUSG00000029625	Cpsf4	cleavage and polyadenylation specific factor 4 [Source:MGI Symbol;Acc:MGI:1861602]	retained_intron,nonsense_mediated_decay,protein_coding	ENSMUSG00000029625	chr5:145167212-145182041	+	3598	0.186424	0.0122322	0.149216	1108	1056	953	691	880	815	13.1685	13.889	12.6689	10.5397	11.7578	12.573
ENSMUSG00000029697	Fezf1	Fez family zinc finger 1 [Source:MGI Symbol;Acc:MGI:1920441]	protein_coding	ENSMUSG00000029697	chr6:23245046-23248264	-	2308	0.176081	0.012416	0.149216	1340	1101	1127	846	950	945	24.8271	22.5746	23.3558	20.1161	19.7876	22.7268
ENSMUSG00000031871	Cdh5	cadherin 5 [Source:MGI Symbol;Acc:MGI:105057]	protein_coding	ENSMUSG00000031871	chr8:104101624-104144502	+	3986	-0.200297	0.01291	0.149216	811	686	812	689	834	787	8.70042	8.14434	9.74373	9.48619	10.0585	10.9592
ENSMUSG00000034799	Unc13a	unc-13 homolog A (C. elegans) [Source:MGI Symbol;Acc:MGI:3051532]	retained_intron,nonsense_mediated_decay,protein_coding	ENSMUSG00000034799	chr8:71624416-71671757	-	12623	0.156717	0.0132861	0.149216	2062	1786	1757	1275	1587	1511	6.98526	6.69557	6.65757	5.54316	6.04392	6.64423
ENSMUSG00000043421	Hilpda	hypoxia inducible lipid droplet associated [Source:MGI Symbol;Acc:MGI:1916823]	protein_coding	ENSMUSG00000043421	chr6:29272487-29275446	+	1103	-0.355727	0.0125353	0.149216	195	155	214	220	208	199	7.55989	6.65005	9.27993	10.946	9.06551	10.0143
ENSMUSG00000044338	Aplnr	apelin receptor [Source:MGI Symbol;Acc:MGI:1346086]	protein_coding	ENSMUSG00000044338	chr2:85136359-85139922	+	3563	-0.195909	0.0132736	0.149216	770	741	835	711	860	774	9.24126	9.84173	11.2093	10.9513	11.6034	12.0578
ENSMUSG00000062044	Lmtk3	lemur tyrosine kinase 3 [Source:MGI Symbol;Acc:MGI:3039582]	nonsense_mediated_decay,retained_intron,protein_coding	ENSMUSG00000062044	chr7:45783737-45804144	+	5744	0.189668	0.0123544	0.149216	784	745	758	568	630	549	5.83658	6.13777	6.31192	5.4268	5.27267	5.30519
ENSMUSG00000075590	Nrbp2	nuclear receptor binding protein 2 [Source:MGI Symbol;Acc:MGI:2385017]	protein_coding	ENSMUSG00000075590	chr15:76085594-76090013	-	2495	0.206441	0.0129559	0.149216	797	841	787	554	640	637	13.6598	15.9512	15.0873	12.1857	12.3314	14.1714
ENSMUSG00000097589	Dleu2	deleted in lymphocytic leukemia, 2 [Source:MGI Symbol;Acc:MGI:1934030]	lincRNA,TEC	ENSMUSG00000097589	chr14:61602838-61682373	-	6169	-0.247294	0.0131943	0.149216	437	346	416	413	422	401	3.02917	2.65418	3.22541	3.67405	3.28853	3.60805
ENSMUSG00000087408	Cers1	ceramide synthase 1 [Source:MGI Symbol;Acc:MGI:2136690]	retained_intron,protein_coding	ENSMUSG00000087408	chr8:70315786-70331587	+	3154	0.223491	0.0134371	0.123547	627	517	533	364	478	409	8.50085	7.75707	8.08299	6.33359	7.28569	7.19788
ENSMUSG00000001029	Icam2	intercellular adhesion molecule 2 [Source:MGI Symbol;Acc:MGI:96394]	retained_intron,protein_coding	ENSMUSG00000001029	chr11:106377655-106388075	-	1904	-0.495399	0.0137451	0.113885	88	65	69	90	88	93	1.97639	1.61553	1.73336	2.59409	2.22188	2.71118
ENSMUSG00000020914	Top2a	topoisomerase (DNA) II alpha [Source:MGI Symbol;Acc:MGI:98790]	processed_transcript,protein_coding	ENSMUSG00000020914	chr11:98992942-99024189	-	9013	-0.143049	0.0138744	0.113885	4738	3740	4089	4106	4107	3814	22.4793	19.6368	21.6997	25.0011	21.9058	23.4884
ENSMUSG00000029373	Pf4	platelet factor 4 [Source:MGI Symbol;Acc:MGI:1888711]	protein_coding	ENSMUSG00000029373	chr5:90772434-90773381	+	586	-0.569095	0.014106	0.113885	58	51	86	68	94	91	4.2324	4.11852	7.01952	6.36827	7.71142	8.61959
ENSMUSG00000033253	Szt2	seizure threshold 2 [Source:MGI Symbol;Acc:MGI:3033336]	retained_intron,nonsense_mediated_decay,processed_transcript,protein_coding	ENSMUSG00000033253	chr4:118362742-118409273	-	11947	0.181979	0.0141187	0.113885	1080	926	875	652	825	733	3.86564	3.66793	3.50312	2.99501	3.3197	3.40556
ENSMUSG00000033852	Gm28042	predicted gene, 28042 [Source:MGI Symbol;Acc:MGI:5547778]	nonsense_mediated_decay,protein_coding	ENSMUSG00000033852	chr2:120027492-120043033	+	5188	0.205886	0.0137658	0.113885	682	591	632	452	500	484	5.62135	5.39084	5.82671	4.78133	4.63313	5.17831
ENSMUSG00000034771	Tle2	transducin-like enhancer of split 2, homolog of Drosophila E(spl) [Source:MGI Symbol;Acc:MGI:104635]	retained_intron,protein_coding	ENSMUSG00000034771	chr10:81574560-81590845	+	6221	0.366633	0.0140693	0.113885	238	193	183	117	141	155	1.63596	1.46814	1.40701	1.03213	1.08959	1.38298
ENSMUSG00000043411	Usp48	ubiquitin specific peptidase 48 [Source:MGI Symbol;Acc:MGI:2158502]	processed_transcript,protein_coding	ENSMUSG00000043411	chr4:137593754-137658537	+	9686	0.112753	0.0137877	0.113885	3258	2994	2888	2356	2675	2328	14.3835	14.6277	14.2613	13.3488	13.2765	13.3408
ENSMUSG00000055694	Gdf1	growth differentiation factor 1 [Source:MGI Symbol;Acc:MGI:95683]	protein_coding	ENSMUSG00000055694	chr8:70315774-70331592	+	2728	0.224908	0.0140447	0.113885	612	497	524	356	466	395	9.5932	8.62146	9.18742	7.16169	8.21194	8.03703
ENSMUSG00000058756	Thra	thyroid hormone receptor alpha [Source:MGI Symbol;Acc:MGI:98742]	processed_transcript,protein_coding	ENSMUSG00000058756	chr11:98740637-98769006	+	4614	0.0915241	0.013937	0.113885	8554	7698	7640	6110	7108	6302	79.2772	78.9531	79.1995	72.6731	74.0584	75.813
ENSMUSG00000038524	Fchsd1	FCH and double SH3 domains 1 [Source:MGI Symbol;Acc:MGI:2441771]	nonsense_mediated_decay,retained_intron,protein_coding	ENSMUSG00000038524	chr18:37957430-37969774	-	5473	0.260894	0.0145516	0.00492807	424	397	413	273	297	325	3.31281	3.43269	3.60937	2.73746	2.60877	3.2961
ENSMUSG00000000001	Gnai3	guanine nucleotide binding protein (G protein), alpha inhibiting 3 [Source:MGI Symbol;Acc:MGI:95773]	protein_coding	ENSMUSG00000000001	chr3:108107279-108146146	-	3262	-0.0574405	0.265725	0.000166515	5079	4691	5256	4428	4893	4307	66.5811	68.0535	77.0687	74.4961	72.11	73.2882
ENSMUSG00000000028	Cdc45	cell division cycle 45 [Source:MGI Symbol;Acc:MGI:1338073]	protein_coding	ENSMUSG00000000028	chr16:18780446-18811987	-	2252	-0.129978	0.363245	0.000166515	170	160	169	153	162	160	3.22803	3.36218	3.58942	3.72849	3.45821	3.94362
ENSMUSG00000000031	H19	H19, imprinted maternally expressed transcript [Source:MGI Symbol;Acc:MGI:95891]	lincRNA	ENSMUSG00000000031	chr7:142575528-142578143	-	2372	-0.229384	0.0992915	0.000166515	5488	5220	6226	5017	6080	6212	98.9363	104.142	125.545	116.075	123.223	145.365
ENSMUSG00000000037	Scml2	sex comb on midleg-like 2 (Drosophila) [Source:MGI Symbol;Acc:MGI:1340042]	processed_transcript,protein_coding	ENSMUSG00000000037	chrX:161117192-161258213	+	6079	0.00932086	0.945323	0.000166515	223	226	189	154	212	187	1.56866	1.75932	1.48709	1.39027	1.67652	1.70747
ENSMUSG00000000056	Narf	nuclear prelamin A recognition factor [Source:MGI Symbol;Acc:MGI:1914858]	retained_intron,protein_coding	ENSMUSG00000000056	chr11:121237252-121255856	+	4806	-0.00445163	0.929095	0.000166515	3761	3177	3432	2856	3184	3000	33.4639	31.2826	34.1562	32.6125	31.8488	34.6482
ENSMUSG00000000058	Cav2	caveolin 2 [Source:MGI Symbol;Acc:MGI:107571]	protein_coding	ENSMUSG00000000058	chr6:17281184-17289115	+	3335	-0.187916	0.291806	0.000166515	101	120	143	110	134	119	1.29504	1.70276	2.05091	1.81012	1.93158	1.98059
ENSMUSG00000000078	Klf6	Kruppel-like factor 6 [Source:MGI Symbol;Acc:MGI:1346318]	protein_coding	ENSMUSG00000000078	chr13:5861488-5870393	+	4217	-0.0291994	0.571972	0.000166515	2677	2466	2629	2241	2558	2117	27.1457	27.6731	29.819	29.1641	29.1609	27.8651
ENSMUSG00000000085	Scmh1	sex comb on midleg homolog 1 [Source:MGI Symbol;Acc:MGI:1352762]	processed_transcript,protein_coding	ENSMUSG00000000085	chr4:120405280-120530186	+	7731	-0.0181001	0.799683	0.000166515	934	787	811	731	794	704	5.16616	4.81735	5.01755	5.1891	4.9373	5.05452
ENSMUSG00000000088	Cox5a	cytochrome c oxidase subunit Va [Source:MGI Symbol;Acc:MGI:88474]	protein_coding	ENSMUSG00000000088	chr9:57521231-57532424	+	690	-0.0499781	0.401408	0.000166515	1438	1320	1396	1190	1397	1163	89.1182	90.5303	96.7704	94.6472	97.3311	93.5564
ENSMUSG00000000093	Tbx2	T-box 2 [Source:MGI Symbol;Acc:MGI:98494]	protein_coding	ENSMUSG00000000093	chr11:85832550-85841948	+	3626	-0.0632328	0.808899	0.000166515	55	51	44	43	58	36	0.648622	0.665597	0.580405	0.650805	0.768961	0.551084
ENSMUSG00000000120	Ngfr	nerve growth factor receptor (TNFR superfamily, member 16) [Source:MGI Symbol;Acc:MGI:97323]	protein_coding	ENSMUSG00000000120	chr11:95568817-95587735	-	3446	-0.12981	0.267862	0.000166515	335	258	350	277	333	289	4.15706	3.54302	4.85802	4.41138	4.64551	4.65506
ENSMUSG00000000125	Wnt3	wingless-type MMTV integration site family, member 3 [Source:MGI Symbol;Acc:MGI:98955]	protein_coding	ENSMUSG00000000125	chr11:103774149-103817957	+	3076	0.0434097	0.801225	0.000166515	144	109	110	98	112	96	2.00186	1.67691	1.71046	1.74844	1.75039	1.73232
ENSMUSG00000000126	Wnt9a	wingless-type MMTV integration site family, member 9A [Source:MGI Symbol;Acc:MGI:2446084]	protein_coding	ENSMUSG00000000126	chr11:59306927-59333552	+	3329	-0.251618	0.314022	0.000166515	53	47	50	43	63	50	0.680798	0.668118	0.718394	0.708867	0.909769	0.83368
ENSMUSG00000000127	Fer	fer (fms/fps related) protein kinase [Source:MGI Symbol;Acc:MGI:105917]	protein_coding	ENSMUSG00000000127	chr17:63896017-64139494	+	3473	0.0202328	0.744175	0.000166515	1740	1582	1447	1355	1524	1216	21.424	21.5561	19.9283	21.4114	21.0952	19.4344
ENSMUSG00000000131	Xpo6	exportin 6 [Source:MGI Symbol;Acc:MGI:2429950]	retained_intron,nonsense_mediated_decay,processed_transcript,protein_coding	ENSMUSG00000000131	chr7:126101714-126200501	-	9692	0.0920653	0.0772182	0.000166515	2713	2328	2275	1835	2202	1935	11.97	11.3668	11.2273	10.3904	10.9222	11.0818
ENSMUSG00000000134	Tfe3	transcription factor E3 [Source:MGI Symbol;Acc:MGI:98511]	nonsense_mediated_decay,retained_intron,processed_transcript,protein_coding	ENSMUSG00000000134	chrX:7762559-7775202	+	9261	0.0200037	0.824267	0.000166515	499	452	476	377	448	401	2.30409	2.30967	2.45842	2.23405	2.32554	2.40342
ENSMUSG00000000142	Axin2	axin2 [Source:MGI Symbol;Acc:MGI:1270862]	processed_transcript,protein_coding	ENSMUSG00000000142	chr11:108920348-108950783	+	5506	-0.0841022	0.26579	0.000166515	780	719	702	620	721	689	6.0578	6.17962	6.09828	6.17967	6.29511	6.94586
ENSMUSG00000000148	Brat1	BRCA1-associated ATM activator 1 [Source:MGI Symbol;Acc:MGI:1891679]	retained_intron,nonsense_mediated_decay,protein_coding	ENSMUSG00000000148	chr5:140705010-140719379	+	6179	0.0972061	0.293689	0.000166515	552	455	445	376	417	386	3.82012	3.48467	3.44467	3.33949	3.24431	3.46747
ENSMUSG00000000149	Gna12	guanine nucleotide binding protein, alpha 12 [Source:MGI Symbol;Acc:MGI:95767]	protein_coding	ENSMUSG00000000149	chr5:140758407-140830431	-	3416	-0.028963	0.564285	0.000166515	2334	2066	2082	1824	2059	1870	29.2173	28.6208	29.1521	29.3033	28.9763	30.3855
ENSMUSG00000000159	Igsf5	immunoglobulin superfamily, member 5 [Source:MGI Symbol;Acc:MGI:1919308]	processed_transcript,protein_coding	ENSMUSG00000000159	chr16:96361667-96525580	+	2766	0.0448403	0.646067	0.000166515	664	695	525	498	626	471	10.2653	11.8905	9.07849	9.88069	10.8799	9.45174
ENSMUSG00000000167	Pih1d2	PIH1 domain containing 2 [Source:MGI Symbol;Acc:MGI:1919864]	retained_intron,nonsense_mediated_decay,protein_coding	ENSMUSG00000000167	chr9:50617320-50625000	+	2813	-0.0381643	0.849708	0.000166515	100	77	77	68	88	71	1.52015	1.29536	1.30926	1.32663	1.50389	1.40098
ENSMUSG00000000168	Dlat	dihydrolipoamide S-acetyltransferase (E2 component of pyruvate dehydrogenase complex) [Source:MGI Symbol;Acc:MGI:2385311]	retained_intron,processed_transcript,protein_coding	ENSMUSG00000000168	chr9:50634632-50659780	-	4886	0.0395406	0.482183	0.000166515	1606	1462	1471	1211	1425	1212	14.0556	14.16	14.4001	13.6019	14.0206	13.7687
ENSMUSG00000000171	Sdhd	succinate dehydrogenase complex, subunit D, integral membrane protein [Source:MGI Symbol;Acc:MGI:1914175]	protein_coding	ENSMUSG00000000171	chr9:50596337-50603849	-	1287	-0.0922465	0.125368	0.000166515	1655	1524	1676	1420	1607	1481	54.989	56.0371	62.2876	60.5508	60.0263	63.8733
ENSMUSG00000000194	Gpr107	G protein-coupled receptor 107 [Source:MGI Symbol;Acc:MGI:2139054]	retained_intron,processed_transcript,protein_coding	ENSMUSG00000000194	chr2:31152315-31219548	+	10235	0.0135977	0.797655	0.000166515	2157	1845	1906	1604	1829	1657	9.01195	8.53056	8.90721	8.60056	8.59073	8.98623
ENSMUSG00000000197	Nalcn	sodium leak channel, non-selective [Source:MGI Symbol;Acc:MGI:2444306]	protein_coding	ENSMUSG00000000197	chr14:123276640-123627144	-	7115	-0.0471162	0.381698	0.000166515	2728	2818	2630	2355	2719	2298	16.3955	18.7428	17.6802	18.1646	18.3712	17.9274
ENSMUSG00000000202	Btbd17	BTB (POZ) domain containing 17 [Source:MGI Symbol;Acc:MGI:1919264]	processed_transcript,protein_coding	ENSMUSG00000000202	chr11:114791216-114795945	-	3187	0.226158	0.049932	0.000166515	400	287	360	249	283	246	5.36703	4.26156	5.4029	4.28773	4.26883	4.28446
ENSMUSG00000000214	Th	tyrosine hydroxylase [Source:MGI Symbol;Acc:MGI:98735]	nonsense_mediated_decay,protein_coding	ENSMUSG00000000214	chr7:142892751-142931128	-	2364	0.0257239	0.799976	0.000166515	468	371	365	328	391	310	8.46554	7.42669	7.38502	7.61441	7.95122	7.27876
ENSMUSG00000000223	Drp2	dystrophin related protein 2 [Source:MGI Symbol;Acc:MGI:107432]	retained_intron,processed_transcript,protein_coding	ENSMUSG00000000223	chrX:134404550-134456573	+	8553	0.0115952	0.818793	0.000166515	2567	2235	2172	1888	2222	1911	12.8341	12.366	12.1464	12.1142	12.4891	12.4018
ENSMUSG00000000247	Lhx2	LIM homeobox protein 2 [Source:MGI Symbol;Acc:MGI:96785]	nonsense_mediated_decay,retained_intron,protein_coding	ENSMUSG00000000247	chr2:38339280-38369733	+	4393	0.143915	0.205242	0.000166515	365	285	340	266	277	236	3.55294	3.0701	3.7019	3.323	3.03126	2.98191
ENSMUSG00000000253	Gmpr	guanosine monophosphate reductase [Source:MGI Symbol;Acc:MGI:1913605]	retained_intron,protein_coding	ENSMUSG00000000253	chr13:45507443-45546382	+	1871	-0.019822	0.882655	0.000166515	236	220	205	170	195	217	5.3938	5.56439	5.24067	4.98638	5.01032	6.43767
ENSMUSG00000000266	Mid2	midline 2 [Source:MGI Symbol;Acc:MGI:1344333]	retained_intron,protein_coding	ENSMUSG00000000266	chrX:140664598-140767715	+	8114	-0.0369985	0.707196	0.000166515	469	466	386	378	452	352	2.47169	2.71781	2.27541	2.55662	2.67798	2.40797
ENSMUSG00000000275	Trim25	tripartite motif-containing 25 [Source:MGI Symbol;Acc:MGI:102749]	protein_coding	ENSMUSG00000000275	chr11:88999375-89020293	+	5754	-0.0890749	0.600689	0.000166515	126	124	140	136	120	105	0.936391	1.01981	1.16376	1.29712	1.00257	1.01289
ENSMUSG00000000276	Dgke	diacylglycerol kinase, epsilon [Source:MGI Symbol;Acc:MGI:1889276]	nonsense_mediated_decay,protein_coding	ENSMUSG00000000276	chr11:89035178-89066850	-	8387	0.00112931	0.983522	0.000166515	1813	1672	1668	1380	1682	1427	9.24374	9.43406	9.51253	9.02989	9.64104	9.4441
ENSMUSG00000000278	Scpep1	serine carboxypeptidase 1 [Source:MGI Symbol;Acc:MGI:1921867]	protein_coding	ENSMUSG00000000278	chr11:88924019-88955465	-	2097	0.0787506	0.464739	0.000166515	360	318	323	251	325	251	7.34109	7.17625	7.36734	6.56879	7.45057	6.64383
ENSMUSG00000000282	Mnt	max binding protein [Source:MGI Symbol;Acc:MGI:109150]	retained_intron,protein_coding	ENSMUSG00000000282	chr11:74830919-74845725	+	4627	0.158833	0.271927	0.000166515	222	197	164	143	153	157	2.05168	2.01482	1.69532	1.69608	1.58963	1.8834
ENSMUSG00000000295	Hddc2	HD domain containing 2 [Source:MGI Symbol;Acc:MGI:1916942]	nonsense_mediated_decay,retained_intron,protein_coding	ENSMUSG00000000295	chr10:31313381-31328204	+	3509	0.0435191	0.670671	0.000166515	433	442	381	359	400	304	5.27668	5.96085	5.19336	5.61463	5.48	4.80876
ENSMUSG00000000296	Tpd52l1	tumor protein D52-like 1 [Source:MGI Symbol;Acc:MGI:1298386]	protein_coding	ENSMUSG00000000296	chr10:31332379-31445921	-	1267	-0.213125	0.157445	0.000166515	151	153	148	128	169	160	5.09632	5.71457	5.58717	5.54426	6.41231	7.00949
ENSMUSG00000000301	Pemt	phosphatidylethanolamine N-methyltransferase [Source:MGI Symbol;Acc:MGI:104535]	processed_transcript,protein_coding	ENSMUSG00000000301	chr11:59970613-60046489	-	2104	-0.0795236	0.758189	0.000166515	58	46	44	41	51	44	1.1788	1.03462	1.00026	1.06942	1.16528	1.16078
ENSMUSG00000000303	Cdh1	cadherin 1 [Source:MGI Symbol;Acc:MGI:88354]	processed_transcript,protein_coding	ENSMUSG00000000303	chr8:106603350-106670246	+	4574	0.100525	0.828512	0.000166515	106	138	160	57	113	160	0.990983	1.42775	1.67313	0.683894	1.18764	1.94163
ENSMUSG00000000305	Cdh4	cadherin 4 [Source:MGI Symbol;Acc:MGI:99218]	retained_intron,processed_transcript,protein_coding	ENSMUSG00000000305	chr2:179442430-179899373	+	7219	0.0951033	0.0706651	0.000166515	3041	2686	2501	2051	2513	2143	18.0134	17.6075	16.5708	15.5919	16.7348	16.4774
ENSMUSG00000000308	Ckmt1	creatine kinase, mitochondrial 1, ubiquitous [Source:MGI Symbol;Acc:MGI:99441]	retained_intron,nonsense_mediated_decay,protein_coding	ENSMUSG00000000308	chr2:121357713-121363737	+	2496	0.0305278	0.720669	0.000166515	634	571	532	439	565	478	10.8618	10.8258	10.1947	9.65228	10.882	10.6298
ENSMUSG00000000317	Bcl6b	B cell CLL/lymphoma 6, member B [Source:MGI Symbol;Acc:MGI:1278332]	retained_intron,protein_coding	ENSMUSG00000000317	chr11:70224127-70229798	-	3719	-0.116167	0.507066	0.000166515	110	101	111	97	109	98	1.2648	1.28518	1.42759	1.43138	1.40898	1.46266
ENSMUSG00000000325	Arvcf	armadillo repeat gene deleted in velo-cardio-facial syndrome [Source:MGI Symbol;Acc:MGI:109620]	retained_intron,nonsense_mediated_decay,processed_transcript,protein_coding	ENSMUSG00000000325	chr16:18348181-18407076	+	6425	0.0334497	0.468264	0.000166515	4490	3736	3833	3230	3757	3261	29.8834	27.5171	28.5346	27.5892	28.1107	28.1722
ENSMUSG00000000326	Comt	catechol-O-methyltransferase [Source:MGI Symbol;Acc:MGI:88470]	protein_coding	ENSMUSG00000000326	chr16:18406885-18426852	-	2532	-0.00749	0.923772	0.000166515	716	616	637	550	609	562	12.0922	11.5129	12.0332	11.9209	11.5627	12.3201
ENSMUSG00000000339	Rtca	RNA 3'-terminal phosphate cyclase [Source:MGI Symbol;Acc:MGI:1913618]	nonsense_mediated_decay,retained_intron,protein_coding	ENSMUSG00000000339	chr3:116488962-116508208	-	1880	0.0131908	0.825151	0.000166515	1336	1225	1214	1028	1193	1037	30.3882	30.8352	30.8864	30.0086	30.5061	30.6171
ENSMUSG00000000340	Dbt	dihydrolipoamide branched chain transacylase E2 [Source:MGI Symbol;Acc:MGI:105386]	protein_coding	ENSMUSG00000000340	chr3:116513069-116549976	+	3296	0.00754507	0.93723	0.000166515	454	394	427	371	385	347	5.89013	5.65689	6.19651	6.17727	5.61536	5.84366
ENSMUSG00000000346	Dazap2	DAZ associated protein 2 [Source:MGI Symbol;Acc:MGI:1344344]	protein_coding	ENSMUSG00000000346	chr15:100615627-100620731	+	1826	-0.0228497	0.746114	0.000166515	1086	930	1015	862	913	900	25.4323	24.1019	26.5871	25.907	24.0367	27.358
ENSMUSG00000000355	Mcts1	malignant T cell amplified sequence 1 [Source:MGI Symbol;Acc:MGI:1916245]	processed_transcript,protein_coding	ENSMUSG00000000355	chrX:38600577-38613426	+	1571	-0.0647534	0.352138	0.000166515	1017	1006	1014	929	967	870	27.6822	30.3034	30.8722	32.4526	29.5907	30.7387
ENSMUSG00000000374	Trappc10	trafficking protein particle complex 10 [Source:MGI Symbol;Acc:MGI:1336209]	protein_coding	ENSMUSG00000000374	chr10:78186724-78244642	-	5048	-0.0138426	0.781782	0.000166515	3002	2570	2495	2255	2613	2218	25.4301	24.0925	23.6406	24.5153	24.8842	24.3885
ENSMUSG00000000378	Ccm2	cerebral cavernous malformation 2 [Source:MGI Symbol;Acc:MGI:2384924]	retained_intron,nonsense_mediated_decay,processed_transcript,protein_coding	ENSMUSG00000000378	chr11:6546886-6596744	+	3666	0.00567046	0.94419	0.000166515	727	660	692	608	601	590	8.48005	8.51962	9.02859	9.10167	7.88109	8.93311
ENSMUSG00000000384	Tbrg4	transforming growth factor beta regulated gene 4 [Source:MGI Symbol;Acc:MGI:1100868]	retained_intron,nonsense_mediated_decay,processed_transcript,protein_coding	ENSMUSG00000000384	chr11:6615597-6626067	-	3696	0.000932168	0.991529	0.000166515	604	497	527	424	513	478	6.98814	6.36346	6.82001	6.2957	6.67252	7.17859
ENSMUSG00000000399	Ndufa9	NADH dehydrogenase (ubiquinone) 1 alpha subcomplex, 9 [Source:MGI Symbol;Acc:MGI:1913358]	protein_coding	ENSMUSG00000000399	chr6:126821862-126849144	-	1322	-0.0181982	0.763136	0.000166515	1753	1569	1745	1485	1594	1389	56.7031	56.1643	63.135	61.646	57.9644	58.3195
ENSMUSG00000000409	Lck	lymphocyte protein tyrosine kinase [Source:MGI Symbol;Acc:MGI:96756]	retained_intron,protein_coding	ENSMUSG00000000409	chr4:129548343-129573641	-	2929	0.147942	0.397533	0.000166515	179	132	111	97	131	103	2.61331	2.13267	1.81263	1.81745	2.15009	1.95191
ENSMUSG00000000416	Cttnbp2	cortactin binding protein 2 [Source:MGI Symbol;Acc:MGI:1353467]	nonsense_mediated_decay,retained_intron,protein_coding	ENSMUSG00000000416	chr6:18366477-18514869	-	8855	-0.00620268	0.920631	0.000166515	1235	1095	1142	984	1092	959	5.96396	5.85187	6.16856	6.09841	5.92841	6.01136
ENSMUSG00000000420	Galnt1	UDP-N-acetyl-alpha-D-galactosamine:polypeptide N-acetylgalactosaminyltransferase 1 [Source:MGI Symbol;Acc:MGI:894693]	nonsense_mediated_decay,processed_transcript,protein_coding	ENSMUSG00000000420	chr18:24205343-24286818	+	5519	-0.0296527	0.544391	0.000166515	2472	2327	2323	1988	2317	2030	19.1533	19.9529	20.1324	19.7681	20.1823	20.4164
ENSMUSG00000000439	Mkrn2	makorin, ring finger protein, 2 [Source:MGI Symbol;Acc:MGI:1914277]	protein_coding	ENSMUSG00000000439	chr6:115601937-115618670	+	2240	-0.02308	0.72753	0.000166515	1065	1002	937	824	980	855	20.331	21.1684	20.0077	20.1878	21.0321	21.1866
ENSMUSG00000000441	Raf1	v-raf-leukemia viral oncogene 1 [Source:MGI Symbol;Acc:MGI:97847]	retained_intron,processed_transcript,protein_coding	ENSMUSG00000000441	chr6:115618066-115676635	-	6363	0.0567284	0.159623	0.000166515	6361	5686	5524	4613	5324	4761	42.7484	42.2877	41.5239	39.7861	40.2236	41.5317
ENSMUSG00000000489	Pdgfb	platelet derived growth factor, B polypeptide [Source:MGI Symbol;Acc:MGI:97528]	protein_coding	ENSMUSG00000000489	chr15:79995899-80014808	-	2918	-0.0834249	0.57221	0.000166515	159	169	156	134	160	153	2.33007	2.74076	2.55709	2.52017	2.63596	2.91038
ENSMUSG00000000530	Acvrl1	activin A receptor, type II-like 1 [Source:MGI Symbol;Acc:MGI:1338946]	retained_intron,processed_transcript,protein_coding	ENSMUSG00000000530	chr15:101128521-101145336	+	4265	-0.290591	0.0203691	0.000166515	248	187	229	217	264	226	2.4865	2.07487	2.56816	2.79223	2.9757	2.94125
ENSMUSG00000000531	Grasp	GRP1 (general receptor for phosphoinositides 1)-associated scaffold protein [Source:MGI Symbol;Acc:MGI:1860303]	protein_coding	ENSMUSG00000000531	chr15:101224206-101232755	+	2013	-0.0535877	0.850524	0.000166515	37	44	45	36	38	40	0.785985	1.03437	1.06924	0.981451	0.907495	1.10296
ENSMUSG00000000532	Acvr1b	activin A receptor, type 1B [Source:MGI Symbol;Acc:MGI:1338944]	protein_coding	ENSMUSG00000000532	chr15:101174103-101213678	+	4375	-0.000195703	0.99664	0.000166515	3029	2678	2680	2331	2693	2280	29.6059	28.9669	29.2997	29.2398	29.5912	28.9268
ENSMUSG00000000538	Tom1l2	target of myb1-like 2 (chicken) [Source:MGI Symbol;Acc:MGI:2443306]	processed_transcript,protein_coding	ENSMUSG00000000538	chr11:60226713-60352905	-	8764	-0.00874095	0.881054	0.000166515	1614	1488	1480	1234	1432	1346	7.87513	8.0347	8.07729	7.72721	7.85498	8.52483
ENSMUSG00000000552	Zfp385a	zinc finger protein 385A [Source:MGI Symbol;Acc:MGI:1352495]	protein_coding	ENSMUSG00000000552	chr15:103313894-103340086	-	2291	0.384974	0.135188	0.000166515	75	69	54	54	37	40	1.39989	1.42526	1.12739	1.29354	0.776392	0.969121
ENSMUSG00000000555	Itga5	integrin alpha 5 (fibronectin receptor alpha) [Source:MGI Symbol;Acc:MGI:96604]	protein_coding	ENSMUSG00000000555	chr15:103344288-103366763	-	4379	-0.356869	0.0676265	0.000166515	90	77	103	100	92	108	0.878869	0.832118	1.12504	1.25324	1.00999	1.36896
ENSMUSG00000000560	Gabra2	gamma-aminobutyric acid (GABA) A receptor, subunit alpha 2 [Source:MGI Symbol;Acc:MGI:95614]	protein_coding	ENSMUSG00000000560	chr5:70961056-71095849	-	2392	-0.237865	0.178461	0.000166515	674	743	831	613	885	827	12.0491	14.6993	16.6168	14.064	17.7863	19.1905
ENSMUSG00000000561	Wdr77	WD repeat domain 77 [Source:MGI Symbol;Acc:MGI:1917715]	nonsense_mediated_decay,retained_intron,protein_coding	ENSMUSG00000000561	chr3:105959368-105984600	+	6644	0.0220408	0.714091	0.000166515	2122	2083	2130	1626	1969	1845	13.6575	14.8364	15.334	13.4308	14.2469	15.4138
ENSMUSG00000000563	Atp5f1	ATP synthase, H+ transporting, mitochondrial F0 complex, subunit B1 [Source:MGI Symbol;Acc:MGI:1100495]	retained_intron,nonsense_mediated_decay,protein_coding	ENSMUSG00000000563	chr3:105942697-105960099	-	4105	-0.0589	0.214227	0.000166515	3979	3902	3814	3255	3908	3462	41.4493	44.9824	44.44	43.5159	45.7663	46.812
ENSMUSG00000000567	Sox9	SRY (sex determining region Y)-box 9 [Source:MGI Symbol;Acc:MGI:98371]	protein_coding	ENSMUSG00000000567	chr11:112782223-112787760	+	4135	-0.0476619	0.703098	0.000166515	249	243	211	212	234	187	2.57502	2.78099	2.44069	2.81365	2.72047	2.5102
ENSMUSG00000000568	Hnrnpd	heterogeneous nuclear ribonucleoprotein D [Source:MGI Symbol;Acc:MGI:101947]	retained_intron,nonsense_mediated_decay,processed_transcript,protein_coding	ENSMUSG00000000568	chr5:99958425-99978938	-	4863	-0.105763	0.0607263	0.000166515	1896	1732	1732	1691	1821	1510	16.6721	16.8544	17.0353	19.0831	18.0016	17.2352
ENSMUSG00000000579	Dynlt1c	dynein light chain Tctex-type 1C [Source:MGI Symbol;Acc:MGI:3807476]	retained_intron,protein_coding	ENSMUSG00000000579	chr17:6601670-6609774	+	3777	0.175328	0.531995	0.000166515	46	44	52	28	44	38	0.520796	0.551283	0.658511	0.406838	0.560028	0.558444
ENSMUSG00000000581	C1d	C1D nuclear receptor co-repressor [Source:MGI Symbol;Acc:MGI:1927354]	processed_transcript,protein_coding	ENSMUSG00000000581	chr11:17257578-17269176	+	3995	0.00585328	0.918441	0.000166515	2062	1977	2098	1686	1890	1749	22.0713	23.4185	25.1186	23.1607	22.7431	24.3005
ENSMUSG00000000594	Gm2a	GM2 ganglioside activator protein [Source:MGI Symbol;Acc:MGI:95762]	protein_coding	ENSMUSG00000000594	chr11:55098114-55113029	+	4127	-0.144839	0.185391	0.000166515	325	289	269	257	317	276	3.36748	3.31385	3.11763	3.4175	3.69257	3.71208
ENSMUSG00000000600	Krit1	KRIT1, ankyrin repeat containing [Source:MGI Symbol;Acc:MGI:1930618]	protein_coding	ENSMUSG00000000600	chr5:3803164-3844515	+	6151	0.0345248	0.526795	0.000166515	2004	1920	1888	1554	1875	1523	13.9318	14.7715	14.6812	13.8649	14.6541	13.7435
ENSMUSG00000000605	Clcn4-2	chloride channel 4-2 [Source:MGI Symbol;Acc:MGI:104571]	protein_coding	ENSMUSG00000000605	chr7:7282315-7299511	-	4578	0.0168981	0.672385	0.000166515	6397	5950	6074	5041	5851	4980	59.7526	61.505	63.4608	60.4298	61.4411	60.3805
ENSMUSG00000000627	Sema4f	sema domain, immunoglobulin domain (Ig), TM domain, and short cytoplasmic domain [Source:MGI Symbol;Acc:MGI:1340055]	processed_transcript,protein_coding	ENSMUSG00000000627	chr6:82911884-82939769	-	5137	0.119411	0.270409	0.000166515	363	349	354	247	308	300	3.02172	3.21503	3.2961	2.63874	2.88234	3.24156
ENSMUSG00000000628	Hk2	hexokinase 2 [Source:MGI Symbol;Acc:MGI:1315197]	processed_transcript,protein_coding	ENSMUSG00000000628	chr6:82725024-82774454	-	5969	-0.0388989	0.784558	0.000166515	204	185	190	191	188	139	1.46145	1.46669	1.5225	1.75607	1.51412	1.29258
ENSMUSG00000000631	Myo18a	myosin XVIIIA [Source:MGI Symbol;Acc:MGI:2667185]	retained_intron,processed_transcript,protein_coding	ENSMUSG00000000631	chr11:77763245-77865980	+	14864	0.0307222	0.464354	0.000166515	5713	5023	4871	4250	4894	4153	16.4356	15.9918	15.6743	15.6915	15.8282	15.5085
ENSMUSG00000000632	Sez6	seizure related gene 6 [Source:MGI Symbol;Acc:MGI:104745]	nonsense_mediated_decay,retained_intron,processed_transcript,protein_coding	ENSMUSG00000000632	chr11:77930799-77979048	+	5779	0.185044	0.023257	0.000166515	743	646	617	467	585	485	5.49785	5.28992	5.10668	4.4348	4.8664	4.65835
ENSMUSG00000000693	Loxl3	lysyl oxidase-like 3 [Source:MGI Symbol;Acc:MGI:1337004]	retained_intron,processed_transcript,protein_coding	ENSMUSG00000000693	chr6:83034172-83052562	+	4196	-0.0296246	0.840003	0.000166515	171	165	203	148	172	160	1.74268	1.86088	2.31402	1.93569	1.97059	2.11655
ENSMUSG00000000708	Kat2b	K(lysine) acetyltransferase 2B [Source:MGI Symbol;Acc:MGI:1343094]	nonsense_mediated_decay,retained_intron,processed_transcript,protein_coding	ENSMUSG00000000708	chr17:53566860-53672720	+	4867	-0.0254031	0.763529	0.000166515	616	537	568	514	556	455	5.41222	5.22134	5.58205	5.79578	5.49184	5.18911
ENSMUSG00000000711	Rab5b	RAB5B, member RAS oncogene family [Source:MGI Symbol;Acc:MGI:105938]	protein_coding	ENSMUSG00000000711	chr10:128677192-128696268	-	3166	-0.0361397	0.583927	0.000166515	1088	1007	990	888	1039	831	14.6952	15.0518	14.9565	15.3926	15.7764	14.5691
ENSMUSG00000000738	Spg7	spastic paraplegia 7 homolog (human) [Source:MGI Symbol;Acc:MGI:2385906]	nonsense_mediated_decay,retained_intron,processed_transcript,protein_coding	ENSMUSG00000000738	chr8:123062941-123097760	+	4188	0.0902183	0.172651	0.000166515	1230	1044	1136	856	1013	919	12.559	11.7968	12.9741	11.217	11.6281	12.1801
ENSMUSG00000000740	Rpl13	ribosomal protein L13 [Source:MGI Symbol;Acc:MGI:105922]	retained_intron,protein_coding	ENSMUSG00000000740	chr8:123102349-123105244	+	2352	-0.00307267	0.973266	0.000166515	744	651	808	561	691	672	13.5267	13.0982	16.4316	13.0899	14.1236	15.859
ENSMUSG00000000743	Chmp1a	charged multivesicular body protein 1A [Source:MGI Symbol;Acc:MGI:1920159]	retained_intron,protein_coding	ENSMUSG00000000743	chr8:123204263-123212763	-	3260	0.0679228	0.217476	0.000166515	1980	1713	1758	1469	1589	1462	25.9719	24.8662	25.7933	24.7294	23.4321	24.8927
ENSMUSG00000000751	Rpa1	replication protein A1 [Source:MGI Symbol;Acc:MGI:1915525]	retained_intron,processed_transcript,protein_coding	ENSMUSG00000000751	chr11:75298165-75348324	-	5578	-0.0120091	0.831682	0.000166515	1660	1463	1523	1321	1499	1260	12.7258	12.4118	13.0595	12.9967	12.919	12.5382
ENSMUSG00000000759	Tubgcp3	tubulin, gamma complex associated protein 3 [Source:MGI Symbol;Acc:MGI:2183752]	retained_intron,nonsense_mediated_decay,protein_coding	ENSMUSG00000000759	chr8:12614276-12672248	-	8568	0.0667746	0.220181	0.000166515	2021	1876	1825	1461	1715	1580	10.0866	10.3615	10.188	9.35795	9.62252	10.2358
ENSMUSG00000000766	Oprm1	opioid receptor, mu 1 [Source:MGI Symbol;Acc:MGI:97441]	nonsense_mediated_decay,processed_transcript,protein_coding	ENSMUSG00000000766	chr10:6758505-7038198	+	8037	-0.225157	0.336103	0.000166515	71	97	55	63	100	66	0.377764	0.571145	0.327322	0.430186	0.59815	0.45582
ENSMUSG00000000776	Polr3d	polymerase (RNA) III (DNA directed) polypeptide D [Source:MGI Symbol;Acc:MGI:1914315]	protein_coding	ENSMUSG00000000776	chr14:70438747-70443471	-	2156	0.0874865	0.31703	0.000166515	626	578	517	418	531	462	12.416	12.6867	11.4696	10.6399	11.84	11.8942
ENSMUSG00000000782	Tcf7	transcription factor 7, T cell specific [Source:MGI Symbol;Acc:MGI:98507]	protein_coding	ENSMUSG00000000782	chr11:52252370-52283014	-	2625	-0.233899	0.408003	0.000166515	45	34	46	32	47	49	0.73306	0.612941	0.838175	0.669007	0.860742	1.03612
ENSMUSG00000000787	Ddx3x	DEAD/H (Asp-Glu-Ala-Asp/His) box polypeptide 3, X-linked [Source:MGI Symbol;Acc:MGI:103064]	retained_intron,processed_transcript,protein_coding	ENSMUSG00000000787	chrX:13280969-13294052	+	5277	-0.019152	0.635416	0.000166515	12975	12564	12149	10934	12080	10269	105.142	112.67	110.118	113.711	110.049	108.015
ENSMUSG00000000794	Kcnn3	potassium intermediate/small conductance calcium-activated channel, subfamily N, member 3 [Source:MGI Symbol;Acc:MGI:2153183]	retained_intron,protein_coding	ENSMUSG00000000794	chr3:89520163-89667761	+	3080	0.0420563	0.792744	0.000166515	138	139	138	112	122	117	1.91595	2.13566	2.14306	1.99562	1.9042	2.10852
ENSMUSG00000000804	Usp32	ubiquitin specific peptidase 32 [Source:MGI Symbol;Acc:MGI:2144475]	retained_intron,nonsense_mediated_decay,processed_transcript,protein_coding	ENSMUSG00000000804	chr11:84984441-85140161	-	7680	-0.0509285	0.255272	0.000166515	4166	4043	3817	3484	3978	3396	23.1961	24.9122	23.7721	24.8959	24.9005	24.5442
ENSMUSG00000000811	Txnrd3	thioredoxin reductase 3 [Source:MGI Symbol;Acc:MGI:2386711]	protein_coding	ENSMUSG00000000811	chr6:89643987-89675529	+	2836	-0.0887581	0.415324	0.000166515	346	385	327	320	375	288	5.21707	6.42427	5.51503	6.19233	6.35667	5.63676
ENSMUSG00000000823	Znf512b	zinc finger protein 512B [Source:MGI Symbol;Acc:MGI:2685478]	nonsense_mediated_decay,retained_intron,processed_transcript,protein_coding	ENSMUSG00000000823	chr2:181582102-181592803	-	6810	0.100253	0.0465267	0.000166515	2560	2293	2361	1795	2165	1903	16.0749	15.934	16.5827	14.4653	15.2832	15.5108
ENSMUSG00000000826	Dnajc5	DnaJ (Hsp40) homolog, subfamily C, member 5 [Source:MGI Symbol;Acc:MGI:892995]	nonsense_mediated_decay,processed_transcript,protein_coding	ENSMUSG00000000826	chr2:181520484-181555133	+	6953	-0.0257874	0.482752	0.000166515	9370	8808	8661	7565	8750	7498	57.6267	59.9479	59.5802	59.71	60.4979	59.8572
ENSMUSG00000000827	Tpd52l2	tumor protein D52-like 2 [Source:MGI Symbol;Acc:MGI:1913564]	retained_intron,nonsense_mediated_decay,processed_transcript,protein_coding	ENSMUSG00000000827	chr2:181497141-181517966	+	4982	-0.0106318	0.860212	0.000166515	1717	1563	1626	1436	1606	1267	14.7375	14.8465	15.6107	15.8183	15.4969	14.1161
ENSMUSG00000000838	Fmr1	fragile X mental retardation syndrome 1 [Source:MGI Symbol;Acc:MGI:95564]	retained_intron,processed_transcript,protein_coding	ENSMUSG00000000838	chrX:68678540-68717963	+	8966	0.0190088	0.783671	0.000166515	1836	1871	1997	1594	1657	1650	8.7565	9.87516	10.6533	9.75663	8.8844	10.2148
ENSMUSG00000000861	Bcl11a	B cell CLL/lymphoma 11A (zinc finger protein) [Source:MGI Symbol;Acc:MGI:106190]	retained_intron,processed_transcript,protein_coding	ENSMUSG00000000861	chr11:24078055-24174123	+	13175	-0.0486961	0.362364	0.000166515	2102	1933	1833	1708	1855	1714	6.82242	6.94305	6.65454	7.11455	6.76858	7.2211
ENSMUSG00000000876	Pxmp4	peroxisomal membrane protein 4 [Source:MGI Symbol;Acc:MGI:1891701]	protein_coding	ENSMUSG00000000876	chr2:154585757-154603708	-	3114	-0.0712273	0.627156	0.000166515	184	148	150	137	157	146	2.52671	2.24912	2.30398	2.41442	2.42374	2.60242
ENSMUSG00000000881	Dlg3	discs, large homolog 3 (Drosophila) [Source:MGI Symbol;Acc:MGI:1888986]	retained_intron,processed_transcript,protein_coding	ENSMUSG00000000881	chrX:100767721-100818410	+	5844	0.0478997	0.360202	0.000166515	2774	2533	2477	2220	2329	2001	20.298	20.5113	20.2732	20.8474	19.1586	19.0055
ENSMUSG00000000884	Gnb1l	guanine nucleotide binding protein (G protein), beta polypeptide 1-like [Source:MGI Symbol;Acc:MGI:1338057]	nonsense_mediated_decay,processed_transcript,protein_coding	ENSMUSG00000000884	chr16:18498767-18566679	+	4164	0.021914	0.87783	0.000166515	181	168	164	141	160	139	1.85876	1.90927	1.88382	1.85831	1.8472	1.85288
ENSMUSG00000000901	Mmp11	matrix metallopeptidase 11 [Source:MGI Symbol;Acc:MGI:97008]	nonsense_mediated_decay,retained_intron,protein_coding	ENSMUSG00000000901	chr10:75923221-75932502	-	2572	-0.0486369	0.648346	0.000166515	335	314	328	289	301	289	5.56968	5.77734	6.09971	6.16647	5.626	6.23692
ENSMUSG00000000902	Smarcb1	SWI/SNF related, matrix associated, actin dependent regulator of chromatin, subfamily b, member 1 [Source:MGI Symbol;Acc:MGI:1328366]	nonsense_mediated_decay,retained_intron,protein_coding	ENSMUSG00000000902	chr10:75896768-75921617	-	7930	0.0116753	0.81423	0.000166515	2551	2203	2220	1894	2214	1913	13.756	13.1465	13.3902	13.1074	13.4217	13.3901
ENSMUSG00000000915	Hip1r	huntingtin interacting protein 1 related [Source:MGI Symbol;Acc:MGI:1352504]	retained_intron,nonsense_mediated_decay,protein_coding	ENSMUSG00000000915	chr5:123973627-124003211	+	5022	0.112634	0.0942491	0.000166515	1235	1156	1069	845	1080	867	10.5159	10.8931	10.1814	9.234	10.3384	9.58265
ENSMUSG00000000916	Nsun5	NOL1/NOP2/Sun domain family, member 5 [Source:MGI Symbol;Acc:MGI:2140844]	retained_intron,nonsense_mediated_decay,processed_transcript,protein_coding	ENSMUSG00000000916	chr5:135369952-135376805	+	3142	0.0959464	0.448763	0.000166515	340	309	285	191	317	256	4.62732	4.65395	4.33856	3.33609	4.85017	4.52248
ENSMUSG00000000934	Top1mt	DNA topoisomerase 1, mitochondrial [Source:MGI Symbol;Acc:MGI:1920210]	protein_coding	ENSMUSG00000000934	chr15:75657034-75678800	-	1903	0.00467345	0.969901	0.000166515	253	232	216	189	232	188	5.6851	5.76923	5.42902	5.45046	5.86075	5.48355
ENSMUSG00000000948	Snrpn	small nuclear ribonucleoprotein N [Source:MGI Symbol;Acc:MGI:98347]	nonsense_mediated_decay,processed_transcript	ENSMUSG00000000948	chr7:59982494-60140219	-	2159	0.0123082	0.772152	0.000166515	9462	8799	8089	7034	8509	7224	187.407	192.863	179.204	178.797	189.466	185.724
ENSMUSG00000000957	Mmp14	matrix metallopeptidase 14 (membrane-inserted) [Source:MGI Symbol;Acc:MGI:101900]	protein_coding	ENSMUSG00000000957	chr14:54431603-54441258	+	2597	-0.0491633	0.52092	0.000166515	716	634	666	565	670	582	11.7896	11.5528	12.2662	11.9395	12.4024	12.4392
ENSMUSG00000000958	Slc7a7	solute carrier family 7 (cationic amino acid transporter, y+ system), member 7 [Source:MGI Symbol;Acc:MGI:1337120]	protein_coding	ENSMUSG00000000958	chr14:54369443-54409472	-	2142	-0.250802	0.235108	0.000166515	81	61	72	70	75	76	1.61704	1.34766	1.60775	1.79345	1.68324	1.96941
ENSMUSG00000000959	Oxa1l	oxidase assembly 1-like [Source:MGI Symbol;Acc:MGI:1916339]	protein_coding	ENSMUSG00000000959	chr14:54360840-54369669	+	2534	-0.00337475	0.958824	0.000166515	1253	1112	1032	968	1079	915	21.1447	20.7667	19.4796	20.9642	20.4701	20.0428
ENSMUSG00000000976	Heatr6	HEAT repeat containing 6 [Source:MGI Symbol;Acc:MGI:1919790]	retained_intron,processed_transcript,protein_coding	ENSMUSG00000000976	chr11:83753695-83783754	+	6419	0.0606555	0.298887	0.000166515	1686	1469	1404	1205	1382	1215	11.2317	10.8299	10.4618	10.3022	10.3501	10.5064
ENSMUSG00000001016	Ilf2	interleukin enhancer binding factor 2 [Source:MGI Symbol;Acc:MGI:1915031]	protein_coding	ENSMUSG00000001016	chr3:90476200-90488379	+	1973	-0.0101808	0.810849	0.000166515	6429	5428	5781	4858	5647	4952	139.339	130.191	140.147	135.126	137.593	139.315
ENSMUSG00000001017	Chtop	chromatin target of PRMT1 [Source:MGI Symbol;Acc:MGI:1913761]	protein_coding	ENSMUSG00000001017	chr3:90498955-90509498	-	3637	-0.0378331	0.417419	0.000166515	4882	4473	4721	4074	4384	4111	57.3999	58.2002	62.0865	61.4735	57.9471	62.7404
ENSMUSG00000001018	Snapin	SNAP-associated protein [Source:MGI Symbol;Acc:MGI:1333745]	nonsense_mediated_decay,retained_intron,protein_coding	ENSMUSG00000001018	chr3:90488025-90491033	-	2290	0.0284212	0.698373	0.000166515	919	938	829	729	856	712	17.1608	19.3837	17.3151	17.4704	17.9698	17.2579
ENSMUSG00000001025	S100a6	S100 calcium binding protein A6 (calcyclin) [Source:MGI Symbol;Acc:MGI:1339467]	protein_coding	ENSMUSG00000001025	chr3:90612893-90614414	+	719	-0.606751	0.159257	0.000166515	60	52	119	90	96	121	3.56844	3.4225	7.91634	6.86948	6.41869	9.34113
ENSMUSG00000001034	Mapk7	mitogen-activated protein kinase 7 [Source:MGI Symbol;Acc:MGI:1346347]	processed_transcript,protein_coding	ENSMUSG00000001034	chr11:61488811-61494406	-	4394	0.0947215	0.202258	0.000166515	1232	1013	981	828	891	900	11.9897	10.9098	10.6786	10.3414	9.74814	11.3691
ENSMUSG00000001036	Epn2	epsin 2 [Source:MGI Symbol;Acc:MGI:1333766]	retained_intron,processed_transcript,protein_coding	ENSMUSG00000001036	chr11:61517248-61579687	-	5228	0.0314325	0.50143	0.000166515	3021	2684	2702	2248	2584	2326	24.7099	24.2949	24.7204	23.5978	23.7608	24.6955
ENSMUSG00000001039	B9d1	B9 protein domain 1 [Source:MGI Symbol;Acc:MGI:1351471]	processed_transcript,protein_coding	ENSMUSG00000001039	chr11:61505143-61512931	+	1593	0.13693	0.241506	0.000166515	353	270	306	213	286	237	9.47579	8.02079	9.18781	7.33794	8.63087	8.25801
ENSMUSG00000001052	Sec24b	Sec24 related gene family, member B (S. cerevisiae) [Source:MGI Symbol;Acc:MGI:2139764]	retained_intron,processed_transcript,protein_coding	ENSMUSG00000001052	chr3:129982758-130061553	-	6020	-0.00944138	0.900955	0.000166515	1084	944	818	766	932	794	7.69997	7.42069	6.49925	6.983	7.44258	7.32094
ENSMUSG00000001053	N4bp3	NEDD4 binding protein 3 [Source:MGI Symbol;Acc:MGI:2442218]	protein_coding	ENSMUSG00000001053	chr11:51643062-51650842	-	2728	0.0843735	0.558515	0.000166515	221	175	173	141	191	136	3.46421	3.03573	3.03325	2.83651	3.36584	2.76718
ENSMUSG00000001054	Rmnd5b	required for meiotic nuclear division 5 homolog B (S. cerevisiae) [Source:MGI Symbol;Acc:MGI:1913339]	nonsense_mediated_decay,processed_transcript,protein_coding	ENSMUSG00000001054	chr11:51623670-51635896	-	2161	0.0227829	0.752795	0.000166515	956	898	852	759	883	681	18.9173	19.6648	18.8578	19.2751	19.6431	17.4918
ENSMUSG00000001056	Nhp2	NHP2 ribonucleoprotein [Source:MGI Symbol;Acc:MGI:1098547]	retained_intron,protein_coding	ENSMUSG00000001056	chr11:51619734-51623714	+	1146	0.059834	0.474279	0.000166515	609	565	529	457	513	452	22.7242	23.331	22.0789	21.8848	21.5197	21.8926
ENSMUSG00000001062	Vps9d1	VPS9 domain containing 1 [Source:MGI Symbol;Acc:MGI:1914143]	nonsense_mediated_decay,retained_intron,processed_transcript,protein_coding	ENSMUSG00000001062	chr8:123242355-123254348	-	5153	0.152498	0.0548828	0.000166515	970	893	855	592	819	722	8.04948	8.20088	7.9362	6.3048	7.64061	7.77714
ENSMUSG00000001065	Zfp276	zinc finger protein (C2H2 type) 276 [Source:MGI Symbol;Acc:MGI:1888495]	retained_intron,protein_coding	ENSMUSG00000001065	chr8:123254194-123269745	+	5530	0.117501	0.172286	0.000166515	829	632	730	517	643	596	6.41041	5.4083	6.31399	5.13069	5.58972	5.98224
ENSMUSG00000001082	Mfsd10	major facilitator superfamily domain containing 10 [Source:MGI Symbol;Acc:MGI:1915544]	nonsense_mediated_decay,retained_intron,processed_transcript,protein_coding	ENSMUSG00000001082	chr5:34633641-34637212	-	2752	-0.0648531	0.567059	0.000166515	335	257	309	265	301	254	5.20538	4.4193	5.37052	5.28454	5.25802	5.12305
ENSMUSG00000001089	Luzp1	leucine zipper protein 1 [Source:MGI Symbol;Acc:MGI:107629]	retained_intron,protein_coding	ENSMUSG00000001089	chr4:136469760-136554780	+	8112	-0.0533498	0.355783	0.000166515	1519	1385	1317	1224	1393	1196	8.0073	8.07962	7.76541	8.28063	8.2552	8.18364
ENSMUSG00000001098	Kctd10	potassium channel tetramerisation domain containing 10 [Source:MGI Symbol;Acc:MGI:2141207]	retained_intron,nonsense_mediated_decay,processed_transcript,protein_coding	ENSMUSG00000001098	chr5:114363566-114380515	-	4046	-0.0118723	0.828148	0.000166515	2331	2093	2157	1881	1973	1911	24.6362	24.4801	25.4994	25.5137	23.4426	26.2167
ENSMUSG00000001100	Poldip2	polymerase (DNA-directed), delta interacting protein 2 [Source:MGI Symbol;Acc:MGI:1915061]	retained_intron,nonsense_mediated_decay,processed_transcript,protein_coding	ENSMUSG00000001100	chr11:78512192-78522736	+	3783	0.0806669	0.12475	0.000166515	2180	1929	1873	1544	1823	1558	24.642	24.1304	23.6814	22.3986	23.1662	22.8599
ENSMUSG00000001105	Ift20	intraflagellar transport 20 [Source:MGI Symbol;Acc:MGI:1915585]	retained_intron,protein_coding	ENSMUSG00000001105	chr11:78536360-78541737	+	1525	0.0302685	0.672088	0.000166515	931	939	914	785	863	729	26.1058	29.1383	28.667	28.2494	27.2048	26.5339
ENSMUSG00000001119	Col6a1	collagen, type VI, alpha 1 [Source:MGI Symbol;Acc:MGI:88459]	retained_intron,protein_coding	ENSMUSG00000001119	chr10:76708791-76726168	-	4380	-0.338184	0.155714	0.000166515	385	406	579	437	548	533	3.75875	4.38653	6.32282	5.47542	6.01466	6.75455
ENSMUSG00000001120	Pcbp3	poly(rC) binding protein 3 [Source:MGI Symbol;Acc:MGI:1890470]	nonsense_mediated_decay,processed_transcript,protein_coding	ENSMUSG00000001120	chr10:76761856-76961887	-	2933	-0.0334127	0.747478	0.000166515	370	339	343	273	358	308	5.39444	5.46961	5.59356	5.10811	5.8678	5.82883
ENSMUSG00000001127	Araf	v-raf murine sarcoma 3611 viral oncogene homolog [Source:MGI Symbol;Acc:MGI:88065]	retained_intron,nonsense_mediated_decay,processed_transcript,protein_coding	ENSMUSG00000001127	chrX:20797813-20860519	+	6541	0.0264882	0.581063	0.000166515	3388	3294	3159	2587	3112	2726	22.1491	23.8313	23.1	21.7051	22.8718	23.1326
ENSMUSG00000001128	Cfp	complement factor properdin [Source:MGI Symbol;Acc:MGI:97545]	processed_transcript,protein_coding	ENSMUSG00000001128	chrX:20925453-20931555	-	1736	0.113798	0.455266	0.000166515	176	177	171	123	139	159	4.3353	4.82495	4.71143	3.88835	3.84919	5.08382
ENSMUSG00000001134	Uxt	ubiquitously expressed transcript [Source:MGI Symbol;Acc:MGI:1277988]	retained_intron,processed_transcript,protein_coding	ENSMUSG00000001134	chrX:20941721-20962017	-	1639	-0.0600418	0.745743	0.000166515	107	97	88	83	98	84	2.79165	2.80067	2.56809	2.77913	2.87443	2.84475
ENSMUSG00000001138	Cnnm3	cyclin M3 [Source:MGI Symbol;Acc:MGI:2151055]	retained_intron,protein_coding	ENSMUSG00000001138	chr1:36511866-36528237	+	5558	0.0458832	0.622339	0.000166515	479	432	417	371	398	350	3.6853	3.67819	3.58859	3.66324	3.44246	3.49536
ENSMUSG00000001143	Lman2l	lectin, mannose-binding 2-like [Source:MGI Symbol;Acc:MGI:2443010]	nonsense_mediated_decay,retained_intron,protein_coding	ENSMUSG00000001143	chr1:36422064-36445271	-	5995	0.0830768	0.285525	0.000166515	871	715	750	579	688	650	6.21277	5.64398	5.98382	5.30029	5.51701	6.01821
ENSMUSG00000001150	Mcm3ap	minichromosome maintenance deficient 3 (S. cerevisiae) associated protein [Source:MGI Symbol;Acc:MGI:1930089]	protein_coding	ENSMUSG00000001150	chr10:76468970-76515856	+	6382	-0.0193453	0.676275	0.000166515	3061	2712	2682	2399	2689	2367	20.5099	20.1095	20.1006	20.6293	20.2553	20.5866
ENSMUSG00000001151	Pcnt	pericentrin (kendrin) [Source:MGI Symbol;Acc:MGI:102722]	protein_coding	ENSMUSG00000001151	chr10:76351253-76442912	-	9530	0.140686	0.0274391	0.000166515	1812	1450	1435	1163	1346	1192	8.13058	7.20019	7.2022	6.69726	6.78979	6.94267
ENSMUSG00000001156	Mxd1	MAX dimerization protein 1 [Source:MGI Symbol;Acc:MGI:96908]	protein_coding	ENSMUSG00000001156	chr6:86647043-86669159	-	4662	-0.0300873	0.738126	0.000166515	650	485	546	489	527	474	5.96208	4.9231	5.60179	5.75634	5.43429	5.64351
ENSMUSG00000001157	Gmcl1	germ cell-less homolog 1 (Drosophila) [Source:MGI Symbol;Acc:MGI:1345156]	retained_intron,protein_coding	ENSMUSG00000001157	chr6:86691767-86733378	-	3823	0.00884127	0.915244	0.000166515	725	599	703	584	616	552	8.10943	7.41466	8.79544	8.38337	7.74606	8.01453
ENSMUSG00000001158	Snrnp27	small nuclear ribonucleoprotein 27 (U4/U6.U5) [Source:MGI Symbol;Acc:MGI:1913868]	processed_transcript,protein_coding	ENSMUSG00000001158	chr6:86675220-86684522	-	1767	-0.00487253	0.952452	0.000166515	903	806	758	709	851	600	21.8528	21.5858	20.5182	22.0201	23.1525	18.8477
ENSMUSG00000001173	Ocrl	oculocerebrorenal syndrome of Lowe [Source:MGI Symbol;Acc:MGI:109589]	retained_intron,processed_transcript,protein_coding	ENSMUSG00000001173	chrX:47912386-47965868	+	9486	-0.0102129	0.865319	0.000166515	2079	1950	1769	1692	1900	1496	9.3719	9.72793	8.91972	9.78875	9.62886	8.7537
ENSMUSG00000001175	Calm1	calmodulin 1 [Source:MGI Symbol;Acc:MGI:88251]	retained_intron,protein_coding	ENSMUSG00000001175	chr12:100199434-100209806	+	4698	-0.033678	0.319411	0.000166515	24319	22816	22559	19488	22886	19811	221.355	229.824	229.675	227.648	234.186	234.065
ENSMUSG00000001211	Agpat3	1-acylglycerol-3-phosphate O-acyltransferase 3 [Source:MGI Symbol;Acc:MGI:1336186]	retained_intron,protein_coding	ENSMUSG00000001211	chr10:78269177-78352489	-	7577	0.0331243	0.552451	0.000166515	2035	1854	1734	1490	1705	1584	11.4848	11.5793	10.9461	10.7919	10.8176	11.6038
ENSMUSG00000001227	Sema6b	sema domain, transmembrane domain (TM), and cytoplasmic domain, (semaphorin) 6B [Source:MGI Symbol;Acc:MGI:1202889]	protein_coding	ENSMUSG00000001227	chr17:56123084-56140343	-	3977	-0.0184336	0.794933	0.000166515	947	841	822	721	807	770	10.1824	10.0071	9.88605	9.94924	9.75489	10.7468
ENSMUSG00000001228	Uhrf1	ubiquitin-like, containing PHD and RING finger domains, 1 [Source:MGI Symbol;Acc:MGI:1338889]	retained_intron,protein_coding	ENSMUSG00000001228	chr17:56303320-56323486	+	4259	-0.00248544	0.977095	0.000166515	702	575	630	572	550	535	7.04833	6.38895	7.07521	7.37053	6.20811	6.97251
ENSMUSG00000001229	Dpp9	dipeptidylpeptidase 9 [Source:MGI Symbol;Acc:MGI:2443967]	protein_coding	ENSMUSG00000001229	chr17:56186681-56218889	-	3509	0.0890256	0.395812	0.000166515	423	392	352	312	313	327	5.15482	5.28654	4.79806	4.87957	4.2881	5.17258
ENSMUSG00000001240	Ramp2	receptor (calcitonin) activity modifying protein 2 [Source:MGI Symbol;Acc:MGI:1859650]	nonsense_mediated_decay,retained_intron,protein_coding	ENSMUSG00000001240	chr11:101246027-101259546	+	3301	-0.0776345	0.228028	0.000166515	1168	999	1056	930	1110	923	15.1305	14.3215	15.3012	15.4614	16.1652	15.5203
ENSMUSG00000001247	Lsr	lipolysis stimulated lipoprotein receptor [Source:MGI Symbol;Acc:MGI:1927471]	protein_coding	ENSMUSG00000001247	chr7:30957774-30973464	-	2167	-0.0696694	0.577938	0.000166515	240	209	232	185	234	204	4.73597	4.56411	5.12077	4.68514	5.19112	5.22534
ENSMUSG00000001248	Gramd1a	GRAM domain containing 1A [Source:MGI Symbol;Acc:MGI:105490]	nonsense_mediated_decay,retained_intron,protein_coding	ENSMUSG00000001248	chr7:31130126-31151050	-	2683	0.123328	0.0333023	0.000166515	4071	3540	3566	2690	3077	3141	64.8839	62.4384	63.5722	55.0227	55.1329	64.9816
ENSMUSG00000001260	Gabrg1	gamma-aminobutyric acid (GABA) A receptor, subunit gamma 1 [Source:MGI Symbol;Acc:MGI:103156]	protein_coding	ENSMUSG00000001260	chr5:70751046-70842617	-	4771	-0.0655348	0.567062	0.000166515	393	476	446	331	487	390	3.52241	4.72135	4.47128	3.8074	4.90709	4.53731
ENSMUSG00000001270	Ckb	creatine kinase, brain [Source:MGI Symbol;Acc:MGI:88407]	protein_coding	ENSMUSG00000001270	chr12:111669354-111672338	-	1478	0.0568249	0.198953	0.000166515	9059	7478	7752	6523	7175	6577	262.097	239.431	250.868	242.205	233.374	247
ENSMUSG00000001280	Sp1	trans-acting transcription factor 1 [Source:MGI Symbol;Acc:MGI:98372]	processed_transcript,protein_coding	ENSMUSG00000001280	chr15:102406142-102436404	+	8325	-0.00782913	0.888679	0.000166515	2168	1976	1862	1765	1896	1593	11.1361	11.2324	10.698	11.6351	10.9486	10.6212
ENSMUSG00000001285	Myg1	melanocyte proliferating gene 1 [Source:MGI Symbol;Acc:MGI:1929864]	retained_intron,processed_transcript,protein_coding	ENSMUSG00000001285	chr15:102331708-102338139	+	2823	0.0416662	0.577631	0.000166515	883	850	754	640	791	675	13.3754	14.2488	12.7752	12.4417	13.4701	13.272
ENSMUSG00000001288	Rarg	retinoic acid receptor, gamma [Source:MGI Symbol;Acc:MGI:97858]	processed_transcript,protein_coding	ENSMUSG00000001288	chr15:102234937-102257517	-	4109	-0.103441	0.676688	0.000166515	57	60	61	47	50	69	0.593192	0.69101	0.710068	0.627728	0.584976	0.932086
ENSMUSG00000001289	Pfdn5	prefoldin 5 [Source:MGI Symbol;Acc:MGI:1928753]	nonsense_mediated_decay,retained_intron,protein_coding	ENSMUSG00000001289	chr15:102326115-102331873	+	1394	0.0137075	0.779737	0.000166515	2663	2466	2521	2110	2457	2040	81.6892	83.7142	86.5001	83.0672	84.7319	81.2289
ENSMUSG00000001300	Efnb2	ephrin B2 [Source:MGI Symbol;Acc:MGI:105097]	protein_coding	ENSMUSG00000001300	chr8:8617433-8660773	-	4324	-0.00828084	0.916409	0.000166515	752	708	706	581	658	656	7.43684	7.74848	7.80954	7.37395	7.31551	8.42095
ENSMUSG00000001305	Rrp15	ribosomal RNA processing 15 homolog (S. cerevisiae) [Source:MGI Symbol;Acc:MGI:1914473]	retained_intron,protein_coding	ENSMUSG00000001305	chr1:186720977-186749358	-	3239	0.0676043	0.447134	0.000166515	529	467	466	382	439	393	6.98395	6.82299	6.88147	6.47236	6.51565	6.7348
ENSMUSG00000001313	Rnd2	Rho family GTPase 2 [Source:MGI Symbol;Acc:MGI:1338755]	processed_transcript,protein_coding	ENSMUSG00000001313	chr11:101464998-101471853	+	1990	-0.0310339	0.703215	0.000166515	715	598	628	554	589	579	15.3642	14.2206	15.0943	15.278	14.2287	16.1499
ENSMUSG00000001323	Srr	serine racemase [Source:MGI Symbol;Acc:MGI:1351636]	retained_intron,processed_transcript,protein_coding	ENSMUSG00000001323	chr11:74906358-74925948	-	4560	0.021479	0.770295	0.000166515	1138	993	891	841	981	770	10.6717	10.3051	9.34586	10.1214	10.3421	9.37279
ENSMUSG00000001334	Fndc5	fibronectin type III domain containing 5 [Source:MGI Symbol;Acc:MGI:1917614]	protein_coding	ENSMUSG00000001334	chr4:129136998-129144593	+	2763	-0.0811073	0.644858	0.000166515	153	125	105	92	131	129	2.36792	2.14091	1.81767	1.82733	2.27926	2.5915
ENSMUSG00000001366	Fbxo9	f-box protein 9 [Source:MGI Symbol;Acc:MGI:1918788]	retained_intron,protein_coding	ENSMUSG00000001366	chr9:78081498-78109065	-	3103	0.0801227	0.31746	0.000166515	753	783	788	596	682	639	10.3769	11.9412	12.1465	10.5408	10.5659	11.4304
ENSMUSG00000001376	Ccdc132	coiled-coil domain containing 132 [Source:MGI Symbol;Acc:MGI:1920538]	retained_intron,nonsense_mediated_decay,processed_transcript,protein_coding	ENSMUSG00000001376	chr6:3498381-3603319	+	9936	-0.0350957	0.527817	0.000166515	2313	2283	2338	1983	2179	2027	9.95452	10.8733	11.2548	10.9527	10.5427	11.3236
ENSMUSG00000001379	NA	NA	NA	ENSMUSG00000001379	chr18:36671159-36679366	-	2061	0.0781432	0.329854	0.000166515	677	621	666	504	589	528	14.0465	14.2588	15.4562	13.4203	13.7386	14.22
ENSMUSG00000001380	Hars	histidyl-tRNA synthetase [Source:MGI Symbol;Acc:MGI:108087]	protein_coding	ENSMUSG00000001380	chr18:36766529-36783205	-	1987	-0.0270597	0.5804	0.000166515	2727	2368	2342	2117	2415	2062	58.6872	56.3966	56.3762	58.47	58.4283	57.6015
ENSMUSG00000001383	Zmat2	zinc finger, matrin type 2 [Source:MGI Symbol;Acc:MGI:1913742]	protein_coding	ENSMUSG00000001383	chr18:36793922-36799660	+	2257	0.0400288	0.456043	0.000166515	1951	1800	1774	1537	1662	1477	36.9643	37.7407	37.5949	37.3725	35.4	36.3239
ENSMUSG00000001403	Ube2c	ubiquitin-conjugating enzyme E2C [Source:MGI Symbol;Acc:MGI:1915862]	protein_coding	ENSMUSG00000001403	chr2:164769897-164778822	+	2600	-0.0114487	0.929964	0.000166515	244	196	198	172	203	184	4.01303	3.5674	3.64249	3.63049	3.75342	3.92814
ENSMUSG00000001415	Smg5	Smg-5 homolog, nonsense mediated mRNA decay factor (C. elegans) [Source:MGI Symbol;Acc:MGI:2447364]	nonsense_mediated_decay,retained_intron,processed_transcript,protein_coding	ENSMUSG00000001415	chr3:88336259-88362337	+	4447	0.04806	0.315542	0.000166515	2938	2572	2535	2125	2492	2156	28.2515	27.3699	27.2657	26.2242	26.9392	26.9107
ENSMUSG00000001416	Cct3	chaperonin containing Tcp1, subunit 3 (gamma) [Source:MGI Symbol;Acc:MGI:104708]	retained_intron,protein_coding	ENSMUSG00000001416	chr3:88297115-88321767	+	4689	-0.0158923	0.720187	0.000166515	8138	7014	7602	6600	7057	6344	74.2154	70.7872	77.545	77.2456	72.3509	75.0976
ENSMUSG00000001418	Glmp	glycosylated lysosomal membrane protein [Source:MGI Symbol;Acc:MGI:1913318]	nonsense_mediated_decay,retained_intron,protein_coding	ENSMUSG00000001418	chr3:88325022-88331313	+	5862	-0.00854082	0.932419	0.000166515	395	353	347	299	339	320	2.88143	2.84969	2.83133	2.79921	2.78009	3.03003
ENSMUSG00000001419	Mef2d	myocyte enhancer factor 2D [Source:MGI Symbol;Acc:MGI:99533]	retained_intron,processed_transcript,protein_coding	ENSMUSG00000001419	chr3:88142371-88172086	+	5985	0.106641	0.308656	0.000166515	434	369	345	296	313	316	3.10086	2.91764	2.75716	2.71417	2.51411	2.93066
ENSMUSG00000001424	Snd1	staphylococcal nuclease and tudor domain containing 1 [Source:MGI Symbol;Acc:MGI:1929266]	retained_intron,nonsense_mediated_decay,processed_transcript,protein_coding	ENSMUSG00000001424	chr6:28475138-28935162	+	9757	0.0167031	0.701553	0.000166515	3956	3464	3497	2952	3428	3012	17.3379	16.8008	17.143	16.6039	16.89	17.1349
ENSMUSG00000001436	Slc19a1	solute carrier family 19 (folate transporter), member 1 [Source:MGI Symbol;Acc:MGI:103182]	retained_intron,protein_coding	ENSMUSG00000001436	chr10:77032240-77061002	+	4644	0.0495506	0.649683	0.000166515	360	335	329	299	280	280	3.31487	3.41367	3.38852	3.53337	2.89848	3.34664
ENSMUSG00000001440	Kpnb1	karyopherin (importin) beta 1 [Source:MGI Symbol;Acc:MGI:107532]	retained_intron,protein_coding	ENSMUSG00000001440	chr11:97159713-97187881	-	6590	-0.0431745	0.295484	0.000166515	9693	8334	8615	7905	8552	7411	62.8969	59.8463	62.5283	65.8304	62.3859	62.4215
ENSMUSG00000001441	Npepps	aminopeptidase puromycin sensitive [Source:MGI Symbol;Acc:MGI:1101358]	nonsense_mediated_decay,retained_intron,processed_transcript,protein_coding	ENSMUSG00000001441	chr11:97205841-97280638	-	7206	0.0103732	0.836854	0.000166515	2797	2656	2696	2322	2484	2237	16.598	17.4423	17.895	17.6839	16.5715	17.2312
ENSMUSG00000001445	Mrpl10	mitochondrial ribosomal protein L10 [Source:MGI Symbol;Acc:MGI:1333801]	protein_coding	ENSMUSG00000001445	chr11:97041559-97049213	+	1708	0.0454568	0.554889	0.000166515	879	749	767	595	791	638	22.0068	20.7521	21.479	19.1179	22.2635	20.7337
ENSMUSG00000001467	Cyp51	cytochrome P450, family 51 [Source:MGI Symbol;Acc:MGI:106040]	retained_intron,processed_transcript,protein_coding	ENSMUSG00000001467	chr5:4081144-4104746	-	4286	0.010873	0.777385	0.000166515	7633	6826	6709	5902	6542	5828	76.1552	75.3673	74.8707	75.5713	73.3775	75.4763
ENSMUSG00000001472	Tcf25	transcription factor 25 (basic helix-loop-helix) [Source:MGI Symbol;Acc:MGI:1914105]	protein_coding	ENSMUSG00000001472	chr8:123373823-123404173	+	3765	0.0280539	0.435986	0.000166515	8925	8049	7986	6758	7772	6782	101.368	101.169	101.454	98.5061	99.2367	99.9852
ENSMUSG00000001482	Def8	differentially expressed in FDCP 8 [Source:MGI Symbol;Acc:MGI:1346331]	protein_coding	ENSMUSG00000001482	chr8:123442985-123463270	+	3988	-0.0209322	0.742213	0.000166515	1214	1053	1128	969	1070	958	13.0173	12.4952	13.5288	13.3346	12.8983	13.3338
ENSMUSG00000001496	Nkx2-1	NK2 homeobox 1 [Source:MGI Symbol;Acc:MGI:108067]	protein_coding	ENSMUSG00000001496	chr12:56531957-56536908	-	2842	-0.105951	0.232195	0.000166515	941	760	690	796	764	669	14.1587	12.6549	11.6127	15.3709	12.9233	13.0661
ENSMUSG00000001506	Col1a1	collagen, type I, alpha 1 [Source:MGI Symbol;Acc:MGI:88467]	retained_intron,processed_transcript,protein_coding	ENSMUSG00000001506	chr11:94936223-94953042	+	6563	-0.482856	0.132685	0.000166515	140	150	253	218	212	233	0.912183	1.08158	1.84385	1.82291	1.55288	1.97059
ENSMUSG00000001507	Itga3	integrin alpha 3 [Source:MGI Symbol;Acc:MGI:96602]	retained_intron,protein_coding	ENSMUSG00000001507	chr11:95044473-95076801	-	5710	0.0983323	0.300023	0.000166515	510	451	412	354	424	339	3.81936	3.73774	3.45118	3.40234	3.56972	3.29539
ENSMUSG00000001517	Foxm1	forkhead box M1 [Source:MGI Symbol;Acc:MGI:1347487]	retained_intron,processed_transcript,protein_coding	ENSMUSG00000001517	chr6:128362966-128375893	+	5498	-0.0538284	0.69193	0.000166515	220	173	183	158	192	170	1.7111	1.48905	1.59204	1.57711	1.67881	1.71628
ENSMUSG00000001518	Itfg2	integrin alpha FG-GAP repeat containing 2 [Source:MGI Symbol;Acc:MGI:1915450]	retained_intron,protein_coding	ENSMUSG00000001518	chr6:128409443-128424931	-	5069	0.0858156	0.318104	0.000166515	626	572	550	418	536	481	5.28091	5.34002	5.18975	4.52547	5.08331	5.26703
ENSMUSG00000001520	Nrip2	nuclear receptor interacting protein 2 [Source:MGI Symbol;Acc:MGI:1891884]	retained_intron,nonsense_mediated_decay,protein_coding	ENSMUSG00000001520	chr6:128399295-128408932	+	3602	0.126817	0.487669	0.000166515	110	120	101	86	92	86	1.30589	1.57655	1.34117	1.31028	1.22786	1.32525
ENSMUSG00000001521	Tulp3	tubby-like protein 3 [Source:MGI Symbol;Acc:MGI:1329045]	retained_intron,processed_transcript,protein_coding	ENSMUSG00000001521	chr6:128321139-128355851	-	6704	0.0714449	0.526345	0.000166515	303	289	286	224	278	227	1.9327	2.04001	2.04051	1.83368	1.99349	1.87947
ENSMUSG00000001524	Gtf2h4	general transcription factor II H, polypeptide 4 [Source:MGI Symbol;Acc:MGI:1338799]	nonsense_mediated_decay,retained_intron,processed_transcript,protein_coding	ENSMUSG00000001524	chr17:35667729-35673739	-	3313	0.102686	0.372047	0.000166515	332	271	271	234	249	224	4.28522	3.87094	3.9125	3.87618	3.61312	3.75292
ENSMUSG00000001525	Tubb5	tubulin, beta 5 class I [Source:MGI Symbol;Acc:MGI:107812]	retained_intron,protein_coding	ENSMUSG00000001525	chr17:35833925-35838306	-	3322	-0.00150407	0.966489	0.000166515	97168	83655	83064	74646	82979	72015	1250.78	1191.68	1195.97	1233.15	1200.81	1203.28
ENSMUSG00000001542	Ell2	elongation factor RNA polymerase II 2 [Source:MGI Symbol;Acc:MGI:2183438]	protein_coding	ENSMUSG00000001542	chr13:75707483-75772356	+	3647	-0.0697443	0.779135	0.000166515	66	46	60	58	58	41	0.773864	0.596885	0.786904	0.872775	0.764534	0.624009
ENSMUSG00000001552	Jup	junction plakoglobin [Source:MGI Symbol;Acc:MGI:96650]	processed_transcript,protein_coding	ENSMUSG00000001552	chr11:100368957-100397763	-	6436	0.0419581	0.595678	0.000166515	751	626	655	526	625	566	4.98977	4.60285	4.86779	4.48518	4.6684	4.88139
ENSMUSG00000001555	Fkbp10	FK506 binding protein 10 [Source:MGI Symbol;Acc:MGI:104769]	retained_intron,nonsense_mediated_decay,protein_coding	ENSMUSG00000001555	chr11:100415696-100424824	+	2935	-0.226285	0.0334542	0.000166515	313	305	335	302	362	309	4.56029	4.91768	5.45938	5.64688	5.92932	5.84377
ENSMUSG00000001569	Nom1	nucleolar protein with MIF4G domain 1 [Source:MGI Symbol;Acc:MGI:1861749]	retained_intron,protein_coding	ENSMUSG00000001569	chr5:29434663-29453506	+	4895	-0.0132652	0.858128	0.000166515	849	812	732	684	778	642	7.41671	7.85005	7.15261	7.66855	7.64067	7.2799
ENSMUSG00000001576	Ergic1	endoplasmic reticulum-golgi intermediate compartment (ERGIC) 1 [Source:MGI Symbol;Acc:MGI:1914708]	retained_intron,nonsense_mediated_decay,processed_transcript,protein_coding	ENSMUSG00000001576	chr17:26561488-26656931	+	6456	0.000416157	0.993939	0.000166515	3658	3181	2857	2676	3020	2723	24.2291	23.3168	21.1667	22.7474	22.4878	23.4114
ENSMUSG00000001627	Ifrd1	interferon-related developmental regulator 1 [Source:MGI Symbol;Acc:MGI:1316717]	nonsense_mediated_decay,retained_intron,protein_coding	ENSMUSG00000001627	chr12:40201566-40248504	-	5858	-0.0109634	0.867366	0.000166515	1213	1137	1045	977	1104	899	8.85458	9.18502	8.53244	9.15283	9.05991	8.51831
ENSMUSG00000001630	Stk38l	serine/threonine kinase 38 like [Source:MGI Symbol;Acc:MGI:1922250]	protein_coding	ENSMUSG00000001630	chr6:146724994-146778812	+	4571	-0.0187934	0.856348	0.000166515	387	331	377	302	375	291	3.6204	3.42678	3.94491	3.62582	3.94389	3.53366
ENSMUSG00000001632	Brpf1	bromodomain and PHD finger containing, 1 [Source:MGI Symbol;Acc:MGI:1926033]	retained_intron,protein_coding	ENSMUSG00000001632	chr6:113307180-113324857	+	6714	0.0619204	0.327844	0.000166515	1372	1202	1128	986	1127	972	8.73835	8.47212	8.03589	8.05945	8.06951	8.03578
ENSMUSG00000001642	Akr1b3	aldo-keto reductase family 1, member B3 (aldose reductase) [Source:MGI Symbol;Acc:MGI:1353494]	retained_intron,protein_coding	ENSMUSG00000001642	chr6:34303933-34317497	-	3933	-0.338584	0.0360062	0.000166515	136	127	145	125	154	170	1.47867	1.52809	1.7634	1.7442	1.88235	2.39921
ENSMUSG00000001663	Gstt1	glutathione S-transferase, theta 1 [Source:MGI Symbol;Acc:MGI:107379]	protein_coding	ENSMUSG00000001663	chr10:75783812-75798584	-	1528	0.0237517	0.912157	0.000166515	81	74	78	59	64	76	2.26683	2.2918	2.44162	2.11904	2.01354	2.76079
ENSMUSG00000001666	Ddt	D-dopachrome tautomerase [Source:MGI Symbol;Acc:MGI:1298381]	protein_coding	ENSMUSG00000001666	chr10:75771229-75773414	-	773	-0.0842873	0.52163	0.000166515	215	220	199	192	228	167	11.8937	13.4683	12.3135	13.6311	14.1795	11.9917
ENSMUSG00000001674	Ddx18	DEAD (Asp-Glu-Ala-Asp) box polypeptide 18 [Source:MGI Symbol;Acc:MGI:1914192]	retained_intron,processed_transcript,protein_coding	ENSMUSG00000001674	chr1:121553834-121567989	-	2483	-0.0684497	0.568982	0.000166515	267	240	226	214	232	222	4.59823	4.57408	4.3535	4.72985	4.49175	4.96271
ENSMUSG00000001687	Ubl3	ubiquitin-like 3 [Source:MGI Symbol;Acc:MGI:1344373]	protein_coding	ENSMUSG00000001687	chr5:148504630-148552789	-	2668	0.0464038	0.491693	0.000166515	1062	978	1051	812	968	830	17.0214	17.3469	18.8418	16.7025	17.4419	17.2677
ENSMUSG00000001700	Gramd3	GRAM domain containing 3 [Source:MGI Symbol;Acc:MGI:1914815]	protein_coding	ENSMUSG00000001700	chr18:56432131-56503792	+	2605	-0.109006	0.480173	0.000166515	150	139	131	122	152	121	2.46229	2.52509	2.4053	2.57017	2.80505	2.57822
ENSMUSG00000001707	Eef1e1	eukaryotic translation elongation factor 1 epsilon 1 [Source:MGI Symbol;Acc:MGI:1913393]	protein_coding	ENSMUSG00000001707	chr13:38645697-38659028	-	1032	0.0167503	0.780509	0.000166515	1439	1249	1279	1055	1281	1080	59.6263	57.2732	59.2785	56.1026	59.6724	58.0881
ENSMUSG00000001729	Akt1	thymoma viral proto-oncogene 1 [Source:MGI Symbol;Acc:MGI:87986]	retained_intron,processed_transcript,protein_coding	ENSMUSG00000001729	chr12:112653820-112674884	-	4098	0.0167263	0.673293	0.000166515	5988	5359	5272	4475	5236	4590	62.4836	61.8843	61.5333	59.9282	61.4231	62.1704
ENSMUSG00000001741	Il16	interleukin 16 [Source:MGI Symbol;Acc:MGI:1270855]	retained_intron,nonsense_mediated_decay,protein_coding	ENSMUSG00000001741	chr7:83642847-83745726	-	7842	-0.214596	0.454727	0.000166515	44	35	40	31	42	47	0.239929	0.211208	0.243972	0.216943	0.25747	0.33267
ENSMUSG00000001750	Tcirg1	T cell, immune regulator 1, ATPase, H+ transporting, lysosomal V0 protein A3 [Source:MGI Symbol;Acc:MGI:1350931]	nonsense_mediated_decay,retained_intron,protein_coding	ENSMUSG00000001750	chr19:3896049-3907133	-	4470	0.119461	0.459639	0.000166515	151	141	157	97	140	124	1.44453	1.49273	1.67996	1.1909	1.50565	1.53977
ENSMUSG00000001751	Naglu	alpha-N-acetylglucosaminidase (Sanfilippo disease IIIB) [Source:MGI Symbol;Acc:MGI:1351641]	processed_transcript,protein_coding	ENSMUSG00000001751	chr11:101070011-101077672	+	2658	-0.12858	0.362424	0.000166515	192	157	173	150	174	172	3.08889	2.7952	3.11313	3.09704	3.14701	3.59184
ENSMUSG00000001755	Coasy	Coenzyme A synthase [Source:MGI Symbol;Acc:MGI:1918993]	processed_transcript,protein_coding	ENSMUSG00000001755	chr11:101082564-101086619	+	2867	-0.0116942	0.881514	0.000166515	718	627	644	577	607	559	10.7091	10.3492	10.744	11.0448	10.1781	10.8225
ENSMUSG00000001761	Smo	smoothened homolog (Drosophila) [Source:MGI Symbol;Acc:MGI:108075]	protein_coding	ENSMUSG00000001761	chr6:29735693-29761365	+	3779	0.00549594	0.940997	0.000166515	896	763	826	694	741	716	10.1388	9.55469	10.4547	10.0784	9.4264	10.5167
ENSMUSG00000001763	Tspan33	tetraspanin 33 [Source:MGI Symbol;Acc:MGI:1919012]	retained_intron,protein_coding	ENSMUSG00000001763	chr6:29694221-29718559	+	5195	0.0520208	0.770807	0.000166515	109	127	117	96	117	85	0.897217	1.15688	1.07723	1.01413	1.08269	0.908189
ENSMUSG00000001767	Crnkl1	Crn, crooked neck-like 1 (Drosophila) [Source:MGI Symbol;Acc:MGI:1914127]	retained_intron,protein_coding	ENSMUSG00000001767	chr2:145917478-145935014	-	3844	0.0417444	0.485796	0.000166515	1634	1521	1547	1331	1462	1188	18.1771	18.7247	19.2492	19.0022	18.2839	17.1544
ENSMUSG00000001768	Rin2	Ras and Rab interactor 2 [Source:MGI Symbol;Acc:MGI:1921280]	nonsense_mediated_decay,processed_transcript,protein_coding	ENSMUSG00000001768	chr2:145784733-145887616	+	5399	-0.160457	0.0500219	0.000166515	636	572	561	544	591	583	5.03733	5.01362	4.97	5.52962	5.26233	5.99374
ENSMUSG00000001774	Chordc1	cysteine and histidine-rich domain (CHORD)-containing, zinc-binding protein 1 [Source:MGI Symbol;Acc:MGI:1914167]	protein_coding	ENSMUSG00000001774	chr9:18292266-18314000	+	2205	-0.00886899	0.858224	0.000166515	2473	2258	2360	1990	2247	1977	47.9592	48.4601	51.1929	49.5284	48.989	49.767
ENSMUSG00000001783	Rtcb	RNA 2',3'-cyclic phosphate and 5'-OH ligase [Source:MGI Symbol;Acc:MGI:106379]	retained_intron,protein_coding	ENSMUSG00000001783	chr10:85938636-85957823	-	2615	-0.0391106	0.376436	0.000166515	4346	3830	4042	3540	4010	3384	71.0681	69.31	73.9318	74.2919	73.7186	71.8293
ENSMUSG00000001785	Pwp1	PWP1 homolog (S. cerevisiae) [Source:MGI Symbol;Acc:MGI:1914735]	nonsense_mediated_decay,retained_intron,protein_coding	ENSMUSG00000001785	chr10:85871830-85889096	+	2730	-0.00412938	0.949861	0.000166515	1355	1236	1196	1124	1116	1058	21.2243	21.4252	20.9544	22.5951	19.652	21.5113
ENSMUSG00000001786	Fbxo7	F-box protein 7 [Source:MGI Symbol;Acc:MGI:1917004]	retained_intron,nonsense_mediated_decay,processed_transcript,protein_coding	ENSMUSG00000001786	chr10:86021971-86051873	+	6180	0.073528	0.540132	0.000166515	305	280	273	210	296	207	2.11041	2.14407	2.11291	1.86484	2.30254	1.85919
ENSMUSG00000001794	Capns1	calpain, small subunit 1 [Source:MGI Symbol;Acc:MGI:88266]	retained_intron,processed_transcript,protein_coding	ENSMUSG00000001794	chr7:30186941-30195164	-	2397	-0.0271997	0.598236	0.000166515	2116	1923	1921	1656	1900	1730	37.7489	37.9647	38.3324	37.9142	38.1057	40.0609
ENSMUSG00000001802	Lrp3	low density lipoprotein receptor-related protein 3 [Source:MGI Symbol;Acc:MGI:3584516]	retained_intron,processed_transcript,protein_coding	ENSMUSG00000001802	chr7:35200026-35215370	-	4571	0.122282	0.0282343	0.000166515	2548	2226	2125	1658	2020	1836	23.8366	23.0453	22.2359	19.906	21.2444	22.2948
ENSMUSG00000001829	Clpb	ClpB caseinolytic peptidase B [Source:MGI Symbol;Acc:MGI:1100517]	nonsense_mediated_decay,retained_intron,processed_transcript,protein_coding	ENSMUSG00000001829	chr7:101663632-101790168	+	7855	0.0414603	0.524179	0.000166515	1134	1092	1054	896	978	900	6.17338	6.57878	6.41802	6.25996	5.98545	6.35974
ENSMUSG00000001833	Sept7	septin 7 [Source:MGI Symbol;Acc:MGI:1335094]	protein_coding	ENSMUSG00000001833	chr9:25252438-25308571	+	2538	-0.0103412	0.794146	0.000166515	6477	6049	5999	5284	5836	5125	109.129	112.787	113.056	114.257	110.542	112.084
ENSMUSG00000001844	Zdhhc4	zinc finger, DHHC domain containing 4 [Source:MGI Symbol;Acc:MGI:1920131]	retained_intron,nonsense_mediated_decay,processed_transcript,protein_coding	ENSMUSG00000001844	chr5:143316488-143329256	-	2864	0.0459053	0.610087	0.000166515	533	497	467	376	465	422	7.95812	8.21206	7.7992	7.20485	7.8052	8.17867
ENSMUSG00000001847	Rac1	RAS-related C3 botulinum substrate 1 [Source:MGI Symbol;Acc:MGI:97845]	processed_transcript,protein_coding	ENSMUSG00000001847	chr5:143505477-143528036	-	2652	-0.0517054	0.337895	0.000166515	2839	2690	2929	2405	2767	2472	45.7771	48.0007	52.8266	49.7682	50.158	51.739
ENSMUSG00000001855	Nup214	nucleoporin 214 [Source:MGI Symbol;Acc:MGI:1095411]	retained_intron,processed_transcript,protein_coding	ENSMUSG00000001855	chr2:31974435-32053975	+	9659	-0.0266376	0.750528	0.000166515	1022	905	731	774	855	723	4.52455	4.43389	3.61986	4.39763	4.25538	4.15479
ENSMUSG00000001864	Aif1l	allograft inflammatory factor 1-like [Source:MGI Symbol;Acc:MGI:1919598]	retained_intron,processed_transcript,protein_coding	ENSMUSG00000001864	chr2:31950259-31973442	+	3911	-0.0906271	0.14997	0.000166515	1231	1048	1106	1012	1122	1001	13.4594	12.6807	13.5261	14.2005	13.7914	14.2066
ENSMUSG00000001870	Ltbp1	latent transforming growth factor beta binding protein 1 [Source:MGI Symbol;Acc:MGI:109151]	retained_intron,processed_transcript,protein_coding	ENSMUSG00000001870	chr17:75005567-75392512	+	10480	-0.0116588	0.910946	0.000166515	441	419	371	305	390	385	1.79943	1.892	1.69324	1.59716	1.78899	2.03912
ENSMUSG00000001891	Ugp2	UDP-glucose pyrophosphorylase 2 [Source:MGI Symbol;Acc:MGI:2183447]	processed_transcript,protein_coding	ENSMUSG00000001891	chr11:21321137-21371201	-	3069	-0.101573	0.103061	0.000166515	1382	1282	1332	1257	1351	1127	19.2561	19.7679	20.7594	22.4775	21.1623	20.3831
ENSMUSG00000001901	Kcnh6	potassium voltage-gated channel, subfamily H (eag-related), member 6 [Source:MGI Symbol;Acc:MGI:2684139]	nonsense_mediated_decay,processed_transcript,protein_coding	ENSMUSG00000001901	chr11:106008123-106034549	+	3549	0.154691	0.563557	0.000166515	45	61	74	51	42	48	0.542204	0.813379	0.997315	0.788632	0.568915	0.75072
ENSMUSG00000001909	Trmt1	tRNA methyltransferase 1 [Source:MGI Symbol;Acc:MGI:1289155]	nonsense_mediated_decay,retained_intron,processed_transcript,protein_coding	ENSMUSG00000001909	chr8:84686306-84699808	+	6306	0.0882618	0.193832	0.000166515	1024	930	935	728	857	781	6.94388	6.97908	7.09192	6.3356	6.53328	6.87448
ENSMUSG00000001910	Nacc1	nucleus accumbens associated 1, BEN and BTB (POZ) domain containing [Source:MGI Symbol;Acc:MGI:1914080]	protein_coding	ENSMUSG00000001910	chr8:84670482-84687862	-	4300	0.0310609	0.665694	0.000166515	1002	830	885	738	805	767	9.9645	9.13437	9.84422	9.41885	8.99978	9.90079
ENSMUSG00000001911	Nfix	nuclear factor I/X [Source:MGI Symbol;Acc:MGI:97311]	retained_intron,processed_transcript,protein_coding	ENSMUSG00000001911	chr8:84699875-84800344	-	7351	-0.00334423	0.978577	0.000166515	250	282	232	210	244	214	1.45429	1.8154	1.50955	1.56777	1.59569	1.61588
ENSMUSG00000001918	Slc1a5	solute carrier family 1 (neutral amino acid transporter), member 5 [Source:MGI Symbol;Acc:MGI:105305]	retained_intron,processed_transcript,protein_coding	ENSMUSG00000001918	chr7:16781345-16798274	+	4156	-0.0912792	0.558798	0.000166515	162	133	129	133	134	125	1.66685	1.51442	1.48464	1.75625	1.55001	1.66947
ENSMUSG00000001924	Uba1	ubiquitin-like modifier activating enzyme 1 [Source:MGI Symbol;Acc:MGI:98890]	processed_transcript,protein_coding	ENSMUSG00000001924	chrX:20658325-20683179	+	4819	-0.00887105	0.821794	0.000166515	23406	20552	19519	18000	20297	17253	207.695	201.821	193.735	204.987	202.479	198.724
ENSMUSG00000001930	Vwf	Von Willebrand factor homolog [Source:MGI Symbol;Acc:MGI:98941]	nonsense_mediated_decay,retained_intron,processed_transcript,protein_coding	ENSMUSG00000001930	chr6:125546773-125686679	+	16064	-0.154225	0.113582	0.000166515	530	458	567	436	556	517	1.41084	1.34921	1.68825	1.48951	1.66389	1.7864
ENSMUSG00000001942	Siae	sialic acid acetylesterase [Source:MGI Symbol;Acc:MGI:104803]	protein_coding	ENSMUSG00000001942	chr9:37613846-37648318	+	3433	-0.0243043	0.815727	0.000166515	354	337	318	272	329	293	4.40947	4.64542	4.43057	4.34816	4.60709	4.73736
ENSMUSG00000001946	Esam	endothelial cell-specific adhesion molecule [Source:MGI Symbol;Acc:MGI:1916774]	retained_intron,protein_coding	ENSMUSG00000001946	chr9:37528077-37538319	+	2867	-0.227245	0.0276062	0.000166515	389	377	431	352	461	411	5.80201	6.22275	7.19045	6.73791	7.72997	7.95714
ENSMUSG00000001948	Spa17	sperm autoantigenic protein 17 [Source:MGI Symbol;Acc:MGI:1333778]	protein_coding	ENSMUSG00000001948	chr9:37603294-37613720	-	689	0.012538	0.943232	0.000166515	149	114	116	103	139	86	9.24748	7.82987	8.05277	8.20405	9.6984	6.92823
ENSMUSG00000001962	Fam50a	family with sequence similarity 50, member A [Source:MGI Symbol;Acc:MGI:1351626]	retained_intron,protein_coding	ENSMUSG00000001962	chrX:74313032-74320149	+	2288	-0.00470566	0.961406	0.000166515	454	388	401	363	405	318	8.48509	8.02499	8.38291	8.70684	8.50949	7.71461
ENSMUSG00000001964	Emd	emerin [Source:MGI Symbol;Acc:MGI:108117]	nonsense_mediated_decay,processed_transcript,protein_coding	ENSMUSG00000001964	chrX:74254686-74261548	+	2517	0.0436299	0.596091	0.000166515	915	699	692	626	704	612	15.5451	13.142	13.1501	13.649	13.446	13.4962
ENSMUSG00000001983	Taco1	translational activator of mitochondrially encoded cytochrome c oxidase I [Source:MGI Symbol;Acc:MGI:1917457]	protein_coding	ENSMUSG00000001983	chr11:106066060-106073612	+	1383	-0.0414491	0.783681	0.000166515	198	149	200	152	202	138	6.12209	5.09839	6.91694	6.03158	7.02156	5.5386
ENSMUSG00000001985	Grik3	glutamate receptor, ionotropic, kainate 3 [Source:MGI Symbol;Acc:MGI:95816]	protein_coding	ENSMUSG00000001985	chr4:125490699-125714173	+	8973	0.0102235	0.857589	0.000166515	2321	1919	1863	1645	1935	1688	11.061	10.1206	9.93074	10.0609	10.3669	10.4419
ENSMUSG00000001986	Gria3	glutamate receptor, ionotropic, AMPA3 (alpha 3) [Source:MGI Symbol;Acc:MGI:95810]	nonsense_mediated_decay,retained_intron,protein_coding	ENSMUSG00000001986	chrX:41400853-41678601	+	9859	-0.0327918	0.701439	0.000166515	865	780	707	590	855	657	3.7518	3.74396	3.42999	3.2842	4.16905	3.69893
ENSMUSG00000001995	Sipa1l2	signal-induced proliferation-associated 1 like 2 [Source:MGI Symbol;Acc:MGI:2676970]	protein_coding	ENSMUSG00000001995	chr8:125418062-125492710	-	6365	0.0583645	0.361136	0.000166515	1495	1224	1249	1041	1175	1094	10.0438	9.10022	9.38578	8.97558	8.8745	9.5403
ENSMUSG00000001998	Ap4e1	adaptor-related protein complex AP-4, epsilon 1 [Source:MGI Symbol;Acc:MGI:1336993]	nonsense_mediated_decay,retained_intron,protein_coding	ENSMUSG00000001998	chr2:127008716-127067909	+	9810	0.0501355	0.493756	0.000166515	837	769	821	659	749	635	3.64849	3.70959	4.00295	3.6866	3.67043	3.59292
ENSMUSG00000001999	Blvra	biliverdin reductase A [Source:MGI Symbol;Acc:MGI:88170]	retained_intron,protein_coding	ENSMUSG00000001999	chr2:127070664-127097084	+	2446	0.0674334	0.628468	0.000166515	186	195	203	151	185	151	3.25172	3.77266	3.96959	3.3879	3.63596	3.4266
ENSMUSG00000002006	Pdzd4	PDZ domain containing 4 [Source:MGI Symbol;Acc:MGI:2443483]	protein_coding	ENSMUSG00000002006	chrX:73793358-73824969	-	3970	0.0227553	0.582706	0.000166515	7233	6569	6381	5339	6563	5422	77.9084	78.3029	76.8785	73.8039	79.4724	75.8075
ENSMUSG00000002010	Idh3g	isocitrate dehydrogenase 3 (NAD+), gamma [Source:MGI Symbol;Acc:MGI:1099463]	retained_intron,processed_transcript,protein_coding	ENSMUSG00000002010	chrX:73778962-73786897	-	2701	0.0268459	0.597576	0.000166515	2261	2057	1994	1683	1969	1742	35.7958	36.0395	35.3108	34.1955	35.045	35.7986
ENSMUSG00000002012	Pnck	pregnancy upregulated non-ubiquitously expressed CaM kinase [Source:MGI Symbol;Acc:MGI:1347357]	retained_intron,protein_coding	ENSMUSG00000002012	chrX:73655993-73660117	-	1971	0.0556991	0.378078	0.000166515	1509	1432	1476	1124	1316	1261	32.7385	34.3815	35.8184	31.2961	32.0977	35.5117
ENSMUSG00000002014	Ssr4	signal sequence receptor, delta [Source:MGI Symbol;Acc:MGI:1099464]	retained_intron,protein_coding	ENSMUSG00000002014	chrX:73787027-73790830	+	3096	0.0615545	0.394211	0.000166515	882	764	769	629	737	648	12.1822	11.6778	11.8804	11.1496	11.4438	11.6176
ENSMUSG00000002015	Bcap31	B cell receptor associated protein 31 [Source:MGI Symbol;Acc:MGI:1350933]	protein_coding	ENSMUSG00000002015	chrX:73686177-73716175	-	1219	-0.0785862	0.268712	0.000166515	876	856	836	720	890	756	30.7296	33.2307	32.8027	32.4145	35.0987	34.424
ENSMUSG00000002017	Fam98a	family with sequence similarity 98, member A [Source:MGI Symbol;Acc:MGI:1919972]	retained_intron,protein_coding	ENSMUSG00000002017	chr17:75537085-75551946	-	3479	0.0297672	0.713248	0.000166515	710	595	596	518	571	529	8.72691	8.09341	8.19404	8.17119	7.89016	8.44004
ENSMUSG00000002028	Kmt2a	lysine (K)-specific methyltransferase 2A [Source:MGI Symbol;Acc:MGI:96995]	nonsense_mediated_decay,protein_coding	ENSMUSG00000002028	chr9:44803354-44881296	-	16670	0.0422351	0.430665	0.000166515	2583	2344	2209	2021	2116	1886	6.62591	6.65413	6.33821	6.65336	6.10217	6.27985
ENSMUSG00000002031	Ift46	intraflagellar transport 46 [Source:MGI Symbol;Acc:MGI:1923818]	retained_intron,processed_transcript,protein_coding	ENSMUSG00000002031	chr9:44767907-44792714	+	5658	0.0458684	0.437611	0.000166515	1689	1511	1441	1299	1423	1190	12.7651	12.6378	12.1817	12.5996	12.0906	11.6742
ENSMUSG00000002032	Tmem25	transmembrane protein 25 [Source:MGI Symbol;Acc:MGI:1918937]	processed_transcript,protein_coding	ENSMUSG00000002032	chr9:44793775-44799307	-	2902	0.275489	0.0918537	0.000166515	146	146	139	97	108	105	2.15135	2.38081	2.29099	1.83436	1.78908	2.00833
ENSMUSG00000002043	Trappc6a	trafficking protein particle complex 6A [Source:MGI Symbol;Acc:MGI:1914341]	retained_intron,nonsense_mediated_decay,protein_coding	ENSMUSG00000002043	chr7:19508669-19516145	+	1317	-0.185591	0.204874	0.000166515	168	142	149	141	175	139	5.45481	5.10237	5.41137	5.87548	6.38788	5.85831
ENSMUSG00000002052	Supt6	suppressor of Ty 6 [Source:MGI Symbol;Acc:MGI:107726]	retained_intron,protein_coding	ENSMUSG00000002052	chr11:78206745-78245987	-	7095	0.0130486	0.790438	0.000166515	5480	4932	4523	4204	4794	3888	33.0282	32.8957	30.4916	32.5177	32.4825	30.417
ENSMUSG00000002055	Spag5	sperm associated antigen 5 [Source:MGI Symbol;Acc:MGI:1927470]	retained_intron,processed_transcript,protein_coding	ENSMUSG00000002055	chr11:78301528-78322457	+	5624	-0.0249744	0.803923	0.000166515	525	397	407	404	413	356	3.99182	3.34052	3.46143	3.94227	3.53028	3.51356
ENSMUSG00000002058	Unc119	unc-119 homolog (C. elegans) [Source:MGI Symbol;Acc:MGI:1328357]	retained_intron,protein_coding	ENSMUSG00000002058	chr11:78343481-78349164	+	2448	-0.147288	0.0639834	0.000166515	704	668	586	582	704	603	12.2975	12.9132	11.4497	13.0473	13.825	13.6725
ENSMUSG00000002059	Rab34	RAB34, member RAS oncogene family [Source:MGI Symbol;Acc:MGI:104606]	retained_intron,protein_coding	ENSMUSG00000002059	chr11:78188429-78192193	+	2385	0.201434	0.0514924	0.000166515	479	458	482	296	393	387	8.58823	9.08753	9.66641	6.81104	7.92152	9.0067
ENSMUSG00000002064	Sdf2	stromal cell derived factor 2 [Source:MGI Symbol;Acc:MGI:108019]	retained_intron,processed_transcript,protein_coding	ENSMUSG00000002064	chr11:78245745-78255496	+	1515	-0.090817	0.222596	0.000166515	838	824	864	722	841	782	23.6531	25.7385	27.2777	26.1538	26.6863	28.6508
ENSMUSG00000002068	Ccne1	cyclin E1 [Source:MGI Symbol;Acc:MGI:88316]	retained_intron,processed_transcript,protein_coding	ENSMUSG00000002068	chr7:38097983-38107534	-	2662	-0.12862	0.471068	0.000166515	128	102	94	105	103	99	2.05617	1.81326	1.68899	2.16467	1.86009	2.06429
ENSMUSG00000002083	Bbc3	BCL2 binding component 3 [Source:MGI Symbol;Acc:MGI:2181667]	processed_transcript,protein_coding	ENSMUSG00000002083	chr7:16309615-16318205	+	2008	-0.00578925	0.970714	0.000166515	167	150	165	114	146	161	3.55639	3.53506	3.93031	3.11567	3.49537	4.45046
ENSMUSG00000002102	Psmc3	proteasome (prosome, macropain) 26S subunit, ATPase 3 [Source:MGI Symbol;Acc:MGI:1098754]	nonsense_mediated_decay,processed_transcript,protein_coding	ENSMUSG00000002102	chr2:91054008-91066369	+	2607	-0.0271469	0.539945	0.000166515	3968	3526	3491	3141	3450	3141	65.0859	64.0045	64.0494	66.1206	63.6183	66.8759
ENSMUSG00000002103	Acp2	acid phosphatase 2, lysosomal [Source:MGI Symbol;Acc:MGI:87882]	retained_intron,processed_transcript,protein_coding	ENSMUSG00000002103	chr2:91202884-91214098	+	5186	0.0289717	0.606325	0.000166515	2330	2090	1930	1747	2039	1635	19.2123	19.0714	17.8005	18.4872	18.9012	17.4996
ENSMUSG00000002105	Slc39a13	solute carrier family 39 (metal ion transporter), member 13 [Source:MGI Symbol;Acc:MGI:1915677]	processed_transcript,protein_coding	ENSMUSG00000002105	chr2:91061790-91070417	-	4869	-0.00101232	0.99239	0.000166515	377	342	302	291	313	284	3.31099	3.32396	2.9667	3.27992	3.09036	3.23759
ENSMUSG00000002107	Celf2	CUGBP, Elav-like family member 2 [Source:MGI Symbol;Acc:MGI:1338822]	retained_intron,nonsense_mediated_decay,processed_transcript,protein_coding	ENSMUSG00000002107	chr2:6539693-7509563	-	25884	-0.0738318	0.105319	0.000166515	6243	5812	5585	5425	5860	4880	10.3138	10.6258	10.3204	11.5021	10.8835	10.4648
ENSMUSG00000002109	Ddb2	damage specific DNA binding protein 2 [Source:MGI Symbol;Acc:MGI:1355314]	processed_transcript,protein_coding	ENSMUSG00000002109	chr2:91211571-91236982	-	2736	0.255352	0.035942	0.000166515	287	267	262	171	225	200	4.48562	4.61811	4.58028	3.42997	3.9534	4.05749
ENSMUSG00000002129	Sf3a1	splicing factor 3a, subunit 1 [Source:MGI Symbol;Acc:MGI:1914715]	retained_intron,processed_transcript,protein_coding	ENSMUSG00000002129	chr11:4160349-4182541	+	6147	0.0292034	0.593931	0.000166515	1890	1708	1744	1469	1598	1486	13.1479	13.149	13.5703	13.115	12.4973	13.4183
ENSMUSG00000002147	Stat6	signal transducer and activator of transcription 6 [Source:MGI Symbol;Acc:MGI:103034]	retained_intron,protein_coding	ENSMUSG00000002147	chr10:127642985-127660957	+	4402	-0.393177	0.0188144	0.000166515	150	110	149	124	166	177	1.45713	1.18253	1.61898	1.5459	1.81285	2.23186
ENSMUSG00000002190	Clgn	calmegin [Source:MGI Symbol;Acc:MGI:107472]	protein_coding	ENSMUSG00000002190	chr8:83389866-83428552	+	4025	0.116034	0.39894	0.000166515	211	206	214	167	202	140	2.24168	2.42198	2.54305	2.27699	2.41262	1.93066
ENSMUSG00000002205	Vrk3	vaccinia related kinase 3 [Source:MGI Symbol;Acc:MGI:2182465]	nonsense_mediated_decay,retained_intron,processed_transcript,protein_coding	ENSMUSG00000002205	chr7:44748412-44777515	+	3098	-0.263878	0.0174786	0.000166515	345	268	301	300	321	331	4.76205	4.09376	4.6472	5.31435	4.98113	5.93048
ENSMUSG00000002210	Smg9	smg-9 homolog, nonsense mediated mRNA decay factor (C. elegans) [Source:MGI Symbol;Acc:MGI:1919247]	retained_intron,protein_coding	ENSMUSG00000002210	chr7:24399618-24422778	+	3702	0.109235	0.22225	0.000166515	638	557	522	414	487	482	7.36955	7.12013	6.74436	6.13725	6.32407	7.22693
ENSMUSG00000002221	Paxip1	PAX interacting (with transcription-activation domain) protein 1 [Source:MGI Symbol;Acc:MGI:1890430]	protein_coding	ENSMUSG00000002221	chr5:27740666-27791339	-	5052	0.114427	0.113858	0.000166515	933	808	871	641	792	670	7.89723	7.56862	8.24634	6.96313	7.53644	7.3613
ENSMUSG00000002222	Rmnd5a	required for meiotic nuclear division 5 homolog A (S. cerevisiae) [Source:MGI Symbol;Acc:MGI:1915727]	processed_transcript,protein_coding	ENSMUSG00000002222	chr6:71388633-71440637	-	6783	-0.0518249	0.295739	0.000166515	2443	2263	2312	2032	2259	2042	15.4013	15.7882	16.3032	16.4404	16.0103	16.71
ENSMUSG00000002227	Mov10	Moloney leukemia virus 10 [Source:MGI Symbol;Acc:MGI:97054]	processed_transcript,protein_coding	ENSMUSG00000002227	chr3:104794835-104818563	-	4223	-0.201111	0.273264	0.000166515	128	97	103	88	112	127	1.29612	1.08698	1.1666	1.14359	1.27497	1.66927
ENSMUSG00000002233	Rhoc	ras homolog gene family, member C [Source:MGI Symbol;Acc:MGI:106028]	processed_transcript,protein_coding	ENSMUSG00000002233	chr3:104789010-104794459	+	1292	-0.0263722	0.796147	0.000166515	403	331	363	324	340	307	13.3383	12.1237	13.4385	13.7623	12.6509	13.1892
ENSMUSG00000002249	Tead3	TEA domain family member 3 [Source:MGI Symbol;Acc:MGI:109241]	retained_intron,processed_transcript,protein_coding	ENSMUSG00000002249	chr17:28331670-28350805	-	4398	0.0754547	0.72836	0.000166515	88	64	75	59	65	63	0.855626	0.688642	0.815666	0.736219	0.710497	0.795112
ENSMUSG00000002257	Def6	differentially expressed in FDCP 6 [Source:MGI Symbol;Acc:MGI:1346328]	processed_transcript,protein_coding	ENSMUSG00000002257	chr17:28207777-28228608	+	2524	0.20864	0.313652	0.000166515	95	78	93	56	81	64	1.6095	1.46243	1.76238	1.21761	1.54277	1.40745
ENSMUSG00000002265	Peg3	paternally expressed 3 [Source:MGI Symbol;Acc:MGI:104748]	retained_intron,nonsense_mediated_decay,protein_coding	ENSMUSG00000002265	chr7:6703891-6730421	-	13314	0.021282	0.54949	0.000166515	34096	32315	30460	26684	30462	26015	109.509	114.859	109.428	109.99	109.99	108.457
ENSMUSG00000002266	Zim1	zinc finger, imprinted 1 [Source:MGI Symbol;Acc:MGI:1341879]	protein_coding	ENSMUSG00000002266	chr7:6675442-6696450	-	3641	-0.00816109	0.915899	0.000166515	923	848	727	724	783	677	10.8402	11.0216	9.55037	10.9126	10.3382	10.3207
ENSMUSG00000002274	Metrn	meteorin, glial cell differentiation regulator [Source:MGI Symbol;Acc:MGI:1917333]	protein_coding	ENSMUSG00000002274	chr17:25794570-25797136	-	1434	0.0429546	0.622726	0.000166515	626	523	547	442	496	492	18.6673	17.2592	18.245	16.9154	16.6279	19.044
ENSMUSG00000002279	Lmf1	lipase maturation factor 1 [Source:MGI Symbol;Acc:MGI:1923733]	nonsense_mediated_decay,retained_intron,processed_transcript,protein_coding	ENSMUSG00000002279	chr17:25579173-25662826	+	13471	-0.0618996	0.581558	0.000166515	320	283	289	231	313	268	1.0158	0.994158	1.02613	0.941071	1.11699	1.10428
ENSMUSG00000002280	Narfl	nuclear prelamin A recognition factor-like [Source:MGI Symbol;Acc:MGI:1914813]	nonsense_mediated_decay,retained_intron,protein_coding	ENSMUSG00000002280	chr17:25773775-25783332	+	3826	-0.0175349	0.855614	0.000166515	511	398	428	352	436	389	5.71127	4.92274	5.35063	5.04903	5.4783	5.64349
ENSMUSG00000002289	Angptl4	angiopoietin-like 4 [Source:MGI Symbol;Acc:MGI:1888999]	retained_intron,nonsense_mediated_decay,processed_transcript,protein_coding	ENSMUSG00000002289	chr17:33773749-33781575	-	3286	-0.195297	0.174616	0.000166515	189	188	250	190	224	213	2.45952	2.70744	3.63897	3.17319	3.27706	3.59795
ENSMUSG00000002297	Dbf4	DBF4 homolog (S. cerevisiae) [Source:MGI Symbol;Acc:MGI:1351328]	retained_intron,processed_transcript,protein_coding	ENSMUSG00000002297	chr5:8396972-8422716	-	6571	-0.131246	0.090359	0.000166515	728	678	701	683	724	603	4.73758	4.88278	5.10262	5.70426	5.29677	5.09365
ENSMUSG00000002307	Daxx	Fas death domain-associated protein [Source:MGI Symbol;Acc:MGI:1197015]	retained_intron,processed_transcript,protein_coding	ENSMUSG00000002307	chr17:33909413-33915589	+	3058	0.0024234	0.970627	0.000166515	1055	971	933	811	949	813	14.7527	15.0263	14.5932	14.5544	14.9188	14.7569
ENSMUSG00000002308	Cd320	CD320 antigen [Source:MGI Symbol;Acc:MGI:1860083]	retained_intron,protein_coding	ENSMUSG00000002308	chr17:33843090-33849774	+	2592	0.0554067	0.56546	0.000166515	484	410	444	372	375	371	7.98485	7.48545	8.19322	7.87622	6.95506	7.94478
ENSMUSG00000002319	Ipo4	importin 4 [Source:MGI Symbol;Acc:MGI:1923001]	retained_intron,nonsense_mediated_decay,processed_transcript,protein_coding	ENSMUSG00000002319	chr14:55625399-55637895	-	5362	0.0857786	0.103893	0.000166515	2166	1902	1874	1518	1775	1579	17.2738	16.7862	16.7166	15.5366	15.9139	16.3455
ENSMUSG00000002320	Tm9sf1	transmembrane 9 superfamily member 1 [Source:MGI Symbol;Acc:MGI:1921390]	retained_intron,nonsense_mediated_decay,processed_transcript,protein_coding	ENSMUSG00000002320	chr14:55635964-55643806	-	3880	-0.0250086	0.75515	0.000166515	819	679	768	646	678	678	9.02628	8.28146	9.46751	9.13715	8.40044	9.69931
ENSMUSG00000002324	Rec8	REC8 meiotic recombination protein [Source:MGI Symbol;Acc:MGI:1929645]	retained_intron,protein_coding	ENSMUSG00000002324	chr14:55618036-55625395	+	2748	0.240477	0.139829	0.000166515	172	172	163	102	123	148	2.67651	2.96197	2.83712	2.03701	2.15175	2.98943
ENSMUSG00000002325	Irf9	interferon regulatory factor 9 [Source:MGI Symbol;Acc:MGI:107587]	retained_intron,protein_coding	ENSMUSG00000002325	chr14:55603570-55610030	+	5386	0.0469052	0.682397	0.000166515	308	290	271	233	286	215	2.44535	2.54801	2.40663	2.3741	2.55272	2.21572
ENSMUSG00000002326	Gmpr2	guanosine monophosphate reductase 2 [Source:MGI Symbol;Acc:MGI:1917903]	protein_coding	ENSMUSG00000002326	chr14:55672234-55678750	+	1543	0.0859098	0.396869	0.000166515	417	353	388	285	349	316	11.5565	10.8262	12.0274	10.1365	10.8734	11.3675
ENSMUSG00000002329	Mdp1	magnesium-dependent phosphatase 1 [Source:MGI Symbol;Acc:MGI:1915131]	protein_coding	ENSMUSG00000002329	chr14:55657878-55660508	-	1733	-0.00371526	0.958812	0.000166515	1102	1078	1146	994	1030	882	27.1919	29.4367	31.6295	31.4773	28.5722	28.2496
ENSMUSG00000002332	Dhrs1	dehydrogenase/reductase (SDR family) member 1 [Source:MGI Symbol;Acc:MGI:1196314]	retained_intron,protein_coding	ENSMUSG00000002332	chr14:55739019-55745690	-	2760	-0.0365731	0.629199	0.000166515	753	729	680	594	707	631	11.6665	12.4993	11.7844	11.811	12.3144	12.69
ENSMUSG00000002341	Ncan	neurocan [Source:MGI Symbol;Acc:MGI:104694]	protein_coding	ENSMUSG00000002341	chr8:70093084-70120873	-	7195	0.0734794	0.133838	0.000166515	13197	10875	10407	9062	10064	9295	78.4334	71.5266	69.1833	69.1199	67.2425	71.707
ENSMUSG00000002342	Tmem161a	transmembrane protein 161A [Source:MGI Symbol;Acc:MGI:2384577]	retained_intron,nonsense_mediated_decay,processed_transcript,protein_coding	ENSMUSG00000002342	chr8:70172355-70183681	+	3673	0.0812885	0.337937	0.000166515	628	525	575	439	524	459	7.31131	6.76406	7.48778	6.55924	6.85827	6.93641
ENSMUSG00000002343	Armc6	armadillo repeat containing 6 [Source:MGI Symbol;Acc:MGI:1924063]	retained_intron,protein_coding	ENSMUSG00000002343	chr8:70220171-70234466	-	3262	0.0630566	0.358419	0.000166515	1218	1004	1133	870	997	926	15.9669	14.5653	16.6132	14.6368	14.6932	15.7569
ENSMUSG00000002345	2310045N01Rik	RIKEN cDNA 2310045N01 gene [Source:MGI Symbol;Acc:MGI:1919618]	nonsense_mediated_decay,retained_intron,protein_coding	ENSMUSG00000002345	chr8:70139498-70167488	+	2810	-0.000844079	0.992108	0.000166515	581	505	509	427	520	443	8.84151	8.5046	8.66399	8.33934	8.89613	8.75065
ENSMUSG00000002346	Slc25a42	solute carrier family 25, member 42 [Source:MGI Symbol;Acc:MGI:1920345]	retained_intron,protein_coding	ENSMUSG00000002346	chr8:70184339-70212305	-	5996	0.101811	0.67304	0.000166515	57	68	72	42	65	54	0.406509	0.536681	0.574351	0.384413	0.521142	0.499891
ENSMUSG00000002365	Snx9	sorting nexin 9 [Source:MGI Symbol;Acc:MGI:1913866]	protein_coding	ENSMUSG00000002365	chr17:5841327-5931033	+	2411	0.0707849	0.584291	0.000166515	227	224	211	166	197	186	4.02611	4.39663	4.18593	3.77851	3.92802	4.28212
ENSMUSG00000002372	Ranbp3	RAN binding protein 3 [Source:MGI Symbol;Acc:MGI:1919060]	protein_coding	ENSMUSG00000002372	chr17:56673224-56711769	+	2511	0.0653203	0.17663	0.000166515	2732	2434	2508	2017	2295	2071	46.5254	45.8715	47.7735	44.0828	43.938	45.7801
ENSMUSG00000002379	Ndufa11	NADH dehydrogenase (ubiquinone) 1 alpha subcomplex 11 [Source:MGI Symbol;Acc:MGI:1917125]	protein_coding	ENSMUSG00000002379	chr17:56717761-56724248	+	2661	-0.0224088	0.774459	0.000166515	1022	786	816	695	845	775	16.4234	13.9781	14.6674	14.3334	15.2657	16.1659
ENSMUSG00000002393	Nr2f6	nuclear receptor subfamily 2, group F, member 6 [Source:MGI Symbol;Acc:MGI:1352453]	processed_transcript,protein_coding	ENSMUSG00000002393	chr8:71374122-71381960	-	2983	-0.112137	0.300325	0.000166515	329	276	294	271	301	273	4.71627	4.37849	4.71412	4.9857	4.85085	5.07987
ENSMUSG00000002395	Use1	unconventional SNARE in the ER 1 homolog (S. cerevisiae) [Source:MGI Symbol;Acc:MGI:1914273]	retained_intron,protein_coding	ENSMUSG00000002395	chr8:71366847-71369732	+	2203	0.102128	0.126097	0.000166515	1222	1012	1111	841	1002	870	23.7199	21.7388	24.1216	20.9504	21.8654	21.9204
ENSMUSG00000002396	Ocel1	occludin/ELL domain containing 1 [Source:MGI Symbol;Acc:MGI:1924340]	retained_intron,protein_coding	ENSMUSG00000002396	chr8:71371297-71379361	+	7133	0.142083	0.338922	0.000166515	188	184	177	121	151	161	1.12705	1.22072	1.18688	0.930943	1.01767	1.25284
ENSMUSG00000002409	Dyrk1b	dual-specificity tyrosine-(Y)-phosphorylation regulated kinase 1b [Source:MGI Symbol;Acc:MGI:1330302]	protein_coding	ENSMUSG00000002409	chr7:28179468-28187294	+	2695	0.102086	0.361197	0.000166515	376	357	300	247	299	291	5.96603	6.26871	5.32438	5.02977	5.33355	5.99345
ENSMUSG00000002413	Braf	Braf transforming gene [Source:MGI Symbol;Acc:MGI:88190]	retained_intron,protein_coding	ENSMUSG00000002413	chr6:39603236-39725463	-	13862	-0.0124054	0.802712	0.000166515	3249	2927	2787	2600	2882	2387	10.0226	9.99231	9.61651	10.2934	9.99476	9.55806
ENSMUSG00000002416	Ndufb2	NADH dehydrogenase (ubiquinone) 1 beta subcomplex, 2 [Source:MGI Symbol;Acc:MGI:1915448]	retained_intron,processed_transcript,protein_coding	ENSMUSG00000002416	chr6:39592573-39603382	+	5628	0.00232262	0.968944	0.000166515	1352	1234	1251	1064	1234	1040	10.2726	10.376	10.6319	10.3752	10.5406	10.257
ENSMUSG00000002428	Hltf	helicase-like transcription factor [Source:MGI Symbol;Acc:MGI:1196437]	retained_intron,nonsense_mediated_decay,protein_coding	ENSMUSG00000002428	chr3:20057810-20118490	+	5931	0.00759362	0.905866	0.000166515	1357	1149	1232	1079	1178	979	9.78382	9.16771	9.93549	9.98398	9.5482	9.16216
ENSMUSG00000002455	Prpf6	PRP6 pre-mRNA splicing factor 6 homolog (yeast) [Source:MGI Symbol;Acc:MGI:1922946]	retained_intron,protein_coding	ENSMUSG00000002455	chr2:181591867-181655660	+	3859	-0.041008	0.441659	0.000166515	3053	2673	2488	2388	2737	2230	33.8305	32.7788	30.8377	33.9601	34.0961	32.0755
ENSMUSG00000002458	Rgs19	regulator of G-protein signaling 19 [Source:MGI Symbol;Acc:MGI:1915153]	processed_transcript,protein_coding	ENSMUSG00000002458	chr2:181688418-181693977	-	2230	-0.0807069	0.435558	0.000166515	393	371	374	333	422	297	7.53606	7.87296	8.02182	8.19501	9.09729	7.39256
ENSMUSG00000002459	Rgs20	regulator of G-protein signaling 20 [Source:MGI Symbol;Acc:MGI:1929866]	retained_intron,nonsense_mediated_decay,processed_transcript,protein_coding	ENSMUSG00000002459	chr1:4909575-5070285	-	4239	-0.0304474	0.862617	0.000166515	132	107	103	86	116	102	1.33158	1.19451	1.1622	1.11338	1.31552	1.33561
ENSMUSG00000002477	Snrpd1	small nuclear ribonucleoprotein D1 [Source:MGI Symbol;Acc:MGI:98344]	protein_coding	ENSMUSG00000002477	chr18:10617795-10628230	+	837	0.0363143	0.586921	0.000166515	1554	1431	1318	1207	1401	1051	79.393	80.9064	75.3176	79.1392	80.4669	69.698
ENSMUSG00000002486	Tchp	trichoplein, keratin filament binding [Source:MGI Symbol;Acc:MGI:1925082]	retained_intron,processed_transcript,protein_coding	ENSMUSG00000002486	chr5:114707759-114722327	+	3851	0.154509	0.0979893	0.000166515	533	516	463	346	455	384	5.91848	6.34082	5.75061	4.93075	5.67992	5.53478
ENSMUSG00000002489	Tiam1	T cell lymphoma invasion and metastasis 1 [Source:MGI Symbol;Acc:MGI:103306]	retained_intron,processed_transcript,protein_coding	ENSMUSG00000002489	chr16:89787110-89980080	-	9911	0.0969732	0.0888696	0.000166515	1826	1644	1601	1276	1471	1377	7.87843	7.8497	7.72646	7.06551	7.13509	7.71187
ENSMUSG00000002496	Tsc2	tuberous sclerosis 2 [Source:MGI Symbol;Acc:MGI:102548]	protein_coding	ENSMUSG00000002496	chr17:24595936-24632629	-	6018	0.0752482	0.16523	0.000166515	3262	2836	2608	2208	2629	2348	23.1787	22.3009	20.7282	20.1352	21.0011	21.6565
ENSMUSG00000002504	Slc9a3r2	solute carrier family 9 (sodium/hydrogen exchanger), member 3 regulator 2 [Source:MGI Symbol;Acc:MGI:1890662]	protein_coding	ENSMUSG00000002504	chr17:24639281-24650305	-	2257	0.0731118	0.462792	0.000166515	431	395	431	304	388	350	8.16586	8.28199	9.13381	7.39183	8.26427	8.60755
ENSMUSG00000002524	Puf60	poly-U binding splicing factor 60 [Source:MGI Symbol;Acc:MGI:1915209]	protein_coding	ENSMUSG00000002524	chr15:76070183-76080946	-	1912	0.0412189	0.350106	0.000166515	5439	4611	4847	3929	4553	4110	121.643	114.124	121.253	112.773	114.476	119.316
ENSMUSG00000002546	Golga2	golgi autoantigen, golgin subfamily a, 2 [Source:MGI Symbol;Acc:MGI:2139395]	retained_intron,protein_coding	ENSMUSG00000002546	chr2:32287383-32307921	+	5500	0.0910201	0.110264	0.000166515	2294	1898	1864	1599	1812	1532	17.8356	16.3306	16.2102	15.955	15.838	15.4611
ENSMUSG00000002550	Uck1	uridine-cytidine kinase 1 [Source:MGI Symbol;Acc:MGI:98904]	retained_intron,protein_coding	ENSMUSG00000002550	chr2:32255001-32260159	-	2751	0.124075	0.201078	0.000166515	437	402	431	335	364	316	6.79278	6.91519	7.49364	6.68289	6.36085	6.37587
ENSMUSG00000002578	Ikzf4	IKAROS family zinc finger 4 [Source:MGI Symbol;Acc:MGI:1343139]	nonsense_mediated_decay,processed_transcript,protein_coding	ENSMUSG00000002578	chr10:128630842-128645991	-	5995	0.0547521	0.58587	0.000166515	450	417	393	338	347	368	3.20981	3.29167	3.13552	3.09412	2.78256	3.40723
ENSMUSG00000002580	Mien1	migration and invasion enhancer 1 [Source:MGI Symbol;Acc:MGI:1913678]	protein_coding	ENSMUSG00000002580	chr11:98437707-98438991	-	747	-0.0232812	0.774779	0.000166515	733	631	586	525	649	551	41.9604	39.974	37.5218	38.5699	41.7665	40.9425
ENSMUSG00000002602	Axl	AXL receptor tyrosine kinase [Source:MGI Symbol;Acc:MGI:1347244]	retained_intron,processed_transcript,protein_coding	ENSMUSG00000002602	chr7:25757272-25788705	-	5033	-0.0482789	0.518083	0.000166515	818	777	814	691	753	724	6.94997	7.30572	7.73578	7.53462	7.19238	7.98463
ENSMUSG00000002608	Ccdc97	coiled-coil domain containing 97 [Source:MGI Symbol;Acc:MGI:1196455]	retained_intron,processed_transcript,protein_coding	ENSMUSG00000002608	chr7:25711105-25719088	-	3939	0.0104927	0.923458	0.000166515	343	300	306	239	311	271	3.72361	3.60416	3.71571	3.32983	3.79559	3.81879
ENSMUSG00000002617	Zfp40	zinc finger protein 40 [Source:MGI Symbol;Acc:MGI:99185]	processed_transcript,protein_coding	ENSMUSG00000002617	chr17:23173868-23193252	-	4482	-0.0566192	0.334227	0.000166515	1700	1734	1692	1482	1701	1468	16.2194	18.3082	18.0566	18.1462	18.2447	18.1801
ENSMUSG00000002633	Shh	sonic hedgehog [Source:MGI Symbol;Acc:MGI:98297]	protein_coding	ENSMUSG00000002633	chr5:28456814-28467101	-	2692	0.117206	0.390922	0.000166515	305	200	229	186	227	175	4.84486	3.5158	4.0688	3.79182	4.05373	3.60833
ENSMUSG00000002635	Pdcd2l	programmed cell death 2-like [Source:MGI Symbol;Acc:MGI:1915329]	processed_transcript,protein_coding	ENSMUSG00000002635	chr7:34184498-34196661	-	1315	0.0314138	0.736546	0.000166515	503	456	531	407	451	412	16.3568	16.41	19.3141	16.9855	16.4875	17.3906
ENSMUSG00000002658	Gtf2f1	general transcription factor IIF, polypeptide 1 [Source:MGI Symbol;Acc:MGI:1923848]	protein_coding	ENSMUSG00000002658	chr17:57003404-57011288	-	1717	0.0631679	0.300853	0.000166515	1562	1452	1310	1137	1343	1125	38.9016	40.0189	36.4928	36.3413	37.6019	36.3685
ENSMUSG00000002660	Clpp	caseinolytic mitochondrial matrix peptidase proteolytic subunit [Source:MGI Symbol;Acc:MGI:1858213]	protein_coding	ENSMUSG00000002660	chr17:56990263-56996371	+	1207	0.0730823	0.298313	0.000166515	1013	865	872	718	802	752	35.8888	33.9139	34.5554	32.6458	31.9427	34.5823
ENSMUSG00000002661	Alkbh7	alkB, alkylation repair homolog 7 (E. coli) [Source:MGI Symbol;Acc:MGI:1913650]	retained_intron,protein_coding	ENSMUSG00000002661	chr17:56997338-56999322	+	1029	-0.0506068	0.67782	0.000166515	246	241	242	197	238	223	10.2229	11.0833	11.2488	10.5066	11.119	12.0291
ENSMUSG00000002668	Dennd1c	DENN/MADD domain containing 1C [Source:MGI Symbol;Acc:MGI:1918035]	protein_coding	ENSMUSG00000002668	chr17:57066055-57078510	-	2520	0.054738	0.703222	0.000166515	248	172	175	156	183	158	4.20831	3.22996	3.32157	3.3973	3.49104	3.48016
ENSMUSG00000002679	Med6	mediator complex subunit 6 [Source:MGI Symbol;Acc:MGI:1917042]	retained_intron,protein_coding	ENSMUSG00000002679	chr12:81573556-81595008	-	1447	0.0133345	0.865752	0.000166515	672	614	598	520	589	516	19.859	20.0802	19.7669	19.7217	19.5682	19.7936
ENSMUSG00000002688	Prkd1	protein kinase D1 [Source:MGI Symbol;Acc:MGI:99879]	protein_coding	ENSMUSG00000002688	chr12:50341230-50649223	-	3778	0.0781491	0.572146	0.000166515	195	213	214	149	195	171	2.20714	2.668	2.70931	2.16438	2.48129	2.51233
ENSMUSG00000002699	Lcp2	lymphocyte cytosolic protein 2 [Source:MGI Symbol;Acc:MGI:1321402]	processed_transcript,protein_coding	ENSMUSG00000002699	chr11:34046919-34092295	+	4459	-0.165157	0.504938	0.000166515	46	60	67	58	64	48	0.44114	0.63677	0.718694	0.713839	0.689996	0.597512
ENSMUSG00000002718	Cse1l	chromosome segregation 1-like (S. cerevisiae) [Source:MGI Symbol;Acc:MGI:1339951]	retained_intron,nonsense_mediated_decay,processed_transcript,protein_coding	ENSMUSG00000002718	chr2:166906039-166946389	+	5273	-0.0455842	0.296276	0.000166515	3653	3410	3416	2998	3419	3004	29.6243	30.6031	30.9861	31.2021	31.1706	31.6217
ENSMUSG00000002728	Naa20	N(alpha)-acetyltransferase 20, NatB catalytic subunit [Source:MGI Symbol;Acc:MGI:1915127]	nonsense_mediated_decay,retained_intron,protein_coding	ENSMUSG00000002728	chr2:145902098-145916425	+	3705	-0.00252522	0.97661	0.000166515	550	546	542	469	502	458	6.34791	6.97386	6.99709	6.94696	6.51358	6.86152
ENSMUSG00000002731	Prkra	protein kinase, interferon inducible double stranded RNA dependent activator [Source:MGI Symbol;Acc:MGI:1344375]	processed_transcript,protein_coding	ENSMUSG00000002731	chr2:76629897-76648015	-	2028	0.0359877	0.522842	0.000166515	1747	1653	1706	1399	1595	1348	36.8368	38.5722	40.2363	37.8582	37.8092	36.8948
ENSMUSG00000002732	Fkbp7	FK506 binding protein 7 [Source:MGI Symbol;Acc:MGI:1336879]	retained_intron,nonsense_mediated_decay,processed_transcript,protein_coding	ENSMUSG00000002732	chr2:76663043-76673116	-	1485	-0.174329	0.384036	0.000166515	79	77	88	80	85	75	2.27487	2.45377	2.83441	2.95647	2.75167	2.80335
ENSMUSG00000002733	Plekha3	pleckstrin homology domain-containing, family A (phosphoinositide binding specific) member 3 [Source:MGI Symbol;Acc:MGI:1932515]	processed_transcript,protein_coding	ENSMUSG00000002733	chr2:76675280-76696828	+	3126	0.054182	0.522673	0.000166515	567	526	525	432	490	435	7.75623	7.9628	8.03298	7.58411	7.53549	7.72402
ENSMUSG00000002741	Ykt6	YKT6 homolog (S. Cerevisiae) [Source:MGI Symbol;Acc:MGI:1927550]	processed_transcript,protein_coding	ENSMUSG00000002741	chr11:5955692-5967780	+	2984	0.0172879	0.705001	0.000166515	3990	3505	3453	2923	3550	2952	57.1782	55.5851	55.3483	53.7576	57.1918	54.9112
ENSMUSG00000002748	Baz1b	bromodomain adjacent to zinc finger domain, 1B [Source:MGI Symbol;Acc:MGI:1353499]	retained_intron,protein_coding	ENSMUSG00000002748	chr5:135187263-135246129	+	10794	0.0249486	0.542984	0.000166515	9231	7905	7743	6831	7779	6656	36.5698	34.6568	34.311	34.7306	34.6454	34.2274
ENSMUSG00000002763	Pex6	peroxisomal biogenesis factor 6 [Source:MGI Symbol;Acc:MGI:2385054]	retained_intron,processed_transcript,protein_coding	ENSMUSG00000002763	chr17:46711462-46725541	+	3796	0.0703961	0.334047	0.000166515	972	808	876	685	779	735	10.9496	10.0729	11.0378	9.90317	9.86542	10.7474
ENSMUSG00000002767	Mrpl2	mitochondrial ribosomal protein L2 [Source:MGI Symbol;Acc:MGI:1351622]	processed_transcript,protein_coding	ENSMUSG00000002767	chr17:46646228-46650139	+	1170	0.0396786	0.646177	0.000166515	568	504	490	409	488	426	20.7596	20.3851	20.0316	19.1844	20.0511	20.21
ENSMUSG00000002768	Mea1	male enhanced antigen 1 [Source:MGI Symbol;Acc:MGI:96957]	protein_coding	ENSMUSG00000002768	chr17:46681136-46683105	+	840	0.0297634	0.61457	0.000166515	1574	1468	1375	1153	1414	1204	80.1276	82.7019	78.2942	75.3286	80.9235	79.5592
ENSMUSG00000002771	Grin2d	glutamate receptor, ionotropic, NMDA2D (epsilon 4) [Source:MGI Symbol;Acc:MGI:95823]	protein_coding	ENSMUSG00000002771	chr7:45831882-45870928	-	5862	0.194365	0.402875	0.000166515	95	119	73	47	94	79	0.693002	0.960661	0.595639	0.44001	0.770879	0.748039
ENSMUSG00000002778	Kdelr1	KDEL (Lys-Asp-Glu-Leu) endoplasmic reticulum protein retention receptor 1 [Source:MGI Symbol;Acc:MGI:1915387]	processed_transcript,protein_coding	ENSMUSG00000002778	chr7:45872771-45883731	+	1873	0.0143063	0.838975	0.000166515	1137	950	959	862	892	863	25.9585	24.0024	24.4899	25.2569	22.8945	25.575
ENSMUSG00000002781	Tmem143	transmembrane protein 143 [Source:MGI Symbol;Acc:MGI:1917459]	retained_intron,nonsense_mediated_decay,processed_transcript,protein_coding	ENSMUSG00000002781	chr7:45896940-45917413	+	5636	-0.0597007	0.642103	0.000166515	217	225	205	179	216	193	1.64644	1.88921	1.73976	1.74298	1.84241	1.90077
ENSMUSG00000002797	Ggct	gamma-glutamyl cyclotransferase [Source:MGI Symbol;Acc:MGI:95700]	retained_intron,processed_transcript,protein_coding	ENSMUSG00000002797	chr6:54982579-54992950	-	4437	0.0298558	0.851158	0.000166515	151	131	137	105	140	113	1.45527	1.39718	1.47685	1.2987	1.51685	1.41362
ENSMUSG00000002799	Jag2	jagged 2 [Source:MGI Symbol;Acc:MGI:1098270]	protein_coding	ENSMUSG00000002799	chr12:112908589-112929495	-	4054	0.103877	0.190916	0.000166515	821	752	697	536	711	595	8.65996	8.77815	8.22348	7.2559	8.43122	8.1466
ENSMUSG00000002803	Btbd6	BTB (POZ) domain containing 6 [Source:MGI Symbol;Acc:MGI:3026623]	protein_coding	ENSMUSG00000002803	chr12:112976481-112978930	+	2088	0.0819093	0.289652	0.000166515	790	738	676	603	639	569	16.1791	16.7261	15.4854	15.8488	14.7121	15.126
ENSMUSG00000002804	Nudt14	nudix (nucleoside diphosphate linked moiety X)-type motif 14 [Source:MGI Symbol;Acc:MGI:1913424]	protein_coding	ENSMUSG00000002804	chr12:112934732-112942118	-	793	-0.16473	0.283969	0.000166515	148	153	128	139	153	127	7.98077	9.13035	7.72046	9.61948	9.27518	8.88942
ENSMUSG00000002808	Epdr1	ependymin related protein 1 (zebrafish) [Source:MGI Symbol;Acc:MGI:2145369]	protein_coding	ENSMUSG00000002808	chr13:19591708-19619830	-	2386	0.0160015	0.889475	0.000166515	364	263	314	264	298	247	6.5236	5.2162	6.29456	6.07216	6.00413	5.74605
ENSMUSG00000002812	Flii	flightless I homolog (Drosophila) [Source:MGI Symbol;Acc:MGI:1342286]	retained_intron,protein_coding	ENSMUSG00000002812	chr11:60714122-60727263	-	5039	0.0606369	0.243416	0.000166515	2493	2125	2093	1771	2047	1779	21.156	19.9565	19.867	19.2879	19.5289	19.5963
ENSMUSG00000002814	Top3a	topoisomerase (DNA) III alpha [Source:MGI Symbol;Acc:MGI:1197527]	retained_intron,protein_coding	ENSMUSG00000002814	chr11:60740057-60777365	-	4599	-0.0921021	0.317472	0.000166515	468	418	412	365	447	393	4.3515	4.30112	4.2849	4.35551	4.67249	4.74321
ENSMUSG00000002820	Atg4d	autophagy related 4D, cysteine peptidase [Source:MGI Symbol;Acc:MGI:2444308]	protein_coding	ENSMUSG00000002820	chr9:21265298-21274368	+	2541	0.105163	0.246017	0.000166515	597	503	567	435	453	458	10.0468	9.36768	10.673	9.39495	8.57034	10.0047
ENSMUSG00000002825	Qtrt1	queuine tRNA-ribosyltransferase 1 [Source:MGI Symbol;Acc:MGI:1931441]	protein_coding	ENSMUSG00000002825	chr9:21411836-21420277	+	1319	0.0866567	0.377572	0.000166515	433	381	391	298	362	328	14.0378	13.6694	14.1788	12.3989	13.1937	13.803
ENSMUSG00000002833	Hdgfrp2	hepatoma-derived growth factor, related protein 2 [Source:MGI Symbol;Acc:MGI:1194492]	protein_coding	ENSMUSG00000002833	chr17:56079656-56100596	+	2251	0.128231	0.0240067	0.000166515	1658	1467	1529	1186	1355	1167	31.4967	30.8407	32.4892	28.9147	28.938	28.7765
ENSMUSG00000002835	Chaf1a	chromatin assembly factor 1, subunit A (p150) [Source:MGI Symbol;Acc:MGI:1351331]	protein_coding	ENSMUSG00000002835	chr17:56040415-56068026	+	3308	-0.0254858	0.791984	0.000166515	452	374	383	336	399	336	5.84291	5.35026	5.53783	5.57422	5.79845	5.63789
ENSMUSG00000002844	Adprh	ADP-ribosylarginine hydrolase [Source:MGI Symbol;Acc:MGI:1098234]	protein_coding	ENSMUSG00000002844	chr16:38445398-38452689	-	1583	-0.0283234	0.594342	0.000166515	1875	1695	1708	1521	1686	1478	50.6497	50.6708	51.6076	52.7301	51.2013	51.8247
ENSMUSG00000002845	Tmem39a	transmembrane protein 39a [Source:MGI Symbol;Acc:MGI:1915096]	retained_intron,nonsense_mediated_decay,processed_transcript,protein_coding	ENSMUSG00000002845	chr16:38558697-38592162	+	4094	0.0456246	0.629049	0.000166515	447	406	417	341	382	348	4.66892	4.69296	4.87186	4.57106	4.48559	4.71818
ENSMUSG00000002846	Timmdc1	translocase of inner mitochondrial membrane domain containing 1 [Source:MGI Symbol;Acc:MGI:1922139]	processed_transcript,protein_coding	ENSMUSG00000002846	chr16:38498346-38522663	-	1784	0.00649151	0.939096	0.000166515	653	608	594	468	640	505	15.6522	16.1279	15.9257	14.3966	17.246	15.7123
ENSMUSG00000002870	Mcm2	minichromosome maintenance deficient 2 mitotin (S. cerevisiae) [Source:MGI Symbol;Acc:MGI:105380]	protein_coding	ENSMUSG00000002870	chr6:88883474-88898780	-	3370	-0.040616	0.543814	0.000166515	1296	1087	1143	1058	1073	1017	16.4449	15.264	16.2227	17.2292	15.3064	16.7507
ENSMUSG00000002871	Tpra1	transmembrane protein, adipocyte asscociated 1 [Source:MGI Symbol;Acc:MGI:1345190]	retained_intron,processed_transcript,protein_coding	ENSMUSG00000002871	chr6:88902250-88912238	+	3026	0.146638	0.14924	0.000166515	431	380	359	274	341	305	6.09067	5.9427	5.67456	4.96926	5.41739	5.59466
ENSMUSG00000002881	Nab1	Ngfi-A binding protein 1 [Source:MGI Symbol;Acc:MGI:107564]	retained_intron,processed_transcript,protein_coding	ENSMUSG00000002881	chr1:52457293-52500679	-	4083	-0.032941	0.723062	0.000166515	462	441	465	376	468	378	4.83859	5.11126	5.44728	5.05381	5.51024	5.13873
ENSMUSG00000002885	Cd97	CD97 antigen [Source:MGI Symbol;Acc:MGI:1347095]	nonsense_mediated_decay,retained_intron,protein_coding	ENSMUSG00000002885	chr8:83723250-83741326	-	3757	-0.129079	0.182774	0.000166515	413	360	357	339	387	349	4.70073	4.53451	4.545	4.95186	4.95193	5.15617
ENSMUSG00000002897	Il17ra	interleukin 17 receptor A [Source:MGI Symbol;Acc:MGI:107399]	protein_coding	ENSMUSG00000002897	chr6:120463196-120483727	+	3970	-0.0989894	0.657782	0.000166515	90	63	64	52	78	72	0.969412	0.750964	0.771074	0.718825	0.944514	1.00667
ENSMUSG00000002908	Kcnn1	potassium intermediate/small conductance calcium-activated channel, subfamily N, member 1 [Source:MGI Symbol;Acc:MGI:1933993]	protein_coding	ENSMUSG00000002908	chr8:70842048-70857008	-	4054	-0.115795	0.254555	0.000166515	478	347	402	352	431	373	5.04197	4.05056	4.74295	4.76507	5.11091	5.10703
ENSMUSG00000002910	Arrdc2	arrestin domain containing 2 [Source:MGI Symbol;Acc:MGI:1918057]	protein_coding	ENSMUSG00000002910	chr8:70835154-70839720	-	2329	-0.0567409	0.746198	0.000166515	115	109	119	103	100	107	2.11147	2.21476	2.4439	2.42704	2.06412	2.5501
ENSMUSG00000002930	Ppp1r17	protein phosphatase 1, regulatory subunit 17 [Source:MGI Symbol;Acc:MGI:1333876]	protein_coding	ENSMUSG00000002930	chr6:56017514-56032688	+	1738	0.0131851	0.92513	0.000166515	179	196	188	159	179	149	4.40413	5.33673	5.17386	5.02062	4.95117	4.7586
ENSMUSG00000002948	Map2k7	mitogen-activated protein kinase kinase 7 [Source:MGI Symbol;Acc:MGI:1346871]	retained_intron,nonsense_mediated_decay,processed_transcript,protein_coding	ENSMUSG00000002948	chr8:4238739-4251423	+	5359	-0.0139236	0.832129	0.000166515	1245	1034	1034	905	1064	940	9.93441	9.13073	9.22876	9.26776	9.5447	9.73615
ENSMUSG00000002949	Timm44	translocase of inner mitochondrial membrane 44 [Source:MGI Symbol;Acc:MGI:1343262]	nonsense_mediated_decay,retained_intron,processed_transcript,protein_coding	ENSMUSG00000002949	chr8:4259730-4275913	-	3664	0.112963	0.116149	0.000166515	953	941	944	707	877	708	11.1223	12.1535	12.3232	10.5895	11.5066	10.7256
ENSMUSG00000002957	Ap2a2	adaptor-related protein complex 2, alpha 2 subunit [Source:MGI Symbol;Acc:MGI:101920]	protein_coding	ENSMUSG00000002957	chr7:141562179-141633011	+	4639	0.0200482	0.615986	0.000166515	6920	6167	6236	5104	6114	5379	63.7879	62.9098	64.2966	60.3804	63.3586	64.3606
ENSMUSG00000002963	Pnkp	polynucleotide kinase 3'- phosphatase [Source:MGI Symbol;Acc:MGI:1891698]	retained_intron,processed_transcript,protein_coding	ENSMUSG00000002963	chr7:44857138-44862925	+	3133	0.0526716	0.603154	0.000166515	427	386	423	324	350	362	5.82806	5.83037	6.45783	5.67538	5.37047	6.41344
ENSMUSG00000002968	Med25	mediator complex subunit 25 [Source:MGI Symbol;Acc:MGI:1922863]	protein_coding	ENSMUSG00000002968	chr7:44879390-44892397	-	2297	0.0989641	0.237737	0.000166515	773	638	697	507	607	597	14.3905	13.144	14.5137	12.1131	12.7038	14.4263
ENSMUSG00000002980	Bcam	basal cell adhesion molecule [Source:MGI Symbol;Acc:MGI:1929940]	nonsense_mediated_decay,retained_intron,protein_coding	ENSMUSG00000002980	chr7:19756130-19771016	-	3199	-0.0479473	0.736734	0.000166515	188	170	178	159	155	167	2.51304	2.5148	2.66141	2.72768	2.32928	2.89765
ENSMUSG00000002981	Clptm1	cleft lip and palate associated transmembrane protein 1 [Source:MGI Symbol;Acc:MGI:1927155]	protein_coding	ENSMUSG00000002981	chr7:19631580-19665030	-	4130	0.0455295	0.392713	0.000166515	3356	3067	2723	2391	2830	2490	34.7479	35.1425	31.5358	31.7716	32.9413	33.4651
ENSMUSG00000002983	Relb	avian reticuloendotheliosis viral (v-rel) oncogene related B [Source:MGI Symbol;Acc:MGI:103289]	retained_intron,processed_transcript,protein_coding	ENSMUSG00000002983	chr7:19606216-19629438	-	3885	0.193742	0.492386	0.000166515	47	45	43	33	40	30	0.517325	0.548139	0.5294	0.466158	0.494964	0.428621
ENSMUSG00000002984	Tomm40	translocase of outer mitochondrial membrane 40 homolog (yeast) [Source:MGI Symbol;Acc:MGI:1858259]	retained_intron,protein_coding	ENSMUSG00000002984	chr7:19701312-19715438	-	4239	0.0608863	0.4028	0.000166515	1051	843	864	734	813	749	10.6022	9.41094	9.74893	9.50261	9.22001	9.80757
ENSMUSG00000002985	Apoe	apolipoprotein E [Source:MGI Symbol;Acc:MGI:88057]	protein_coding	ENSMUSG00000002985	chr7:19696108-19699166	-	1980	-0.146571	0.0639126	0.000166515	1378	1462	1520	1190	1571	1459	29.7605	34.9423	36.7185	32.9831	38.143	40.9009
ENSMUSG00000002996	Hbp1	high mobility group box transcription factor 1 [Source:MGI Symbol;Acc:MGI:894659]	retained_intron,protein_coding	ENSMUSG00000002996	chr12:31926253-31950535	-	6167	-0.0532268	0.435073	0.000166515	1663	1421	1663	1392	1451	1436	11.5312	10.9041	12.8981	12.3873	11.3109	12.9248
ENSMUSG00000002997	Prkar2b	protein kinase, cAMP dependent regulatory, type II beta [Source:MGI Symbol;Acc:MGI:97760]	protein_coding	ENSMUSG00000002997	chr12:31958475-32061296	-	3652	0.0280178	0.509204	0.000166515	5534	5266	5357	4343	5087	4389	64.7985	68.2369	70.1612	65.2633	66.9631	66.708
ENSMUSG00000003031	Cdkn1b	cyclin-dependent kinase inhibitor 1B [Source:MGI Symbol;Acc:MGI:104565]	protein_coding	ENSMUSG00000003031	chr6:134920400-134925513	+	4552	0.0391253	0.441901	0.000166515	2423	2226	2250	1913	2054	1874	22.7619	23.1415	23.6421	23.0634	21.6921	22.8513
ENSMUSG00000003032	Klf4	Kruppel-like factor 4 (gut) [Source:MGI Symbol;Acc:MGI:1342287]	protein_coding	ENSMUSG00000003032	chr4:55527142-55532466	-	3049	-0.408541	0.151855	0.000166515	41	37	37	35	62	37	0.57502	0.574266	0.580431	0.629971	0.977549	0.673577
ENSMUSG00000003033	Ap1m1	adaptor-related protein complex AP-1, mu subunit 1 [Source:MGI Symbol;Acc:MGI:102776]	retained_intron,protein_coding	ENSMUSG00000003033	chr8:72240017-72257385	+	3150	0.0600951	0.213699	0.000166515	2623	2402	2364	1940	2232	1998	35.6077	36.0854	35.8958	33.7988	34.0634	35.2069
ENSMUSG00000003037	Rab8a	RAB8A, member RAS oncogene family [Source:MGI Symbol;Acc:MGI:96960]	retained_intron,processed_transcript,protein_coding	ENSMUSG00000003037	chr8:72161199-72183904	+	4678	0.0675533	0.217115	0.000166515	1991	1772	1692	1472	1635	1421	18.1998	17.9255	17.3	17.2686	16.802	16.8607
ENSMUSG00000003038	Hmgn2	high mobility group nucleosomal binding domain 2 [Source:MGI Symbol;Acc:MGI:96136]	retained_intron,processed_transcript,protein_coding	ENSMUSG00000003038	chr4:133964737-133968650	-	3060	-0.0409232	0.666402	0.000166515	441	426	429	390	398	372	6.16274	6.58805	6.70567	6.99444	6.25268	6.74784
ENSMUSG00000003039	Fam32a	family with sequence similarity 32, member A [Source:MGI Symbol;Acc:MGI:1915172]	protein_coding	ENSMUSG00000003039	chr8:72219729-72223764	+	1910	-0.0335917	0.470547	0.000166515	3446	3195	3005	2664	3165	2770	77.1504	79.1601	75.2519	76.544	79.6608	80.4988
ENSMUSG00000003062	Stard3nl	STARD3 N-terminal like [Source:MGI Symbol;Acc:MGI:1923455]	protein_coding	ENSMUSG00000003062	chr13:19357676-19395752	-	1283	-0.0587696	0.35412	0.000166515	1503	1281	1454	1230	1349	1260	50.0944	47.2489	54.2056	52.6124	50.5463	54.5113
ENSMUSG00000003068	Stk11	serine/threonine kinase 11 [Source:MGI Symbol;Acc:MGI:1341870]	retained_intron,nonsense_mediated_decay,processed_transcript,protein_coding	ENSMUSG00000003068	chr10:80115802-80130682	+	4580	0.0212337	0.722834	0.000166515	1354	1227	1218	1017	1206	1038	12.6418	12.6779	12.72	12.1861	12.6586	12.5798
ENSMUSG00000003070	Efna2	ephrin A2 [Source:MGI Symbol;Acc:MGI:102707]	protein_coding	ENSMUSG00000003070	chr10:80179481-80190010	+	2131	0.201353	0.138644	0.000166515	241	219	203	170	159	171	4.83604	4.86328	4.55637	4.378	3.58689	4.45406
ENSMUSG00000003072	Atp5d	ATP synthase, H+ transporting, mitochondrial F1 complex, delta subunit [Source:MGI Symbol;Acc:MGI:1913293]	processed_transcript,protein_coding	ENSMUSG00000003072	chr10:80138631-80145818	+	1928	-0.04716	0.460531	0.000166515	1405	1147	1174	1032	1230	1086	31.162	28.153	29.1251	29.3753	30.6692	31.2655
ENSMUSG00000003099	Ppp5c	protein phosphatase 5, catalytic subunit [Source:MGI Symbol;Acc:MGI:102666]	retained_intron,processed_transcript,protein_coding	ENSMUSG00000003099	chr7:17004639-17027924	-	3136	0.0989381	0.105107	0.000166515	1556	1510	1460	1122	1322	1237	21.2173	22.7861	22.2681	19.6348	20.2656	21.8946
ENSMUSG00000003119	Cdk12	cyclin-dependent kinase 12 [Source:MGI Symbol;Acc:MGI:1098802]	processed_transcript,protein_coding	ENSMUSG00000003119	chr11:98203058-98278504	+	11730	-0.00915705	0.88237	0.000166515	2602	2105	1982	1893	2165	1791	9.48562	8.49226	8.08187	8.85651	8.87287	8.47502
ENSMUSG00000003123	Lipe	lipase, hormone sensitive [Source:MGI Symbol;Acc:MGI:96790]	protein_coding	ENSMUSG00000003123	chr7:25379526-25398710	-	4518	0.0653435	0.647747	0.000166515	224	201	180	132	196	176	2.12011	2.10532	1.9056	1.60338	2.08552	2.16227
ENSMUSG00000003131	Pafah1b2	platelet-activating factor acetylhydrolase, isoform 1b, subunit 2 [Source:MGI Symbol;Acc:MGI:108415]	protein_coding	ENSMUSG00000003131	chr9:45965310-45984871	-	4241	-0.0240916	0.488247	0.000166515	11593	10435	10586	9226	10498	9150	116.892	116.438	119.391	119.386	118.999	119.756
ENSMUSG00000003134	Tbc1d8	TBC1 domain family, member 8 [Source:MGI Symbol;Acc:MGI:1927225]	retained_intron,nonsense_mediated_decay,protein_coding	ENSMUSG00000003134	chr1:39371498-39478747	-	4436	-0.00610084	0.955458	0.000166515	387	329	352	256	370	310	3.73058	3.50973	3.7954	3.16708	4.00972	3.87894
ENSMUSG00000003135	Cnot11	CCR4-NOT transcription complex, subunit 11 [Source:MGI Symbol;Acc:MGI:106580]	retained_intron,protein_coding	ENSMUSG00000003135	chr1:39534991-39546881	+	3500	0.00713222	0.93608	0.000166515	581	502	470	449	478	416	7.09847	6.78742	6.42298	7.04025	6.56545	6.59733
ENSMUSG00000003153	Slc2a3	solute carrier family 2 (facilitated glucose transporter), member 3 [Source:MGI Symbol;Acc:MGI:95757]	nonsense_mediated_decay,retained_intron,protein_coding	ENSMUSG00000003153	chr6:122727808-122801640	-	7245	0.0548805	0.405024	0.000166515	1085	1036	1014	864	940	824	6.40395	6.76691	6.69431	6.54463	6.23726	6.31294
ENSMUSG00000003154	Foxj2	forkhead box J2 [Source:MGI Symbol;Acc:MGI:1926805]	protein_coding	ENSMUSG00000003154	chr6:122819913-122845366	+	5283	0.0262704	0.833544	0.000166515	308	286	238	194	275	243	2.49302	2.56185	2.15478	2.01526	2.5024	2.55311
ENSMUSG00000003161	Sri	sorcin [Source:MGI Symbol;Acc:MGI:98419]	nonsense_mediated_decay,retained_intron,protein_coding	ENSMUSG00000003161	chr5:8046077-8069379	+	3734	-0.112452	0.14018	0.000166515	758	726	778	663	763	705	8.68063	9.20092	9.96579	9.74427	9.82324	10.4799
ENSMUSG00000003166	Dgcr2	DiGeorge syndrome critical region gene 2 [Source:MGI Symbol;Acc:MGI:892866]	retained_intron,processed_transcript,protein_coding	ENSMUSG00000003166	chr16:17839481-17894145	-	6638	0.0630377	0.14049	0.000166515	4764	4319	4263	3447	4028	3645	30.6896	30.7904	30.7174	28.498	29.1714	30.4792
ENSMUSG00000003178	Mical3	microtubule associated monooxygenase, calponin and LIM domain containing 3 [Source:MGI Symbol;Acc:MGI:2442733]	protein_coding	ENSMUSG00000003178	chr6:121007240-121081609	-	2893	0.0753144	0.233068	0.000166515	1274	1117	1102	933	1063	890	18.8312	18.2715	18.2196	17.6988	17.664	17.0759
ENSMUSG00000003184	Irf3	interferon regulatory factor 3 [Source:MGI Symbol;Acc:MGI:1859179]	retained_intron,processed_transcript,protein_coding	ENSMUSG00000003184	chr7:44997647-45002848	+	3187	-0.0183109	0.82299	0.000166515	632	590	564	488	560	526	8.47991	8.7607	8.46454	8.40326	8.44715	9.16108
ENSMUSG00000003190	Bcl2l12	BCL2-like 12 (proline rich) [Source:MGI Symbol;Acc:MGI:1922986]	retained_intron,processed_transcript,protein_coding	ENSMUSG00000003190	chr7:44991221-44998712	-	1976	-0.0859163	0.633788	0.000166515	122	104	104	87	102	115	2.64015	2.49067	2.5174	2.41625	2.48152	3.23038
ENSMUSG00000003198	Zfp959	zinc finger protein 959 [Source:MGI Symbol;Acc:MGI:2385058]	protein_coding	ENSMUSG00000003198	chr17:55892183-55898584	+	1620	-0.101252	0.45839	0.000166515	197	172	195	175	179	172	5.20005	5.02438	5.7574	5.92834	5.31181	5.89327
ENSMUSG00000003199	Mpnd	MPN domain containing [Source:MGI Symbol;Acc:MGI:1915297]	retained_intron,protein_coding	ENSMUSG00000003199	chr17:56005710-56016790	+	2305	0.0611447	0.246415	0.000166515	2393	2098	2116	1698	1973	1837	44.3944	43.0728	43.9088	40.4275	41.1491	44.2366
ENSMUSG00000003200	Sh3gl1	SH3-domain GRB2-like 1 [Source:MGI Symbol;Acc:MGI:700010]	protein_coding	ENSMUSG00000003200	chr17:56016752-56036637	-	2072	0.0858591	0.238802	0.000166515	1011	857	854	666	816	749	20.865	19.5731	19.714	17.6398	18.9324	20.0648
ENSMUSG00000003208	Ccdc94	coiled-coil domain containing 94 [Source:MGI Symbol;Acc:MGI:1920136]	protein_coding	ENSMUSG00000003208	chr17:55959186-55967949	+	1311	-0.000527732	0.996662	0.000166515	257	221	239	181	222	221	8.38276	7.97735	8.7197	7.5768	8.14057	9.35691
ENSMUSG00000003226	Ranbp2	RAN binding protein 2 [Source:MGI Symbol;Acc:MGI:894323]	protein_coding	ENSMUSG00000003226	chr10:58446851-58494155	+	9477	-0.0725652	0.0713422	0.000166515	8869	8373	8121	7647	8435	7150	40.0184	41.8099	40.9869	44.2823	42.7877	41.8773
ENSMUSG00000003227	Edar	ectodysplasin-A receptor [Source:MGI Symbol;Acc:MGI:1343498]	protein_coding	ENSMUSG00000003227	chr10:58600788-58675654	-	3637	0.306685	0.28182	0.000166515	60	52	42	45	37	26	0.705447	0.676595	0.552348	0.679015	0.489061	0.396801
ENSMUSG00000003228	Grk5	G protein-coupled receptor kinase 5 [Source:MGI Symbol;Acc:MGI:109161]	protein_coding	ENSMUSG00000003228	chr19:60889748-61092553	+	3165	0.0358713	0.757698	0.000166515	287	255	257	210	254	215	3.87761	3.81272	3.88388	3.64129	3.85802	3.77058
ENSMUSG00000003233	Dvl3	dishevelled 3, dsh homolog (Drosophila) [Source:MGI Symbol;Acc:MGI:108100]	retained_intron,protein_coding	ENSMUSG00000003233	chr16:20516981-20532520	+	4899	0.10785	0.331798	0.000166515	371	306	319	232	319	255	3.23834	2.95585	3.11451	2.59891	3.13031	2.88919
ENSMUSG00000003234	Abcf3	ATP-binding cassette, sub-family F (GCN20), member 3 [Source:MGI Symbol;Acc:MGI:1351656]	retained_intron,protein_coding	ENSMUSG00000003234	chr16:20548576-20561379	+	3557	0.0390392	0.483005	0.000166515	1837	1655	1573	1393	1560	1337	22.0842	22.0183	21.152	21.492	21.0836	20.8637
ENSMUSG00000003235	Eif2b5	eukaryotic translation initiation factor 2B, subunit 5 epsilon [Source:MGI Symbol;Acc:MGI:2446176]	protein_coding	ENSMUSG00000003235	chr16:20498816-20509955	+	3209	0.00356025	0.944409	0.000166515	2755	2504	2676	2172	2455	2264	36.712	36.9261	39.8862	37.145	36.7778	39.1606
ENSMUSG00000003273	Car11	carbonic anhydrase 11 [Source:MGI Symbol;Acc:MGI:1336193]	retained_intron,protein_coding	ENSMUSG00000003273	chr7:45699842-45704682	+	1926	0.102228	0.278627	0.000166515	481	476	429	339	424	363	10.6794	11.6955	10.6539	9.65947	10.5831	10.4615
ENSMUSG00000003279	Dlgap1	discs, large (Drosophila) homolog-associated protein 1 [Source:MGI Symbol;Acc:MGI:1346065]	retained_intron,protein_coding	ENSMUSG00000003279	chr17:69969072-70821413	+	16992	-0.0368885	0.640343	0.000166515	821	830	709	663	810	640	2.06612	2.31155	1.99576	2.14131	2.29163	2.09064
ENSMUSG00000003282	Plag1	pleiomorphic adenoma gene 1 [Source:MGI Symbol;Acc:MGI:1891916]	retained_intron,nonsense_mediated_decay,protein_coding	ENSMUSG00000003282	chr4:3900995-3938423	-	8487	0.0178881	0.852312	0.000166515	472	386	427	359	386	358	2.37818	2.1523	2.40647	2.3214	2.18644	2.34138
ENSMUSG00000003299	Mrpl4	mitochondrial ribosomal protein L4 [Source:MGI Symbol;Acc:MGI:2137210]	protein_coding	ENSMUSG00000003299	chr9:21002736-21008835	+	1285	-0.112884	0.241008	0.000166515	431	360	374	349	399	348	14.3427	13.2577	13.9211	14.905	14.9271	15.0321
ENSMUSG00000003308	Keap1	kelch-like ECH-associated protein 1 [Source:MGI Symbol;Acc:MGI:1858732]	processed_transcript,protein_coding	ENSMUSG00000003308	chr9:21229729-21239332	-	4470	0.0344211	0.58909	0.000166515	1362	1121	1216	987	1165	992	13.0294	11.8677	13.0117	12.1177	12.5292	12.3182
ENSMUSG00000003316	Glg1	golgi apparatus protein 1 [Source:MGI Symbol;Acc:MGI:104967]	nonsense_mediated_decay,protein_coding	ENSMUSG00000003316	chr8:111154420-111259216	-	7090	0.0154324	0.701737	0.000166515	5633	5160	4967	4366	4913	4292	33.9743	34.4407	33.5085	33.7946	33.3123	33.6013
ENSMUSG00000003341	Atp8b3	ATPase, class I, type 8B, member 3 [Source:MGI Symbol;Acc:MGI:1914581]	protein_coding	ENSMUSG00000003341	chr10:80519584-80539124	-	4411	-0.0085026	0.974871	0.000166515	52	41	50	35	43	47	0.504107	0.439861	0.542175	0.435453	0.468636	0.591431
ENSMUSG00000003344	Btbd2	BTB (POZ) domain containing 2 [Source:MGI Symbol;Acc:MGI:1933831]	retained_intron,protein_coding	ENSMUSG00000003344	chr10:80642616-80657071	-	3586	0.105645	0.0999757	0.000166515	1507	1307	1326	1011	1186	1148	17.9705	17.2478	17.6864	15.4722	15.8993	17.7695
ENSMUSG00000003345	Csnk1g2	casein kinase 1, gamma 2 [Source:MGI Symbol;Acc:MGI:1920014]	protein_coding	ENSMUSG00000003345	chr10:80622779-80640771	+	2511	-0.0175616	0.768159	0.000166515	1506	1271	1352	1141	1336	1161	25.6469	23.9534	25.7535	24.9373	25.5779	25.6642
ENSMUSG00000003346	Abhd17a	abhydrolase domain containing 17A [Source:MGI Symbol;Acc:MGI:106388]	protein_coding	ENSMUSG00000003346	chr10:80583648-80590341	-	1473	0.0401426	0.572153	0.000166515	947	832	890	712	796	750	27.4918	26.7294	28.8997	26.5269	25.9785	28.2619
ENSMUSG00000003348	Mob3a	MOB kinase activator 3A [Source:MGI Symbol;Acc:MGI:3050117]	protein_coding	ENSMUSG00000003348	chr10:80685255-80701820	-	2644	-0.0503827	0.409527	0.000166515	1257	1169	1173	1046	1154	1044	20.3297	20.9229	21.2199	21.711	20.9821	21.917
ENSMUSG00000003352	Cacnb3	calcium channel, voltage-dependent, beta 3 subunit [Source:MGI Symbol;Acc:MGI:103307]	protein_coding	ENSMUSG00000003352	chr15:98632219-98644530	+	3120	0.0914541	0.134469	0.000166515	3663	2885	2802	2355	2720	2536	50.2041	43.7583	42.9556	41.4235	41.9101	45.1167
ENSMUSG00000003354	Ccdc65	coiled-coil domain containing 65 [Source:MGI Symbol;Acc:MGI:2146001]	protein_coding	ENSMUSG00000003354	chr15:98708206-98723326	+	1890	0.0666566	0.754283	0.000166515	101	82	65	63	81	62	2.28516	2.05315	1.64497	1.82932	2.06029	1.82084
ENSMUSG00000003360	Ddx23	DEAD (Asp-Glu-Ala-Asp) box polypeptide 23 [Source:MGI Symbol;Acc:MGI:1921601]	retained_intron,protein_coding	ENSMUSG00000003360	chr15:98645133-98662889	-	5452	-0.00398533	0.934871	0.000166515	2849	2466	2489	2206	2419	2178	22.3457	21.4046	21.8361	22.2055	21.3297	22.1741
ENSMUSG00000003363	Pld3	phospholipase D family, member 3 [Source:MGI Symbol;Acc:MGI:1333782]	nonsense_mediated_decay,retained_intron,processed_transcript,protein_coding	ENSMUSG00000003363	chr7:27531999-27553218	-	2924	0.00164088	0.977434	0.000166515	2083	1902	1717	1510	1822	1625	30.4627	30.7824	28.0866	28.3406	29.9554	30.8474
ENSMUSG00000003380	Rabac1	Rab acceptor 1 (prenylated) [Source:MGI Symbol;Acc:MGI:1201692]	protein_coding	ENSMUSG00000003380	chr7:24969749-24972728	-	875	0.0207984	0.778381	0.000166515	971	833	973	759	852	772	47.4534	45.0512	53.1877	47.604	46.8097	48.9725
ENSMUSG00000003382	Etv3	ets variant 3 [Source:MGI Symbol;Acc:MGI:1350926]	retained_intron,protein_coding	ENSMUSG00000003382	chr3:87525406-87540156	+	10274	0.0304975	0.690357	0.000166515	758	672	708	577	642	602	3.1549	3.09527	3.2961	3.0821	3.004	3.25237
ENSMUSG00000003402	Prkcsh	protein kinase C substrate 80K-H [Source:MGI Symbol;Acc:MGI:107877]	protein_coding	ENSMUSG00000003402	chr9:22003034-22014219	+	2013	0.0399563	0.446923	0.000166515	2322	1966	2041	1683	1932	1739	49.3259	46.2177	48.496	45.8828	46.1389	47.9511
ENSMUSG00000003410	Elavl3	ELAV (embryonic lethal, abnormal vision, Drosophila)-like 3 (Hu antigen C) [Source:MGI Symbol;Acc:MGI:109157]	protein_coding	ENSMUSG00000003410	chr9:22015004-22052023	-	5027	0.0521705	0.309557	0.000166515	7329	6389	5813	4962	6039	5380	62.3437	60.1441	55.3093	54.1699	57.7511	59.4041
ENSMUSG00000003411	Rab3b	RAB3B, member RAS oncogene family [Source:MGI Symbol;Acc:MGI:1917158]	processed_transcript,protein_coding	ENSMUSG00000003411	chr4:108879062-108943324	+	3524	0.0201065	0.802337	0.000166515	739	687	611	531	646	572	8.96737	9.2255	8.293	8.2693	8.81254	9.00955
ENSMUSG00000003418	St8sia6	ST8 alpha-N-acetyl-neuraminide alpha-2,8-sialyltransferase 6 [Source:MGI Symbol;Acc:MGI:2386797]	processed_transcript,protein_coding	ENSMUSG00000003418	chr2:13651019-13793808	-	7409	0.251761	0.33685	0.000166515	56	55	49	38	42	37	0.32321	0.351295	0.316332	0.281471	0.272517	0.277195
ENSMUSG00000003420	Fcgrt	Fc receptor, IgG, alpha chain transporter [Source:MGI Symbol;Acc:MGI:103017]	protein_coding	ENSMUSG00000003420	chr7:45092992-45103822	-	1738	-0.256418	0.359188	0.000166515	199	205	311	198	273	278	4.89621	5.58178	8.55888	6.25209	7.55122	8.87847
ENSMUSG00000003421	Nosip	nitric oxide synthase interacting protein [Source:MGI Symbol;Acc:MGI:1913644]	retained_intron,processed_transcript,protein_coding	ENSMUSG00000003421	chr7:45062428-45078503	+	2920	-0.0284633	0.719048	0.000166515	680	645	659	589	637	537	9.95824	10.4531	10.7947	11.0699	10.4872	10.2079
ENSMUSG00000003423	Pih1d1	PIH1 domain containing 1 [Source:MGI Symbol;Acc:MGI:1916095]	retained_intron,processed_transcript,protein_coding	ENSMUSG00000003423	chr7:45154302-45160069	+	2024	0.0153489	0.837813	0.000166515	1013	937	851	725	847	837	21.4021	21.9078	20.1106	19.6579	20.1176	22.954
ENSMUSG00000003429	Rps11	ribosomal protein S11 [Source:MGI Symbol;Acc:MGI:1351329]	protein_coding	ENSMUSG00000003429	chr7:45122387-45124389	-	602	0.0126007	0.805236	0.000166515	3396	2973	2744	2501	2882	2474	241.228	233.705	218.019	227.996	230.145	228.111
ENSMUSG00000003435	Supt5	suppressor of Ty 5 [Source:MGI Symbol;Acc:MGI:1202400]	protein_coding	ENSMUSG00000003435	chr7:28314897-28338719	-	3509	0.0293343	0.516674	0.000166515	3693	3316	3259	2869	3172	2715	45.0041	44.7198	44.423	44.8701	43.4564	42.9467
ENSMUSG00000003436	Dll3	delta-like 3 (Drosophila) [Source:MGI Symbol;Acc:MGI:1096877]	retained_intron,processed_transcript,protein_coding	ENSMUSG00000003436	chr7:28293552-28302238	-	2850	0.104198	0.489399	0.000166515	251	173	185	184	162	144	3.76604	2.87257	3.1048	3.5431	2.73259	2.80453
ENSMUSG00000003437	Paf1	Paf1, RNA polymerase II associated factor, homolog (S. cerevisiae) [Source:MGI Symbol;Acc:MGI:1923988]	retained_intron,processed_transcript,protein_coding	ENSMUSG00000003437	chr7:28392950-28399388	+	3438	0.0866376	0.119817	0.000166515	2004	1865	1757	1404	1745	1470	24.9258	25.6709	24.444	22.4115	24.4002	23.7331
ENSMUSG00000003438	Timm50	translocase of inner mitochondrial membrane 50 [Source:MGI Symbol;Acc:MGI:1913775]	retained_intron,processed_transcript,protein_coding	ENSMUSG00000003438	chr7:28305515-28312072	-	2684	-0.0168482	0.822771	0.000166515	908	725	778	678	750	691	14.4664	12.7828	13.8645	13.863	13.4333	14.2902
ENSMUSG00000003444	Med29	mediator complex subunit 29 [Source:MGI Symbol;Acc:MGI:1914474]	protein_coding	ENSMUSG00000003444	chr7:28386145-28392708	-	1281	0.0536295	0.726848	0.000166515	176	155	143	134	128	134	5.87516	5.726	5.33941	5.74071	4.80358	5.80629
ENSMUSG00000003452	Bicd1	bicaudal D homolog 1 (Drosophila) [Source:MGI Symbol;Acc:MGI:1101760]	nonsense_mediated_decay,retained_intron,protein_coding	ENSMUSG00000003452	chr6:149408983-149563329	+	13747	-0.0317848	0.477089	0.000166515	4114	3922	3786	3427	3860	3245	12.7971	13.5011	13.1728	13.6809	13.4984	13.1024
ENSMUSG00000003458	Ncstn	nicastrin [Source:MGI Symbol;Acc:MGI:1891700]	retained_intron,nonsense_mediated_decay,protein_coding	ENSMUSG00000003458	chr1:172066012-172082795	-	3975	0.0351527	0.533173	0.000166515	1653	1452	1496	1254	1437	1219	17.7825	17.2862	18.0012	17.3129	17.379	17.022
ENSMUSG00000003464	Pex19	peroxisomal biogenesis factor 19 [Source:MGI Symbol;Acc:MGI:1334458]	retained_intron,protein_coding	ENSMUSG00000003464	chr1:172126754-172136493	+	3815	-0.0363451	0.500581	0.000166515	2477	2159	2126	1903	2099	2021	27.7644	26.781	26.6548	27.375	26.4498	29.4046
ENSMUSG00000003500	Impdh1	inosine 5'-phosphate dehydrogenase 1 [Source:MGI Symbol;Acc:MGI:96567]	retained_intron,protein_coding	ENSMUSG00000003500	chr6:29200433-29216364	-	3294	0.0365238	0.711198	0.000166515	514	424	459	342	420	422	6.67261	6.09132	6.66493	5.69787	6.12957	7.11102
ENSMUSG00000003518	Dusp3	dual specificity phosphatase 3 (vaccinia virus phosphatase VH1-related) [Source:MGI Symbol;Acc:MGI:1919599]	protein_coding	ENSMUSG00000003518	chr11:101971142-101987013	-	4682	-0.187474	0.0365642	0.000166515	510	502	445	431	548	468	4.65795	5.07389	4.54606	5.05191	5.6267	5.54827
ENSMUSG00000003526	Prodh	proline dehydrogenase [Source:MGI Symbol;Acc:MGI:97770]	nonsense_mediated_decay,processed_transcript,protein_coding	ENSMUSG00000003526	chr16:18060356-18090203	-	3461	0.0914061	0.697623	0.000166515	76	67	53	47	60	53	0.939006	0.916098	0.732455	0.745257	0.833401	0.849997
ENSMUSG00000003527	Dgcr14	DiGeorge syndrome critical region gene 14 [Source:MGI Symbol;Acc:MGI:107854]	protein_coding	ENSMUSG00000003527	chr16:17900710-17911348	-	2819	0.0711126	0.317948	0.000166515	1027	914	840	755	818	728	15.5787	15.3433	14.2525	14.6981	13.9496	14.3344
ENSMUSG00000003528	Slc25a1	solute carrier family 25 (mitochondrial carrier, citrate transporter), member 1 [Source:MGI Symbol;Acc:MGI:1345283]	retained_intron,protein_coding	ENSMUSG00000003528	chr16:17925210-17928219	-	2176	-0.0267273	0.642013	0.000166515	1581	1423	1357	1213	1416	1238	31.0692	30.9467	29.8282	30.5923	31.283	31.5795
ENSMUSG00000003531	Dgcr6	DiGeorge syndrome critical region gene 6 [Source:MGI Symbol;Acc:MGI:1202877]	processed_transcript,protein_coding	ENSMUSG00000003531	chr16:18052859-18071632	+	2985	0.0107745	0.872535	0.000166515	1063	959	950	858	910	798	15.2281	15.2035	15.2225	15.7744	14.6555	14.8389
ENSMUSG00000003534	Ddr1	discoidin domain receptor family, member 1 [Source:MGI Symbol;Acc:MGI:99216]	nonsense_mediated_decay,protein_coding	ENSMUSG00000003534	chr17:35681566-35704621	-	4774	0.0574179	0.396022	0.000166515	2269	1699	1904	1530	1711	1652	20.324	16.8415	19.0762	17.5881	17.2295	19.2075
ENSMUSG00000003546	Klc4	kinesin light chain 4 [Source:MGI Symbol;Acc:MGI:1922014]	protein_coding	ENSMUSG00000003546	chr17:46630630-46645144	-	2322	0.148811	0.0362424	0.000166515	1132	944	971	732	844	812	20.8469	19.2388	20.0015	17.3005	17.4737	19.4105
ENSMUSG00000003549	Ercc1	excision repair cross-complementing rodent repair deficiency, complementation group 1 [Source:MGI Symbol;Acc:MGI:95412]	nonsense_mediated_decay,retained_intron,processed_transcript,protein_coding	ENSMUSG00000003549	chr7:19344777-19356524	+	3111	0.0682624	0.445025	0.000166515	604	489	536	402	498	452	8.3022	7.43837	8.24083	7.09147	7.69544	8.06457
ENSMUSG00000003559	As3mt	arsenic (+3 oxidation state) methyltransferase [Source:MGI Symbol;Acc:MGI:1929882]	protein_coding	ENSMUSG00000003559	chr19:46707442-46741095	+	1751	-0.0741666	0.389611	0.000166515	594	639	572	518	632	510	14.5063	17.2697	15.6249	16.2351	17.3514	16.1669
ENSMUSG00000003573	Homer3	homer homolog 3 (Drosophila) [Source:MGI Symbol;Acc:MGI:1347359]	retained_intron,protein_coding	ENSMUSG00000003573	chr8:70282826-70294361	+	3440	-0.100973	0.241148	0.000166515	560	483	482	447	505	470	6.96123	6.64443	6.70186	7.13114	7.05728	7.58372
ENSMUSG00000003575	Crtc1	CREB regulated transcription coactivator 1 [Source:MGI Symbol;Acc:MGI:2142523]	retained_intron,processed_transcript,protein_coding	ENSMUSG00000003575	chr8:70382354-70439579	-	11182	0.137191	0.118895	0.000166515	546	498	498	398	432	390	2.088	2.10755	2.13018	1.95332	1.85724	1.93592
ENSMUSG00000003585	Sec14l2	SEC14-like 2 (S. cerevisiae) [Source:MGI Symbol;Acc:MGI:1915065]	processed_transcript,protein_coding	ENSMUSG00000003585	chr11:4097038-4123415	-	3505	0.0116463	0.955808	0.000166515	89	72	72	60	74	67	1.08582	0.972106	0.982542	0.939449	1.01496	1.06104
ENSMUSG00000003604	Aven	apoptosis, caspase activation inhibitor [Source:MGI Symbol;Acc:MGI:1921518]	processed_transcript,protein_coding	ENSMUSG00000003604	chr2:112492963-112634573	+	5001	-0.00492622	0.974923	0.000166515	145	145	132	118	135	116	1.23985	1.37208	1.26248	1.2949	1.29772	1.28749
ENSMUSG00000003617	Cp	ceruloplasmin [Source:MGI Symbol;Acc:MGI:88476]	nonsense_mediated_decay,retained_intron,protein_coding	ENSMUSG00000003617	chr3:19957053-20009145	+	9566	-0.117336	0.168189	0.000166515	638	705	698	607	698	628	2.85198	3.48761	3.49005	3.48232	3.50776	3.64395
ENSMUSG00000003623	Crot	carnitine O-octanoyltransferase [Source:MGI Symbol;Acc:MGI:1921364]	retained_intron,processed_transcript,protein_coding	ENSMUSG00000003623	chr5:8966032-8997324	-	5456	-0.0236788	0.788565	0.000166515	539	533	577	461	528	473	4.22446	4.62298	5.05834	4.63699	4.65226	4.81205
ENSMUSG00000003644	Rps6ka1	ribosomal protein S6 kinase polypeptide 1 [Source:MGI Symbol;Acc:MGI:104558]	retained_intron,processed_transcript,protein_coding	ENSMUSG00000003644	chr4:133847289-133887797	-	4258	0.0788752	0.434184	0.000166515	513	444	381	330	402	369	5.15191	4.93454	4.27982	4.25322	4.53863	4.81021
ENSMUSG00000003657	Calb2	calbindin 2 [Source:MGI Symbol;Acc:MGI:101914]	protein_coding	ENSMUSG00000003657	chr8:110142538-110168206	-	1430	0.0107983	0.873298	0.000166515	1289	1368	1215	1060	1253	1042	38.5455	45.2709	40.6393	40.6799	42.123	40.4459
ENSMUSG00000003660	Snrnp200	small nuclear ribonucleoprotein 200 (U5) [Source:MGI Symbol;Acc:MGI:2444401]	retained_intron,processed_transcript,protein_coding	ENSMUSG00000003660	chr2:127208385-127240451	+	7819	-0.017837	0.680128	0.000166515	9567	8450	8257	7759	8259	7106	52.3216	51.1416	50.51	54.4584	50.7786	50.4449
ENSMUSG00000003662	Ciao1	cytosolic iron-sulfur protein assembly 1 [Source:MGI Symbol;Acc:MGI:1346998]	nonsense_mediated_decay,retained_intron,protein_coding	ENSMUSG00000003662	chr2:127240937-127247816	-	3197	-0.0210198	0.733678	0.000166515	1252	1139	1188	999	1137	1026	16.7463	16.8597	17.7738	17.1488	17.0971	17.8134
ENSMUSG00000003680	Taf6l	TAF6-like RNA polymerase II, p300/CBP-associated factor (PCAF)-associated factor [Source:MGI Symbol;Acc:MGI:2444957]	retained_intron,processed_transcript,protein_coding	ENSMUSG00000003680	chr19:8774353-8786417	-	5150	0.0762147	0.417588	0.000166515	480	458	432	337	414	381	3.98557	4.2085	4.0122	3.59114	3.86454	4.1064
ENSMUSG00000003721	Insig2	insulin induced gene 2 [Source:MGI Symbol;Acc:MGI:1920249]	retained_intron,protein_coding	ENSMUSG00000003721	chr1:121304352-121332589	-	3473	-0.0237843	0.803201	0.000166515	510	505	580	464	488	461	6.27945	6.88106	7.98785	7.33201	6.75491	7.36782
ENSMUSG00000003731	Kpna6	karyopherin (importin) alpha 6 [Source:MGI Symbol;Acc:MGI:1100836]	retained_intron,protein_coding	ENSMUSG00000003731	chr4:129643979-129672767	-	6729	-0.0246554	0.64809	0.000166515	2266	2033	2006	1875	1943	1756	14.4001	14.2974	14.2589	15.2919	13.8812	14.485
ENSMUSG00000003746	Man1a	mannosidase 1, alpha [Source:MGI Symbol;Acc:MGI:104677]	retained_intron,protein_coding	ENSMUSG00000003746	chr10:53904787-54075796	-	9058	-0.0758746	0.48343	0.000166515	324	298	290	253	305	279	1.52957	1.55687	1.53134	1.53284	1.61872	1.70968
ENSMUSG00000003752	Itpkc	inositol 1,4,5-trisphosphate 3-kinase C [Source:MGI Symbol;Acc:MGI:2442554]	retained_intron,processed_transcript,protein_coding	ENSMUSG00000003752	chr7:27207171-27228628	-	3644	0.0773844	0.478795	0.000166515	372	335	351	248	314	311	4.36537	4.35046	4.60718	3.73494	4.14243	4.73724
ENSMUSG00000003762	Adck4	aarF domain containing kinase 4 [Source:MGI Symbol;Acc:MGI:1924139]	nonsense_mediated_decay,processed_transcript,protein_coding	ENSMUSG00000003762	chr7:27233022-27262252	+	3175	0.0737298	0.391321	0.000166515	582	576	557	424	537	461	7.83855	8.58515	8.39108	7.32879	8.13083	8.05935
ENSMUSG00000003778	Brd8	bromodomain containing 8 [Source:MGI Symbol;Acc:MGI:1925906]	retained_intron,processed_transcript,protein_coding	ENSMUSG00000003778	chr18:34598614-34624601	-	10633	0.0844645	0.0425451	0.000166515	5312	4989	4980	3922	4676	3970	21.3628	22.2038	22.4016	20.2424	21.1409	20.7242
ENSMUSG00000003779	Kif20a	kinesin family member 20A [Source:MGI Symbol;Acc:MGI:1201682]	protein_coding	ENSMUSG00000003779	chr18:34624623-34633265	+	3796	-0.161674	0.0726118	0.000166515	613	473	470	489	543	479	6.90543	5.89663	5.92213	7.06956	6.87667	7.0041
ENSMUSG00000003808	Farsa	phenylalanyl-tRNA synthetase, alpha subunit [Source:MGI Symbol;Acc:MGI:1913840]	nonsense_mediated_decay,retained_intron,protein_coding	ENSMUSG00000003808	chr8:84856988-84869257	+	4538	0.127161	0.0217482	0.000166515	1738	1619	1585	1237	1434	1270	16.3773	16.8831	16.706	14.9594	15.1911	15.534
ENSMUSG00000003809	Gcdh	glutaryl-Coenzyme A dehydrogenase [Source:MGI Symbol;Acc:MGI:104541]	retained_intron,protein_coding	ENSMUSG00000003809	chr8:84886392-84893921	-	2754	0.0869307	0.30231	0.000166515	599	589	597	482	518	464	9.30078	10.1209	10.3685	9.60491	9.04212	9.35184
ENSMUSG00000003810	Mast2	microtubule associated serine/threonine kinase 2 [Source:MGI Symbol;Acc:MGI:894676]	processed_transcript,protein_coding	ENSMUSG00000003810	chr4:116306761-116464183	-	7645	0.0172662	0.732788	0.000166515	3861	3387	3108	2863	3204	2826	21.5963	20.9656	19.4451	20.552	20.1474	20.5181
ENSMUSG00000003812	Dnase2a	deoxyribonuclease II alpha [Source:MGI Symbol;Acc:MGI:1329019]	retained_intron,processed_transcript,protein_coding	ENSMUSG00000003812	chr8:84908559-84922915	+	5389	0.229817	0.362368	0.000166515	59	64	53	37	50	44	0.468166	0.562006	0.470407	0.376794	0.446032	0.453198
ENSMUSG00000003813	Rad23a	RAD23a homolog (S. cerevisiae) [Source:MGI Symbol;Acc:MGI:105126]	retained_intron,protein_coding	ENSMUSG00000003813	chr8:84834018-84840665	-	2577	0.0634545	0.394647	0.000166515	874	777	835	627	800	649	14.5029	14.2684	15.4981	13.3525	14.9238	13.9789
ENSMUSG00000003814	Calr	calreticulin [Source:MGI Symbol;Acc:MGI:88252]	retained_intron,protein_coding	ENSMUSG00000003814	chr8:84841849-84846934	-	2880	0.0256281	0.525107	0.000166515	12463	10650	10488	9296	10254	9128	185.049	174.995	174.183	177.139	171.161	175.924
ENSMUSG00000003824	Syce2	synaptonemal complex central element protein 2 [Source:MGI Symbol;Acc:MGI:1919096]	retained_intron,nonsense_mediated_decay,protein_coding	ENSMUSG00000003824	chr8:84872110-84888221	+	1968	-0.0388034	0.847643	0.000166515	118	93	71	76	101	75	2.56397	2.23628	1.7256	2.11933	2.46718	2.11534
ENSMUSG00000003847	Nfat5	nuclear factor of activated T cells 5 [Source:MGI Symbol;Acc:MGI:1859333]	retained_intron,nonsense_mediated_decay,protein_coding	ENSMUSG00000003847	chr8:107293469-107379517	+	18378	-0.052769	0.358568	0.000166515	1591	1447	1422	1327	1415	1281	3.70193	3.72597	3.7009	3.96262	3.70137	3.86896
ENSMUSG00000003848	Nob1	NIN1/RPN12 binding protein 1 homolog (S. cerevisiae) [Source:MGI Symbol;Acc:MGI:1914869]	nonsense_mediated_decay,retained_intron,processed_transcript,protein_coding	ENSMUSG00000003848	chr8:107412485-107425051	-	3486	-0.0628726	0.499569	0.000166515	509	408	444	407	433	395	6.24377	5.53862	6.09203	6.40733	5.97124	6.28945
ENSMUSG00000003849	Nqo1	NAD(P)H dehydrogenase, quinone 1 [Source:MGI Symbol;Acc:MGI:103187]	protein_coding	ENSMUSG00000003849	chr8:107388224-107403206	-	1553	-0.0823625	0.744441	0.000166515	53	47	55	42	52	49	1.45935	1.43217	1.69394	1.48418	1.60967	1.75133
ENSMUSG00000003863	Ppfia3	protein tyrosine phosphatase, receptor type, f polypeptide (PTPRF), interacting protein (liprin), alpha 3 [Source:MGI Symbol;Acc:MGI:1924037]	retained_intron,processed_transcript,protein_coding	ENSMUSG00000003863	chr7:45339125-45367019	-	5293	0.125345	0.0880906	0.000166515	1199	982	939	754	956	780	9.68665	8.77968	8.48536	7.81771	8.68281	8.17967
ENSMUSG00000003865	Gys1	glycogen synthase 1, muscle [Source:MGI Symbol;Acc:MGI:101805]	retained_intron,processed_transcript,protein_coding	ENSMUSG00000003865	chr7:45434843-45456619	+	4789	0.0841957	0.32893	0.000166515	603	572	528	419	511	469	5.3843	5.65223	5.27346	4.80153	5.12956	5.43589
ENSMUSG00000003868	Ruvbl2	RuvB-like protein 2 [Source:MGI Symbol;Acc:MGI:1342299]	protein_coding	ENSMUSG00000003868	chr7:45421851-45438096	-	2573	0.0150935	0.795322	0.000166515	1962	1672	1882	1525	1690	1534	32.6074	30.7514	34.9854	32.5267	31.5756	33.0924
ENSMUSG00000003873	Bax	BCL2-associated X protein [Source:MGI Symbol;Acc:MGI:99702]	protein_coding	ENSMUSG00000003873	chr7:45461694-45466898	-	869	0.0324632	0.64208	0.000166515	1046	862	942	772	900	754	51.4717	46.9414	51.8487	48.7537	49.7883	48.1609
ENSMUSG00000003923	Tfam	transcription factor A, mitochondrial [Source:MGI Symbol;Acc:MGI:107810]	processed_transcript,protein_coding	ENSMUSG00000003923	chr10:71225463-71238280	-	4438	-0.057412	0.373704	0.000166515	1313	1244	1340	1172	1268	1094	12.6513	13.2648	14.4419	14.4927	13.7352	13.6827
ENSMUSG00000003929	Zfp81	zinc finger protein 81 [Source:MGI Symbol;Acc:MGI:1890752]	protein_coding	ENSMUSG00000003929	chr17:33329341-33358878	-	6639	-0.0937512	0.0660264	0.000166515	2567	2542	2498	2223	2625	2235	16.5341	18.1193	17.9968	18.3758	19.0078	18.6861
ENSMUSG00000003934	Efnb3	ephrin B3 [Source:MGI Symbol;Acc:MGI:109196]	protein_coding	ENSMUSG00000003934	chr11:69554091-69560205	-	3183	0.0628378	0.177036	0.000166515	4754	4183	3948	3317	3947	3469	63.8674	62.1899	59.3263	57.1898	59.6122	60.4938
ENSMUSG00000003948	Mmd	monocyte to macrophage differentiation-associated [Source:MGI Symbol;Acc:MGI:1914718]	processed_transcript,protein_coding	ENSMUSG00000003948	chr11:90187683-90278589	+	5386	-0.0106679	0.829966	0.000166515	2442	2273	2258	1929	2187	1999	19.3881	19.9711	20.0523	19.6551	19.5203	20.6011
ENSMUSG00000003949	Hlf	hepatic leukemia factor [Source:MGI Symbol;Acc:MGI:96108]	processed_transcript,protein_coding	ENSMUSG00000003949	chr11:90336535-90390895	-	6681	-0.149279	0.404332	0.000166515	107	94	109	99	102	98	0.684855	0.665818	0.780354	0.813212	0.733944	0.814193
ENSMUSG00000003955	Fam162a	family with sequence similarity 162, member A [Source:MGI Symbol;Acc:MGI:1917436]	protein_coding	ENSMUSG00000003955	chr16:36043843-36071515	-	635	-0.0767257	0.428387	0.000166515	454	378	372	360	388	355	30.573	28.17	28.0205	31.1128	29.3739	31.0311
ENSMUSG00000003970	Rpl8	ribosomal protein L8 [Source:MGI Symbol;Acc:MGI:1350927]	protein_coding	ENSMUSG00000003970	chr15:76904070-76906318	+	862	-0.0462777	0.209641	0.000166515	10336	9269	9561	8387	9386	8434	512.745	508.856	530.521	533.961	523.453	543.087
ENSMUSG00000003974	Grm3	glutamate receptor, metabotropic 3 [Source:MGI Symbol;Acc:MGI:1351340]	protein_coding	ENSMUSG00000003974	chr5:9485235-9725352	-	3536	0.00353441	0.962539	0.000166515	994	1028	867	819	932	762	12.0207	13.7578	11.7277	12.7111	12.6709	11.9615
ENSMUSG00000003992	Ssbp2	single-stranded DNA binding protein 2 [Source:MGI Symbol;Acc:MGI:1914220]	nonsense_mediated_decay,retained_intron,processed_transcript,protein_coding	ENSMUSG00000003992	chr13:91460282-91703429	+	7961	-0.027104	0.587867	0.000166515	3552	3509	3182	2837	3413	2855	19.0793	20.8586	19.1178	19.557	20.6098	19.9059
ENSMUSG00000004018	Fancl	Fanconi anemia, complementation group L [Source:MGI Symbol;Acc:MGI:1914280]	processed_transcript,protein_coding	ENSMUSG00000004018	chr11:26386134-26471876	+	3372	-0.0230607	0.841609	0.000166515	291	290	305	265	295	226	3.6903	4.06986	4.32632	4.31289	4.2057	3.72018
ENSMUSG00000004031	Brinp2	bone morphogenic protein/retinoic acid inducible neural-specific 2 [Source:MGI Symbol;Acc:MGI:2443333]	retained_intron,nonsense_mediated_decay,processed_transcript,protein_coding	ENSMUSG00000004031	chr1:158245270-158356260	-	4099	0.027698	0.656993	0.000166515	1493	1420	1255	1129	1314	1118	15.5754	16.3938	14.6444	15.1156	15.4107	15.1393
ENSMUSG00000004032	Gstm5	glutathione S-transferase, mu 5 [Source:MGI Symbol;Acc:MGI:1309466]	nonsense_mediated_decay,protein_coding	ENSMUSG00000004032	chr3:107895820-107898686	+	1278	0.0696246	0.277521	0.000166515	1835	1681	1451	1261	1525	1333	61.3991	62.2452	54.3054	54.1495	57.3645	57.8952
ENSMUSG00000004035	Gstm7	glutathione S-transferase, mu 7 [Source:MGI Symbol;Acc:MGI:1915562]	protein_coding	ENSMUSG00000004035	chr3:107926333-107931817	-	1601	0.0401298	0.571774	0.000166515	927	831	811	721	771	681	24.7597	24.5628	24.229	24.7146	23.1509	23.6102
ENSMUSG00000004040	Stat3	signal transducer and activator of transcription 3 [Source:MGI Symbol;Acc:MGI:103038]	retained_intron,processed_transcript,protein_coding	ENSMUSG00000004040	chr11:100885097-100939540	-	9527	-0.0290133	0.647376	0.000166515	1352	1132	1209	1010	1243	1030	6.06844	5.62289	6.06983	5.81802	6.27219	6.00101
ENSMUSG00000004043	Stat5a	signal transducer and activator of transcription 5A [Source:MGI Symbol;Acc:MGI:103036]	processed_transcript,protein_coding	ENSMUSG00000004043	chr11:100859350-100885169	+	7133	0.0898892	0.699436	0.000166515	71	60	63	46	63	50	0.42564	0.398059	0.422449	0.353912	0.424593	0.389082
ENSMUSG00000004044	Ptrf	polymerase I and transcript release factor [Source:MGI Symbol;Acc:MGI:1277968]	processed_transcript,protein_coding	ENSMUSG00000004044	chr11:100956732-100970887	-	3587	-0.171926	0.325187	0.000166515	531	487	597	443	536	604	6.33023	6.4249	7.96067	6.7777	7.18353	9.34649
ENSMUSG00000004054	Map3k11	mitogen-activated protein kinase kinase kinase 11 [Source:MGI Symbol;Acc:MGI:1346880]	protein_coding	ENSMUSG00000004054	chr19:5689130-5702862	+	3801	-0.0432429	0.658323	0.000166515	493	395	438	370	404	412	5.54633	4.91777	5.51166	5.34212	5.10961	6.01648
ENSMUSG00000004056	Akt2	thymoma viral proto-oncogene 2 [Source:MGI Symbol;Acc:MGI:104874]	retained_intron,processed_transcript,protein_coding	ENSMUSG00000004056	chr7:27591551-27640826	+	7131	0.0135838	0.864262	0.000166515	707	605	601	521	593	534	4.23961	4.01489	4.03116	4.00957	3.99769	4.15656
ENSMUSG00000004069	Dnaja3	DnaJ (Hsp40) homolog, subfamily A, member 3 [Source:MGI Symbol;Acc:MGI:1933786]	retained_intron,processed_transcript,protein_coding	ENSMUSG00000004069	chr16:4639988-4707695	+	3912	0.0641173	0.301185	0.000166515	1292	1128	1154	928	1101	948	14.1228	13.6452	14.1096	13.0184	13.5298	13.4509
ENSMUSG00000004070	Hmox2	heme oxygenase (decycling) 2 [Source:MGI Symbol;Acc:MGI:109373]	protein_coding	ENSMUSG00000004070	chr16:4726360-4766742	+	2217	0.0263156	0.687074	0.000166515	1294	1244	1095	995	1143	969	24.9589	26.5536	23.6241	24.6302	24.7848	24.2606
ENSMUSG00000004071	Cdip1	cell death inducing Trp53 target 1 [Source:MGI Symbol;Acc:MGI:1913876]	retained_intron,protein_coding	ENSMUSG00000004071	chr16:4750347-4790292	-	5746	-0.0353941	0.500448	0.000166515	2546	2310	2215	1911	2293	2103	18.9474	19.0246	18.438	18.2518	19.1842	20.315
ENSMUSG00000004085	Zak	sterile alpha motif and leucine zipper containing kinase AZK [Source:MGI Symbol;Acc:MGI:2443258]	retained_intron,protein_coding	ENSMUSG00000004085	chr2:72285636-72442610	+	10175	-0.147676	0.153622	0.000166515	423	320	363	329	376	359	1.77772	1.48828	1.70639	1.77448	1.77647	1.95841
ENSMUSG00000004096	Cwc15	CWC15 homolog (S. cerevisiae) [Source:MGI Symbol;Acc:MGI:1913320]	protein_coding	ENSMUSG00000004096	chr9:14500616-14510577	+	1111	0.0531305	0.332205	0.000166515	1990	1851	1706	1484	1705	1466	76.5941	78.8427	73.4465	73.3044	73.7759	73.2425
ENSMUSG00000004099	Dnmt1	DNA methyltransferase (cytosine-5) 1 [Source:MGI Symbol;Acc:MGI:94912]	protein_coding	ENSMUSG00000004099	chr9:20907205-20959888	-	6304	0.0801646	0.0604961	0.000166515	8529	7483	7073	5924	7045	6036	57.8547	56.1731	53.6653	51.5714	53.7241	53.1467
ENSMUSG00000004100	Ppan	peter pan homolog (Drosophila) [Source:MGI Symbol;Acc:MGI:2178445]	retained_intron,protein_coding	ENSMUSG00000004100	chr9:20888174-20892178	+	2504	0.0826663	0.412761	0.000166515	532	447	427	318	441	397	9.08518	8.44777	8.15643	6.96952	8.46659	8.80034
ENSMUSG00000004105	Angptl2	angiopoietin-like 2 [Source:MGI Symbol;Acc:MGI:1347002]	retained_intron,protein_coding	ENSMUSG00000004105	chr2:33216068-33247717	+	6286	-0.149038	0.189686	0.000166515	369	329	413	334	354	383	2.5102	2.4768	3.14255	2.91596	2.70728	3.38195
ENSMUSG00000004110	Cacna1e	calcium channel, voltage-dependent, R type, alpha 1E subunit [Source:MGI Symbol;Acc:MGI:106217]	retained_intron,protein_coding	ENSMUSG00000004110	chr1:154392518-154725920	-	12697	0.0168139	0.740316	0.000166515	4159	3716	3438	2967	3715	3063	14.007	13.8498	12.9512	12.8241	14.0657	13.3903
ENSMUSG00000004113	Cacna1b	calcium channel, voltage-dependent, N type, alpha 1B subunit [Source:MGI Symbol;Acc:MGI:88296]	nonsense_mediated_decay,protein_coding	ENSMUSG00000004113	chr2:24603886-24763152	-	9942	0.0944294	0.0555399	0.000166515	3238	2923	2792	2220	2747	2340	13.9271	13.9131	13.4322	12.2543	13.2828	13.0643
ENSMUSG00000004127	Trmt10a	tRNA methyltransferase 10A [Source:MGI Symbol;Acc:MGI:1920421]	retained_intron,protein_coding	ENSMUSG00000004127	chr3:138143447-138159821	+	7976	-0.106528	0.361314	0.000166515	272	236	247	223	263	222	1.45828	1.40022	1.48122	1.53437	1.58517	1.54494
ENSMUSG00000004151	Etv1	ets variant 1 [Source:MGI Symbol;Acc:MGI:99254]	retained_intron,processed_transcript,protein_coding	ENSMUSG00000004151	chr12:38779379-38868215	+	5889	-0.106412	0.500322	0.000166515	132	146	135	122	142	124	0.958493	1.17322	1.09647	1.13692	1.15918	1.16875
ENSMUSG00000004187	Kifc2	kinesin family member C2 [Source:MGI Symbol;Acc:MGI:109187]	protein_coding	ENSMUSG00000004187	chr15:76660640-76668196	+	3143	0.115283	0.208776	0.000166515	496	500	467	361	438	379	6.74829	7.52826	7.10688	6.30337	6.69937	6.69326
ENSMUSG00000004207	Psap	prosaposin [Source:MGI Symbol;Acc:MGI:97783]	protein_coding	ENSMUSG00000004207	chr10:60277626-60302597	+	2744	0.0265694	0.512371	0.000166515	9851	8733	8737	7141	8476	7724	153.516	150.608	152.295	142.819	148.495	156.243
ENSMUSG00000004221	Ikbkg	inhibitor of kappaB kinase gamma [Source:MGI Symbol;Acc:MGI:1338074]	retained_intron,processed_transcript,protein_coding	ENSMUSG00000004221	chrX:74393289-74453854	+	8110	-0.0199559	0.746148	0.000166515	1365	1351	1361	1147	1294	1162	7.19728	7.88322	8.02682	7.76162	7.6704	7.95295
ENSMUSG00000004233	Wars2	tryptophanyl tRNA synthetase 2 (mitochondrial) [Source:MGI Symbol;Acc:MGI:1917810]	processed_transcript,protein_coding	ENSMUSG00000004233	chr3:99141067-99239186	+	5946	-0.0752491	0.552479	0.000166515	231	223	250	223	224	199	1.66128	1.7748	2.01104	2.05821	1.81104	1.85768
ENSMUSG00000004263	Atn1	atrophin 1 [Source:MGI Symbol;Acc:MGI:104725]	nonsense_mediated_decay,processed_transcript,protein_coding	ENSMUSG00000004263	chr6:124739188-124756524	-	5085	0.039231	0.451306	0.000166515	2849	2429	2428	2011	2489	2034	23.9584	22.6051	22.8383	21.7036	23.5309	22.2026
ENSMUSG00000004264	Phb2	prohibitin 2 [Source:MGI Symbol;Acc:MGI:102520]	retained_intron,processed_transcript,protein_coding	ENSMUSG00000004264	chr6:124712335-124716950	+	3718	0.0429069	0.347394	0.000166515	3480	3167	3167	2558	3027	2711	40.0245	40.3095	40.7423	37.7573	39.1388	40.4728
ENSMUSG00000004266	Ptpn6	protein tyrosine phosphatase, non-receptor type 6 [Source:MGI Symbol;Acc:MGI:96055]	retained_intron,processed_transcript,protein_coding	ENSMUSG00000004266	chr6:124720706-124738714	-	2802	0.0268632	0.910366	0.000166515	60	79	59	46	65	59	0.915671	1.33422	1.00714	0.900948	1.11519	1.16876
ENSMUSG00000004267	Eno2	enolase 2, gamma neuronal [Source:MGI Symbol;Acc:MGI:95394]	retained_intron,processed_transcript,protein_coding	ENSMUSG00000004267	chr6:124760052-124769673	-	4705	-0.030248	0.694958	0.000166515	742	717	701	572	722	630	6.74374	7.21155	7.12631	6.67185	7.37704	7.43231
ENSMUSG00000004268	Emg1	EMG1 nucleolar protein homolog (S. cerevisiae) [Source:MGI Symbol;Acc:MGI:1315195]	retained_intron,processed_transcript,protein_coding	ENSMUSG00000004268	chr6:124704380-124712178	-	1404	0.0709825	0.336406	0.000166515	1239	1034	1245	931	1011	970	37.7364	34.8516	42.4139	36.3909	34.6169	38.3484
ENSMUSG00000004270	Lpcat3	lysophosphatidylcholine acyltransferase 3 [Source:MGI Symbol;Acc:MGI:1315211]	retained_intron,nonsense_mediated_decay,processed_transcript,protein_coding	ENSMUSG00000004270	chr6:124663026-124704418	+	3268	0.0676155	0.560319	0.000166515	382	401	303	258	346	300	4.99848	5.80673	4.43473	4.33259	5.08977	5.09545
ENSMUSG00000004285	Atp6v1f	ATPase, H+ transporting, lysosomal V1 subunit F [Source:MGI Symbol;Acc:MGI:1913394]	processed_transcript,protein_coding	ENSMUSG00000004285	chr6:29467717-29470512	+	1063	-0.00121971	0.9866	0.000166515	868	742	774	642	775	661	34.9175	33.0324	34.8268	33.1445	35.0488	34.5153
ENSMUSG00000004317	Clcn5	chloride channel 5 [Source:MGI Symbol;Acc:MGI:99486]	retained_intron,processed_transcript,protein_coding	ENSMUSG00000004317	chrX:7153809-7319358	-	11452	-0.0215718	0.692086	0.000166515	2028	1961	1881	1685	1932	1579	7.57257	8.10336	7.85622	8.07474	8.11017	7.65321
ENSMUSG00000004319	Clcn3	chloride channel 3 [Source:MGI Symbol;Acc:MGI:103555]	retained_intron,processed_transcript,protein_coding	ENSMUSG00000004319	chr8:60910388-60983300	-	17071	0.0250574	0.559549	0.000166515	5693	5552	5502	4561	5246	4545	14.2606	15.3907	15.4159	14.6626	14.7732	14.7781
ENSMUSG00000004328	Hif3a	hypoxia inducible factor 3, alpha subunit [Source:MGI Symbol;Acc:MGI:1859778]	processed_transcript,protein_coding	ENSMUSG00000004328	chr7:17031506-17062427	-	6713	-0.186687	0.379522	0.000166515	78	83	72	60	82	89	0.49686	0.5851	0.513006	0.490506	0.587221	0.735896
ENSMUSG00000004347	Pde1c	phosphodiesterase 1C [Source:MGI Symbol;Acc:MGI:108413]	protein_coding	ENSMUSG00000004347	chr6:56069820-56369634	-	12803	-0.0357507	0.642299	0.000166515	946	818	780	776	836	657	3.15963	3.0235	2.914	3.32629	3.13905	2.84837
ENSMUSG00000004356	Utp20	UTP20, small subunit (SSU) processome component, homolog (yeast) [Source:MGI Symbol;Acc:MGI:1917933]	protein_coding	ENSMUSG00000004356	chr10:88746606-88826814	-	8831	-0.0673682	0.265769	0.000166515	1267	1161	1140	1046	1193	1017	6.13512	6.22145	6.17449	6.50028	6.49434	6.39226
ENSMUSG00000004360	9330159F19Rik	RIKEN cDNA 9330159F19 gene [Source:MGI Symbol;Acc:MGI:3036239]	protein_coding	ENSMUSG00000004360	chr10:29211642-29230779	+	5644	-0.0020836	0.960864	0.000166515	4324	3917	3801	3296	3830	3372	32.7608	32.8424	32.212	32.0487	32.6224	33.1622
ENSMUSG00000004364	Cul3	cullin 3 [Source:MGI Symbol;Acc:MGI:1347360]	nonsense_mediated_decay,retained_intron,protein_coding	ENSMUSG00000004364	chr1:80264922-80340480	-	4873	-0.0424942	0.392502	0.000166515	3652	3473	3479	3093	3596	2843	32.0473	33.727	34.1479	34.8332	35.4754	32.3835
ENSMUSG00000004366	Sst	somatostatin [Source:MGI Symbol;Acc:MGI:98326]	protein_coding	ENSMUSG00000004366	chr16:23889580-23890844	-	599	-0.126438	0.239007	0.000166515	379	310	290	292	330	306	27.0563	24.4908	23.1568	26.7526	26.4845	28.3555
ENSMUSG00000004383	Large	like-glycosyltransferase [Source:MGI Symbol;Acc:MGI:1342270]	retained_intron,protein_coding	ENSMUSG00000004383	chr8:72814598-73353540	-	7883	0.0360411	0.507071	0.000166515	1849	1687	1637	1417	1616	1361	10.03	10.1273	9.93261	9.8648	9.85494	9.58318
ENSMUSG00000004393	Ddx56	DEAD (Asp-Glu-Ala-Asp) box polypeptide 56 [Source:MGI Symbol;Acc:MGI:1277172]	retained_intron,protein_coding	ENSMUSG00000004393	chr11:6258918-6267772	-	2533	-0.00799241	0.90264	0.000166515	1078	973	993	823	977	866	18.1987	18.178	18.7508	17.831	18.5423	18.9769
ENSMUSG00000004394	Tmed4	transmembrane emp24 protein transport domain containing 4 [Source:MGI Symbol;Acc:MGI:1915070]	retained_intron,protein_coding	ENSMUSG00000004394	chr11:6270368-6274870	-	2178	0.00254269	0.963992	0.000166515	1695	1495	1568	1280	1534	1324	33.2788	32.4827	34.4346	32.2524	33.8588	33.7422
ENSMUSG00000004415	Col26a1	collagen, type XXVI, alpha 1 [Source:MGI Symbol;Acc:MGI:2155345]	retained_intron,processed_transcript,protein_coding	ENSMUSG00000004415	chr5:136741758-136883209	-	5844	-0.200859	0.097774	0.000166515	377	332	447	321	417	421	2.75859	2.68842	3.65851	3.01443	3.43028	3.99866
ENSMUSG00000004446	Bid	BH3 interacting domain death agonist [Source:MGI Symbol;Acc:MGI:108093]	retained_intron,nonsense_mediated_decay,processed_transcript,protein_coding	ENSMUSG00000004446	chr6:120891929-120916853	-	3550	0.00853742	0.928236	0.000166515	549	512	462	380	471	466	6.61303	6.82512	6.22472	5.87442	6.37818	7.28619
ENSMUSG00000004451	Ralb	v-ral simian leukemia viral oncogene homolog B (ras related) [Source:MGI Symbol;Acc:MGI:1927244]	retained_intron,protein_coding	ENSMUSG00000004451	chr1:119470304-119504794	-	4734	-0.0211714	0.757095	0.000166515	1005	884	946	772	910	823	9.07809	8.83676	9.55805	8.94951	9.24097	9.64972
ENSMUSG00000004455	Ppp1cc	protein phosphatase 1, catalytic subunit, gamma isoform [Source:MGI Symbol;Acc:MGI:104872]	retained_intron,processed_transcript,protein_coding	ENSMUSG00000004455	chr5:122158277-122175273	+	3424	0.0152848	0.899163	0.000166515	255	244	248	197	246	202	3.18466	3.37229	3.46437	3.15749	3.45387	3.27462
ENSMUSG00000004460	Dnajb11	DnaJ (Hsp40) homolog, subfamily B, member 11 [Source:MGI Symbol;Acc:MGI:1915088]	processed_transcript,protein_coding	ENSMUSG00000004460	chr16:22857844-22879634	+	3236	-0.0321368	0.566269	0.000166515	2037	1692	1773	1607	1768	1517	26.9178	24.7435	26.2064	27.2532	26.265	26.0208
ENSMUSG00000004462	Tbccd1	TBCC domain containing 1 [Source:MGI Symbol;Acc:MGI:1917823]	protein_coding	ENSMUSG00000004462	chr16:22813214-22857569	-	2702	-0.0681209	0.508207	0.000166515	354	325	323	296	336	283	5.6024	5.69203	5.71773	6.01196	5.97803	5.81359
ENSMUSG00000004473	Clec11a	C-type lectin domain family 11, member a [Source:MGI Symbol;Acc:MGI:1298219]	protein_coding	ENSMUSG00000004473	chr7:44303769-44306959	-	1952	0.103461	0.568662	0.000166515	115	101	105	86	93	81	2.51927	2.44856	2.57286	2.41785	2.29038	2.30329
ENSMUSG00000004500	Zfp324	zinc finger protein 324 [Source:MGI Symbol;Acc:MGI:2444641]	nonsense_mediated_decay,protein_coding	ENSMUSG00000004500	chr7:12965837-12974236	+	4776	0.0555157	0.382282	0.000166515	1448	1284	1207	1104	1164	1026	12.9646	12.7224	12.0879	12.6857	11.7164	11.9241
ENSMUSG00000004508	Gab2	growth factor receptor bound protein 2-associated protein 2 [Source:MGI Symbol;Acc:MGI:1333854]	protein_coding	ENSMUSG00000004508	chr7:97081750-97308940	+	5997	-0.0213983	0.711477	0.000166515	2047	1810	1675	1614	1775	1494	14.5962	14.2828	13.3594	14.77	14.2288	13.828
ENSMUSG00000004530	Coro1c	coronin, actin binding protein 1C [Source:MGI Symbol;Acc:MGI:1345964]	retained_intron,nonsense_mediated_decay,processed_transcript,protein_coding	ENSMUSG00000004530	chr5:113842435-113908758	-	9664	0.0442082	0.404479	0.000166515	6195	5281	4794	4438	4858	4396	27.412	25.86	23.7273	25.2023	24.166	25.249
ENSMUSG00000004535	Tax1bp1	Tax1 (human T cell leukemia virus type I) binding protein 1 [Source:MGI Symbol;Acc:MGI:1289308]	retained_intron,processed_transcript,protein_coding	ENSMUSG00000004535	chr6:52713728-52766780	+	6609	0.0175986	0.702487	0.000166515	5008	4513	4404	3986	4382	3608	32.403	32.3146	31.8726	33.0987	31.8743	30.3022
ENSMUSG00000004558	Ndrg2	N-myc downstream regulated gene 2 [Source:MGI Symbol;Acc:MGI:1352498]	protein_coding	ENSMUSG00000004558	chr14:51905270-51913488	-	2157	0.0547339	0.329618	0.000166515	2748	2544	2318	1902	2443	2044	54.4782	55.8131	51.4008	48.3916	54.4475	52.5985
ENSMUSG00000004561	Mettl17	methyltransferase like 17 [Source:MGI Symbol;Acc:MGI:1098577]	nonsense_mediated_decay,retained_intron,protein_coding	ENSMUSG00000004561	chr14:51884841-51893039	+	3970	0.137126	0.0586561	0.000166515	862	831	824	620	743	633	9.28481	9.90557	9.92757	8.5706	8.9971	8.85026
ENSMUSG00000004562	Arhgef40	Rho guanine nucleotide exchange factor (GEF) 40 [Source:MGI Symbol;Acc:MGI:2685515]	retained_intron,nonsense_mediated_decay,processed_transcript,protein_coding	ENSMUSG00000004562	chr14:51984718-52006251	+	10366	0.10681	0.0593145	0.000166515	2036	1874	1821	1386	1698	1551	8.39891	8.55514	8.40244	7.33774	7.87464	8.30508
ENSMUSG00000004565	Pnpla6	patatin-like phospholipase domain containing 6 [Source:MGI Symbol;Acc:MGI:1354723]	protein_coding	ENSMUSG00000004565	chr8:3515383-3544266	+	4496	0.132433	0.0318052	0.000166515	1427	1255	1225	958	1125	1018	13.5723	13.2095	13.0322	11.6936	12.029	12.568
ENSMUSG00000004567	Mcoln1	mucolipin 1 [Source:MGI Symbol;Acc:MGI:1890498]	retained_intron,protein_coding	ENSMUSG00000004567	chr8:3500456-3515232	+	3260	0.0217165	0.786898	0.000166515	711	613	598	512	588	546	9.32628	8.8984	8.77385	8.61911	8.6709	9.29647
ENSMUSG00000004568	Arhgef18	rho/rac guanine nucleotide exchange factor (GEF) 18 [Source:MGI Symbol;Acc:MGI:2142567]	retained_intron,processed_transcript,protein_coding	ENSMUSG00000004568	chr8:3393005-3456601	+	8395	0.0655207	0.240375	0.000166515	1823	1619	1558	1314	1497	1345	9.28587	9.12631	8.87673	8.58983	8.57246	8.89292
ENSMUSG00000004591	Pkn2	protein kinase N2 [Source:MGI Symbol;Acc:MGI:109211]	retained_intron,nonsense_mediated_decay,processed_transcript,protein_coding	ENSMUSG00000004591	chr3:142790901-142882004	-	7420	-0.0358749	0.474203	0.000166515	2663	2362	2338	2177	2327	2059	15.347	15.0642	15.0712	16.1014	15.0764	15.4027
ENSMUSG00000004610	Etfb	electron transferring flavoprotein, beta polypeptide [Source:MGI Symbol;Acc:MGI:106098]	processed_transcript,protein_coding	ENSMUSG00000004610	chr7:43444107-43457800	+	1139	-0.0787002	0.370529	0.000166515	512	487	503	436	486	459	19.2222	20.2336	21.1228	21.0074	20.5124	22.3682
ENSMUSG00000004626	Stxbp2	syntaxin binding protein 2 [Source:MGI Symbol;Acc:MGI:107370]	retained_intron,processed_transcript,protein_coding	ENSMUSG00000004626	chr8:3630954-3643644	+	4159	0.180706	0.200828	0.000166515	224	215	179	133	179	163	2.30311	2.44635	2.05859	1.75498	2.06904	2.17541
ENSMUSG00000004631	Sgce	sarcoglycan, epsilon [Source:MGI Symbol;Acc:MGI:1329042]	processed_transcript,protein_coding	ENSMUSG00000004631	chr6:4674349-4747204	-	3086	0.0406081	0.528983	0.000166515	1292	1123	1108	956	1129	899	17.9029	17.2208	17.1732	17.0009	17.5874	16.1699
ENSMUSG00000004633	Chn2	chimerin 2 [Source:MGI Symbol;Acc:MGI:1917243]	processed_transcript,protein_coding	ENSMUSG00000004633	chr6:54039553-54301810	+	5745	-0.0628495	0.323155	0.000166515	1271	1126	1069	1018	1171	963	9.46045	9.27507	8.90008	9.72451	9.79876	9.30421
ENSMUSG00000004637	Wwox	WW domain-containing oxidoreductase [Source:MGI Symbol;Acc:MGI:1931237]	processed_transcript,protein_coding	ENSMUSG00000004637	chr8:114439654-115352708	+	10173	0.0778882	0.497528	0.000166515	325	267	278	215	275	228	1.36613	1.24203	1.30708	1.15984	1.29953	1.24402
ENSMUSG00000004642	Slbp	stem-loop binding protein [Source:MGI Symbol;Acc:MGI:108402]	retained_intron,protein_coding	ENSMUSG00000004642	chr5:33634951-33652574	-	4472	0.0306981	0.662332	0.000166515	1078	903	999	804	968	771	10.308	9.55553	10.6849	9.86653	10.4059	9.56964
ENSMUSG00000004661	Arid3b	AT rich interactive domain 3B (BRIGHT-like) [Source:MGI Symbol;Acc:MGI:1930768]	retained_intron,nonsense_mediated_decay,processed_transcript,protein_coding	ENSMUSG00000004661	chr9:57790352-57836793	-	7976	-0.117824	0.375597	0.000166515	221	206	200	216	197	178	1.18485	1.22222	1.19936	1.4862	1.18737	1.23873
ENSMUSG00000004667	Polr2e	polymerase (RNA) II (DNA directed) polypeptide E [Source:MGI Symbol;Acc:MGI:1913670]	retained_intron,protein_coding	ENSMUSG00000004667	chr10:80035948-80039795	-	2670	0.0484433	0.542701	0.000166515	734	631	646	569	590	531	11.7555	11.1837	11.5725	11.6953	10.6229	11.0389
ENSMUSG00000004677	Myo9b	myosin IXb [Source:MGI Symbol;Acc:MGI:106624]	protein_coding	ENSMUSG00000004677	chr8:71272713-71360712	+	7297	0.0813486	0.160471	0.000166515	2069	1813	1849	1405	1712	1597	12.1247	11.7577	12.1199	10.5668	11.2788	12.148
ENSMUSG00000004698	Hdac9	histone deacetylase 9 [Source:MGI Symbol;Acc:MGI:1931221]	protein_coding	ENSMUSG00000004698	chr12:34371502-34528889	-	4422	0.0797701	0.375263	0.000166515	533	465	469	365	452	392	5.15424	4.97626	5.07295	4.52985	4.91387	4.92051
ENSMUSG00000004730	Emr1	EGF-like module containing, mucin-like, hormone receptor-like sequence 1 [Source:MGI Symbol;Acc:MGI:106912]	protein_coding	ENSMUSG00000004730	chr17:57358685-57483529	+	3245	-0.380857	0.0241392	0.000166515	133	109	166	149	152	161	1.75264	1.58957	2.44681	2.51989	2.25182	2.75394
ENSMUSG00000004748	Mtfp1	mitochondrial fission process 1 [Source:MGI Symbol;Acc:MGI:1916686]	processed_transcript,protein_coding	ENSMUSG00000004748	chr11:4091479-4095445	-	1738	-0.0898317	0.716324	0.000166515	68	46	61	57	48	56	1.67308	1.2525	1.67875	1.79985	1.32769	1.78847
ENSMUSG00000004768	Rab23	RAB23, member RAS oncogene family [Source:MGI Symbol;Acc:MGI:99833]	nonsense_mediated_decay,retained_intron,processed_transcript,protein_coding	ENSMUSG00000004768	chr1:33719881-33742564	+	8273	0.0574006	0.471943	0.000166515	660	611	613	488	587	503	3.41144	3.495	3.54408	3.23718	3.41098	3.3748
ENSMUSG00000004771	Rab11a	RAB11A, member RAS oncogene family [Source:MGI Symbol;Acc:MGI:1858202]	retained_intron,processed_transcript,protein_coding	ENSMUSG00000004771	chr9:64715298-64737758	-	2992	-0.0457586	0.384175	0.000166515	4097	3961	4251	3464	3967	3646	58.5546	62.6487	67.9573	63.5369	63.739	67.6391
ENSMUSG00000004788	Eif2b2	eukaryotic translation initiation factor 2B, subunit 2 beta [Source:MGI Symbol;Acc:MGI:2145118]	retained_intron,protein_coding	ENSMUSG00000004788	chr12:85219480-85226628	+	1885	-0.00483779	0.949813	0.000166515	833	724	797	614	796	651	18.8969	18.1759	20.2234	17.8759	20.3005	19.1696
ENSMUSG00000004789	Dlst	dihydrolipoamide S-succinyltransferase (E2 component of 2-oxo-glutarate complex) [Source:MGI Symbol;Acc:MGI:1926170]	protein_coding	ENSMUSG00000004789	chr12:85110832-85134091	+	2767	0.0305944	0.524846	0.000166515	3150	2850	2916	2310	2830	2468	48.6808	48.7421	50.4063	45.8155	49.1679	49.5084
ENSMUSG00000004791	Pgf	placental growth factor [Source:MGI Symbol;Acc:MGI:105095]	protein_coding	ENSMUSG00000004791	chr12:85166638-85177296	-	1582	-0.0316503	0.87098	0.000166515	112	89	84	69	104	81	3.02739	2.66227	2.53968	2.39361	3.16032	2.84198
ENSMUSG00000004798	Ulk2	unc-51 like kinase 2 [Source:MGI Symbol;Acc:MGI:1352758]	processed_transcript,protein_coding	ENSMUSG00000004798	chr11:61775648-61855073	-	5977	-0.0502849	0.206993	0.000166515	5396	4975	4840	4392	5013	4312	38.6051	39.3893	38.7319	40.3264	40.3198	40.0441
ENSMUSG00000004837	Grap	GRB2-related adaptor protein [Source:MGI Symbol;Acc:MGI:1918770]	processed_transcript,protein_coding	ENSMUSG00000004837	chr11:61653264-61672784	+	1793	-0.0390679	0.814675	0.000166515	130	122	128	95	134	112	3.10041	3.21995	3.41457	2.90773	3.59277	3.46721
ENSMUSG00000004843	Chmp2b	charged multivesicular body protein 2B [Source:MGI Symbol;Acc:MGI:1916192]	protein_coding	ENSMUSG00000004843	chr16:65539132-65562697	-	1838	-0.0221796	0.805971	0.000166515	571	611	643	493	605	522	13.2846	15.7313	16.7329	14.7201	15.8239	15.7641
ENSMUSG00000004846	Plod3	procollagen-lysine, 2-oxoglutarate 5-dioxygenase 3 [Source:MGI Symbol;Acc:MGI:1347008]	retained_intron,protein_coding	ENSMUSG00000004846	chr5:136987018-136996648	+	4519	0.0615126	0.423071	0.000166515	861	723	702	629	674	600	8.14737	7.5712	7.43021	7.63868	7.17004	7.36974
ENSMUSG00000004849	Ap1s1	adaptor protein complex AP-1, sigma 1 [Source:MGI Symbol;Acc:MGI:1098244]	retained_intron,protein_coding	ENSMUSG00000004849	chr5:137034992-137046135	-	2198	-0.01149	0.846215	0.000166515	1765	1514	1654	1408	1504	1410	34.3379	32.5962	35.9927	35.1548	32.8946	35.6069
ENSMUSG00000004865	Srpk1	serine/arginine-rich protein specific kinase 1 [Source:MGI Symbol;Acc:MGI:106908]	retained_intron,nonsense_mediated_decay,protein_coding	ENSMUSG00000004865	chr17:28587647-28622521	-	9647	0.0744993	0.104727	0.000166515	3746	3468	3321	2840	3199	2675	16.6047	17.012	16.4658	16.1561	15.9414	15.3913
ENSMUSG00000004880	Lbr	lamin B receptor [Source:MGI Symbol;Acc:MGI:2138281]	retained_intron,protein_coding	ENSMUSG00000004880	chr1:181815315-181842401	-	3551	-0.0300717	0.704882	0.000166515	1020	914	1105	883	924	893	12.283	12.1805	14.8839	13.6465	12.5091	13.9587
ENSMUSG00000004885	Crabp2	cellular retinoic acid binding protein II [Source:MGI Symbol;Acc:MGI:88491]	retained_intron,protein_coding	ENSMUSG00000004885	chr3:87948665-87953376	+	1322	-0.0184686	0.891495	0.000166515	279	198	265	222	209	220	9.02463	7.08766	9.58784	9.21577	7.6001	9.23707
ENSMUSG00000004891	Nes	nestin [Source:MGI Symbol;Acc:MGI:101784]	retained_intron,protein_coding	ENSMUSG00000004891	chr3:87971077-87980451	+	6416	-0.0647047	0.195852	0.000166515	11249	9168	9012	8922	9453	8324	74.9732	67.6206	67.1836	76.3146	70.8288	72.013
ENSMUSG00000004892	Bcan	brevican [Source:MGI Symbol;Acc:MGI:1096385]	retained_intron,protein_coding	ENSMUSG00000004892	chr3:87987530-88000356	-	3267	0.0374835	0.730069	0.000166515	340	358	365	266	342	297	4.45027	5.18565	5.3438	4.4683	5.03247	5.04604
ENSMUSG00000004895	Prcc	papillary renal cell carcinoma (translocation-associated) [Source:MGI Symbol;Acc:MGI:2137738]	protein_coding	ENSMUSG00000004895	chr3:87858899-87885608	-	2102	0.0362734	0.571814	0.000166515	1571	1310	1258	1122	1318	1072	31.9595	29.4922	28.6256	29.2934	30.143	28.3077
ENSMUSG00000004896	Rrnad1	ribosomal RNA adenine dimethylase domain containing 1 [Source:MGI Symbol;Acc:MGI:2387197]	retained_intron,nonsense_mediated_decay,processed_transcript,protein_coding	ENSMUSG00000004896	chr3:87922600-87930717	-	6342	0.13598	0.0966839	0.000166515	732	620	594	480	562	498	4.93562	4.62631	4.47988	4.1536	4.26005	4.35859
ENSMUSG00000004897	Hdgf	hepatoma-derived growth factor [Source:MGI Symbol;Acc:MGI:1194494]	retained_intron,nonsense_mediated_decay,processed_transcript,protein_coding	ENSMUSG00000004897	chr3:87906320-87916132	+	2873	-0.0182531	0.710419	0.000166515	3571	3236	2959	2775	3139	2691	53.1509	53.3018	49.2624	53.0075	52.5243	51.9902
ENSMUSG00000004902	Slc25a18	solute carrier family 25 (mitochondrial carrier), member 18 [Source:MGI Symbol;Acc:MGI:1919053]	protein_coding	ENSMUSG00000004902	chr6:120773767-120793982	+	1367	0.179142	0.264881	0.000166515	156	150	135	119	121	99	4.87992	5.19268	4.72358	4.77737	4.25521	4.01985
ENSMUSG00000004929	Thop1	thimet oligopeptidase 1 [Source:MGI Symbol;Acc:MGI:1354165]	retained_intron,processed_transcript,protein_coding	ENSMUSG00000004929	chr10:81070034-81082559	+	5059	0.0478367	0.503813	0.000166515	1170	1022	964	780	974	902	9.88958	9.55994	9.1142	8.46136	9.25547	9.89657
ENSMUSG00000004931	Apba3	amyloid beta (A4) precursor protein-binding, family A, member 3 [Source:MGI Symbol;Acc:MGI:1888527]	protein_coding	ENSMUSG00000004931	chr10:81268171-81273246	+	2106	0.0768768	0.517266	0.000166515	312	244	272	205	253	225	6.33509	5.48277	6.17756	5.34202	5.77519	5.93017
ENSMUSG00000004933	Matk	megakaryocyte-associated tyrosine kinase [Source:MGI Symbol;Acc:MGI:99259]	retained_intron,nonsense_mediated_decay,protein_coding	ENSMUSG00000004933	chr10:81252934-81263365	+	4594	0.190467	0.25731	0.000166515	148	154	150	87	132	127	1.37761	1.58635	1.56173	1.03929	1.3813	1.53446
ENSMUSG00000004934	Pias4	protein inhibitor of activated STAT 4 [Source:MGI Symbol;Acc:MGI:2136940]	nonsense_mediated_decay,retained_intron,protein_coding	ENSMUSG00000004934	chr10:81153265-81167923	-	4582	-0.0184577	0.832549	0.000166515	674	544	545	460	565	527	6.29015	5.6184	5.68916	5.50951	5.92786	6.38408
ENSMUSG00000004936	Map2k1	mitogen-activated protein kinase kinase 1 [Source:MGI Symbol;Acc:MGI:1346866]	retained_intron,processed_transcript,protein_coding	ENSMUSG00000004936	chr9:64185769-64253631	-	3391	0.0135542	0.849529	0.000166515	942	851	907	704	848	778	11.879	11.876	12.7934	11.3934	12.0219	12.7349
ENSMUSG00000004937	Sgta	small glutamine-rich tetratricopeptide repeat (TPR)-containing, alpha [Source:MGI Symbol;Acc:MGI:1098703]	protein_coding	ENSMUSG00000004937	chr10:81044074-81060178	-	1969	0.0457962	0.457166	0.000166515	3192	2795	2395	2255	2599	2204	69.3224	67.1746	58.179	62.8508	63.4549	62.1311
ENSMUSG00000004945	Tmem242	transmembrane protein 242 [Source:MGI Symbol;Acc:MGI:1917794]	protein_coding	ENSMUSG00000004945	chr17:5410863-5440260	-	971	0.0153128	0.827504	0.000166515	928	809	858	696	833	708	40.8682	39.4274	42.2644	39.3369	41.2411	40.4722
ENSMUSG00000004947	Dtx2	deltex 2 homolog (Drosophila) [Source:MGI Symbol;Acc:MGI:1921448]	retained_intron,nonsense_mediated_decay,processed_transcript,protein_coding	ENSMUSG00000004947	chr5:135994799-136032872	+	7032	-0.00420082	0.967054	0.000166515	384	335	353	303	328	304	2.33512	2.25442	2.40106	2.36469	2.24233	2.39959
ENSMUSG00000004952	Rasa4	RAS p21 protein activator 4 [Source:MGI Symbol;Acc:MGI:1858600]	nonsense_mediated_decay,retained_intron,processed_transcript,protein_coding	ENSMUSG00000004952	chr5:136083915-136111860	+	6191	0.120782	0.399293	0.000166515	303	234	255	167	209	255	2.09285	1.78864	1.97009	1.48035	1.62289	2.28624
ENSMUSG00000004961	Syt5	synaptotagmin V [Source:MGI Symbol;Acc:MGI:1926368]	protein_coding	ENSMUSG00000004961	chr7:4539767-4546567	-	1747	0.085865	0.180426	0.000166515	1497	1368	1244	1054	1293	1028	36.6425	37.0563	34.0592	33.1099	35.5803	32.662
ENSMUSG00000004980	Hnrnpa2b1	heterogeneous nuclear ribonucleoprotein A2/B1 [Source:MGI Symbol;Acc:MGI:104819]	protein_coding	ENSMUSG00000004980	chr6:51460433-51469894	-	4086	-0.0229167	0.629829	0.000166515	16465	14663	15345	14127	14539	12399	172.314	169.822	179.628	189.741	171.057	168.435
ENSMUSG00000004994	Ccdc130	coiled-coil domain containing 130 [Source:MGI Symbol;Acc:MGI:1914986]	nonsense_mediated_decay,retained_intron,protein_coding	ENSMUSG00000004994	chr8:84257794-84270380	-	2694	0.0855546	0.510693	0.000166515	221	213	226	167	207	169	3.50793	3.74154	4.01252	3.40196	3.69383	3.48203
ENSMUSG00000004996	Mri1	methylthioribose-1-phosphate isomerase homolog (S. cerevisiae) [Source:MGI Symbol;Acc:MGI:1915123]	retained_intron,nonsense_mediated_decay,processed_transcript,protein_coding	ENSMUSG00000004996	chr8:84249905-84257326	-	3273	0.247175	0.020856	0.000166515	366	336	353	234	290	251	4.7818	4.85805	5.15864	3.92356	4.25948	4.25668
ENSMUSG00000005034	Prkacb	protein kinase, cAMP dependent, catalytic, beta [Source:MGI Symbol;Acc:MGI:97594]	retained_intron,protein_coding	ENSMUSG00000005034	chr3:146729578-146812960	-	5451	0.0158566	0.680786	0.000166515	9222	8768	8786	7304	8519	7272	72.3445	76.119	77.0942	73.5351	75.1306	74.0493
ENSMUSG00000005043	Sgsh	N-sulfoglucosamine sulfohydrolase (sulfamidase) [Source:MGI Symbol;Acc:MGI:1350341]	nonsense_mediated_decay,processed_transcript,protein_coding	ENSMUSG00000005043	chr11:119343424-119355536	-	4414	0.133416	0.430762	0.000166515	149	123	117	92	122	95	1.44348	1.31869	1.26783	1.14384	1.32871	1.19463
ENSMUSG00000005045	Chd5	chromodomain helicase DNA binding protein 5 [Source:MGI Symbol;Acc:MGI:3036258]	processed_transcript,protein_coding	ENSMUSG00000005045	chr4:152338650-152390194	+	9583	0.0833721	0.0833161	0.000166515	5240	4841	4542	3587	4508	3934	23.3822	23.9058	22.67	20.5419	22.6145	22.7864
ENSMUSG00000005054	Cstb	cystatin B [Source:MGI Symbol;Acc:MGI:109514]	protein_coding	ENSMUSG00000005054	chr10:78425669-78427619	+	599	-0.138409	0.211942	0.000166515	300	266	272	265	292	246	21.4166	21.0147	21.7194	24.2789	23.4348	22.7956
ENSMUSG00000005057	Sh2b2	SH2B adaptor protein 2 [Source:MGI Symbol;Acc:MGI:1345171]	protein_coding	ENSMUSG00000005057	chr5:136218148-136244903	-	2848	0.0638293	0.505743	0.000166515	639	515	466	408	526	415	9.59439	8.55729	7.82623	7.86195	8.87871	8.08819
ENSMUSG00000005069	Pex5	peroxisomal biogenesis factor 5 [Source:MGI Symbol;Acc:MGI:1098808]	processed_transcript,protein_coding	ENSMUSG00000005069	chr6:124396815-124415067	-	3943	0.0639526	0.251931	0.000166515	1993	1748	1879	1442	1698	1541	21.6141	20.9789	22.7933	20.0701	20.7021	21.693
ENSMUSG00000005078	Jkamp	JNK1/MAPK8-associated membrane protein [Source:MGI Symbol;Acc:MGI:1915057]	retained_intron,processed_transcript,protein_coding	ENSMUSG00000005078	chr12:72085588-72101461	+	2692	-0.0180225	0.76793	0.000166515	1280	1225	1226	1055	1184	1052	20.3325	21.5343	21.7832	21.5074	21.1437	21.6912
ENSMUSG00000005087	Cd44	CD44 antigen [Source:MGI Symbol;Acc:MGI:88338]	retained_intron,protein_coding	ENSMUSG00000005087	chr2:102811140-102901665	-	6776	-0.352885	0.0274224	0.000166515	160	137	126	181	151	136	1.00972	0.956789	0.889413	1.46594	1.07129	1.11406
ENSMUSG00000005089	Slc1a2	solute carrier family 1 (glial high affinity glutamate transporter), member 2 [Source:MGI Symbol;Acc:MGI:101931]	processed_transcript,protein_coding	ENSMUSG00000005089	chr2:102658658-102790784	+	13133	-0.0466354	0.406721	0.000166515	5039	4130	3979	3973	4284	3537	16.4073	14.8818	14.4916	16.6022	15.6816	14.9491
ENSMUSG00000005102	Eif2ak4	eukaryotic translation initiation factor 2 alpha kinase 4 [Source:MGI Symbol;Acc:MGI:1353427]	processed_transcript,protein_coding	ENSMUSG00000005102	chr2:118388617-118475234	+	7457	-0.0716337	0.280685	0.000166515	1023	960	901	830	960	849	5.86635	6.09223	5.77919	6.10835	6.18887	6.31956
ENSMUSG00000005103	Wdr1	WD repeat domain 1 [Source:MGI Symbol;Acc:MGI:1337100]	protein_coding	ENSMUSG00000005103	chr5:38526813-38561666	-	2948	0.000800487	0.984396	0.000166515	5814	5356	5171	4450	5326	4460	84.3343	85.977	83.8984	82.8405	86.8516	83.9751
ENSMUSG00000005124	Wisp1	WNT1 inducible signaling pathway protein 1 [Source:MGI Symbol;Acc:MGI:1197008]	nonsense_mediated_decay,processed_transcript,protein_coding	ENSMUSG00000005124	chr15:66891319-66923201	+	5518	-0.45762	0.0256654	0.000166515	88	85	126	94	120	144	0.681958	0.728964	1.09218	0.934881	1.04545	1.44852
ENSMUSG00000005125	Ndrg1	N-myc downstream regulated gene 1 [Source:MGI Symbol;Acc:MGI:1341799]	nonsense_mediated_decay,retained_intron,protein_coding	ENSMUSG00000005125	chr15:66929320-66969640	-	6593	-0.168583	0.179572	0.000166515	321	371	336	260	376	374	2.08199	2.66293	2.4376	2.16421	2.74163	3.1487
ENSMUSG00000005142	Man2b1	mannosidase 2, alpha B1 [Source:MGI Symbol;Acc:MGI:107286]	protein_coding	ENSMUSG00000005142	chr8:85083268-85098739	+	4325	-0.0744792	0.410698	0.000166515	486	419	452	396	453	395	4.80515	4.58455	4.99872	5.0248	5.0352	5.06937
ENSMUSG00000005150	Wdr83	WD repeat domain containing 83 [Source:MGI Symbol;Acc:MGI:1915086]	nonsense_mediated_decay,retained_intron,protein_coding	ENSMUSG00000005150	chr8:85075034-85081306	-	2818	0.121271	0.158108	0.000166515	635	555	517	425	497	443	9.63583	9.32011	8.77518	8.27671	8.47851	8.72581
ENSMUSG00000005161	Prdx2	peroxiredoxin 2 [Source:MGI Symbol;Acc:MGI:109486]	retained_intron,protein_coding	ENSMUSG00000005161	chr8:84969586-84974834	+	3050	-0.00220279	0.952687	0.000166515	14589	12733	13378	11449	12984	11058	204.542	197.56	209.796	206.005	204.651	201.243
ENSMUSG00000005198	Polr2a	polymerase (RNA) II (DNA directed) polypeptide A [Source:MGI Symbol;Acc:MGI:98086]	processed_transcript,protein_coding	ENSMUSG00000005198	chr11:69733996-69758637	-	7067	-0.128317	0.0679943	0.000166515	1170	958	910	921	1070	896	7.07958	6.41504	6.15904	7.15212	7.27869	7.03746
ENSMUSG00000005204	Senp3	SUMO/sentrin specific peptidase 3 [Source:MGI Symbol;Acc:MGI:2158736]	retained_intron,processed_transcript,protein_coding	ENSMUSG00000005204	chr11:69673114-69682084	-	3632	0.0677597	0.228527	0.000166515	1865	1628	1645	1311	1541	1413	21.9578	21.2118	21.6634	19.8092	20.3968	21.5943
ENSMUSG00000005220	Corin	corin [Source:MGI Symbol;Acc:MGI:1349451]	retained_intron,processed_transcript,protein_coding	ENSMUSG00000005220	chr5:72300024-72504473	-	5400	-0.482389	0.0821331	0.000166515	41	41	31	45	45	47	0.324673	0.359302	0.274583	0.457329	0.400611	0.483111
ENSMUSG00000005225	Plekha8	pleckstrin homology domain containing, family A (phosphoinositide binding specific) member 8 [Source:MGI Symbol;Acc:MGI:2681164]	protein_coding	ENSMUSG00000005225	chr6:54595110-54645839	+	7005	-0.0337468	0.521834	0.000166515	2095	1816	1884	1599	1901	1665	12.7889	12.2681	12.8641	12.5271	13.046	13.1932
ENSMUSG00000005233	Spc25	SPC25, NDC80 kinetochore complex component, homolog (S. cerevisiae) [Source:MGI Symbol;Acc:MGI:1913692]	processed_transcript,protein_coding	ENSMUSG00000005233	chr2:69193894-69206194	-	3188	-0.232837	0.0640004	0.000166515	245	219	243	237	230	254	3.28628	3.25083	3.64581	4.07981	3.46828	4.4224
ENSMUSG00000005237	Dnah2	dynein, axonemal, heavy chain 2 [Source:MGI Symbol;Acc:MGI:107731]	processed_transcript,protein_coding	ENSMUSG00000005237	chr11:69420808-69549110	-	14810	0.0694839	0.5916	0.000166515	234	279	242	189	237	203	0.675643	0.891493	0.781568	0.700353	0.769303	0.760824
ENSMUSG00000005262	Ufd1l	ubiquitin fusion degradation 1 like [Source:MGI Symbol;Acc:MGI:109353]	retained_intron,nonsense_mediated_decay,processed_transcript,protein_coding	ENSMUSG00000005262	chr16:18811778-18835261	+	4336	0.0313053	0.595213	0.000166515	1685	1442	1508	1195	1460	1294	16.6176	15.7378	16.6348	15.1248	16.1871	16.5649
ENSMUSG00000005267	Zfp287	zinc finger protein 287 [Source:MGI Symbol;Acc:MGI:2176561]	retained_intron,nonsense_mediated_decay,protein_coding	ENSMUSG00000005267	chr11:62700355-62731905	-	7632	0.0849887	0.228402	0.000166515	1116	994	918	777	956	755	6.25291	6.16335	5.75322	5.58718	6.02177	5.491
ENSMUSG00000005268	Prlr	prolactin receptor [Source:MGI Symbol;Acc:MGI:97763]	nonsense_mediated_decay,retained_intron,processed_transcript,protein_coding	ENSMUSG00000005268	chr15:10177237-10349180	+	15339	-0.114471	0.533703	0.000166515	101	98	95	82	110	86	0.281566	0.302342	0.296233	0.293378	0.344747	0.311203
ENSMUSG00000005299	Letm1	leucine zipper-EF-hand containing transmembrane protein 1 [Source:MGI Symbol;Acc:MGI:1932557]	retained_intron,processed_transcript,protein_coding	ENSMUSG00000005299	chr5:33739672-33782817	-	9650	0.0228048	0.686094	0.000166515	1911	1683	1580	1405	1625	1401	8.46818	8.25326	7.83134	7.99023	8.09525	8.05849
ENSMUSG00000005312	Ubqln1	ubiquilin 1 [Source:MGI Symbol;Acc:MGI:1860276]	protein_coding	ENSMUSG00000005312	chr13:58176155-58215653	-	3686	-0.0298636	0.542991	0.000166515	3203	2683	2785	2432	2876	2399	37.1585	34.4456	36.139	36.2091	37.5092	36.1258
ENSMUSG00000005338	Cadm3	cell adhesion molecule 3 [Source:MGI Symbol;Acc:MGI:2137858]	retained_intron,protein_coding	ENSMUSG00000005338	chr1:173334253-173367695	-	6252	-0.00934579	0.840429	0.000166515	4812	4257	3986	3548	4178	3704	32.9127	32.2221	30.4947	31.144	32.1258	32.8848
ENSMUSG00000005354	Txn2	thioredoxin 2 [Source:MGI Symbol;Acc:MGI:1929468]	processed_transcript,protein_coding	ENSMUSG00000005354	chr15:77915046-77929006	-	4208	-0.0111461	0.877454	0.000166515	1060	885	837	795	890	752	10.7718	9.9526	9.51385	10.3682	10.1676	9.91939
ENSMUSG00000005357	Slc1a6	solute carrier family 1 (high affinity aspartate/glutamate transporter), member 6 [Source:MGI Symbol;Acc:MGI:1096331]	protein_coding	ENSMUSG00000005357	chr10:78780495-78814825	+	2089	0.0704499	0.62359	0.000166515	182	177	166	138	151	146	3.72554	4.00963	3.80081	3.62536	3.4749	3.87934
ENSMUSG00000005360	Slc1a3	solute carrier family 1 (glial high affinity glutamate transporter), member 3 [Source:MGI Symbol;Acc:MGI:99917]	retained_intron,processed_transcript,protein_coding	ENSMUSG00000005360	chr15:8634123-8710764	-	8537	-0.0448794	0.361727	0.000166515	4197	4267	4127	3633	4182	3522	21.0228	23.653	23.1225	23.3545	23.5496	22.8996
ENSMUSG00000005362	Crbn	cereblon [Source:MGI Symbol;Acc:MGI:1913277]	retained_intron,processed_transcript,protein_coding	ENSMUSG00000005362	chr6:106778248-106800074	-	5179	-0.0639961	0.279299	0.000166515	1524	1483	1493	1264	1494	1343	12.5833	13.5508	13.7886	13.394	13.8678	14.3937
ENSMUSG00000005370	Msh6	mutS homolog 6 (E. coli) [Source:MGI Symbol;Acc:MGI:1343961]	protein_coding	ENSMUSG00000005370	chr17:87975049-87990883	+	4254	-0.00943855	0.858939	0.000166515	2187	1950	2004	1668	1919	1791	21.9841	21.6923	22.5324	21.5183	21.6861	23.3691
ENSMUSG00000005371	Fbxo11	F-box protein 11 [Source:MGI Symbol;Acc:MGI:2147134]	retained_intron,nonsense_mediated_decay,protein_coding	ENSMUSG00000005371	chr17:87990858-88065291	-	4144	-0.00989494	0.84463	0.000166515	2454	2289	2234	1999	2253	1869	25.3228	26.1394	25.7852	26.473	26.1364	25.0341
ENSMUSG00000005374	Tbl2	transducin (beta)-like 2 [Source:MGI Symbol;Acc:MGI:1351652]	nonsense_mediated_decay,protein_coding	ENSMUSG00000005374	chr5:135149656-135163873	+	5968	-0.0037749	0.967387	0.000166515	526	464	441	420	463	366	3.76889	3.67924	3.5344	3.86216	3.72955	3.40405
ENSMUSG00000005378	Wbscr22	Williams Beuren syndrome chromosome region 22 [Source:MGI Symbol;Acc:MGI:1913388]	retained_intron,processed_transcript,protein_coding	ENSMUSG00000005378	chr5:135052956-135064959	-	3386	0.0285395	0.720844	0.000166515	664	607	588	502	568	516	8.38567	8.48341	8.30609	8.1363	8.06428	8.45874
ENSMUSG00000005410	Mcm5	minichromosome maintenance deficient 5, cell division cycle 46 (S. cerevisiae) [Source:MGI Symbol;Acc:MGI:103197]	protein_coding	ENSMUSG00000005410	chr8:75109527-75128439	+	3422	-0.0525579	0.472841	0.000166515	913	776	795	691	790	758	11.409	10.7313	11.112	11.0817	11.0982	12.2951
ENSMUSG00000005413	Hmox1	heme oxygenase (decycling) 1 [Source:MGI Symbol;Acc:MGI:96163]	retained_intron,protein_coding	ENSMUSG00000005413	chr8:75093590-75100596	+	2161	-0.364763	0.0344443	0.000166515	121	148	123	121	196	127	2.39435	3.24098	2.72243	3.07284	4.36019	3.26206
ENSMUSG00000005417	Mprip	myosin phosphatase Rho interacting protein [Source:MGI Symbol;Acc:MGI:1349438]	processed_transcript,protein_coding	ENSMUSG00000005417	chr11:59661304-59780860	+	13327	0.0593861	0.186324	0.000166515	7231	6064	5994	5037	6022	5050	23.2018	21.5326	21.5125	20.742	21.7226	21.033
ENSMUSG00000005442	Cic	capicua homolog (Drosophila) [Source:MGI Symbol;Acc:MGI:1918972]	retained_intron,nonsense_mediated_decay,processed_transcript,protein_coding	ENSMUSG00000005442	chr7:25267703-25294159	+	10294	0.125947	0.0749637	0.000166515	1237	1115	1067	839	931	951	5.13857	5.12578	4.95777	4.47289	4.3478	5.1279
ENSMUSG00000005447	Pafah1b3	platelet-activating factor acetylhydrolase, isoform 1b, subunit 3 [Source:MGI Symbol;Acc:MGI:108414]	retained_intron,processed_transcript,protein_coding	ENSMUSG00000005447	chr7:25295048-25297986	-	2107	-0.0031447	0.943746	0.000166515	3898	3407	3339	2950	3377	2953	79.1104	76.5203	75.7981	76.8365	77.0497	77.7933
ENSMUSG00000005469	Prkaca	protein kinase, cAMP dependent, catalytic, alpha [Source:MGI Symbol;Acc:MGI:97592]	protein_coding	ENSMUSG00000005469	chr8:83972977-83996445	+	2293	0.0166573	0.75716	0.000166515	2448	2120	2002	1789	2032	1824	45.6524	43.7523	41.7606	42.817	42.6014	44.1534
ENSMUSG00000005470	Asf1b	anti-silencing function 1B histone chaperone [Source:MGI Symbol;Acc:MGI:1914179]	retained_intron,processed_transcript,protein_coding	ENSMUSG00000005470	chr8:83955506-83970197	+	2338	-0.15488	0.454969	0.000166515	87	79	80	86	68	83	1.59122	1.59901	1.63664	2.01866	1.3982	1.9705
ENSMUSG00000005481	Ddx39	DEAD (Asp-Glu-Ala-Asp) box polypeptide 39 [Source:MGI Symbol;Acc:MGI:1915528]	nonsense_mediated_decay,retained_intron,protein_coding	ENSMUSG00000005481	chr8:83715176-83726892	+	5155	0.0492867	0.437281	0.000166515	1278	1178	1273	1004	1146	991	10.6013	10.814	11.8115	10.6885	10.6871	10.6706
ENSMUSG00000005483	Dnajb1	DnaJ (Hsp40) homolog, subfamily B, member 1 [Source:MGI Symbol;Acc:MGI:1931874]	protein_coding	ENSMUSG00000005483	chr8:83608174-83611902	+	2263	-0.020714	0.747549	0.000166515	1292	1152	1182	1012	1104	1081	24.4137	24.09	24.9827	24.5418	23.4525	26.5145
ENSMUSG00000005501	Usp40	ubiquitin specific peptidase 40 [Source:MGI Symbol;Acc:MGI:2443184]	retained_intron,nonsense_mediated_decay,protein_coding	ENSMUSG00000005501	chr1:87945120-88008551	-	5049	-0.069013	0.303537	0.000166515	1102	1073	1026	981	1065	880	9.33325	10.0569	9.7196	10.6629	10.1402	9.67432
ENSMUSG00000005505	Kbtbd4	kelch repeat and BTB (POZ) domain containing 4 [Source:MGI Symbol;Acc:MGI:1914386]	processed_transcript,protein_coding	ENSMUSG00000005505	chr2:90904739-90911626	+	3139	-0.0497759	0.404227	0.000166515	1594	1365	1423	1266	1372	1303	21.7147	20.5783	21.683	22.1336	21.012	23.0407
ENSMUSG00000005506	Celf1	CUGBP, Elav-like family member 1 [Source:MGI Symbol;Acc:MGI:1342295]	processed_transcript,protein_coding	ENSMUSG00000005506	chr2:90940381-91019497	+	8446	0.00814373	0.833773	0.000166515	6579	5812	5879	5094	5735	4981	33.3093	32.5644	33.2935	33.0992	32.6427	32.7347
ENSMUSG00000005510	Ndufs3	NADH dehydrogenase (ubiquinone) Fe-S protein 3 [Source:MGI Symbol;Acc:MGI:1915599]	processed_transcript,protein_coding	ENSMUSG00000005510	chr2:90894633-90904827	-	2178	0.043676	0.584134	0.000166515	717	604	667	533	601	544	14.0772	13.1234	14.6479	13.4301	13.2654	13.8639
ENSMUSG00000005533	Igf1r	insulin-like growth factor I receptor [Source:MGI Symbol;Acc:MGI:96433]	protein_coding	ENSMUSG00000005533	chr7:67952858-68226780	+	4489	0.0582715	0.30304	0.000166515	2179	1879	1785	1602	1729	1544	20.757	19.8083	19.0193	19.585	18.5161	19.0915
ENSMUSG00000005534	Insr	insulin receptor [Source:MGI Symbol;Acc:MGI:96575]	retained_intron,protein_coding	ENSMUSG00000005534	chr8:3150921-3279617	-	9633	0.00761567	0.855711	0.000166515	4492	4191	4071	3519	4067	3468	19.9404	20.5885	20.2137	20.0478	20.2963	19.983
ENSMUSG00000005566	Trim28	tripartite motif-containing 28 [Source:MGI Symbol;Acc:MGI:109274]	retained_intron,protein_coding	ENSMUSG00000005566	chr7:13024151-13031035	+	4044	-0.00992017	0.819817	0.000166515	7715	6367	6645	5679	6622	5846	81.5795	74.5062	78.5942	77.0674	78.7195	80.24
ENSMUSG00000005575	Ube2m	ubiquitin-conjugating enzyme E2M [Source:MGI Symbol;Acc:MGI:108278]	retained_intron,processed_transcript,protein_coding	ENSMUSG00000005575	chr7:13035119-13038275	-	2287	-0.0407235	0.484805	0.000166515	2150	1901	1748	1566	1953	1675	40.2003	39.3355	36.5579	37.5782	41.0526	40.6529
ENSMUSG00000005580	Adcy9	adenylate cyclase 9 [Source:MGI Symbol;Acc:MGI:108450]	protein_coding	ENSMUSG00000005580	chr16:4287528-4420498	-	5197	0.00234555	0.978846	0.000166515	520	466	466	413	459	390	4.27865	4.24328	4.28884	4.36121	4.24585	4.16538
ENSMUSG00000005583	Mef2c	myocyte enhancer factor 2C [Source:MGI Symbol;Acc:MGI:99458]	protein_coding	ENSMUSG00000005583	chr13:83504033-83667079	+	6760	-0.155257	0.0606003	0.000166515	562	544	515	494	577	502	3.55505	3.80821	3.6439	4.01042	4.1033	4.12192
ENSMUSG00000005609	Ctr9	Ctr9, Paf1/RNA polymerase II complex component, homolog (S. cerevisiae) [Source:MGI Symbol;Acc:MGI:109345]	retained_intron,processed_transcript,protein_coding	ENSMUSG00000005609	chr7:111028950-111056377	+	6544	-0.00942022	0.834711	0.000166515	5021	4692	4478	3939	4731	3791	32.8098	33.93	32.7301	33.0334	34.7547	32.1554
ENSMUSG00000005610	Eif4g2	eukaryotic translation initiation factor 4, gamma 2 [Source:MGI Symbol;Acc:MGI:109207]	retained_intron,processed_transcript,protein_coding	ENSMUSG00000005610	chr7:111067984-111083030	-	9931	-0.0507687	0.125997	0.000166515	35837	32724	32742	29723	32766	28828	154.31	155.935	157.695	164.252	158.612	161.126
ENSMUSG00000005611	Mrvi1	MRV integration site 1 [Source:MGI Symbol;Acc:MGI:1338023]	retained_intron,processed_transcript,protein_coding	ENSMUSG00000005611	chr7:110868265-110982461	-	6827	-0.0854961	0.735994	0.000166515	64	44	52	41	61	46	0.400873	0.304994	0.364317	0.329582	0.429541	0.373999
ENSMUSG00000005615	Pcyt1a	phosphate cytidylyltransferase 1, choline, alpha isoform [Source:MGI Symbol;Acc:MGI:88557]	retained_intron,protein_coding	ENSMUSG00000005615	chr16:32430920-32475070	+	5751	-0.0128602	0.82961	0.000166515	2331	2059	1986	1910	2058	1631	17.3323	16.9427	16.5174	18.2264	17.2031	15.7418
ENSMUSG00000005621	Zfp592	zinc finger protein 592 [Source:MGI Symbol;Acc:MGI:2443541]	retained_intron,processed_transcript,protein_coding	ENSMUSG00000005621	chr7:80993680-81045164	+	7412	0.0468675	0.498636	0.000166515	1133	1027	916	810	951	830	6.53659	6.55698	5.91108	5.99735	6.16807	6.21564
ENSMUSG00000005625	Psmd4	proteasome (prosome, macropain) 26S subunit, non-ATPase, 4 [Source:MGI Symbol;Acc:MGI:1201670]	retained_intron,processed_transcript,protein_coding	ENSMUSG00000005625	chr3:95032693-95042614	-	2808	0.00746348	0.868606	0.000166515	3356	2982	3086	2618	2962	2582	51.1071	50.255	52.566	51.1661	50.7098	51.039
ENSMUSG00000005656	Snx6	sorting nexin 6 [Source:MGI Symbol;Acc:MGI:1919433]	protein_coding	ENSMUSG00000005656	chr12:54746348-54795703	-	1928	-0.0556778	0.35937	0.000166515	2293	2135	2444	1970	2246	2012	50.8573	52.4034	60.6318	56.075	56.0025	57.9247
ENSMUSG00000005667	Mthfd2	methylenetetrahydrofolate dehydrogenase (NAD+ dependent), methenyltetrahydrofolate cyclohydrolase [Source:MGI Symbol;Acc:MGI:1338850]	processed_transcript,protein_coding	ENSMUSG00000005667	chr6:83305690-83317606	-	2722	0.0687225	0.481325	0.000166515	442	385	383	332	366	306	6.94369	6.69332	6.73003	6.6936	6.46394	6.23988
ENSMUSG00000005672	Kit	kit oncogene [Source:MGI Symbol;Acc:MGI:96677]	processed_transcript,protein_coding	ENSMUSG00000005672	chr5:75574915-75656722	+	5831	-0.0651162	0.338832	0.000166515	1096	1116	1110	926	1140	969	8.03756	9.05712	9.10513	8.71521	9.39866	9.22409
ENSMUSG00000005674	Tomm40l	translocase of outer mitochondrial membrane 40 homolog-like (yeast) [Source:MGI Symbol;Acc:MGI:3589112]	retained_intron,nonsense_mediated_decay,processed_transcript,protein_coding	ENSMUSG00000005674	chr1:171217801-171222514	-	3344	0.0459455	0.572243	0.000166515	722	589	639	514	585	543	9.23267	8.33524	9.13989	8.43542	8.40996	9.01315
ENSMUSG00000005682	Pan2	PAN2 polyA specific ribonuclease subunit homolog (S. cerevisiae) [Source:MGI Symbol;Acc:MGI:1918984]	protein_coding	ENSMUSG00000005682	chr10:128303334-128321358	+	4450	0.0483085	0.525106	0.000166515	806	734	672	587	684	591	7.74518	7.80558	7.22297	7.23916	7.38925	7.37175
ENSMUSG00000005683	Cs	citrate synthase [Source:MGI Symbol;Acc:MGI:88529]	protein_coding	ENSMUSG00000005683	chr10:128337831-128362479	+	2828	-0.0294642	0.503329	0.000166515	5270	4661	4413	4078	4570	4079	79.687	77.9953	74.6382	79.1367	77.6857	80.0603
ENSMUSG00000005686	Ampd3	adenosine monophosphate deaminase 3 [Source:MGI Symbol;Acc:MGI:1096344]	retained_intron,processed_transcript,protein_coding	ENSMUSG00000005686	chr7:110768205-110812405	+	5605	-0.143202	0.365592	0.000166515	142	140	141	110	158	140	1.08335	1.18201	1.20323	1.07703	1.35515	1.38642
ENSMUSG00000005687	Bcas2	breast carcinoma amplified sequence 2 [Source:MGI Symbol;Acc:MGI:1915433]	nonsense_mediated_decay,retained_intron,protein_coding	ENSMUSG00000005687	chr3:103171654-103179166	+	4390	0.0395923	0.450015	0.000166515	2267	2112	2187	1777	2081	1714	22.0823	22.7666	23.8282	22.2143	22.7883	21.6715
ENSMUSG00000005698	Ctcf	CCCTC-binding factor [Source:MGI Symbol;Acc:MGI:109447]	retained_intron,processed_transcript,protein_coding	ENSMUSG00000005698	chr8:105636567-105682922	+	4860	0.00177982	0.969416	0.000166515	3566	3097	3118	2784	3027	2682	31.3763	30.156	30.6864	31.4371	29.942	30.6313
ENSMUSG00000005699	Pard6a	par-6 family cell polarity regulator alpha [Source:MGI Symbol;Acc:MGI:1927223]	protein_coding	ENSMUSG00000005699	chr8:105701153-105703493	+	1430	0.0844049	0.455941	0.000166515	383	293	289	253	283	254	11.453	9.69618	9.66648	9.70945	9.51382	9.85918
ENSMUSG00000005718	Tfap4	transcription factor AP4 [Source:MGI Symbol;Acc:MGI:103239]	protein_coding	ENSMUSG00000005718	chr16:4544660-4559720	-	2113	-0.0075872	0.960417	0.000166515	228	146	184	167	157	161	4.61415	3.26981	4.16509	4.33738	3.57194	4.22931
ENSMUSG00000005732	Ranbp1	RAN binding protein 1 [Source:MGI Symbol;Acc:MGI:96269]	retained_intron,processed_transcript,protein_coding	ENSMUSG00000005732	chr16:18239783-18248732	-	1666	0.00164614	0.975531	0.000166515	3127	2617	2487	2258	2626	2263	80.2619	74.3357	71.4015	74.3805	75.7747	75.3967
ENSMUSG00000005774	Rfx5	regulatory factor X, 5 (influences HLA class II expression) [Source:MGI Symbol;Acc:MGI:1858421]	retained_intron,nonsense_mediated_decay,processed_transcript,protein_coding	ENSMUSG00000005774	chr3:94954074-94961561	+	5497	0.131124	0.179012	0.000166515	554	499	418	378	404	384	4.30963	4.2958	3.63711	3.77378	3.53313	3.87747
ENSMUSG00000005779	Psmb4	proteasome (prosome, macropain) subunit, beta type 4 [Source:MGI Symbol;Acc:MGI:1098257]	retained_intron,protein_coding	ENSMUSG00000005779	chr3:94884092-94886961	-	1384	-0.0190767	0.732308	0.000166515	3744	3234	3769	3067	3353	3057	115.679	110.579	130.256	121.615	116.467	122.603
ENSMUSG00000005802	Slc30a4	solute carrier family 30 (zinc transporter), member 4 [Source:MGI Symbol;Acc:MGI:1345282]	protein_coding	ENSMUSG00000005802	chr2:122681232-122702663	-	5482	-0.0516487	0.403039	0.000166515	1361	1293	1370	1172	1334	1131	10.6164	11.1617	11.9533	11.7327	11.6983	11.4516
ENSMUSG00000005804	Bloc1s6	biogenesis of lysosomal organelles complex-1, subunit 6, pallidin [Source:MGI Symbol;Acc:MGI:1927580]	processed_transcript,protein_coding	ENSMUSG00000005804	chr2:122738502-122749475	+	3899	-0.0026795	0.967026	0.000166515	1153	1010	1073	901	1053	871	12.6454	12.2585	13.1629	12.6818	12.9831	12.3996
ENSMUSG00000005813	Metap1	methionyl aminopeptidase 1 [Source:MGI Symbol;Acc:MGI:1922874]	protein_coding	ENSMUSG00000005813	chr3:138458959-138489382	-	2549	0.0115017	0.840654	0.000166515	1571	1395	1372	1177	1370	1199	26.355	25.8984	25.7449	25.3406	25.8378	26.1091
ENSMUSG00000005823	Gpr108	G protein-coupled receptor 108 [Source:MGI Symbol;Acc:MGI:1925558]	protein_coding	ENSMUSG00000005823	chr17:57234913-57247641	-	2095	-0.0110814	0.932065	0.000166515	327	214	249	212	246	232	6.67452	4.83391	5.68489	5.55344	5.64489	6.14677
ENSMUSG00000005846	Rsl1d1	ribosomal L1 domain containing 1 [Source:MGI Symbol;Acc:MGI:1913659]	retained_intron,protein_coding	ENSMUSG00000005846	chr16:11192969-11203331	-	2258	-0.0354503	0.497145	0.000166515	2746	2616	2683	2389	2613	2185	52.0036	54.8255	56.8333	58.0634	55.6314	53.7119
ENSMUSG00000005871	Apc	adenomatosis polyposis coli [Source:MGI Symbol;Acc:MGI:88039]	nonsense_mediated_decay,retained_intron,processed_transcript,protein_coding	ENSMUSG00000005871	chr18:34220923-34322189	+	15753	-0.0473958	0.330433	0.000166515	24156	22650	20339	19955	22633	17883	65.572	68.0415	61.7551	69.5182	69.069	63.0115
ENSMUSG00000005873	Reep5	receptor accessory protein 5 [Source:MGI Symbol;Acc:MGI:1270152]	protein_coding	ENSMUSG00000005873	chr18:34344888-34373415	-	2894	-0.00601837	0.903092	0.000166515	3645	3585	3360	2897	3525	2862	53.8587	58.6219	55.5325	54.9364	58.5551	54.8926
ENSMUSG00000005881	Ergic3	ERGIC and golgi 3 [Source:MGI Symbol;Acc:MGI:1913616]	retained_intron,processed_transcript,protein_coding	ENSMUSG00000005881	chr2:156008044-156018279	+	2121	0.0263812	0.61702	0.000166515	2194	1919	2040	1685	1872	1699	44.2336	42.8157	46.004	43.5983	42.4297	44.4627
ENSMUSG00000005882	Uqcc1	ubiquinol-cytochrome c reductase complex assembly factor 1 [Source:MGI Symbol;Acc:MGI:1929472]	retained_intron,nonsense_mediated_decay,processed_transcript,protein_coding	ENSMUSG00000005882	chr2:155846893-155930310	-	6044	-0.00729865	0.914752	0.000166515	1087	940	912	825	964	783	7.69062	7.35991	7.21733	7.491	7.66756	7.19085
ENSMUSG00000005886	Ncoa2	nuclear receptor coactivator 2 [Source:MGI Symbol;Acc:MGI:1276533]	retained_intron,processed_transcript,protein_coding	ENSMUSG00000005886	chr1:13139104-13374083	-	14344	0.072923	0.148557	0.000166515	2929	2569	2427	2095	2376	2081	8.73184	8.47545	8.09293	8.01537	7.96307	8.05276
ENSMUSG00000005892	Trh	thyrotropin releasing hormone [Source:MGI Symbol;Acc:MGI:98823]	protein_coding	ENSMUSG00000005892	chr6:92242060-92244650	-	1384	-0.043697	0.660571	0.000166515	435	371	427	347	381	377	13.4403	12.6855	14.757	13.7595	13.2341	15.1199
ENSMUSG00000005893	Nr2c2	nuclear receptor subfamily 2, group C, member 2 [Source:MGI Symbol;Acc:MGI:1352466]	nonsense_mediated_decay,processed_transcript,protein_coding	ENSMUSG00000005893	chr6:92091389-92173057	+	9152	-0.050438	0.247046	0.000166515	4401	4097	4090	3674	4210	3480	20.5633	21.1845	21.3754	22.0309	22.1142	21.106
ENSMUSG00000005897	Nr2c1	nuclear receptor subfamily 2, group C, member 1 [Source:MGI Symbol;Acc:MGI:1352465]	protein_coding	ENSMUSG00000005897	chr10:94148022-94197211	+	4607	-0.0512934	0.5712	0.000166515	518	525	464	426	523	414	4.80804	5.39275	4.81733	5.0746	5.45743	4.98799
ENSMUSG00000005899	Smpd4	sphingomyelin phosphodiesterase 4 [Source:MGI Symbol;Acc:MGI:1924876]	nonsense_mediated_decay,retained_intron,processed_transcript,protein_coding	ENSMUSG00000005899	chr16:17619353-17644828	+	8926	0.0896582	0.144749	0.000166515	1462	1310	1236	1017	1234	1030	7.00401	6.94518	6.6232	6.25279	6.64603	6.40506
ENSMUSG00000005907	Pex1	peroxisomal biogenesis factor 1 [Source:MGI Symbol;Acc:MGI:1918632]	nonsense_mediated_decay,retained_intron,protein_coding	ENSMUSG00000005907	chr5:3596065-3637232	+	7740	0.0576522	0.429454	0.000166515	844	763	754	637	695	641	4.66292	4.66501	4.65947	4.51657	4.31666	4.59685
ENSMUSG00000005917	Otx1	orthodenticle homolog 1 [Source:MGI Symbol;Acc:MGI:97450]	retained_intron,protein_coding	ENSMUSG00000005917	chr11:21994763-22002897	-	5422	-0.398877	0.119429	0.000166515	59	46	36	53	55	53	0.465317	0.401483	0.317577	0.536446	0.487649	0.542575
ENSMUSG00000005936	Kctd20	potassium channel tetramerisation domain containing 20 [Source:MGI Symbol;Acc:MGI:1914239]	processed_transcript,protein_coding	ENSMUSG00000005936	chr17:28951949-28969549	+	4379	0.019604	0.667262	0.000166515	3182	2840	2908	2430	2832	2412	31.0729	30.6911	31.7633	30.4538	31.0901	30.5735
ENSMUSG00000005949	Ctns	cystinosis, nephropathic [Source:MGI Symbol;Acc:MGI:1932872]	retained_intron,processed_transcript,protein_coding	ENSMUSG00000005949	chr11:73183595-73199042	-	3391	0.12849	0.139996	0.000166515	623	524	511	420	469	429	7.85628	7.31261	7.20775	6.79722	6.64889	7.02219
ENSMUSG00000005951	Shpk	sedoheptulokinase [Source:MGI Symbol;Acc:MGI:1921887]	nonsense_mediated_decay,protein_coding	ENSMUSG00000005951	chr11:73199459-73224511	+	2985	-0.129996	0.608333	0.000166515	50	49	50	45	50	47	0.716279	0.776821	0.801184	0.827329	0.805249	0.87397
ENSMUSG00000005958	Ephb3	Eph receptor B3 [Source:MGI Symbol;Acc:MGI:104770]	retained_intron,nonsense_mediated_decay,protein_coding	ENSMUSG00000005958	chr16:21204754-21223305	+	6289	0.00947249	0.921641	0.000166515	468	406	389	346	379	365	3.18215	3.05502	2.95852	3.01929	2.89709	3.22147
ENSMUSG00000005968	Tuft1	tuftelin 1 [Source:MGI Symbol;Acc:MGI:109572]	protein_coding	ENSMUSG00000005968	chr3:94612756-94658872	-	3117	0.0312552	0.894126	0.000166515	62	61	62	48	60	50	0.850573	0.926109	0.951396	0.845112	0.925377	0.890382
ENSMUSG00000005973	Rcn1	reticulocalbin 1 [Source:MGI Symbol;Acc:MGI:104559]	retained_intron,protein_coding	ENSMUSG00000005973	chr2:105386290-105399319	-	3196	-0.0320078	0.595097	0.000166515	1615	1544	1646	1399	1560	1325	21.6084	22.8618	24.6337	24.0227	23.4651	23.0119
ENSMUSG00000005981	Trap1	TNF receptor-associated protein 1 [Source:MGI Symbol;Acc:MGI:1915265]	retained_intron,nonsense_mediated_decay,processed_transcript,protein_coding	ENSMUSG00000005981	chr16:4039970-4077827	-	2573	0.0520985	0.389715	0.000166515	1443	1303	1294	1063	1196	1130	23.9819	23.9648	24.0548	22.6727	22.3458	24.3771
ENSMUSG00000005982	Naa60	N(alpha)-acetyltransferase 60, NatF catalytic subunit [Source:MGI Symbol;Acc:MGI:1922013]	retained_intron,nonsense_mediated_decay,protein_coding	ENSMUSG00000005982	chr16:3872374-3904770	+	3765	-0.00417785	0.95227	0.000166515	1359	1196	1064	943	1176	1039	15.4352	15.0326	13.5171	13.7454	15.0157	15.3177
ENSMUSG00000005983	1700037C18Rik	RIKEN cDNA 1700037C18 gene [Source:MGI Symbol;Acc:MGI:1920511]	nonsense_mediated_decay,processed_transcript,protein_coding	ENSMUSG00000005983	chr16:3895178-3908689	-	3227	-0.0180022	0.913927	0.000166515	140	141	110	104	130	111	1.85518	2.06771	1.63042	1.76866	1.93664	1.90927
ENSMUSG00000005986	Ankrd13d	ankyrin repeat domain 13 family, member D [Source:MGI Symbol;Acc:MGI:1915673]	nonsense_mediated_decay,processed_transcript,protein_coding	ENSMUSG00000005986	chr19:4270179-4283137	-	2460	0.166715	0.0380979	0.000166515	690	612	654	475	558	485	11.9942	11.7729	12.716	10.5966	10.9044	10.9433
ENSMUSG00000006005	Tpr	translocated promoter region, nuclear basket protein [Source:MGI Symbol;Acc:MGI:1922066]	retained_intron,processed_transcript,protein_coding	ENSMUSG00000006005	chr1:150392837-150449935	+	10496	-0.0151746	0.751586	0.000166515	9557	8753	8171	7620	8836	6876	38.9363	39.4641	37.2356	39.842	40.4703	36.3626
ENSMUSG00000006010	BC003331	cDNA sequence BC003331 [Source:MGI Symbol;Acc:MGI:2385108]	retained_intron,nonsense_mediated_decay,processed_transcript,protein_coding	ENSMUSG00000006010	chr1:150361304-150393080	-	4084	-0.0485521	0.4549	0.000166515	1184	1128	1092	940	1183	950	12.3972	13.0705	12.7892	12.6314	13.9253	12.9116
ENSMUSG00000006019	Dhx34	DEAH (Asp-Glu-Ala-His) box polypeptide 34 [Source:MGI Symbol;Acc:MGI:1918973]	retained_intron,processed_transcript,protein_coding	ENSMUSG00000006019	chr7:16197146-16222037	-	4596	0.0982483	0.30433	0.000166515	563	474	423	366	430	389	5.23823	4.88053	4.40217	4.3703	4.49772	4.698
ENSMUSG00000006021	Kptn	kaptin [Source:MGI Symbol;Acc:MGI:1890380]	retained_intron,protein_coding	ENSMUSG00000006021	chr7:16119894-16127516	+	3341	0.0923048	0.331295	0.000166515	478	474	431	349	396	384	6.11798	6.71384	6.17031	5.7327	5.69801	6.37966
ENSMUSG00000006024	Napa	N-ethylmaleimide sensitive fusion protein attachment protein alpha [Source:MGI Symbol;Acc:MGI:104563]	retained_intron,processed_transcript,protein_coding	ENSMUSG00000006024	chr7:16098457-16117975	+	3786	0.0614991	0.253331	0.000166515	2323	2079	1941	1634	1956	1701	26.2377	25.9862	24.5217	23.6854	24.8366	24.9383
ENSMUSG00000006050	Sra1	steroid receptor RNA activator 1 [Source:MGI Symbol;Acc:MGI:1344414]	retained_intron,nonsense_mediated_decay,protein_coding	ENSMUSG00000006050	chr18:36666680-36671196	-	2660	-0.00509474	0.940929	0.000166515	1030	877	936	811	914	759	16.5582	15.6022	16.8306	16.7321	16.5184	15.8381
ENSMUSG00000006057	Atp5g1	ATP synthase, H+ transporting, mitochondrial F0 complex, subunit C1 (subunit 9) [Source:MGI Symbol;Acc:MGI:107653]	protein_coding	ENSMUSG00000006057	chr11:96068851-96075670	-	4912	0.17364	0.0829531	0.000166515	428	409	397	278	358	318	3.72599	3.94034	3.86579	3.10596	3.50372	3.59345
ENSMUSG00000006058	Snf8	SNF8, ESCRT-II complex subunit, homolog (S. cerevisiae) [Source:MGI Symbol;Acc:MGI:1343161]	processed_transcript,protein_coding	ENSMUSG00000006058	chr11:96034884-96047430	+	2677	0.0372698	0.660806	0.000166515	636	594	544	456	537	511	10.1593	10.5004	9.71979	9.34817	9.6434	10.5954
ENSMUSG00000006095	Tbcb	tubulin folding cofactor B [Source:MGI Symbol;Acc:MGI:1913661]	retained_intron,processed_transcript,protein_coding	ENSMUSG00000006095	chr7:30224130-30232272	-	1442	0.0259716	0.594364	0.000166515	2470	2240	2291	1907	2187	1895	73.2467	73.5109	75.9917	72.5764	72.9101	72.9436
ENSMUSG00000006127	Inpp5k	inositol polyphosphate 5-phosphatase K [Source:MGI Symbol;Acc:MGI:1194899]	nonsense_mediated_decay,retained_intron,processed_transcript,protein_coding	ENSMUSG00000006127	chr11:75630987-75648871	+	5728	0.0705033	0.367982	0.000166515	853	721	677	571	696	598	6.36799	5.95664	5.65317	5.4707	5.84131	5.79484
ENSMUSG00000006134	Crkl	v-crk sarcoma virus CT10 oncogene homolog (avian)-like [Source:MGI Symbol;Acc:MGI:104686]	protein_coding	ENSMUSG00000006134	chr16:17451986-17486255	+	3863	-0.0297047	0.53317	0.000166515	3089	2628	2678	2360	2728	2368	34.194	32.1936	33.1583	33.5272	33.9488	34.0251
ENSMUSG00000006154	Eps8l1	EPS8-like 1 [Source:MGI Symbol;Acc:MGI:1914675]	retained_intron,nonsense_mediated_decay,processed_transcript,protein_coding	ENSMUSG00000006154	chr7:4460673-4479404	+	4953	0.0877804	0.718132	0.000166515	68	69	66	50	79	39	0.58708	0.659249	0.637356	0.554002	0.766766	0.437058
ENSMUSG00000006169	Clint1	clathrin interactor 1 [Source:MGI Symbol;Acc:MGI:2144243]	processed_transcript,protein_coding	ENSMUSG00000006169	chr11:45852050-45910625	+	6946	0.00536726	0.92926	0.000166515	1607	1435	1391	1158	1394	1291	9.89322	9.77656	9.57853	9.14921	9.64789	10.3166
ENSMUSG00000006191	Cdkal1	CDK5 regulatory subunit associated protein 1-like 1 [Source:MGI Symbol;Acc:MGI:1921765]	retained_intron,nonsense_mediated_decay,protein_coding	ENSMUSG00000006191	chr13:29191745-29855674	-	12799	-0.0915975	0.305632	0.000166515	596	496	476	479	547	428	1.99125	1.8339	1.77884	2.05385	2.05454	1.85614
ENSMUSG00000006205	Htra1	HtrA serine peptidase 1 [Source:MGI Symbol;Acc:MGI:1929076]	retained_intron,processed_transcript,protein_coding	ENSMUSG00000006205	chr7:130936110-130985660	+	2879	-0.111438	0.594345	0.000166515	88	87	70	63	79	88	1.30707	1.43003	1.16295	1.20091	1.31914	1.69662
ENSMUSG00000006215	Zbtb17	zinc finger and BTB domain containing 17 [Source:MGI Symbol;Acc:MGI:107410]	processed_transcript,protein_coding	ENSMUSG00000006215	chr4:141444653-141467930	+	3877	0.0466059	0.458367	0.000166515	1373	1175	1181	1010	1100	1027	15.1437	14.342	14.57	14.2967	13.6396	14.7034
ENSMUSG00000006218	Fam131c	family with sequence similarity 131, member C [Source:MGI Symbol;Acc:MGI:2685539]	protein_coding	ENSMUSG00000006218	chr4:141368219-141384175	+	1433	-0.224138	0.188124	0.000166515	115	119	114	97	136	122	3.43169	3.92979	3.80509	3.7148	4.56244	4.7256
ENSMUSG00000006219	Fblim1	filamin binding LIM protein 1 [Source:MGI Symbol;Acc:MGI:1921452]	processed_transcript,protein_coding	ENSMUSG00000006219	chr4:141576061-141606096	-	4457	-0.0675956	0.487589	0.000166515	461	390	396	330	440	369	4.42298	4.14086	4.24971	4.06332	4.74585	4.59544
ENSMUSG00000006241	Ccdc159	coiled-coil domain containing 159 [Source:MGI Symbol;Acc:MGI:1914369]	protein_coding	ENSMUSG00000006241	chr9:21927470-21935872	+	1545	0.236342	0.182931	0.000166515	119	121	117	88	93	83	3.29363	3.70617	3.62213	3.12582	2.89374	2.9819
ENSMUSG00000006262	Mob1b	MOB kinase activator 1B [Source:MGI Symbol;Acc:MGI:1915723]	retained_intron,protein_coding	ENSMUSG00000006262	chr5:88720854-88762058	+	10927	0.0150654	0.841106	0.000166515	920	936	982	745	903	804	3.60034	4.05363	4.2985	3.74167	3.97275	4.08412
ENSMUSG00000006270	Vax1	ventral anterior homeobox 1 [Source:MGI Symbol;Acc:MGI:1277163]	processed_transcript,protein_coding	ENSMUSG00000006270	chr19:59166186-59170978	-	2039	-0.0396388	0.722451	0.000166515	343	300	342	313	309	259	7.19339	6.96262	8.0226	8.42436	7.28527	7.05059
ENSMUSG00000006273	Atp6v1b2	ATPase, H+ transporting, lysosomal V1 subunit B2 [Source:MGI Symbol;Acc:MGI:109618]	retained_intron,protein_coding	ENSMUSG00000006273	chr8:69088645-69113711	+	5305	-0.0370428	0.360729	0.000166515	5162	4761	4713	4238	4741	4097	41.6092	42.4699	42.4931	43.8415	42.9624	42.8671
ENSMUSG00000006276	Eps15l1	epidermal growth factor receptor pathway substrate 15-like 1 [Source:MGI Symbol;Acc:MGI:104582]	protein_coding	ENSMUSG00000006276	chr8:72341000-72421474	-	3141	-0.00268583	0.960202	0.000166515	2281	2029	1891	1727	1996	1684	31.0537	30.5691	28.7959	30.1741	30.549	29.7589
ENSMUSG00000006281	Tep1	telomerase associated protein 1 [Source:MGI Symbol;Acc:MGI:109573]	protein_coding	ENSMUSG00000006281	chr14:50824061-50870560	-	8168	0.0594552	0.675931	0.000166515	198	205	206	139	212	161	1.03659	1.1877	1.20631	0.933919	1.24774	1.09409
ENSMUSG00000006288	Ttc5	tetratricopeptide repeat domain 5 [Source:MGI Symbol;Acc:MGI:2683584]	protein_coding	ENSMUSG00000006288	chr14:50765414-50785518	-	1841	0.0190696	0.743133	0.000166515	1569	1411	1508	1211	1403	1244	36.444	36.2696	39.1791	36.0994	36.636	37.5068
ENSMUSG00000006289	Osgep	O-sialoglycoprotein endopeptidase [Source:MGI Symbol;Acc:MGI:1913496]	retained_intron,nonsense_mediated_decay,protein_coding	ENSMUSG00000006289	chr14:50906477-50924893	-	4933	-0.0397257	0.63157	0.000166515	631	566	563	511	538	523	5.46984	5.42968	5.45888	5.68486	5.24295	5.88483
ENSMUSG00000006299	Aamp	angio-associated migratory protein [Source:MGI Symbol;Acc:MGI:107809]	retained_intron,protein_coding	ENSMUSG00000006299	chr1:74279839-74284738	-	1820	0.0211735	0.685972	0.000166515	2819	2594	2829	2247	2542	2287	66.2339	67.4478	74.3478	67.7551	67.1442	69.749
ENSMUSG00000006301	Tmbim1	transmembrane BAX inhibitor motif containing 1 [Source:MGI Symbol;Acc:MGI:1916910]	retained_intron,processed_transcript,protein_coding	ENSMUSG00000006301	chr1:74288246-74305622	-	12659	-0.104288	0.659359	0.000166515	70	58	79	46	71	77	0.236459	0.216819	0.298493	0.19942	0.269627	0.337625
ENSMUSG00000006304	Arpc2	actin related protein 2/3 complex, subunit 2 [Source:MGI Symbol;Acc:MGI:1923959]	protein_coding	ENSMUSG00000006304	chr1:74236496-74268209	+	1794	-0.0444537	0.36158	0.000166515	3505	3222	3087	2824	3347	2655	83.5453	84.9908	82.3039	86.3878	89.6887	82.1458
ENSMUSG00000006307	Kmt2b	lysine (K)-specific methyltransferase 2B [Source:MGI Symbol;Acc:MGI:109565]	retained_intron,processed_transcript,protein_coding	ENSMUSG00000006307	chr7:30568857-30588726	-	9596	0.176192	0.0449353	0.000166515	649	604	530	410	510	454	2.89208	2.97862	2.64175	2.34479	2.55496	2.62608
ENSMUSG00000006315	Tmem147	transmembrane protein 147 [Source:MGI Symbol;Acc:MGI:1915011]	protein_coding	ENSMUSG00000006315	chr7:30727700-30729534	-	868	-0.0224227	0.743126	0.000166515	1120	1036	1088	860	1035	975	55.1766	56.4819	59.9536	54.3737	57.3225	62.3488
ENSMUSG00000006333	Rps9	ribosomal protein S9 [Source:MGI Symbol;Acc:MGI:1924096]	nonsense_mediated_decay,retained_intron,protein_coding	ENSMUSG00000006333	chr7:3703992-3706901	+	2526	-0.00669922	0.8865	0.000166515	5074	4217	4321	3909	4292	3685	85.8961	79.0022	81.8196	84.9263	81.6828	80.9743
ENSMUSG00000006335	Tfpt	TCF3 (E2A) fusion partner [Source:MGI Symbol;Acc:MGI:1916964]	nonsense_mediated_decay,processed_transcript,protein_coding	ENSMUSG00000006335	chr7:3620323-3629929	-	1197	0.0436872	0.677399	0.000166515	393	357	326	292	351	267	14.0396	14.1138	13.0266	13.3875	14.0967	12.3811
ENSMUSG00000006342	Susd2	sushi domain containing 2 [Source:MGI Symbol;Acc:MGI:1918983]	protein_coding	ENSMUSG00000006342	chr10:75636618-75644008	-	3255	-0.211167	0.439993	0.000166515	39	44	45	43	42	44	0.512354	0.639692	0.661253	0.724982	0.620301	0.750317
ENSMUSG00000006344	Ggt5	gamma-glutamyltransferase 5 [Source:MGI Symbol;Acc:MGI:1346063]	processed_transcript,protein_coding	ENSMUSG00000006344	chr10:75589380-75616968	+	4137	-0.566458	0.0431257	0.000166515	33	39	34	42	50	45	0.341102	0.446116	0.393097	0.557152	0.581017	0.603768
ENSMUSG00000006356	Crip2	cysteine rich protein 2 [Source:MGI Symbol;Acc:MGI:1915587]	protein_coding	ENSMUSG00000006356	chr12:113140235-113145504	+	1437	0.0494141	0.40555	0.000166515	1996	1747	1690	1386	1622	1555	59.3964	57.5314	56.2518	52.9318	54.2623	60.0643
ENSMUSG00000006360	Crip1	cysteine-rich protein 1 (intestinal) [Source:MGI Symbol;Acc:MGI:88501]	protein_coding	ENSMUSG00000006360	chr12:113152011-113153877	+	445	-0.233116	0.389519	0.000166515	47	37	48	37	48	50	4.51642	3.93469	5.15926	4.56301	5.18544	6.23667
ENSMUSG00000006362	Cbfa2t3	core-binding factor, runt domain, alpha subunit 2, translocated to, 3 (human) [Source:MGI Symbol;Acc:MGI:1338013]	retained_intron,processed_transcript,protein_coding	ENSMUSG00000006362	chr8:122628738-122699109	-	4775	0.394253	0.0148037	0.000166515	168	170	148	91	115	116	1.5045	1.68479	1.4825	1.04587	1.15779	1.34843
ENSMUSG00000006369	Fbln1	fibulin 1 [Source:MGI Symbol;Acc:MGI:95487]	processed_transcript,protein_coding	ENSMUSG00000006369	chr15:85205948-85286535	+	4368	-0.17756	0.0714668	0.000166515	425	388	429	373	421	428	4.16067	4.20357	4.69765	4.68637	4.63344	5.43881
ENSMUSG00000006373	Pgrmc1	progesterone receptor membrane component 1 [Source:MGI Symbol;Acc:MGI:1858305]	protein_coding	ENSMUSG00000006373	chrX:36598205-36606079	+	1857	-0.0191587	0.624077	0.000166515	10582	10021	10277	8600	10005	8682	243.676	255.369	264.704	254.154	259.006	259.508
ENSMUSG00000006378	Gcat	glycine C-acetyltransferase (2-amino-3-ketobutyrate-coenzyme A ligase) [Source:MGI Symbol;Acc:MGI:1349389]	protein_coding	ENSMUSG00000006378	chr15:79030873-79043558	+	3851	-0.0733893	0.671002	0.000166515	141	112	126	123	103	119	1.56568	1.3763	1.56496	1.75284	1.28578	1.71521
ENSMUSG00000006390	Elovl1	elongation of very long chain fatty acids (FEN1/Elo2, SUR4/Elo3, yeast)-like 1 [Source:MGI Symbol;Acc:MGI:1858959]	processed_transcript,protein_coding	ENSMUSG00000006390	chr4:118428092-118432953	+	2726	-0.0607902	0.68672	0.000166515	174	148	176	129	159	164	2.72948	2.56924	3.08811	2.59701	2.80398	3.33934
ENSMUSG00000006392	Med8	mediator complex subunit 8 [Source:MGI Symbol;Acc:MGI:1915269]	processed_transcript,protein_coding	ENSMUSG00000006392	chr4:118409336-118415782	+	3001	0.0499902	0.425606	0.000166515	1272	1104	1164	947	1065	963	18.125	17.4089	18.5521	17.3179	17.0603	17.8116
ENSMUSG00000006395	Hyi	hydroxypyruvate isomerase homolog (E. coli) [Source:MGI Symbol;Acc:MGI:1915430]	nonsense_mediated_decay,retained_intron,polymorphic_pseudogene,protein_coding	ENSMUSG00000006395	chr4:118359989-118362744	+	2209	0.108405	0.536301	0.000166515	138	126	139	88	109	128	2.67141	2.69925	3.00972	2.18624	2.37211	3.21631
ENSMUSG00000006398	Cdc20	cell division cycle 20 [Source:MGI Symbol;Acc:MGI:1859866]	retained_intron,nonsense_mediated_decay,protein_coding	ENSMUSG00000006398	chr4:118432900-118437352	-	1868	-0.0850556	0.38862	0.000166515	468	364	417	380	429	344	10.7134	9.22133	10.6774	11.1639	11.0404	10.2217
ENSMUSG00000006403	Adamts4	a disintegrin-like and metallopeptidase (reprolysin type) with thrombospondin type 1 motif, 4 [Source:MGI Symbol;Acc:MGI:1339949]	protein_coding	ENSMUSG00000006403	chr1:171250420-171260637	+	4810	0.108966	0.627695	0.000166515	88	74	67	51	60	73	0.782337	0.728041	0.666248	0.581882	0.599667	0.842405
ENSMUSG00000006412	Pfdn2	prefoldin 2 [Source:MGI Symbol;Acc:MGI:1276111]	processed_transcript,protein_coding	ENSMUSG00000006412	chr1:171345669-171359254	+	1937	-0.0291831	0.707457	0.000166515	728	665	646	573	630	606	16.0716	16.2465	15.9518	16.2344	15.6356	17.3654
ENSMUSG00000006418	Rnf114	ring finger protein 114 [Source:MGI Symbol;Acc:MGI:1933159]	nonsense_mediated_decay,protein_coding	ENSMUSG00000006418	chr2:167492644-167516173	+	3356	0.0466065	0.39683	0.000166515	2483	2114	2083	1744	1995	1880	31.6382	29.8093	29.6875	28.519	28.5776	31.0942
ENSMUSG00000006423	C330007P06Rik	RIKEN cDNA C330007P06 gene [Source:MGI Symbol;Acc:MGI:1924894]	retained_intron,processed_transcript,protein_coding	ENSMUSG00000006423	chrX:36823736-36874111	-	7424	-0.0142342	0.889201	0.000166515	421	339	395	340	356	318	2.42494	2.16088	2.54487	2.51334	2.30524	2.37756
ENSMUSG00000006435	Neurl1a	neuralized homolog 1A (Drosophila) [Source:MGI Symbol;Acc:MGI:1334263]	protein_coding	ENSMUSG00000006435	chr19:47178819-47259440	+	4411	0.0656134	0.585788	0.000166515	275	280	248	199	261	210	2.66595	3.00393	2.68919	2.47586	2.84451	2.64256
ENSMUSG00000006442	Srm	spermidine synthase [Source:MGI Symbol;Acc:MGI:102690]	retained_intron,processed_transcript,protein_coding	ENSMUSG00000006442	chr4:148591502-148594993	+	1599	-0.00839009	0.920637	0.000166515	585	514	521	455	525	439	15.6446	15.2119	15.5846	15.6161	15.7839	15.2391
ENSMUSG00000006445	Epha2	Eph receptor A2 [Source:MGI Symbol;Acc:MGI:95278]	processed_transcript,protein_coding	ENSMUSG00000006445	chr4:141301239-141329384	+	4674	-0.149955	0.406047	0.000166515	111	93	100	84	113	97	1.01553	0.941593	1.02333	0.986281	1.16224	1.15193
ENSMUSG00000006456	Rbm14	RNA binding motif protein 14 [Source:MGI Symbol;Acc:MGI:1929092]	protein_coding	ENSMUSG00000006456	chr19:4800568-4811634	-	3910	0.0357552	0.58895	0.000166515	1436	1245	1142	1021	1145	1073	15.7049	15.0682	13.97	14.3304	14.0777	15.2323
ENSMUSG00000006457	Actn3	actinin alpha 3 [Source:MGI Symbol;Acc:MGI:99678]	processed_transcript,protein_coding	ENSMUSG00000006457	chr19:4861222-4877909	-	2894	-0.118079	0.609666	0.000166515	66	75	55	61	75	50	0.975218	1.2264	0.909014	1.15675	1.24585	0.958991
ENSMUSG00000006463	Zdhhc24	zinc finger, DHHC domain containing 24 [Source:MGI Symbol;Acc:MGI:1917855]	nonsense_mediated_decay,processed_transcript,protein_coding	ENSMUSG00000006463	chr19:4878667-4885397	+	2916	0.0575068	0.592074	0.000166515	345	302	330	254	303	261	5.05927	4.90104	5.41294	4.78031	4.99528	4.96817
ENSMUSG00000006464	Bbs1	Bardet-Biedl syndrome 1 (human) [Source:MGI Symbol;Acc:MGI:1277215]	protein_coding	ENSMUSG00000006464	chr19:4886897-4906627	-	5581	0.0271274	0.657922	0.000166515	1504	1329	1250	1073	1284	1130	11.5237	11.2689	10.7128	10.5511	11.0601	11.2385
ENSMUSG00000006471	Ndor1	NADPH dependent diflavin oxidoreductase 1 [Source:MGI Symbol;Acc:MGI:1926047]	retained_intron,nonsense_mediated_decay,processed_transcript,protein_coding	ENSMUSG00000006471	chr2:25244820-25256022	-	5835	0.108752	0.211255	0.000166515	549	507	526	405	476	398	4.02335	4.11184	4.31173	3.80912	3.92166	3.78604
ENSMUSG00000006476	Nsmf	NMDA receptor synaptonuclear signaling and neuronal migration factor [Source:MGI Symbol;Acc:MGI:1861755]	nonsense_mediated_decay,retained_intron,protein_coding	ENSMUSG00000006476	chr2:25054354-25062881	+	4896	0.087164	0.132306	0.000166515	2447	2157	1981	1628	2047	1724	21.3722	20.8486	19.3531	18.2483	20.0993	19.5451
ENSMUSG00000006494	Pdk1	pyruvate dehydrogenase kinase, isoenzyme 1 [Source:MGI Symbol;Acc:MGI:1926119]	processed_transcript,protein_coding	ENSMUSG00000006494	chr2:71873223-71903858	+	7779	-0.0781647	0.229855	0.000166515	1092	1067	1055	914	1083	961	6.00282	6.49097	6.48687	6.44811	6.69282	6.85713
ENSMUSG00000006498	Ptbp1	polypyrimidine tract binding protein 1 [Source:MGI Symbol;Acc:MGI:97791]	nonsense_mediated_decay,retained_intron,processed_transcript,protein_coding	ENSMUSG00000006498	chr10:79854426-79864771	+	4740	-0.0512103	0.360695	0.000166515	1759	1625	1622	1487	1574	1450	15.8688	16.2235	16.3674	17.2164	15.9636	16.9798
ENSMUSG00000006517	Mvd	mevalonate (diphospho) decarboxylase [Source:MGI Symbol;Acc:MGI:2179327]	protein_coding	ENSMUSG00000006517	chr8:122433595-122443422	-	1761	0.048192	0.507264	0.000166515	876	842	831	670	756	720	21.2717	22.6267	22.5709	20.8798	20.638	22.6943
ENSMUSG00000006519	Cyba	cytochrome b-245, alpha polypeptide [Source:MGI Symbol;Acc:MGI:1316658]	protein_coding	ENSMUSG00000006519	chr8:122424771-122432940	-	758	-0.233279	0.269771	0.000166515	69	77	69	71	74	75	3.89257	4.80718	4.35398	5.14043	4.69318	5.49206
ENSMUSG00000006526	Tmem110	transmembrane protein 110 [Source:MGI Symbol;Acc:MGI:1921500]	retained_intron,nonsense_mediated_decay,processed_transcript,protein_coding	ENSMUSG00000006526	chr14:30825589-30876986	+	4058	0.0548695	0.611452	0.000166515	424	386	438	283	412	355	4.46797	4.50136	5.1626	3.82723	4.88078	4.85578
ENSMUSG00000006527	Sfmbt1	Scm-like with four mbt domains 1 [Source:MGI Symbol;Acc:MGI:1859609]	retained_intron,protein_coding	ENSMUSG00000006527	chr14:30714848-30822713	+	8629	0.0118001	0.868557	0.000166515	1198	1110	1051	1010	1049	841	5.93681	6.08739	5.82571	6.42349	5.84412	5.40977
ENSMUSG00000006567	Atp7b	ATPase, Cu++ transporting, beta polypeptide [Source:MGI Symbol;Acc:MGI:103297]	protein_coding	ENSMUSG00000006567	chr8:21992784-22060305	-	6505	0.0989317	0.524495	0.000166515	190	165	136	114	153	132	1.249	1.20034	0.999995	0.961762	1.1307	1.12634
ENSMUSG00000006574	Slc4a1	solute carrier family 4 (anion exchanger), member 1 [Source:MGI Symbol;Acc:MGI:109393]	processed_transcript,protein_coding	ENSMUSG00000006574	chr11:102348823-102366203	-	4891	-0.0208877	0.924046	0.000166515	113	65	103	97	73	76	0.987955	0.628904	1.00727	1.08839	0.717513	0.8625
ENSMUSG00000006575	Rundc3a	RUN domain containing 3A [Source:MGI Symbol;Acc:MGI:1858752]	retained_intron,processed_transcript,protein_coding	ENSMUSG00000006575	chr11:102393402-102402555	+	2941	0.0371371	0.423082	0.000166515	4512	3870	3819	3229	3707	3399	65.604	62.2709	62.1099	60.2536	60.5943	64.1504
ENSMUSG00000006576	Slc4a3	solute carrier family 4 (anion exchanger), member 3 [Source:MGI Symbol;Acc:MGI:109350]	nonsense_mediated_decay,retained_intron,protein_coding	ENSMUSG00000006576	chr1:75546265-75562172	+	8599	0.0936773	0.107539	0.000166515	1743	1584	1656	1263	1441	1360	8.66774	8.71718	9.21126	8.06056	8.05602	8.77878
ENSMUSG00000006585	Cdt1	chromatin licensing and DNA replication factor 1 [Source:MGI Symbol;Acc:MGI:1914427]	protein_coding	ENSMUSG00000006585	chr8:122568014-122573128	+	2189	-0.188035	0.498268	0.000166515	49	32	47	40	49	38	0.957209	0.691788	1.02697	1.00282	1.0761	0.963565
ENSMUSG00000006586	Runx1t1	runt-related transcription factor 1; translocated to, 1 (cyclin D-related) [Source:MGI Symbol;Acc:MGI:104793]	processed_transcript,protein_coding	ENSMUSG00000006586	chr4:13743435-13893649	+	7959	-0.00226143	0.960628	0.000166515	4952	4260	4187	3817	4284	3574	26.6059	25.3291	25.1623	26.3193	25.8759	24.9252
ENSMUSG00000006589	Aprt	adenine phosphoribosyl transferase [Source:MGI Symbol;Acc:MGI:88061]	protein_coding	ENSMUSG00000006589	chr8:122574636-122576907	-	866	0.0143451	0.853743	0.000166515	718	674	658	533	669	568	35.4538	36.8308	36.3425	33.7769	37.1375	36.406
ENSMUSG00000006599	Gtf2h1	general transcription factor II H, polypeptide 1 [Source:MGI Symbol;Acc:MGI:1277216]	retained_intron,nonsense_mediated_decay,protein_coding	ENSMUSG00000006599	chr7:46796102-46823800	+	2984	0.0194533	0.762533	0.000166515	1536	1360	1371	1187	1423	1063	22.0115	21.568	21.9758	21.8304	22.9251	19.7732
ENSMUSG00000006611	Hfe	hemochromatosis [Source:MGI Symbol;Acc:MGI:109191]	protein_coding	ENSMUSG00000006611	chr13:23702033-23710854	-	3572	-0.180352	0.528134	0.000166515	44	40	43	31	41	53	0.526742	0.529929	0.575789	0.476278	0.551794	0.823583
ENSMUSG00000006641	Slc5a6	solute carrier family 5 (sodium-dependent vitamin transporter), member 6 [Source:MGI Symbol;Acc:MGI:2660847]	retained_intron,protein_coding	ENSMUSG00000006641	chr5:31036035-31048924	-	3991	0.0773502	0.420358	0.000166515	453	392	398	323	383	320	4.8537	4.64808	4.76988	4.44151	4.6134	4.45053
ENSMUSG00000006651	Aplp1	amyloid beta (A4) precursor-like protein 1 [Source:MGI Symbol;Acc:MGI:88046]	protein_coding	ENSMUSG00000006651	chr7:30434980-30445582	-	2391	-0.00487172	0.919457	0.000166515	5166	4547	4164	3831	4453	3827	92.3913	89.9942	83.2986	87.9311	89.5318	88.8427
ENSMUSG00000006673	Qrich1	glutamine-rich 1 [Source:MGI Symbol;Acc:MGI:1916482]	retained_intron,processed_transcript,protein_coding	ENSMUSG00000006673	chr9:108517086-108560167	+	3362	0.0372039	0.428936	0.000166515	6364	5431	5124	4573	5276	4488	80.9448	76.4453	72.8984	74.6472	75.4417	74.0966
ENSMUSG00000006675	P4htm	prolyl 4-hydroxylase, transmembrane (endoplasmic reticulum) [Source:MGI Symbol;Acc:MGI:1921693]	retained_intron,processed_transcript,protein_coding	ENSMUSG00000006675	chr9:108578825-108597600	-	1810	0.0593986	0.534645	0.000166515	449	422	410	319	406	347	10.6078	11.0332	10.8346	9.67213	10.7833	10.6413
ENSMUSG00000006676	Usp19	ubiquitin specific peptidase 19 [Source:MGI Symbol;Acc:MGI:1918722]	retained_intron,protein_coding	ENSMUSG00000006676	chr9:108490675-108502333	+	5212	0.0670031	0.227803	0.000166515	3619	3060	3080	2415	2904	2777	29.6921	27.7834	28.2652	25.4286	26.7853	29.5743
ENSMUSG00000006678	Pola1	polymerase (DNA directed), alpha 1 [Source:MGI Symbol;Acc:MGI:99660]	retained_intron,processed_transcript,protein_coding	ENSMUSG00000006678	chrX:93304766-93632155	-	8813	-0.108999	0.0971906	0.000166515	1050	947	989	912	1035	859	5.09474	5.08505	5.36759	5.67912	5.64574	5.41019
ENSMUSG00000006699	Cdc42	cell division cycle 42 [Source:MGI Symbol;Acc:MGI:106211]	protein_coding	ENSMUSG00000006699	chr4:137319695-137357720	-	2966	-0.0158719	0.690255	0.000166515	10119	9453	9767	8026	9456	8376	145.889	150.823	157.506	148.504	153.264	156.75
ENSMUSG00000006705	Pknox1	Pbx/knotted 1 homeobox [Source:MGI Symbol;Acc:MGI:1201409]	retained_intron,processed_transcript,protein_coding	ENSMUSG00000006705	chr17:31564748-31607680	+	6888	-0.0150224	0.830973	0.000166515	874	806	834	696	817	701	5.42594	5.53746	5.79134	5.54531	5.70208	5.64895
ENSMUSG00000006711	D130043K22Rik	RIKEN cDNA D130043K22 gene [Source:MGI Symbol;Acc:MGI:3036268]	nonsense_mediated_decay,processed_transcript,protein_coding	ENSMUSG00000006711	chr13:24845134-24901270	+	5276	0.0206234	0.847865	0.000166515	365	326	329	270	351	257	2.95832	2.92403	2.98262	2.80846	3.19821	2.70378
ENSMUSG00000006715	Gmnn	geminin [Source:MGI Symbol;Acc:MGI:1927344]	nonsense_mediated_decay,protein_coding	ENSMUSG00000006715	chr13:24751844-24761923	-	1465	0.00104683	0.995267	0.000166515	132	109	118	117	99	95	3.85294	3.52093	3.85257	4.38287	3.24864	3.59939
ENSMUSG00000006717	Acot13	acyl-CoA thioesterase 13 [Source:MGI Symbol;Acc:MGI:1914084]	protein_coding	ENSMUSG00000006717	chr13:24817947-24831517	-	721	0.0557691	0.701765	0.000166515	189	164	182	159	147	141	11.2094	10.7641	12.0738	12.1024	9.80136	10.8549
ENSMUSG00000006720	Zfp184	zinc finger protein 184 (Kruppel-like) [Source:MGI Symbol;Acc:MGI:1922244]	retained_intron,nonsense_mediated_decay,protein_coding	ENSMUSG00000006720	chr13:21945093-21960779	+	3513	0.0241675	0.730019	0.000166515	1067	944	970	863	939	751	12.988	12.7164	13.2069	13.4816	12.8497	11.866
ENSMUSG00000006728	Cdk4	cyclin-dependent kinase 4 [Source:MGI Symbol;Acc:MGI:88357]	retained_intron,nonsense_mediated_decay,protein_coding	ENSMUSG00000006728	chr10:127063533-127067920	+	3249	-0.00331996	0.93318	0.000166515	7999	6903	7201	6124	6920	6224	105.279	100.544	106.011	103.442	102.391	106.332
ENSMUSG00000006731	B4galnt1	beta-1,4-N-acetyl-galactosaminyl transferase 1 [Source:MGI Symbol;Acc:MGI:1342057]	protein_coding	ENSMUSG00000006731	chr10:127165155-127172340	+	2474	0.0800471	0.306405	0.000166515	931	768	750	598	736	680	16.0919	14.6903	14.5	13.2651	14.3015	15.2564
ENSMUSG00000006732	Mettl1	methyltransferase like 1 [Source:MGI Symbol;Acc:MGI:1339986]	nonsense_mediated_decay,retained_intron,protein_coding	ENSMUSG00000006732	chr10:127041413-127046365	+	2907	-0.0410661	0.810674	0.000166515	122	113	128	98	111	116	1.79461	1.83951	2.10606	1.85008	1.83562	2.21491
ENSMUSG00000006736	Tspan31	tetraspanin 31 [Source:MGI Symbol;Acc:MGI:1914375]	protein_coding	ENSMUSG00000006736	chr10:127067316-127070261	-	1516	-0.0148311	0.807205	0.000166515	1475	1301	1273	1187	1255	1114	41.6054	40.6113	40.1639	42.9696	39.7969	40.7877
ENSMUSG00000006740	Kif5b	kinesin family member 5B [Source:MGI Symbol;Acc:MGI:1098268]	retained_intron,processed_transcript,protein_coding	ENSMUSG00000006740	chr18:6201001-6242174	-	7395	-0.0101644	0.797386	0.000166515	7210	6694	6719	5854	6669	5579	41.6921	42.8367	43.4583	43.4435	43.3538	41.8756
ENSMUSG00000006763	Saal1	serum amyloid A-like 1 [Source:MGI Symbol;Acc:MGI:1926185]	retained_intron,processed_transcript,protein_coding	ENSMUSG00000006763	chr7:46686107-46710680	-	8108	0.0125833	0.88799	0.000166515	585	575	534	513	496	451	3.08531	3.35601	3.15017	3.47227	2.94085	3.08749
ENSMUSG00000006782	Cnp	2',3'-cyclic nucleotide 3' phosphodiesterase [Source:MGI Symbol;Acc:MGI:88437]	processed_transcript,protein_coding	ENSMUSG00000006782	chr11:100574903-100591729	+	3639	-0.0468267	0.595323	0.000166515	515	490	466	403	488	433	6.05176	6.37211	6.12506	6.07761	6.44677	6.60464
ENSMUSG00000006784	Ttc25	tetratricopeptide repeat domain 25 [Source:MGI Symbol;Acc:MGI:1921657]	retained_intron,protein_coding	ENSMUSG00000006784	chr11:100545606-100572568	+	6147	0.0816882	0.674536	0.000166515	109	108	84	85	96	67	0.758263	0.831437	0.653616	0.758867	0.750779	0.604999
ENSMUSG00000006800	Sulf2	sulfatase 2 [Source:MGI Symbol;Acc:MGI:1919293]	retained_intron,processed_transcript,protein_coding	ENSMUSG00000006800	chr2:166073088-166155663	-	5818	-0.0112057	0.831775	0.000166515	3748	3451	3026	2816	3303	2849	27.5475	28.0699	24.8772	26.5625	27.2922	27.1808
ENSMUSG00000006818	Sod2	superoxide dismutase 2, mitochondrial [Source:MGI Symbol;Acc:MGI:98352]	protein_coding	ENSMUSG00000006818	chr17:13007838-13018119	+	3824	0.0167285	0.756406	0.000166515	1937	1883	1824	1550	1749	1561	21.6605	23.3024	22.8146	22.2446	21.9875	22.6583
ENSMUSG00000006850	Tmco6	transmembrane and coiled-coil domains 6 [Source:MGI Symbol;Acc:MGI:1919233]	protein_coding	ENSMUSG00000006850	chr18:36735067-36742391	+	1817	0.0632436	0.60117	0.000166515	287	262	322	220	263	244	6.75435	6.82363	8.47632	6.64474	6.95833	7.4538
ENSMUSG00000006906	Stambp	STAM binding protein [Source:MGI Symbol;Acc:MGI:1917777]	protein_coding	ENSMUSG00000006906	chr6:83543205-83572504	-	2157	-0.0900085	0.471141	0.000166515	280	252	206	214	262	208	5.55091	5.52865	4.56797	5.4447	5.83923	5.35249
ENSMUSG00000006920	Ezh1	enhancer of zeste homolog 1 (Drosophila) [Source:MGI Symbol;Acc:MGI:1097695]	processed_transcript,protein_coding	ENSMUSG00000006920	chr11:101191114-101226463	-	7440	0.0260287	0.760892	0.000166515	768	659	692	517	647	646	4.41413	4.19162	4.44877	3.81353	4.18057	4.81951
ENSMUSG00000006930	Hap1	huntingtin-associated protein 1 [Source:MGI Symbol;Acc:MGI:1261831]	protein_coding	ENSMUSG00000006930	chr11:100347326-100356128	-	3766	0.101267	0.0243385	0.000166515	12967	12639	11918	9148	11301	10060	147.237	158.819	151.366	133.308	144.258	148.273
ENSMUSG00000006931	Leprel4	leprecan-like 4 [Source:MGI Symbol;Acc:MGI:1913430]	protein_coding	ENSMUSG00000006931	chr11:100408455-100414836	-	2178	0.101243	0.392644	0.000166515	332	314	338	212	318	272	6.51833	6.82246	7.42276	5.3418	7.01897	6.93193
ENSMUSG00000006932	Ctnnb1	catenin (cadherin associated protein), beta 1 [Source:MGI Symbol;Acc:MGI:88276]	retained_intron,nonsense_mediated_decay,processed_transcript,protein_coding	ENSMUSG00000006932	chr9:120929215-120960507	+	5099	-0.0287113	0.43741	0.000166515	31922	27786	29380	25278	28113	25632	267.708	257.875	275.596	272.062	265.049	279.023
ENSMUSG00000006941	Eif1b	eukaryotic translation initiation factor 1B [Source:MGI Symbol;Acc:MGI:1916219]	protein_coding	ENSMUSG00000006941	chr9:120492605-120495327	+	917	0.106079	0.0852057	0.000166515	1456	1240	1353	1055	1195	1025	67.8967	63.9914	70.5724	63.1383	62.6474	62.0437
ENSMUSG00000006958	Chrd	chordin [Source:MGI Symbol;Acc:MGI:1313268]	retained_intron,nonsense_mediated_decay,protein_coding	ENSMUSG00000006958	chr16:20733126-20742384	+	5838	0.0204759	0.903713	0.000166515	135	114	148	100	135	107	0.98884	0.92408	1.21256	0.940039	1.11167	1.01733
ENSMUSG00000006998	Psmd2	proteasome (prosome, macropain) 26S subunit, non-ATPase, 2 [Source:MGI Symbol;Acc:MGI:1096584]	nonsense_mediated_decay,processed_transcript,protein_coding	ENSMUSG00000006998	chr16:20651651-20663414	+	4038	-0.0146142	0.729667	0.000166515	6394	5403	5602	4954	5527	4803	67.7116	63.3195	66.3565	67.3286	65.8002	66.0221
ENSMUSG00000007021	Syngr3	synaptogyrin 3 [Source:MGI Symbol;Acc:MGI:1341881]	processed_transcript,protein_coding	ENSMUSG00000007021	chr17:24685091-24689955	-	2071	0.0886155	0.173826	0.000166515	1331	1211	1182	896	1155	1002	27.4824	27.6715	27.2988	23.7431	26.8106	26.8553
ENSMUSG00000007036	Abhd16a	abhydrolase domain containing 16A [Source:MGI Symbol;Acc:MGI:99476]	nonsense_mediated_decay,retained_intron,processed_transcript,protein_coding	ENSMUSG00000007036	chr17:35089262-35102987	+	3220	0.0648281	0.407057	0.000166515	802	786	691	576	696	626	10.6506	11.5514	10.2643	9.81695	10.391	10.791
ENSMUSG00000007038	Neu1	neuraminidase 1 [Source:MGI Symbol;Acc:MGI:97305]	retained_intron,protein_coding	ENSMUSG00000007038	chr17:34931252-34935953	+	3733	-0.0200039	0.819416	0.000166515	566	540	511	422	519	487	6.48358	6.84549	6.54741	6.2039	6.68365	7.24126
ENSMUSG00000007039	Ddah2	dimethylarginine dimethylaminohydrolase 2 [Source:MGI Symbol;Acc:MGI:1859016]	retained_intron,protein_coding	ENSMUSG00000007039	chr17:35059034-35062095	+	1593	-0.0210689	0.698468	0.000166515	3027	2449	2759	2343	2600	2321	81.2556	72.7515	82.8404	80.7173	78.4625	80.8728
ENSMUSG00000007041	Clic1	chloride intracellular channel 1 [Source:MGI Symbol;Acc:MGI:2148924]	retained_intron,protein_coding	ENSMUSG00000007041	chr17:35049965-35058749	+	1799	-0.170065	0.0467269	0.000166515	636	558	594	596	575	575	15.1176	14.6782	15.7929	18.1813	15.3653	17.7411
ENSMUSG00000007050	Lsm2	LSM2 homolog, U6 small nuclear RNA associated (S. cerevisiae) [Source:MGI Symbol;Acc:MGI:90676]	retained_intron,processed_transcript,protein_coding	ENSMUSG00000007050	chr17:34981861-34985891	+	3152	-0.052815	0.671984	0.000166515	249	220	221	193	214	215	3.37808	3.30298	3.35361	3.36032	3.26386	3.78613
ENSMUSG00000007080	Pole	polymerase (DNA directed), epsilon [Source:MGI Symbol;Acc:MGI:1196391]	retained_intron,protein_coding	ENSMUSG00000007080	chr5:110286305-110337474	+	11160	-0.000853897	0.991628	0.000166515	765	667	626	615	629	545	2.93126	2.82833	2.68297	3.02427	2.70951	2.71066
ENSMUSG00000007097	Atp1a2	ATPase, Na+/K+ transporting, alpha 2 polypeptide [Source:MGI Symbol;Acc:MGI:88106]	retained_intron,protein_coding	ENSMUSG00000007097	chr1:172271708-172298064	-	6782	-0.067707	0.261767	0.000166515	3922	4086	4322	3565	4013	3700	24.729	28.5108	30.4813	28.8477	28.4456	30.2822
ENSMUSG00000007207	Stx1a	syntaxin 1A (brain) [Source:MGI Symbol;Acc:MGI:109355]	nonsense_mediated_decay,retained_intron,processed_transcript,protein_coding	ENSMUSG00000007207	chr5:135023481-135051100	+	2666	0.0774303	0.213194	0.000166515	1353	1281	1214	968	1165	1044	21.7017	22.7383	21.7804	19.9262	21.0073	21.7362
ENSMUSG00000007216	Zfp775	zinc finger protein 775 [Source:MGI Symbol;Acc:MGI:2683557]	protein_coding	ENSMUSG00000007216	chr6:48613179-48623227	+	4083	0.0993803	0.277144	0.000166515	624	528	527	406	553	409	6.53524	6.11961	6.17359	5.45703	6.51104	5.56016
ENSMUSG00000007338	Mrpl49	mitochondrial ribosomal protein L49 [Source:MGI Symbol;Acc:MGI:108180]	protein_coding	ENSMUSG00000007338	chr19:6053629-6057751	-	1722	0.102339	0.135083	0.000166515	1196	1014	1048	785	1013	847	29.6999	27.8659	29.1095	25.0177	28.2801	27.3019
ENSMUSG00000007379	Dennd2c	DENN/MADD domain containing 2C [Source:MGI Symbol;Acc:MGI:3036254]	retained_intron,processed_transcript,protein_coding	ENSMUSG00000007379	chr3:103102603-103169769	+	6858	-0.163013	0.417771	0.000166515	77	89	84	74	84	86	0.48012	0.614132	0.585852	0.592167	0.588825	0.696056
ENSMUSG00000007411	Mark3	MAP/microtubule affinity-regulating kinase 3 [Source:MGI Symbol;Acc:MGI:1341865]	protein_coding	ENSMUSG00000007411	chr12:111574509-111656227	+	3388	0.0288132	0.490591	0.000166515	4937	4552	4404	3700	4416	3752	62.3126	63.5811	62.1742	59.9333	62.6599	61.4699
ENSMUSG00000007415	Gatad1	GATA zinc finger domain containing 1 [Source:MGI Symbol;Acc:MGI:1914460]	protein_coding	ENSMUSG00000007415	chr5:3632931-3647934	-	4125	0.00606871	0.916279	0.000166515	1871	1660	1669	1524	1565	1411	19.3957	19.0438	19.3526	20.2755	18.2387	18.9866
ENSMUSG00000007440	Pcdha10	protocadherin alpha 10 [Source:MGI Symbol;Acc:MGI:1298408]	protein_coding	ENSMUSG00000007440	chr18:36930284-37187657	+	24670	0.0317599	0.519303	0.000166515	3779	3720	3503	2924	3572	2901	6.55035	7.1358	6.79168	6.50456	6.9606	6.52712
ENSMUSG00000007458	M6pr	mannose-6-phosphate receptor, cation dependent [Source:MGI Symbol;Acc:MGI:96904]	retained_intron,protein_coding	ENSMUSG00000007458	chr6:122308719-122317680	+	4170	0.00309583	0.958176	0.000166515	1443	1301	1320	1111	1329	1095	14.7974	14.7642	15.1406	14.6214	15.3212	14.5754
ENSMUSG00000007476	Lrrc8a	leucine rich repeat containing 8A [Source:MGI Symbol;Acc:MGI:2652847]	protein_coding	ENSMUSG00000007476	chr2:30237714-30263790	+	4308	0.0257327	0.682103	0.000166515	1731	1468	1368	1254	1376	1265	17.1822	16.1257	15.1886	15.9747	15.3549	16.2989
ENSMUSG00000007564	Ppp2r1a	protein phosphatase 2, regulatory subunit A, alpha [Source:MGI Symbol;Acc:MGI:1926334]	retained_intron,nonsense_mediated_decay,protein_coding	ENSMUSG00000007564	chr17:20945310-20965916	+	3375	-0.0281398	0.465319	0.000166515	10537	9563	9336	8144	9369	8599	133.506	134.088	132.31	132.426	133.452	141.422
ENSMUSG00000007570	Fance	Fanconi anemia, complementation group E [Source:MGI Symbol;Acc:MGI:1920025]	retained_intron,processed_transcript,protein_coding	ENSMUSG00000007570	chr17:28313529-28326568	+	3183	0.0271414	0.814502	0.000166515	297	253	258	219	252	219	3.99003	3.76143	3.87694	3.77587	3.806	3.81901
ENSMUSG00000007589	Tinf2	Terf1 (TRF1)-interacting nuclear factor 2 [Source:MGI Symbol;Acc:MGI:107246]	protein_coding	ENSMUSG00000007589	chr14:55679082-55681817	-	1736	0.035892	0.748917	0.000166515	331	352	294	252	319	261	8.15332	9.59537	8.10035	7.96638	8.83375	8.34514
ENSMUSG00000007610	Gtpbp3	GTP binding protein 3 [Source:MGI Symbol;Acc:MGI:1917609]	retained_intron,nonsense_mediated_decay,protein_coding	ENSMUSG00000007610	chr8:71488102-71499583	+	3984	-0.0220327	0.850786	0.000166515	337	272	333	271	271	288	3.61715	3.23086	3.99789	3.73302	3.27005	4.01251
ENSMUSG00000007613	Tgfbr1	transforming growth factor, beta receptor I [Source:MGI Symbol;Acc:MGI:98728]	processed_transcript,protein_coding	ENSMUSG00000007613	chr4:47353221-47414931	+	6534	-0.0238215	0.655909	0.000166515	6283	5944	6571	5487	5794	5359	41.1192	43.0496	48.1015	46.0857	42.6289	45.5248
ENSMUSG00000007617	Homer1	homer homolog 1 (Drosophila) [Source:MGI Symbol;Acc:MGI:1347345]	protein_coding	ENSMUSG00000007617	chr13:93303756-93404129	+	10502	-0.0165887	0.75534	0.000166515	1902	1726	1754	1502	1768	1475	7.74453	7.77746	7.98848	7.84888	8.09309	7.79584
ENSMUSG00000007646	Rad51c	RAD51 homolog C [Source:MGI Symbol;Acc:MGI:2150020]	nonsense_mediated_decay,protein_coding	ENSMUSG00000007646	chr11:87376644-87404954	-	4384	-0.100737	0.585794	0.000166515	104	105	87	91	95	90	1.01442	1.13341	0.949194	1.13915	1.04174	1.1395
ENSMUSG00000007653	Gabrb2	gamma-aminobutyric acid (GABA) A receptor, subunit beta 2 [Source:MGI Symbol;Acc:MGI:95620]	processed_transcript,protein_coding	ENSMUSG00000007653	chr11:42419756-42629028	+	6246	-0.099169	0.0707144	0.000166515	2333	2160	2065	2070	2204	1840	15.9724	16.3652	15.8134	18.1877	16.9634	16.3515
ENSMUSG00000007655	Cav1	caveolin 1, caveolae protein [Source:MGI Symbol;Acc:MGI:102709]	nonsense_mediated_decay,processed_transcript,protein_coding	ENSMUSG00000007655	chr6:17306334-17341452	+	3444	-0.196553	0.0728872	0.000166515	343	358	385	306	412	370	4.2588	4.91914	5.34692	4.87605	5.75093	5.96323
ENSMUSG00000007656	Arpp19	cAMP-regulated phosphoprotein 19 [Source:MGI Symbol;Acc:MGI:1891691]	nonsense_mediated_decay,retained_intron,protein_coding	ENSMUSG00000007656	chr9:75037613-75060313	+	4957	-0.0451745	0.327355	0.000166515	3637	3329	3308	3060	3261	2900	31.3748	31.7807	31.9193	33.8776	31.6254	32.473
ENSMUSG00000007659	Bcl2l1	BCL2-like 1 [Source:MGI Symbol;Acc:MGI:88139]	processed_transcript,protein_coding	ENSMUSG00000007659	chr2:152780667-152831728	-	4586	0.00338348	0.946934	0.000166515	2667	2272	2241	1981	2253	1994	24.8683	23.4446	23.373	23.7061	23.6174	24.1343
ENSMUSG00000007670	Khsrp	KH-type splicing regulatory protein [Source:MGI Symbol;Acc:MGI:1336214]	protein_coding	ENSMUSG00000007670	chr17:57021057-57031507	-	3990	0.0438618	0.549518	0.000166515	1865	1444	1407	1218	1378	1367	19.9877	17.1263	16.8666	16.7527	16.6028	19.0169
ENSMUSG00000007721	Ccdc124	coiled-coil domain containing 124 [Source:MGI Symbol;Acc:MGI:1916403]	protein_coding	ENSMUSG00000007721	chr8:70868226-70873490	-	911	0.0155172	0.830144	0.000166515	1275	1148	990	934	1122	885	59.8478	59.6338	51.9784	56.265	59.2078	53.9222
ENSMUSG00000007739	Cct4	chaperonin containing Tcp1, subunit 4 (delta) [Source:MGI Symbol;Acc:MGI:104689]	retained_intron,nonsense_mediated_decay,processed_transcript,protein_coding	ENSMUSG00000007739	chr11:22990518-23003780	+	4201	-0.0406865	0.303149	0.000166515	7421	6733	7014	6138	6819	6000	75.5381	75.8446	79.8582	80.1834	78.0319	79.276
ENSMUSG00000007777	0610009B22Rik	RIKEN cDNA 0610009B22 gene [Source:MGI Symbol;Acc:MGI:1913300]	protein_coding	ENSMUSG00000007777	chr11:51685385-51688874	-	998	0.0697803	0.478397	0.000166515	462	438	420	365	357	370	19.7956	20.7689	20.1291	20.0712	17.1966	20.5785
ENSMUSG00000007783	Cpt1c	carnitine palmitoyltransferase 1c [Source:MGI Symbol;Acc:MGI:2446526]	protein_coding	ENSMUSG00000007783	chr7:44959372-44974851	-	2793	0.126396	0.105366	0.000166515	939	795	813	581	764	687	14.3764	13.4699	13.9228	11.416	13.15	13.653
ENSMUSG00000007812	Zfp655	zinc finger protein 655 [Source:MGI Symbol;Acc:MGI:1919861]	protein_coding	ENSMUSG00000007812	chr5:145231722-145247302	+	4514	-0.0750378	0.225816	0.000166515	1362	1247	1365	1171	1324	1153	12.9024	13.073	14.4636	14.2366	14.1004	14.1779
ENSMUSG00000007815	Rhoa	ras homolog gene family, member A [Source:MGI Symbol;Acc:MGI:1096342]	retained_intron,protein_coding	ENSMUSG00000007815	chr9:108306204-108337939	+	2126	0.0162241	0.795534	0.000166515	1290	1122	1186	952	1148	999	25.9467	24.9746	26.6826	24.5744	25.9587	26.0823
ENSMUSG00000007817	Zmiz1	zinc finger, MIZ-type containing 1 [Source:MGI Symbol;Acc:MGI:3040693]	retained_intron,processed_transcript,protein_coding	ENSMUSG00000007817	chr14:25459184-25666743	+	12523	0.081062	0.310481	0.000166515	1379	1289	1006	991	1069	956	4.70882	4.87095	3.84234	4.34285	4.10368	4.23733
ENSMUSG00000007827	Ankrd26	ankyrin repeat domain 26 [Source:MGI Symbol;Acc:MGI:1917887]	retained_intron,protein_coding	ENSMUSG00000007827	chr6:118502563-118562256	-	5704	0.0307459	0.63967	0.000166515	1536	1356	1259	1188	1305	1043	11.5151	11.2499	10.5573	11.43	10.9985	10.1496
ENSMUSG00000007833	Aldh16a1	aldehyde dehydrogenase 16 family, member A1 [Source:MGI Symbol;Acc:MGI:1916998]	retained_intron,processed_transcript,protein_coding	ENSMUSG00000007833	chr7:45140683-45154584	-	5501	-0.0330341	0.773941	0.000166515	312	274	296	278	263	243	2.42532	2.3571	2.57369	2.7734	2.29836	2.45193
ENSMUSG00000007836	Hnrnpa0	heterogeneous nuclear ribonucleoprotein A0 [Source:MGI Symbol;Acc:MGI:1924384]	protein_coding	ENSMUSG00000007836	chr13:58125878-58128556	-	2678	-0.144269	0.0240175	0.000166515	3047	2671	3277	2791	3147	2730	48.654	47.1989	58.5292	57.1952	56.4925	56.5842
ENSMUSG00000007837	Prrg2	proline-rich Gla (G-carboxyglutamic acid) polypeptide 2 [Source:MGI Symbol;Acc:MGI:1929596]	nonsense_mediated_decay,retained_intron,processed_transcript,protein_coding	ENSMUSG00000007837	chr7:45053612-45062677	-	2091	-0.225151	0.223849	0.000166515	106	99	90	111	107	82	2.16775	2.24053	2.05871	2.91326	2.45999	2.17672
ENSMUSG00000007850	Hnrnph1	heterogeneous nuclear ribonucleoprotein H1 [Source:MGI Symbol;Acc:MGI:1891925]	processed_transcript,protein_coding	ENSMUSG00000007850	chr11:50376989-50386528	+	5842	0.0447326	0.240251	0.000166515	20038	17779	19054	15483	17282	15232	146.673	144.017	156.002	145.447	142.212	144.723
ENSMUSG00000007872	Id3	inhibitor of DNA binding 3 [Source:MGI Symbol;Acc:MGI:96398]	retained_intron,processed_transcript,protein_coding	ENSMUSG00000007872	chr4:136143496-136145755	+	1791	-0.00480226	0.960839	0.000166515	404	386	405	324	379	342	9.64589	10.1991	10.816	9.92795	10.173	10.5992
ENSMUSG00000007880	Arid1a	AT rich interactive domain 1A (SWI-like) [Source:MGI Symbol;Acc:MGI:1935147]	retained_intron,protein_coding	ENSMUSG00000007880	chr4:133679007-133756769	-	11476	0.0664711	0.285959	0.000166515	1691	1588	1399	1252	1365	1266	6.301	6.54831	5.83087	5.9872	5.71803	6.12331
ENSMUSG00000007891	Ctsd	cathepsin D [Source:MGI Symbol;Acc:MGI:88562]	retained_intron,nonsense_mediated_decay,protein_coding	ENSMUSG00000007891	chr7:142371147-142388038	-	2519	-0.0451611	0.316895	0.000166515	3862	3570	3566	3017	3666	3208	65.5602	67.067	67.7111	65.729	69.963	70.6886
ENSMUSG00000007892	Rplp1	ribosomal protein, large, P1 [Source:MGI Symbol;Acc:MGI:1927099]	protein_coding	ENSMUSG00000007892	chr9:61913283-61914538	-	495	-0.00264718	0.95405	0.000166515	4060	3681	3815	3084	3682	3319	350.734	351.908	368.634	341.916	357.588	372.173
ENSMUSG00000007908	Hmgcll1	3-hydroxymethyl-3-methylglutaryl-Coenzyme A lyase-like 1 [Source:MGI Symbol;Acc:MGI:2446108]	retained_intron,protein_coding	ENSMUSG00000007908	chr9:76014854-76136350	+	5449	-0.0338125	0.638155	0.000166515	879	891	828	740	828	749	6.89808	7.73802	7.26808	7.45289	7.30496	7.62971
ENSMUSG00000007944	Ttc9b	tetratricopeptide repeat domain 9B [Source:MGI Symbol;Acc:MGI:1920282]	protein_coding	ENSMUSG00000007944	chr7:27653914-27656208	+	914	0.0461551	0.589845	0.000166515	625	535	516	431	529	453	29.2409	27.6998	27.0029	25.8786	27.8236	27.5103
ENSMUSG00000007950	Abhd8	abhydrolase domain containing 8 [Source:MGI Symbol;Acc:MGI:1918946]	protein_coding	ENSMUSG00000007950	chr8:71456699-71463657	-	1985	0.00870339	0.884305	0.000166515	1659	1416	1552	1308	1407	1284	35.739	33.7576	37.3971	36.1624	34.0752	35.9044
ENSMUSG00000007987	Ift22	intraflagellar transport 22 [Source:MGI Symbol;Acc:MGI:1914536]	protein_coding	ENSMUSG00000007987	chr5:136908149-136913244	+	911	-0.0771712	0.378717	0.000166515	596	478	533	454	564	459	27.9759	24.8301	27.9844	27.3494	29.7622	27.9664
ENSMUSG00000007989	Fzd3	frizzled homolog 3 (Drosophila) [Source:MGI Symbol;Acc:MGI:108476]	processed_transcript,protein_coding	ENSMUSG00000007989	chr14:65201025-65262463	-	4227	-0.0674827	0.162913	0.000166515	6066	5135	5061	4916	5447	4458	61.3658	57.488	57.2678	63.8248	61.9483	58.5397
ENSMUSG00000008035	Mid1ip1	Mid1 interacting protein 1 (gastrulation specific G12-like (zebrafish)) [Source:MGI Symbol;Acc:MGI:1915291]	processed_transcript,protein_coding	ENSMUSG00000008035	chrX:10715012-10719690	+	2128	0.00663676	0.9153	0.000166515	1283	1182	1158	960	1139	1041	25.7817	26.2854	26.0282	24.7577	25.731	27.1533
ENSMUSG00000008036	Ap2s1	adaptor-related protein complex 2, sigma 1 subunit [Source:MGI Symbol;Acc:MGI:2141861]	retained_intron,protein_coding	ENSMUSG00000008036	chr7:16738409-16749294	+	1333	0.0309343	0.520427	0.000166515	3003	2695	2800	2294	2571	2372	96.3345	95.6748	100.47	94.4438	92.7206	98.7706
ENSMUSG00000008090	Fgfrl1	fibroblast growth factor receptor-like 1 [Source:MGI Symbol;Acc:MGI:2150920]	protein_coding	ENSMUSG00000008090	chr5:108694228-108706950	+	2656	-0.0660722	0.699808	0.000166515	180	117	120	109	135	134	2.89802	2.08462	2.16102	2.25221	2.44349	2.8004
ENSMUSG00000008129	4930432K21Rik	RIKEN cDNA 4930432K21 gene [Source:MGI Symbol;Acc:MGI:1921916]	protein_coding	ENSMUSG00000008129	chr8:84148024-84172590	+	2406	0.149113	0.463488	0.000166515	112	87	76	72	75	68	1.99058	1.71117	1.51086	1.64228	1.49855	1.56876
ENSMUSG00000008136	Fhl2	four and a half LIM domains 2 [Source:MGI Symbol;Acc:MGI:1338762]	protein_coding	ENSMUSG00000008136	chr1:43123073-43163961	-	1563	-0.0175947	0.903074	0.000166515	177	184	195	144	201	148	4.84251	5.57093	5.96736	5.05608	6.18218	5.25588
ENSMUSG00000008140	Emc10	ER membrane protein complex subunit 10 [Source:MGI Symbol;Acc:MGI:1916933]	retained_intron,protein_coding	ENSMUSG00000008140	chr7:44489936-44496529	-	2917	0.030305	0.597958	0.000166515	1574	1386	1416	1169	1347	1213	23.0741	22.4851	23.2185	21.9932	22.1991	23.0817
ENSMUSG00000008153	Clstn3	calsyntenin 3 [Source:MGI Symbol;Acc:MGI:2178323]	processed_transcript,protein_coding	ENSMUSG00000008153	chr6:124430758-124464794	-	4968	0.0451752	0.306594	0.000166515	5149	4676	4541	3680	4479	3968	44.3198	44.5412	43.7196	40.6515	43.3415	44.3336
ENSMUSG00000008167	Fbxw9	F-box and WD-40 domain protein 9 [Source:MGI Symbol;Acc:MGI:1915878]	retained_intron,processed_transcript,protein_coding	ENSMUSG00000008167	chr8:85060054-85067124	+	3383	0.0357351	0.648841	0.000166515	840	794	810	600	760	718	10.6178	11.1068	11.4522	9.73328	10.7998	11.7805
ENSMUSG00000008200	Fnbp4	formin binding protein 4 [Source:MGI Symbol;Acc:MGI:1860513]	processed_transcript,protein_coding	ENSMUSG00000008200	chr2:90745369-90781021	+	6583	0.0805866	0.0879049	0.000166515	3045	2885	2792	2285	2573	2323	19.7797	20.7391	20.2861	19.049	18.7897	19.587
ENSMUSG00000008206	Cers4	ceramide synthase 4 [Source:MGI Symbol;Acc:MGI:1914510]	retained_intron,nonsense_mediated_decay,protein_coding	ENSMUSG00000008206	chr8:4493025-4524676	+	5264	0.0980062	0.148454	0.000166515	1127	991	1056	775	960	849	9.15513	8.90895	9.59521	8.07971	8.76718	8.9523
ENSMUSG00000008226	Scrn3	secernin 3 [Source:MGI Symbol;Acc:MGI:1921866]	processed_transcript,protein_coding	ENSMUSG00000008226	chr2:73312600-73337818	+	4815	-0.0238049	0.868008	0.000166515	191	172	171	161	151	159	1.69626	1.69045	1.69866	1.83502	1.5076	1.83292
ENSMUSG00000008301	Phax	phosphorylated adaptor for RNA export [Source:MGI Symbol;Acc:MGI:1891839]	protein_coding	ENSMUSG00000008301	chr18:56562442-56587712	+	2223	0.0226552	0.662008	0.000166515	2457	2188	2197	1915	2185	1768	47.2631	46.5776	47.2712	47.2759	47.2516	44.1454
ENSMUSG00000008305	Tle1	transducin-like enhancer of split 1, homolog of Drosophila E(spl) [Source:MGI Symbol;Acc:MGI:104636]	retained_intron,processed_transcript,protein_coding	ENSMUSG00000008305	chr4:72117141-72200919	-	8711	0.003435	0.945016	0.000166515	2531	2185	2279	1919	2197	1956	12.4245	11.87	12.5136	12.0897	12.1246	12.4636
ENSMUSG00000008307	1700109H08Rik	RIKEN cDNA 1700109H08 gene [Source:MGI Symbol;Acc:MGI:1924286]	nonsense_mediated_decay,protein_coding	ENSMUSG00000008307	chr5:3571565-3584356	+	880	-0.172752	0.516604	0.000166515	45	41	50	39	53	42	2.18669	2.2048	2.71765	2.43216	2.89533	2.64917
ENSMUSG00000008318	Relt	RELT tumor necrosis factor receptor [Source:MGI Symbol;Acc:MGI:2443373]	nonsense_mediated_decay,protein_coding	ENSMUSG00000008318	chr7:100845847-100863446	-	3279	-0.206142	0.414906	0.000166515	51	52	54	55	45	57	0.665097	0.750466	0.787696	0.920516	0.659744	0.964887
ENSMUSG00000008333	Snrpb2	U2 small nuclear ribonucleoprotein B [Source:MGI Symbol;Acc:MGI:104805]	retained_intron,protein_coding	ENSMUSG00000008333	chr2:143063038-143072853	+	2857	0.00206919	0.973148	0.000166515	1389	1371	1393	1158	1323	1136	20.7897	22.7089	23.321	22.2438	22.2615	22.0704
ENSMUSG00000008348	Ubc	ubiquitin C [Source:MGI Symbol;Acc:MGI:98889]	protein_coding	ENSMUSG00000008348	chr5:125385964-125390202	-	2893	-0.0258535	0.645264	0.000166515	3998	3495	4029	3145	3654	3415	59.095	57.1699	66.6124	59.6599	60.719	65.5217
ENSMUSG00000008373	Prpf31	PRP31 pre-mRNA processing factor 31 homolog (yeast) [Source:MGI Symbol;Acc:MGI:1916238]	retained_intron,protein_coding	ENSMUSG00000008373	chr7:3629984-3642486	+	5439	0.0755293	0.161566	0.000166515	1988	1794	1788	1421	1740	1447	15.6298	15.6089	15.7237	14.3379	15.3792	14.767
ENSMUSG00000008384	Sertad1	SERTA domain containing 1 [Source:MGI Symbol;Acc:MGI:1913438]	protein_coding	ENSMUSG00000008384	chr7:27486909-27490316	+	1344	-0.27574	0.285353	0.000166515	57	47	39	54	50	46	1.81356	1.65488	1.38794	2.20498	1.78844	1.89977
ENSMUSG00000008393	Carhsp1	calcium regulated heat stable protein 1 [Source:MGI Symbol;Acc:MGI:1196368]	protein_coding	ENSMUSG00000008393	chr16:8658586-8672153	-	2849	0.0324638	0.521712	0.000166515	4334	3635	4009	3324	3546	3304	65.0508	60.3783	67.3054	64.0293	59.8344	64.3711
ENSMUSG00000008398	Elk3	ELK3, member of ETS oncogene family [Source:MGI Symbol;Acc:MGI:101762]	retained_intron,nonsense_mediated_decay,protein_coding	ENSMUSG00000008398	chr10:93247413-93311135	-	4550	-0.0251153	0.839579	0.000166515	284	218	279	210	256	226	2.66909	2.26733	2.93291	2.5329	2.70479	2.75702
ENSMUSG00000008429	Herpud2	HERPUD family member 2 [Source:MGI Symbol;Acc:MGI:1915393]	protein_coding	ENSMUSG00000008429	chr9:25108129-25151781	-	2744	0.103975	0.287141	0.000166515	424	422	404	311	385	319	6.60752	7.27775	7.04212	6.21994	6.74498	6.45282
ENSMUSG00000008435	Rdh13	retinol dehydrogenase 13 (all-trans and 9-cis) [Source:MGI Symbol;Acc:MGI:1918732]	retained_intron,processed_transcript,protein_coding	ENSMUSG00000008435	chr7:4424769-4445649	-	6595	0.0374299	0.600342	0.000166515	1169	938	1055	803	1008	872	7.57977	6.73065	7.65146	6.68207	7.34768	7.33913
ENSMUSG00000008450	Nutf2	nuclear transport factor 2 [Source:MGI Symbol;Acc:MGI:1915301]	protein_coding	ENSMUSG00000008450	chr8:105860633-105880402	+	1966	-0.0881284	0.438086	0.000166515	325	287	260	239	291	276	7.06897	6.90824	6.32552	6.67151	7.11564	7.79235
ENSMUSG00000008475	Arpc5	actin related protein 2/3 complex, subunit 5 [Source:MGI Symbol;Acc:MGI:1915021]	retained_intron,protein_coding	ENSMUSG00000008475	chr1:152766541-152775597	+	2276	-0.0161523	0.737491	0.000166515	3104	2938	3028	2500	2904	2590	58.3184	61.087	63.6341	60.2806	61.3379	63.1641
ENSMUSG00000008489	Elavl2	ELAV (embryonic lethal, abnormal vision, Drosophila)-like 2 (Hu antigen B) [Source:MGI Symbol;Acc:MGI:1100887]	retained_intron,processed_transcript,protein_coding	ENSMUSG00000008489	chr4:91250762-91400785	-	8313	-0.00415966	0.91981	0.000166515	5892	5577	5479	4828	5281	4688	30.3083	31.7477	31.5246	31.8727	30.5396	31.3021
ENSMUSG00000008496	Pou2f2	POU domain, class 2, transcription factor 2 [Source:MGI Symbol;Acc:MGI:101897]	retained_intron,protein_coding	ENSMUSG00000008496	chr7:25092471-25159922	-	3103	0.0264891	0.867325	0.000166515	204	145	134	137	148	126	2.81128	2.21134	2.06552	2.42297	2.2929	2.25389
ENSMUSG00000008540	Mgst1	microsomal glutathione S-transferase 1 [Source:MGI Symbol;Acc:MGI:1913850]	processed_transcript,protein_coding	ENSMUSG00000008540	chr6:138140315-138156755	+	2013	0.0211725	0.829619	0.000166515	464	416	430	354	372	395	9.85668	9.77954	10.2172	9.65094	8.8839	10.8917
ENSMUSG00000008575	Nfib	nuclear factor I/B [Source:MGI Symbol;Acc:MGI:103188]	retained_intron,processed_transcript,protein_coding	ENSMUSG00000008575	chr4:82290172-82705750	-	14957	-0.0828296	0.0525761	0.000166515	5190	4779	4652	4456	4840	4180	14.8381	15.1203	14.8765	16.3497	15.5563	15.5123
ENSMUSG00000008604	Ubqln4	ubiquilin 4 [Source:MGI Symbol;Acc:MGI:2150152]	nonsense_mediated_decay,retained_intron,processed_transcript,protein_coding	ENSMUSG00000008604	chr3:88553715-88569725	+	3372	0.0340516	0.595498	0.000166515	1997	1710	1557	1371	1589	1504	25.3249	23.9981	22.0855	22.3131	22.6538	24.7573
ENSMUSG00000008658	Rbfox1	RNA binding protein, fox-1 homolog (C. elegans) 1 [Source:MGI Symbol;Acc:MGI:1926224]	protein_coding	ENSMUSG00000008658	chr16:6809221-7412479	+	4151	0.0214288	0.709962	0.000166515	2278	1999	1847	1632	2002	1622	23.467	22.7892	21.2824	21.5763	23.1855	21.6891
ENSMUSG00000008668	Rps18	ribosomal protein S18 [Source:MGI Symbol;Acc:MGI:98146]	retained_intron,processed_transcript,protein_coding	ENSMUSG00000008668	chr17:33951998-33956001	-	2491	0.0201156	0.807958	0.000166515	668	557	621	522	571	491	11.4672	10.5816	11.9241	11.5002	11.0196	10.9408
ENSMUSG00000008682	Rpl10	ribosomal protein L10 [Source:MGI Symbol;Acc:MGI:105943]	retained_intron,processed_transcript,protein_coding	ENSMUSG00000008682	chrX:74270811-74273135	+	2053	-0.037539	0.726363	0.000166515	327	308	326	268	305	286	6.81107	7.09955	7.59513	7.164	7.14192	7.7325
ENSMUSG00000008683	Rps15a	ribosomal protein S15A [Source:MGI Symbol;Acc:MGI:2389091]	retained_intron,protein_coding	ENSMUSG00000008683	chr7:118104377-118116186	-	6262	-0.0501309	0.349757	0.000166515	3428	3130	3500	2981	3261	2832	23.4091	23.6538	26.7338	26.1252	25.0347	25.1029
ENSMUSG00000008690	Ncaph2	non-SMC condensin II complex, subunit H2 [Source:MGI Symbol;Acc:MGI:1289164]	retained_intron,nonsense_mediated_decay,protein_coding	ENSMUSG00000008690	chr15:89355718-89372826	+	4198	0.0475705	0.320585	0.000166515	2758	2425	2447	2059	2316	2048	28.0937	27.3362	27.8803	26.9168	26.5216	27.0789
ENSMUSG00000008730	Hipk1	homeodomain interacting protein kinase 1 [Source:MGI Symbol;Acc:MGI:1314873]	retained_intron,nonsense_mediated_decay,protein_coding	ENSMUSG00000008730	chr3:103739814-103791563	-	8591	-0.0378909	0.397852	0.000166515	3688	3358	3188	2906	3316	2921	18.3571	18.4972	17.7493	18.5636	18.5556	18.8726
ENSMUSG00000008734	Gprc5b	G protein-coupled receptor, family C, group 5, member B [Source:MGI Symbol;Acc:MGI:1927596]	protein_coding	ENSMUSG00000008734	chr7:118972039-118995211	-	4525	-0.17631	0.110493	0.000166515	315	292	344	280	351	307	2.97679	3.05375	3.63619	3.39586	3.729	3.76585
ENSMUSG00000008763	Man1a2	mannosidase, alpha, class 1A, member 2 [Source:MGI Symbol;Acc:MGI:104676]	processed_transcript,protein_coding	ENSMUSG00000008763	chr3:100562207-100685503	-	7969	-0.0191281	0.661511	0.000166515	3720	3407	3373	2988	3399	2881	19.9616	20.2319	20.2451	20.5772	20.5046	20.067
ENSMUSG00000008822	Acyp1	acylphosphatase 1, erythrocyte (common) type [Source:MGI Symbol;Acc:MGI:1913454]	protein_coding	ENSMUSG00000008822	chr12:85272397-85288438	-	1380	0.0213116	0.874894	0.000166515	196	217	212	171	188	178	6.07342	7.44131	7.3479	6.80028	6.54912	7.15952
ENSMUSG00000008855	Hdac5	histone deacetylase 5 [Source:MGI Symbol;Acc:MGI:1333784]	nonsense_mediated_decay,retained_intron,processed_transcript,protein_coding	ENSMUSG00000008855	chr11:102194431-102230166	-	8780	-0.020393	0.754425	0.000166515	1559	1284	1282	1124	1276	1232	7.59291	6.92053	6.98393	7.02557	6.98651	7.7886
ENSMUSG00000008859	Rala	v-ral simian leukemia viral oncogene homolog A (ras related) [Source:MGI Symbol;Acc:MGI:1927243]	protein_coding	ENSMUSG00000008859	chr13:17880574-17944239	-	2684	0.037058	0.390687	0.000166515	4539	4189	3962	3466	3910	3390	72.316	73.8579	70.6055	70.869	70.0323	70.1068
ENSMUSG00000008892	Vdac3	voltage-dependent anion channel 3 [Source:MGI Symbol;Acc:MGI:106922]	protein_coding	ENSMUSG00000008892	chr8:22577074-22593813	-	1423	-0.0139461	0.852514	0.000166515	994	943	1080	835	950	871	29.8702	31.36	36.3016	32.2026	32.0939	33.9748
ENSMUSG00000008958	Vps72	vacuolar protein sorting 72 (yeast) [Source:MGI Symbol;Acc:MGI:1202305]	retained_intron,processed_transcript,protein_coding	ENSMUSG00000008958	chr3:95111021-95123051	+	3639	0.0489889	0.419594	0.000166515	1581	1362	1375	1161	1382	1094	18.5783	17.7119	18.0729	17.509	18.257	16.687
ENSMUSG00000008976	Gabpa	GA repeat binding protein, alpha [Source:MGI Symbol;Acc:MGI:95610]	retained_intron,processed_transcript,protein_coding	ENSMUSG00000008976	chr16:84834924-84863779	+	5687	-0.0251215	0.649209	0.000166515	1705	1620	1596	1412	1590	1361	12.8203	13.4803	13.4232	13.6258	13.4406	13.2837
ENSMUSG00000009013	Dynll1	dynein light chain LC8-type 1 [Source:MGI Symbol;Acc:MGI:1861457]	retained_intron,processed_transcript,protein_coding	ENSMUSG00000009013	chr5:115297109-115300999	-	2926	0.0426685	0.505795	0.000166515	2911	2335	2790	2236	2314	2222	42.5426	37.7643	45.6075	41.938	38.0184	42.1515
ENSMUSG00000009030	Pdcl	phosducin-like [Source:MGI Symbol;Acc:MGI:1914716]	processed_transcript,protein_coding	ENSMUSG00000009030	chr2:37350073-37359332	-	3751	0.0200134	0.715137	0.000166515	2104	1793	1918	1630	1763	1593	23.9859	22.6205	24.4573	23.8479	22.5949	23.5728
ENSMUSG00000009035	Tmem184b	transmembrane protein 184b [Source:MGI Symbol;Acc:MGI:2445179]	protein_coding	ENSMUSG00000009035	chr15:79360683-79403303	-	3434	-0.0913242	0.356176	0.000166515	418	388	353	342	370	361	5.20514	5.34688	4.91678	5.46557	5.17971	5.83512
ENSMUSG00000009073	Nf2	neurofibromatosis 2 [Source:MGI Symbol;Acc:MGI:97307]	nonsense_mediated_decay,retained_intron,processed_transcript,protein_coding	ENSMUSG00000009073	chr11:4765844-4849536	-	6825	-0.0340702	0.525461	0.000166515	3895	3172	3086	2933	3296	2802	24.404	21.9938	21.6272	23.5841	23.2161	22.7881
ENSMUSG00000009076	Zmat5	zinc finger, matrin type 5 [Source:MGI Symbol;Acc:MGI:1914428]	processed_transcript,protein_coding	ENSMUSG00000009076	chr11:4704677-4737669	+	1248	0.0319089	0.795099	0.000166515	284	227	228	205	225	198	9.73106	8.60756	8.73829	9.01466	8.66707	8.8063
ENSMUSG00000009079	Ewsr1	Ewing sarcoma breakpoint region 1 [Source:MGI Symbol;Acc:MGI:99960]	processed_transcript,protein_coding	ENSMUSG00000009079	chr11:5069688-5099266	-	5907	0.0492027	0.230006	0.000166515	7621	6866	6615	5625	6288	5816	55.1698	55.0055	53.5635	52.2595	51.1741	54.6513
ENSMUSG00000009090	Ap1b1	adaptor protein complex AP-1, beta 1 subunit [Source:MGI Symbol;Acc:MGI:1096368]	processed_transcript,protein_coding	ENSMUSG00000009090	chr11:4986823-5042791	+	4957	0.00953055	0.82979	0.000166515	3722	3402	3385	2812	3330	2951	32.108	32.4776	32.6623	31.132	32.2946	33.0441
ENSMUSG00000009112	Bcl2l13	BCL2-like 13 (apoptosis facilitator) [Source:MGI Symbol;Acc:MGI:2136959]	protein_coding	ENSMUSG00000009112	chr6:120836229-120892842	+	6933	0.00426668	0.943659	0.000166515	1511	1338	1266	1165	1273	1129	9.31965	9.1328	8.73412	9.22178	8.82697	9.0389
ENSMUSG00000009207	Lnp	limb and neural patterns [Source:MGI Symbol;Acc:MGI:1918115]	processed_transcript,protein_coding	ENSMUSG00000009207	chr2:74520290-74579435	-	9154	0.0394837	0.504094	0.000166515	2107	1987	2205	1702	1930	1712	9.84261	10.272	11.5214	10.2037	10.1356	10.3809
ENSMUSG00000009291	Pttg1ip	pituitary tumor-transforming 1 interacting protein [Source:MGI Symbol;Acc:MGI:2652132]	nonsense_mediated_decay,retained_intron,protein_coding	ENSMUSG00000009291	chr10:77581719-77598732	+	3426	-0.0219785	0.748955	0.000166515	1008	938	1001	808	940	859	12.5814	12.9564	13.975	12.943	13.19	13.9171
ENSMUSG00000009292	Trpm2	transient receptor potential cation channel, subfamily M, member 2 [Source:MGI Symbol;Acc:MGI:1351901]	retained_intron,processed_transcript,protein_coding	ENSMUSG00000009292	chr10:77907721-77970563	-	12323	0.355139	0.0947656	0.000166515	109	102	78	49	79	69	0.378239	0.391699	0.30275	0.218218	0.308187	0.310796
ENSMUSG00000009293	Ube2g2	ubiquitin-conjugating enzyme E2G 2 [Source:MGI Symbol;Acc:MGI:1343188]	retained_intron,nonsense_mediated_decay,protein_coding	ENSMUSG00000009293	chr10:77622274-77645993	+	2431	0.0346549	0.636608	0.000166515	932	833	787	731	779	657	16.3941	16.2154	15.4845	16.5022	15.4048	15.0011
ENSMUSG00000009376	Met	met proto-oncogene [Source:MGI Symbol;Acc:MGI:96969]	retained_intron,protein_coding	ENSMUSG00000009376	chr6:17463799-17573980	+	7679	0.18081	0.210736	0.000166515	191	185	163	133	150	131	1.06362	1.14008	1.01529	0.950511	0.939055	0.946912
ENSMUSG00000009378	Slc16a12	solute carrier family 16 (monocarboxylic acid transporters), member 12 [Source:MGI Symbol;Acc:MGI:2147716]	protein_coding	ENSMUSG00000009378	chr19:34668402-34747289	-	4051	-0.432073	0.0294251	0.000166515	78	100	120	104	115	132	0.823358	1.16817	1.41686	1.4089	1.36471	1.80865
ENSMUSG00000009394	Syn2	synapsin II [Source:MGI Symbol;Acc:MGI:103020]	protein_coding	ENSMUSG00000009394	chr6:115134901-115282626	+	5646	0.0346137	0.654446	0.000166515	748	737	751	578	711	616	5.66523	6.17726	6.36217	5.6182	6.05387	6.05596
ENSMUSG00000009406	Elk1	ELK1, member of ETS oncogene family [Source:MGI Symbol;Acc:MGI:101833]	retained_intron,protein_coding	ENSMUSG00000009406	chrX:20933394-20950608	-	5381	0.0629638	0.413611	0.000166515	894	775	711	656	698	625	7.10446	6.81566	6.31994	6.69038	6.23587	6.44704
ENSMUSG00000009418	Nav1	neuron navigator 1 [Source:MGI Symbol;Acc:MGI:2183683]	retained_intron,processed_transcript,protein_coding	ENSMUSG00000009418	chr1:135434579-135585355	-	12776	-0.0365961	0.522675	0.000166515	2770	2567	2219	2195	2420	2123	9.27131	9.50824	8.30747	9.42865	9.10594	9.22355
ENSMUSG00000009470	Tnpo1	transportin 1 [Source:MGI Symbol;Acc:MGI:2681523]	protein_coding	ENSMUSG00000009470	chr13:98839018-98926384	-	8579	-0.0102784	0.80375	0.000166515	8243	7204	7729	6499	7243	6564	41.0871	39.738	43.0916	41.5738	40.5869	42.4693
ENSMUSG00000009535	Rnmt	RNA (guanine-7-) methyltransferase [Source:MGI Symbol;Acc:MGI:1915147]	retained_intron,processed_transcript,protein_coding	ENSMUSG00000009535	chr18:68300354-68324852	+	7339	-0.0354073	0.443478	0.000166515	3454	3265	3280	2791	3351	2798	20.1253	21.0531	21.3768	20.8705	21.9504	21.1619
ENSMUSG00000009549	Srp14	signal recognition particle 14 [Source:MGI Symbol;Acc:MGI:107169]	processed_transcript,protein_coding	ENSMUSG00000009549	chr2:118475849-118479711	-	1195	-0.0356272	0.513507	0.000166515	1781	1681	1716	1473	1693	1460	63.7313	66.5685	68.684	67.6464	68.1073	67.8153
ENSMUSG00000009551	6330409D20Rik	RIKEN cDNA 6330409D20 gene [Source:MGI Symbol;Acc:MGI:1917980]	processed_transcript,protein_coding	ENSMUSG00000009551	chr2:32732619-32741016	-	1431	0.0308389	0.907033	0.000166515	49	59	44	42	50	38	1.46424	1.95111	1.47068	1.61072	1.67971	1.47396
ENSMUSG00000009555	Cdk9	cyclin-dependent kinase 9 (CDC2-related kinase) [Source:MGI Symbol;Acc:MGI:1328368]	nonsense_mediated_decay,retained_intron,protein_coding	ENSMUSG00000009555	chr2:32705783-32713076	-	4611	0.0344383	0.676391	0.000166515	657	597	599	471	568	536	6.09294	6.127	6.21353	5.60578	5.92185	6.45227
ENSMUSG00000009563	Tor2a	torsin family 2, member A [Source:MGI Symbol;Acc:MGI:1353596]	retained_intron,nonsense_mediated_decay,processed_transcript,protein_coding	ENSMUSG00000009563	chr2:32757233-32762244	+	3050	-0.0447643	0.615564	0.000166515	504	471	464	399	460	433	7.06622	7.30786	7.27653	7.17932	7.25041	7.88009
ENSMUSG00000009566	Fpgs	folylpolyglutamyl synthetase [Source:MGI Symbol;Acc:MGI:95576]	nonsense_mediated_decay,retained_intron,processed_transcript,protein_coding	ENSMUSG00000009566	chr2:32682608-32704137	-	3794	0.038987	0.76382	0.000166515	249	216	201	174	195	194	2.80646	2.69417	2.53399	2.51688	2.47082	2.83823
ENSMUSG00000009569	Mkl2	MKL/myocardin-like 2 [Source:MGI Symbol;Acc:MGI:3050795]	protein_coding	ENSMUSG00000009569	chr16:13256480-13417529	+	8990	-0.0574184	0.480427	0.000166515	823	767	638	659	738	620	3.91468	4.03743	3.39443	4.02287	3.9464	3.82803
ENSMUSG00000009575	Cbx5	chromobox 5 [Source:MGI Symbol;Acc:MGI:109372]	protein_coding	ENSMUSG00000009575	chr15:103191543-103239816	-	9006	-0.0637957	0.0834687	0.000166515	23678	21045	21889	19920	21688	18968	112.427	110.582	116.252	121.386	115.769	116.905
ENSMUSG00000009614	Sardh	sarcosine dehydrogenase [Source:MGI Symbol;Acc:MGI:2183102]	retained_intron,processed_transcript,protein_coding	ENSMUSG00000009614	chr2:27188392-27248337	-	5432	-0.0878692	0.577156	0.000166515	145	131	160	126	159	120	1.14147	1.14125	1.40886	1.27298	1.40715	1.22621
ENSMUSG00000009621	Vav2	vav 2 oncogene [Source:MGI Symbol;Acc:MGI:102718]	nonsense_mediated_decay,processed_transcript,protein_coding	ENSMUSG00000009621	chr2:27262103-27427033	-	6915	-0.0460404	0.527428	0.000166515	979	834	908	820	831	789	6.05406	5.70746	6.28058	6.50776	5.77714	6.33327
ENSMUSG00000009630	Ppp2cb	protein phosphatase 2 (formerly 2A), catalytic subunit, beta isoform [Source:MGI Symbol;Acc:MGI:1321161]	protein_coding	ENSMUSG00000009630	chr8:33599620-33619794	+	1826	-0.000782792	0.987764	0.000166515	2545	2260	2435	2040	2262	2004	59.5996	58.5702	63.783	61.3111	59.552	60.9172
ENSMUSG00000009640	Dmap1	DNA methyltransferase 1-associated protein 1 [Source:MGI Symbol;Acc:MGI:1913483]	processed_transcript,protein_coding	ENSMUSG00000009640	chr4:117674680-117682273	-	2636	-0.0522371	0.443835	0.000166515	1153	995	992	861	1004	965	18.7043	17.8627	18	17.9254	18.3102	20.3201
ENSMUSG00000009647	Mcu	mitochondrial calcium uniporter [Source:MGI Symbol;Acc:MGI:3026965]	nonsense_mediated_decay,processed_transcript,protein_coding	ENSMUSG00000009647	chr10:59446983-59616692	-	6936	-0.00419957	0.965253	0.000166515	513	495	437	394	507	365	3.16275	3.37726	3.01355	3.11743	3.51401	2.92097
ENSMUSG00000009681	Bcr	breakpoint cluster region [Source:MGI Symbol;Acc:MGI:88141]	protein_coding	ENSMUSG00000009681	chr10:75060895-75184923	+	6537	0.0548242	0.329931	0.000166515	2263	1951	1841	1562	1862	1646	14.8034	14.1237	13.4704	13.1133	13.6932	13.9764
ENSMUSG00000009687	Fxyd5	FXYD domain-containing ion transport regulator 5 [Source:MGI Symbol;Acc:MGI:1201785]	retained_intron,protein_coding	ENSMUSG00000009687	chr7:31032721-31042481	-	4185	0.0780267	0.711216	0.000166515	93	98	85	54	84	90	0.950263	1.10815	0.971471	0.708122	0.964913	1.19369
ENSMUSG00000009733	Tfcp2	transcription factor CP2 [Source:MGI Symbol;Acc:MGI:98509]	protein_coding	ENSMUSG00000009733	chr15:100502798-100552008	-	3250	0.0341402	0.602812	0.000166515	1180	1034	1020	908	963	874	15.5258	15.0559	15.0115	15.3325	14.2445	14.927
ENSMUSG00000009734	Pou6f2	POU domain, class 6, transcription factor 2 [Source:MGI Symbol;Acc:MGI:2443631]	nonsense_mediated_decay,processed_transcript,protein_coding	ENSMUSG00000009734	chr13:18121100-18382041	-	6555	-0.0919493	0.392757	0.000166515	363	366	300	319	347	289	2.36805	2.64227	2.18905	2.67072	2.54484	2.44719
ENSMUSG00000009739	Pou6f1	POU domain, class 6, transcription factor 1 [Source:MGI Symbol;Acc:MGI:102935]	retained_intron,nonsense_mediated_decay,protein_coding	ENSMUSG00000009739	chr15:100575317-100599984	-	6987	0.0403836	0.510396	0.000166515	1816	1581	1467	1250	1502	1361	11.1143	10.708	10.0426	9.81814	10.3344	10.8121
ENSMUSG00000009741	Ubp1	upstream binding protein 1 [Source:MGI Symbol;Acc:MGI:104889]	protein_coding	ENSMUSG00000009741	chr9:113930933-113977199	+	3850	0.0897483	0.0868453	0.000166515	2208	1988	1996	1548	1899	1624	24.5242	24.4357	24.7974	22.0658	23.712	23.4136
ENSMUSG00000009772	Nuak2	NUAK family, SNF1-like kinase, 2 [Source:MGI Symbol;Acc:MGI:1921387]	retained_intron,processed_transcript,protein_coding	ENSMUSG00000009772	chr1:132316125-132333488	+	3920	0.0748601	0.39052	0.000166515	648	544	645	496	530	491	7.0688	6.56722	7.8701	6.94393	6.49971	6.95246
ENSMUSG00000009828	Ick	intestinal cell kinase [Source:MGI Symbol;Acc:MGI:1934157]	retained_intron,processed_transcript,protein_coding	ENSMUSG00000009828	chr9:78109191-78172107	+	11524	-0.0102811	0.841742	0.000166515	2276	2061	2012	1765	2095	1713	8.4455	8.46338	8.35086	8.40527	8.73947	8.25082
ENSMUSG00000009863	Sdhb	succinate dehydrogenase complex, subunit B, iron sulfur (Ip) [Source:MGI Symbol;Acc:MGI:1914930]	processed_transcript,protein_coding	ENSMUSG00000009863	chr4:140961202-140979193	+	2239	0.0256186	0.588753	0.000166515	2946	2675	2668	2297	2618	2179	56.2646	56.5378	56.9952	56.3011	56.2108	54.019
ENSMUSG00000009894	Snap47	synaptosomal-associated protein, 47 [Source:MGI Symbol;Acc:MGI:1915076]	protein_coding	ENSMUSG00000009894	chr11:59407133-59451186	-	2651	-0.0172058	0.690063	0.000166515	6425	5660	5469	4737	5782	4952	103.638	101.036	98.6744	98.0627	104.851	103.685
ENSMUSG00000009905	Kdsr	3-ketodihydrosphingosine reductase [Source:MGI Symbol;Acc:MGI:1918000]	retained_intron,protein_coding	ENSMUSG00000009905	chr1:106720409-106759742	-	5582	0.0606244	0.509654	0.000166515	519	459	479	360	475	384	3.97589	3.89127	4.10442	3.53934	4.0908	3.81843
ENSMUSG00000009907	Vps4b	vacuolar protein sorting 4b (yeast) [Source:MGI Symbol;Acc:MGI:1100499]	retained_intron,processed_transcript,protein_coding	ENSMUSG00000009907	chr1:106764070-106796728	-	8384	-0.0380915	0.485551	0.000166515	1695	1565	1536	1378	1558	1352	8.6452	8.83348	8.76287	9.02003	8.93348	8.95094
ENSMUSG00000009927	Rps25	ribosomal protein S25 [Source:MGI Symbol;Acc:MGI:1922867]	protein_coding	ENSMUSG00000009927	chr9:44407713-44410405	+	683	0.189552	0.254531	0.000166515	140	151	162	114	140	94	8.76524	10.4623	11.3449	9.15997	9.85398	7.63924
ENSMUSG00000009995	Taz	tafazzin [Source:MGI Symbol;Acc:MGI:109626]	nonsense_mediated_decay,retained_intron,processed_transcript,protein_coding	ENSMUSG00000009995	chrX:74281911-74290151	+	5364	0.0704855	0.346481	0.000166515	1106	918	1072	777	914	874	8.81704	8.09884	9.559	7.94955	8.19147	9.04411
ENSMUSG00000010025	Aldh3a2	aldehyde dehydrogenase family 3, subfamily A2 [Source:MGI Symbol;Acc:MGI:1353452]	processed_transcript,protein_coding	ENSMUSG00000010025	chr11:61223416-61267464	-	5619	0.018578	0.804748	0.000166515	794	695	729	586	691	629	6.04252	5.85322	6.20547	5.72333	5.91185	6.21348
ENSMUSG00000010044	Zmynd10	zinc finger, MYND domain containing 10 [Source:MGI Symbol;Acc:MGI:2387863]	retained_intron,nonsense_mediated_decay,processed_transcript,protein_coding	ENSMUSG00000010044	chr9:107547309-107551319	+	1753	0.142933	0.598273	0.000166515	44	54	51	40	44	34	1.07332	1.45774	1.39154	1.25224	1.20663	1.07656
ENSMUSG00000010045	Tmem115	transmembrane protein 115 [Source:MGI Symbol;Acc:MGI:1930765]	protein_coding	ENSMUSG00000010045	chr9:107533944-107538656	+	2177	-0.0169056	0.810988	0.000166515	863	790	808	701	792	676	16.9515	17.1727	17.7525	17.6713	17.4892	17.2358
ENSMUSG00000010047	Hyal2	hyaluronoglucosaminidase 2 [Source:MGI Symbol;Acc:MGI:1196334]	retained_intron,protein_coding	ENSMUSG00000010047	chr9:107569116-107572776	+	1893	-0.0282265	0.682017	0.000166515	1272	1034	1163	992	1060	1020	28.7338	25.8487	29.3857	28.7588	26.919	29.9084
ENSMUSG00000010048	Ifrd2	interferon-related developmental regulator 2 [Source:MGI Symbol;Acc:MGI:1316708]	nonsense_mediated_decay,retained_intron,processed_transcript,protein_coding	ENSMUSG00000010048	chr9:107587717-107593038	+	1980	-0.000557772	0.997423	0.000166515	130	116	153	99	124	125	2.8076	2.77244	3.69601	2.74397	3.01065	3.50419
ENSMUSG00000010051	Hyal1	hyaluronoglucosaminidase 1 [Source:MGI Symbol;Acc:MGI:96298]	retained_intron,protein_coding	ENSMUSG00000010051	chr9:107576926-107581710	+	3777	-0.150901	0.39084	0.000166515	118	110	120	128	113	95	1.33595	1.37821	1.51964	1.85983	1.43825	1.39611
ENSMUSG00000010054	Tusc2	tumor suppressor candidate 2 [Source:MGI Symbol;Acc:MGI:1931086]	processed_transcript,protein_coding	ENSMUSG00000010054	chr9:107563254-107566108	+	1661	-0.0028161	0.968398	0.000166515	1074	935	857	770	910	817	27.6497	26.6386	24.6784	25.4408	26.3376	27.3021
ENSMUSG00000010057	Nprl2	nitrogen permease regulator-like 2 [Source:MGI Symbol;Acc:MGI:1914482]	retained_intron,nonsense_mediated_decay,protein_coding	ENSMUSG00000010057	chr9:107542208-107545704	+	1456	0.0873616	0.232721	0.000166515	849	804	774	615	715	659	24.9346	26.1315	25.4265	23.1806	23.6074	25.1227
ENSMUSG00000010064	Slc38a3	solute carrier family 38, member 3 [Source:MGI Symbol;Acc:MGI:1923507]	nonsense_mediated_decay,retained_intron,processed_transcript,protein_coding	ENSMUSG00000010064	chr9:107650638-107668968	-	3526	-0.170143	0.0365708	0.000166515	607	579	585	581	603	550	7.36144	7.77079	7.9356	9.04282	8.22128	8.65812
ENSMUSG00000010066	Cacna2d2	calcium channel, voltage-dependent, alpha 2/delta subunit 2 [Source:MGI Symbol;Acc:MGI:1929813]	retained_intron,processed_transcript,protein_coding	ENSMUSG00000010066	chr9:107399611-107529346	+	6054	0.0417623	0.578716	0.000166515	1110	1055	869	803	952	811	7.84038	8.24668	6.86568	7.27919	7.5596	7.43569
ENSMUSG00000010067	Rassf1	Ras association (RalGDS/AF-6) domain family member 1 [Source:MGI Symbol;Acc:MGI:1928386]	nonsense_mediated_decay,retained_intron,processed_transcript,protein_coding	ENSMUSG00000010067	chr9:107551554-107562263	+	5425	0.0549905	0.538942	0.000166515	587	553	562	502	478	444	4.62695	4.82386	4.95499	5.07825	4.23577	4.54283
ENSMUSG00000010095	Slc3a2	solute carrier family 3 (activators of dibasic and neutral amino acid transport), member 2 [Source:MGI Symbol;Acc:MGI:96955]	protein_coding	ENSMUSG00000010095	chr19:8706881-8723369	-	2958	-0.0225143	0.691647	0.000166515	1843	1752	1587	1471	1639	1470	26.643	28.0288	25.6617	27.2913	26.637	27.5843
ENSMUSG00000010097	Nxf1	nuclear RNA export factor 1 [Source:MGI Symbol;Acc:MGI:1858330]	retained_intron,nonsense_mediated_decay,processed_transcript,protein_coding	ENSMUSG00000010097	chr19:8757072-8772456	+	5961	0.0429485	0.317632	0.000166515	4828	4263	4145	3544	4144	3498	34.6342	33.8427	33.2592	32.6276	33.4199	32.5719
ENSMUSG00000010110	Stx5a	syntaxin 5A [Source:MGI Symbol;Acc:MGI:1928483]	retained_intron,nonsense_mediated_decay,protein_coding	ENSMUSG00000010110	chr19:8741412-8756069	+	5808	0.0670786	0.225581	0.000166515	1937	1714	1753	1388	1607	1493	14.2613	13.9654	14.4365	13.1151	13.3013	14.2684
ENSMUSG00000010154	Spire2	spire homolog 2 (Drosophila) [Source:MGI Symbol;Acc:MGI:2446256]	protein_coding	ENSMUSG00000010154	chr8:123332712-123369515	+	2330	-0.0277691	0.722842	0.000166515	752	623	638	562	641	581	13.8012	12.6532	13.097	13.237	13.2253	13.8409
ENSMUSG00000010175	Prox1	prospero homeobox 1 [Source:MGI Symbol;Acc:MGI:97772]	protein_coding	ENSMUSG00000010175	chr1:190118037-190170680	-	8323	0.0219966	0.733883	0.000166515	1666	1523	1401	1348	1424	1161	8.55956	8.65942	8.05128	8.88833	8.22497	7.74275
ENSMUSG00000010205	Raver1	ribonucleoprotein, PTB-binding 1 [Source:MGI Symbol;Acc:MGI:1919016]	protein_coding	ENSMUSG00000010205	chr9:21074167-21091988	-	3440	0.1026	0.29622	0.000166515	553	449	412	354	406	383	6.87422	6.1767	5.72856	5.64748	5.67377	6.17993
ENSMUSG00000010277	2610507B11Rik	RIKEN cDNA 2610507B11 gene [Source:MGI Symbol;Acc:MGI:1919753]	nonsense_mediated_decay,retained_intron,processed_transcript,protein_coding	ENSMUSG00000010277	chr11:78261751-78290623	+	8798	0.0328656	0.43917	0.000166515	5228	4534	4526	3869	4348	3925	25.4102	24.3875	24.6058	24.1337	23.758	24.7627
ENSMUSG00000010290	AI597479	expressed sequence AI597479 [Source:MGI Symbol;Acc:MGI:2138299]	protein_coding	ENSMUSG00000010290	chr1:43098709-43115947	+	3458	-0.00254764	0.966258	0.000166515	1980	1726	1987	1609	1770	1586	24.4848	23.6203	27.484	25.5353	24.6067	25.4578
ENSMUSG00000010307	Tmem86a	transmembrane protein 86A [Source:MGI Symbol;Acc:MGI:1915143]	protein_coding	ENSMUSG00000010307	chr7:47050639-47054776	+	1791	-0.177837	0.155914	0.000166515	238	204	226	201	228	228	5.68248	5.39018	6.03558	6.159	6.11989	7.06614
ENSMUSG00000010362	Rdm1	RAD52 motif 1 [Source:MGI Symbol;Acc:MGI:1913849]	retained_intron,nonsense_mediated_decay,processed_transcript,protein_coding	ENSMUSG00000010362	chr11:101627194-101636100	+	1575	-0.0791272	0.706012	0.000166515	95	70	79	71	69	83	2.57929	2.10323	2.39913	2.47393	2.10607	2.9251
ENSMUSG00000010376	Nedd8	neural precursor cell expressed, developmentally down-regulated gene 8 [Source:MGI Symbol;Acc:MGI:97301]	protein_coding	ENSMUSG00000010376	chr14:55662264-55671906	-	604	0.0534893	0.320113	0.000166515	2291	1983	1964	1702	1943	1588	162.198	155.366	155.529	154.644	154.647	145.934
ENSMUSG00000010392	Gosr1	golgi SNAP receptor complex member 1 [Source:MGI Symbol;Acc:MGI:1858260]	processed_transcript,protein_coding	ENSMUSG00000010392	chr11:76726601-76763579	-	4289	-0.0262901	0.673142	0.000166515	1231	1096	1084	984	1083	955	12.2732	12.0927	12.0887	12.5907	12.1388	12.3592
ENSMUSG00000010406	Mrpl52	mitochondrial ribosomal protein L52 [Source:MGI Symbol;Acc:MGI:1916086]	protein_coding	ENSMUSG00000010406	chr14:54426908-54429750	+	412	-0.00571981	0.944483	0.000166515	709	610	637	590	609	509	73.5877	70.0651	73.9518	78.5896	71.0599	68.5746
ENSMUSG00000010453	Kansl3	KAT8 regulatory NSL complex subunit 3 [Source:MGI Symbol;Acc:MGI:1918055]	retained_intron,nonsense_mediated_decay,protein_coding	ENSMUSG00000010453	chr1:36335729-36369181	-	4663	0.107487	0.0481273	0.000166515	1899	1698	1663	1364	1520	1363	17.4147	17.2322	17.0582	16.0531	15.6705	16.2246
ENSMUSG00000010461	Eya4	eyes absent 4 homolog (Drosophila) [Source:MGI Symbol;Acc:MGI:1337104]	protein_coding	ENSMUSG00000010461	chr10:23104167-23349895	-	4192	0.0962948	0.670355	0.000166515	70	72	64	56	62	50	0.714058	0.812793	0.730239	0.733123	0.711008	0.662051
ENSMUSG00000010476	Ebf3	early B cell factor 3 [Source:MGI Symbol;Acc:MGI:894289]	protein_coding	ENSMUSG00000010476	chr7:137193672-137314445	-	5021	-0.0300707	0.589443	0.000166515	2886	2482	2369	2124	2664	2098	24.5789	23.3927	22.5674	23.2153	25.5064	23.1931
ENSMUSG00000010505	Myt1	myelin transcription factor 1 [Source:MGI Symbol;Acc:MGI:1100535]	retained_intron,nonsense_mediated_decay,processed_transcript,protein_coding	ENSMUSG00000010505	chr2:181763331-181827797	+	6905	-0.0362815	0.446925	0.000166515	5833	4775	5100	4581	4928	4478	36.1231	32.7249	35.3275	36.4088	34.3093	35.9968
ENSMUSG00000010517	Faf1	Fas-associated factor 1 [Source:MGI Symbol;Acc:MGI:109419]	processed_transcript,protein_coding	ENSMUSG00000010517	chr4:109676587-109963960	+	5093	-0.042604	0.388089	0.000166515	3401	3120	2952	2727	3216	2563	28.5555	28.9901	27.7236	29.3847	30.3561	27.933
ENSMUSG00000010554	Mettl16	methyltransferase like 16 [Source:MGI Symbol;Acc:MGI:1914743]	retained_intron,nonsense_mediated_decay,processed_transcript,protein_coding	ENSMUSG00000010554	chr11:74770829-74828525	+	13817	0.020416	0.684914	0.000166515	2319	2077	2099	1788	1985	1798	7.17701	7.11364	7.26616	7.10172	6.90639	7.22302
ENSMUSG00000010607	Pigyl	phosphatidylinositol glycan anchor biosynthesis, class Y-like [Source:MGI Symbol;Acc:MGI:1913518]	protein_coding	ENSMUSG00000010607	chr9:22156845-22158358	+	777	0.113519	0.409433	0.000166515	208	201	237	155	189	177	11.4472	12.2418	14.5893	10.9476	11.6935	12.6443
ENSMUSG00000010608	Rbm25	RNA binding motif protein 25 [Source:MGI Symbol;Acc:MGI:1914289]	retained_intron,nonsense_mediated_decay,processed_transcript,protein_coding	ENSMUSG00000010608	chr12:83631235-83683123	+	18784	0.00472119	0.907312	0.000166515	7803	7016	7399	6271	7015	6003	17.7636	17.6754	18.8405	18.3214	17.9533	17.7388
ENSMUSG00000010609	Psen2	presenilin 2 [Source:MGI Symbol;Acc:MGI:109284]	retained_intron,processed_transcript,protein_coding	ENSMUSG00000010609	chr1:180227003-180263438	-	3832	0.214388	0.114846	0.000166515	233	242	193	160	176	165	2.60008	2.98854	2.40901	2.29142	2.20796	2.39002
ENSMUSG00000010660	Plcd1	phospholipase C, delta 1 [Source:MGI Symbol;Acc:MGI:97614]	protein_coding	ENSMUSG00000010660	chr9:119071526-119093496	-	2651	-0.0346969	0.775807	0.000166515	278	240	264	201	248	248	4.48427	4.28421	4.76322	4.16099	4.49724	5.1926
ENSMUSG00000010663	Fads1	fatty acid desaturase 1 [Source:MGI Symbol;Acc:MGI:1923517]	protein_coding	ENSMUSG00000010663	chr19:10182887-10196870	+	3456	0.0891614	0.106388	0.000166515	3880	3207	3075	2532	3021	2746	48.0081	43.9131	42.5577	40.2068	42.0224	44.1032
ENSMUSG00000010721	Lmbr1	limb region 1 [Source:MGI Symbol;Acc:MGI:1861746]	protein_coding	ENSMUSG00000010721	chr5:29229813-29378390	-	4940	-0.0349091	0.571321	0.000166515	1245	1171	1141	985	1154	1035	10.777	11.2176	11.0475	10.9426	11.2301	11.6294
ENSMUSG00000010755	Cars	cysteinyl-tRNA synthetase [Source:MGI Symbol;Acc:MGI:1351477]	retained_intron,processed_transcript,protein_coding	ENSMUSG00000010755	chr7:143557229-143600090	-	4639	0.00125509	0.98532	0.000166515	1330	1183	1152	922	1248	1025	12.2598	12.0678	11.8778	10.9073	12.9329	12.2643
ENSMUSG00000010803	Gabra1	gamma-aminobutyric acid (GABA) A receptor, subunit alpha 1 [Source:MGI Symbol;Acc:MGI:95613]	processed_transcript,protein_coding	ENSMUSG00000010803	chr11:42130938-42182930	-	5160	-0.0816226	0.327553	0.000166515	571	556	529	473	570	485	4.73198	5.09911	4.90357	5.03062	5.31043	5.21717
ENSMUSG00000010830	Kdelr3	KDEL (Lys-Asp-Glu-Leu) endoplasmic reticulum protein retention receptor 3 [Source:MGI Symbol;Acc:MGI:2145953]	protein_coding	ENSMUSG00000010830	chr15:79516407-79527739	+	1414	0.0722423	0.796579	0.000166515	42	43	49	38	37	36	1.27015	1.43909	1.6575	1.47484	1.25793	1.41318
ENSMUSG00000010911	Apip	APAF1 interacting protein [Source:MGI Symbol;Acc:MGI:1926788]	processed_transcript,protein_coding	ENSMUSG00000010911	chr2:103073674-103092644	+	1000	-0.0313653	0.762518	0.000166515	367	318	330	284	343	277	15.6936	15.0486	15.7841	15.5858	16.4892	15.3753
ENSMUSG00000010914	Pdhx	pyruvate dehydrogenase complex, component X [Source:MGI Symbol;Acc:MGI:1351627]	protein_coding	ENSMUSG00000010914	chr2:103021074-103073513	-	3930	-0.0250057	0.69581	0.000166515	1296	1199	1210	1050	1263	977	14.1016	14.4376	14.7265	14.6625	15.4495	13.7989
ENSMUSG00000010936	Vac14	Vac14 homolog (S. cerevisiae) [Source:MGI Symbol;Acc:MGI:2157980]	protein_coding	ENSMUSG00000010936	chr8:110618637-110720396	+	3028	0.0468254	0.567509	0.000166515	826	696	675	533	716	604	11.6649	10.8773	10.6624	9.66009	11.3674	11.0719
ENSMUSG00000011096	Akt1s1	AKT1 substrate 1 (proline-rich) [Source:MGI Symbol;Acc:MGI:1914855]	retained_intron,protein_coding	ENSMUSG00000011096	chr7:44848990-44855421	+	3201	0.051866	0.499544	0.000166515	904	726	735	622	746	617	12.0764	10.733	10.9827	10.6639	11.2036	10.699
ENSMUSG00000011114	Tbrg1	transforming growth factor beta regulated gene 1 [Source:MGI Symbol;Acc:MGI:1100877]	retained_intron,protein_coding	ENSMUSG00000011114	chr9:37649181-37657312	-	3482	-0.0244268	0.690461	0.000166515	1445	1375	1293	1141	1397	1112	17.7458	18.6871	17.7614	17.9832	19.2873	17.7263
ENSMUSG00000011158	Brf1	BRF1 homolog, subunit of RNA polymerase III transcription initiation factor IIIB (S. cerevisiae) [Source:MGI Symbol;Acc:MGI:1919558]	protein_coding	ENSMUSG00000011158	chr12:112959861-113000621	-	2755	0.0969127	0.169501	0.000166515	919	848	877	666	787	701	14.2643	14.5661	15.226	13.2667	13.7327	14.1234
ENSMUSG00000011179	Odc1	ornithine decarboxylase, structural 1 [Source:MGI Symbol;Acc:MGI:97402]	protein_coding	ENSMUSG00000011179	chr12:17544872-17551502	+	2547	0.0376438	0.523044	0.000166515	1567	1498	1383	1220	1385	1170	26.3085	27.8325	25.9717	26.287	26.1412	25.4976
ENSMUSG00000011254	Thg1l	tRNA-histidine guanylyltransferase 1-like (S. cerevisiae) [Source:MGI Symbol;Acc:MGI:1913878]	processed_transcript,protein_coding	ENSMUSG00000011254	chr11:45946842-45955494	-	3015	0.0231763	0.818518	0.000166515	387	349	355	290	355	291	5.48883	5.47781	5.6318	5.27862	5.66038	5.35733
ENSMUSG00000011256	Adam19	a disintegrin and metallopeptidase domain 19 (meltrin beta) [Source:MGI Symbol;Acc:MGI:105377]	retained_intron,processed_transcript,protein_coding	ENSMUSG00000011256	chr11:46055991-46147343	+	7115	-0.000114075	0.998868	0.000166515	811	658	660	623	643	582	4.87419	4.37643	4.43686	4.80533	4.34451	4.54037
ENSMUSG00000011257	Pabpc4	poly(A) binding protein, cytoplasmic 4 [Source:MGI Symbol;Acc:MGI:2385206]	retained_intron,nonsense_mediated_decay,processed_transcript,protein_coding	ENSMUSG00000011257	chr4:123262350-123298925	+	4027	0.0160557	0.870282	0.000166515	566	423	441	363	459	407	6.01023	4.97082	5.23797	4.94692	5.47943	5.60991
ENSMUSG00000011306	Sugp1	SURP and G patch domain containing 1 [Source:MGI Symbol;Acc:MGI:1917866]	protein_coding	ENSMUSG00000011306	chr8:70042812-70071953	+	2287	0.129838	0.0895653	0.000166515	901	780	756	579	701	657	16.8467	16.1398	15.8111	13.8938	14.7352	15.9457
ENSMUSG00000011382	Dhdh	dihydrodiol dehydrogenase (dimeric) [Source:MGI Symbol;Acc:MGI:1919005]	processed_transcript,protein_coding	ENSMUSG00000011382	chr7:45472955-45488805	-	3678	0.0943308	0.584229	0.000166515	133	157	126	124	123	93	1.54631	2.02003	1.63857	1.85021	1.60767	1.40351
ENSMUSG00000011427	Zfp790	zinc finger protein 790 [Source:MGI Symbol;Acc:MGI:1923431]	protein_coding	ENSMUSG00000011427	chr7:29816071-29832042	+	4525	0.0309942	0.579044	0.000166515	1834	1646	1664	1388	1666	1336	17.3315	17.2139	17.589	16.8338	17.6995	16.3882
ENSMUSG00000011589	Fsd1	fibronectin type 3 and SPRY domain-containing protein [Source:MGI Symbol;Acc:MGI:1934858]	protein_coding	ENSMUSG00000011589	chr17:55986510-55996881	+	1748	0.114668	0.065777	0.000166515	1273	1193	1181	911	1101	925	31.1418	32.2974	32.3158	28.6014	30.2796	29.3727
ENSMUSG00000011658	Fuz	fuzzy homolog (Drosophila) [Source:MGI Symbol;Acc:MGI:1917550]	retained_intron,nonsense_mediated_decay,processed_transcript,protein_coding	ENSMUSG00000011658	chr7:44896078-44902631	+	5003	0.0530634	0.604433	0.000166515	443	370	378	316	333	347	3.78643	3.49978	3.61383	3.4663	3.19976	3.84983
ENSMUSG00000011751	Sptbn4	spectrin beta, non-erythrocytic 4 [Source:MGI Symbol;Acc:MGI:1890574]	processed_transcript,protein_coding	ENSMUSG00000011751	chr7:27356382-27447686	-	9741	0.245092	0.022289	0.000166515	374	330	334	230	286	247	1.64182	1.60317	1.64002	1.29579	1.41145	1.40746
ENSMUSG00000011752	Pgam1	phosphoglycerate mutase 1 [Source:MGI Symbol;Acc:MGI:97552]	protein_coding	ENSMUSG00000011752	chr19:41911870-41918664	+	1831	-0.137482	0.415417	0.000166515	134	116	169	123	155	125	3.12949	2.99805	4.41474	3.68661	4.06956	3.78935
ENSMUSG00000011831	Evi5	ecotropic viral integration site 5 [Source:MGI Symbol;Acc:MGI:104736]	retained_intron,processed_transcript,protein_coding	ENSMUSG00000011831	chr5:107744794-107875107	-	8060	-0.00445766	0.9427	0.000166515	1691	1643	1769	1411	1681	1379	8.9715	9.64654	10.4978	9.60731	10.0262	9.49669
ENSMUSG00000011832	Evi5l	ecotropic viral integration site 5 like [Source:MGI Symbol;Acc:MGI:2442167]	nonsense_mediated_decay,retained_intron,processed_transcript,protein_coding	ENSMUSG00000011832	chr8:4166566-4211257	+	8524	0.090817	0.0600529	0.000166515	3705	3285	3206	2515	3113	2711	18.5867	18.2373	17.9898	16.1922	17.5566	17.6534
ENSMUSG00000011837	Snapc2	small nuclear RNA activating complex, polypeptide 2 [Source:MGI Symbol;Acc:MGI:1914861]	protein_coding	ENSMUSG00000011837	chr8:4253101-4256219	+	1513	-0.0164284	0.851015	0.000166515	652	538	551	449	554	528	18.4274	16.8272	17.4188	16.2861	17.6025	19.3704
ENSMUSG00000011877	Git1	G protein-coupled receptor kinase-interactor 1 [Source:MGI Symbol;Acc:MGI:1927140]	retained_intron,protein_coding	ENSMUSG00000011877	chr11:77493561-77507786	+	4838	0.105238	0.161622	0.000166515	1242	1102	969	798	958	920	10.9777	10.7792	9.57997	9.05205	9.51928	10.5552
ENSMUSG00000011884	Gltp	glycolipid transfer protein [Source:MGI Symbol;Acc:MGI:1929253]	protein_coding	ENSMUSG00000011884	chr5:114669402-114690984	-	1757	-0.0484082	0.766047	0.000166515	129	141	127	109	129	120	3.1396	3.79766	3.45731	3.40459	3.52957	3.79099
ENSMUSG00000011958	Bnip2	BCL2/adenovirus E1B interacting protein 2 [Source:MGI Symbol;Acc:MGI:109327]	retained_intron,nonsense_mediated_decay,processed_transcript,protein_coding	ENSMUSG00000011958	chr9:69989465-70008317	+	3455	0.0164989	0.74141	0.000166515	2272	2068	2042	1742	1984	1766	28.1201	28.3251	28.2692	27.6701	27.6056	28.3717
ENSMUSG00000011960	Ccnt1	cyclin T1 [Source:MGI Symbol;Acc:MGI:1328363]	retained_intron,nonsense_mediated_decay,processed_transcript,protein_coding	ENSMUSG00000011960	chr15:98538688-98570923	-	9157	-0.0302475	0.498559	0.000166515	3561	3236	3282	2910	3190	2856	16.6293	16.7234	17.1432	17.4401	16.7472	17.312
ENSMUSG00000012076	Brms1l	breast cancer metastasis-suppressor 1-like [Source:MGI Symbol;Acc:MGI:1196337]	protein_coding	ENSMUSG00000012076	chr12:55836365-55869735	+	2566	-0.026863	0.657781	0.000166515	1367	1264	1317	1152	1259	1092	22.7808	23.3109	24.5491	24.638	23.587	23.6216
ENSMUSG00000012114	Med15	mediator complex subunit 15 [Source:MGI Symbol;Acc:MGI:2137379]	protein_coding	ENSMUSG00000012114	chr16:17651220-17722930	-	3383	0.0879114	0.356727	0.000166515	621	485	475	381	472	439	7.84957	6.78436	6.7158	6.18063	6.70725	7.20287
ENSMUSG00000012117	Dhdds	dehydrodolichyl diphosphate synthase [Source:MGI Symbol;Acc:MGI:1914672]	processed_transcript,protein_coding	ENSMUSG00000012117	chr4:133969027-134000918	-	3784	0.0135614	0.864331	0.000166515	753	621	637	550	613	568	8.50943	7.76622	8.05183	7.97667	7.78778	8.33183
ENSMUSG00000012126	Ubxn11	UBX domain protein 11 [Source:MGI Symbol;Acc:MGI:1914836]	processed_transcript,protein_coding	ENSMUSG00000012126	chr4:134102569-134127593	+	4742	0.13344	0.469663	0.000166515	103	114	107	83	97	78	0.928821	1.13766	1.07927	0.960565	0.983364	0.913011
ENSMUSG00000012296	Tjap1	tight junction associated protein 1 [Source:MGI Symbol;Acc:MGI:1921344]	protein_coding	ENSMUSG00000012296	chr17:46257850-46283026	-	2595	-0.0829502	0.588819	0.000166515	264	169	175	165	185	206	4.35034	3.0819	3.22557	3.48945	3.42719	4.40629
ENSMUSG00000012405	Rpl15	ribosomal protein L15 [Source:MGI Symbol;Acc:MGI:1913730]	protein_coding	ENSMUSG00000012405	chr14:18267822-18271391	-	2397	-0.00755754	0.905741	0.000166515	2790	2912	3114	2392	2891	2468	49.7729	57.49	62.138	54.765	57.9808	57.1505
ENSMUSG00000012422	Tmem167	transmembrane protein 167 [Source:MGI Symbol;Acc:MGI:1913324]	nonsense_mediated_decay,protein_coding	ENSMUSG00000012422	chr13:90089122-90143907	+	10807	-0.0529102	0.294276	0.000166515	3366	3163	3400	2894	3208	2872	13.3188	13.8504	15.048	14.6961	14.2703	14.751
ENSMUSG00000012429	Mplkip	M-phase specific PLK1 intereacting protein [Source:MGI Symbol;Acc:MGI:1913558]	protein_coding	ENSMUSG00000012429	chr13:17695412-17699105	+	2672	-0.140737	0.163346	0.000166515	505	475	577	523	544	431	8.08186	8.41252	10.3287	10.7418	9.78739	8.95331
ENSMUSG00000012443	Kif11	kinesin family member 11 [Source:MGI Symbol;Acc:MGI:1098231]	protein_coding	ENSMUSG00000012443	chr19:37376402-37421859	+	4819	-0.0799824	0.251485	0.000166515	1304	1074	1211	1113	1117	1063	11.5712	10.5467	12.0197	12.675	11.143	12.2439
ENSMUSG00000012483	Rpa3	replication protein A3 [Source:MGI Symbol;Acc:MGI:1915490]	retained_intron,protein_coding	ENSMUSG00000012483	chr6:8255935-8259173	-	1136	-0.0955342	0.456283	0.000166515	241	201	202	181	212	205	9.07184	8.37311	8.5051	8.744	8.97143	10.0166
ENSMUSG00000012535	Tnpo3	transportin 3 [Source:MGI Symbol;Acc:MGI:1196412]	retained_intron,nonsense_mediated_decay,protein_coding	ENSMUSG00000012535	chr6:29540826-29609887	-	10246	-0.0133876	0.753733	0.000166515	4372	4001	4030	3546	3885	3463	18.2466	18.4792	18.813	18.993	18.2281	18.7604
ENSMUSG00000012609	Ttll5	tubulin tyrosine ligase-like family, member 5 [Source:MGI Symbol;Acc:MGI:2443657]	retained_intron,nonsense_mediated_decay,processed_transcript,protein_coding	ENSMUSG00000012609	chr12:85824658-86061893	+	15833	0.033784	0.68989	0.000166515	907	760	665	648	746	587	2.44963	2.27153	2.00893	2.24606	2.26506	2.05787
ENSMUSG00000012640	Zfp715	zinc finger protein 715 [Source:MGI Symbol;Acc:MGI:1917180]	nonsense_mediated_decay,processed_transcript,protein_coding	ENSMUSG00000012640	chr7:43296196-43313294	-	5119	0.0236476	0.691803	0.000166515	1588	1572	1586	1269	1477	1325	13.2654	14.5324	14.8192	13.6046	13.8707	14.3673
ENSMUSG00000012819	Cdh23	cadherin 23 (otocadherin) [Source:MGI Symbol;Acc:MGI:1890219]	retained_intron,processed_transcript,protein_coding	ENSMUSG00000012819	chr10:60302747-60696490	-	16939	0.0931637	0.196998	0.000166515	1169	1070	945	880	927	788	2.9511	2.98927	2.6684	2.85105	2.63085	2.58215
ENSMUSG00000012848	Rps5	ribosomal protein S5 [Source:MGI Symbol;Acc:MGI:1097682]	retained_intron,protein_coding	ENSMUSG00000012848	chr7:12922289-12926686	+	1734	-0.0240863	0.545406	0.000166515	9930	8534	8666	7515	8612	7856	244.882	232.902	239.043	237.843	238.759	251.475
ENSMUSG00000013033	Lphn1	latrophilin 1 [Source:MGI Symbol;Acc:MGI:1929461]	retained_intron,nonsense_mediated_decay,processed_transcript,protein_coding	ENSMUSG00000013033	chr8:83900104-83941954	+	8587	0.0536423	0.233397	0.000166515	5706	4770	4776	4052	4614	4105	28.4149	26.2873	26.6029	25.8963	25.831	26.5347
ENSMUSG00000013076	Amotl1	angiomotin-like 1 [Source:MGI Symbol;Acc:MGI:1922973]	retained_intron,protein_coding	ENSMUSG00000013076	chr9:14541965-14615483	-	9798	-0.0432621	0.388625	0.000166515	2917	2492	2573	2276	2516	2355	12.7308	12.0359	12.5606	12.7481	12.3446	13.3412
ENSMUSG00000013089	Etv5	ets variant 5 [Source:MGI Symbol;Acc:MGI:1096867]	nonsense_mediated_decay,processed_transcript,protein_coding	ENSMUSG00000013089	chr16:22381308-22439719	-	4103	-0.104551	0.488406	0.000166515	149	147	144	133	146	133	1.55289	1.69545	1.67868	1.77894	1.71063	1.79926
ENSMUSG00000013150	Gfod2	glucose-fructose oxidoreductase domain containing 2 [Source:MGI Symbol;Acc:MGI:1917825]	processed_transcript,protein_coding	ENSMUSG00000013150	chr8:105713853-105758664	-	4608	0.0257713	0.638434	0.000166515	1870	1662	1775	1452	1640	1447	17.3534	17.0682	18.4244	17.2928	17.1094	17.4301
ENSMUSG00000013155	Enkd1	enkurin domain containing 1 [Source:MGI Symbol;Acc:MGI:2142593]	protein_coding	ENSMUSG00000013155	chr8:105703654-105707933	-	1272	0.0870455	0.612228	0.000166515	133	146	118	99	108	118	4.47117	5.43169	4.43712	4.27128	4.0817	5.14918
ENSMUSG00000013160	Atp6v0d1	ATPase, H+ transporting, lysosomal V0 subunit D1 [Source:MGI Symbol;Acc:MGI:1201778]	retained_intron,protein_coding	ENSMUSG00000013160	chr8:105524464-105566047	-	1793	-0.0253516	0.564486	0.000166515	3603	3284	3306	2903	3230	2895	85.9291	86.6746	88.192	88.854	86.6017	89.6213
ENSMUSG00000013236	Ptprs	protein tyrosine phosphatase, receptor type, S [Source:MGI Symbol;Acc:MGI:97815]	processed_transcript,protein_coding	ENSMUSG00000013236	chr17:56412430-56476483	-	6970	0.096017	0.0180483	0.000166515	14217	11892	12014	9706	11339	9968	87.2231	80.7404	82.4444	76.4218	78.2071	79.3813
ENSMUSG00000013275	Slc41a1	solute carrier family 41, member 1 [Source:MGI Symbol;Acc:MGI:2444823]	retained_intron,processed_transcript,protein_coding	ENSMUSG00000013275	chr1:131827492-131848865	+	4912	-0.0208917	0.798694	0.000166515	674	625	625	560	569	567	5.86757	6.0213	6.08595	6.25662	5.56876	6.40719
ENSMUSG00000013367	Iglon5	IgLON family member 5 [Source:MGI Symbol;Acc:MGI:2686277]	protein_coding	ENSMUSG00000013367	chr7:43472906-43490075	-	2619	0.128003	0.378597	0.000166515	231	212	162	158	185	139	3.77166	3.83062	2.9586	3.31079	3.39579	2.94593
ENSMUSG00000013415	Igf2bp1	insulin-like growth factor 2 mRNA binding protein 1 [Source:MGI Symbol;Acc:MGI:1890357]	processed_transcript,protein_coding	ENSMUSG00000013415	chr11:95957162-96005940	-	9682	-0.160729	0.0804884	0.000166515	845	620	735	764	711	655	3.73206	3.03037	3.63102	4.3305	3.53028	3.75508
ENSMUSG00000013419	Zfp651	zinc finger protein 651 [Source:MGI Symbol;Acc:MGI:2670992]	protein_coding	ENSMUSG00000013419	chr9:121760032-121771742	+	6353	0.0218343	0.79275	0.000166515	915	887	819	637	800	810	6.15884	6.60714	6.16611	5.50263	6.05362	7.077
ENSMUSG00000013465	Nelfb	negative elongation factor complex member B [Source:MGI Symbol;Acc:MGI:1931035]	retained_intron,processed_transcript,protein_coding	ENSMUSG00000013465	chr2:25199711-25211489	-	3432	0.06457	0.243926	0.000166515	2040	1794	1886	1446	1743	1574	25.4179	24.7368	26.2846	23.1223	24.4149	25.4566
ENSMUSG00000013495	Tmem175	transmembrane protein 175 [Source:MGI Symbol;Acc:MGI:1919642]	retained_intron,protein_coding	ENSMUSG00000013495	chr5:108629769-108647770	+	3875	-0.0433319	0.668174	0.000166515	460	383	354	361	390	321	5.07625	4.67731	4.36956	5.11264	4.83835	4.59808
ENSMUSG00000013523	Bcas1	breast carcinoma amplified sequence 1 [Source:MGI Symbol;Acc:MGI:1924210]	processed_transcript,protein_coding	ENSMUSG00000013523	chr2:170346990-170427845	-	3775	0.0969835	0.540162	0.000166515	179	211	150	158	145	136	2.02765	2.64505	1.90056	2.29694	1.84653	1.9997
ENSMUSG00000013539	Tango2	transport and golgi organization 2 [Source:MGI Symbol;Acc:MGI:101825]	retained_intron,nonsense_mediated_decay,processed_transcript,protein_coding	ENSMUSG00000013539	chr16:18300824-18348103	-	7040	0.00232912	0.981865	0.000166515	376	342	364	295	329	316	2.28387	2.29891	2.47306	2.29964	2.24661	2.49148
ENSMUSG00000013584	Aldh1a2	aldehyde dehydrogenase family 1, subfamily A2 [Source:MGI Symbol;Acc:MGI:107928]	protein_coding	ENSMUSG00000013584	chr9:71215788-71296243	+	2264	-0.101549	0.786492	0.000166515	73	138	143	87	146	105	1.37881	2.88451	3.02111	2.10888	3.10014	2.57428
ENSMUSG00000013593	Ndufs2	NADH dehydrogenase (ubiquinone) Fe-S protein 2 [Source:MGI Symbol;Acc:MGI:2385112]	retained_intron,processed_transcript,protein_coding	ENSMUSG00000013593	chr1:171234852-171247122	-	2142	0.00713738	0.874446	0.000166515	3778	3355	3314	2784	3343	2925	75.4222	74.1211	74.0013	71.328	75.0276	75.7965
ENSMUSG00000013622	Atraid	all-trans retinoic acid induced differentiation factor [Source:MGI Symbol;Acc:MGI:1918918]	nonsense_mediated_decay,retained_intron,processed_transcript,protein_coding	ENSMUSG00000013622	chr5:31048311-31054633	+	2092	0.065321	0.306555	0.000166515	1204	1101	1151	888	1077	915	24.6105	24.9055	26.316	23.2949	24.749	24.2774
ENSMUSG00000013629	Cad	carbamoyl-phosphate synthetase 2, aspartate transcarbamylase, and dihydroorotase [Source:MGI Symbol;Acc:MGI:1916969]	retained_intron,processed_transcript,protein_coding	ENSMUSG00000013629	chr5:31054779-31078479	+	8164	0.208257	0.0183572	0.000166515	1008	801	847	567	697	731	5.27976	4.643	4.96234	3.81145	4.10425	4.97001
ENSMUSG00000013646	Sh3bp5l	SH3 binding domain protein 5 like [Source:MGI Symbol;Acc:MGI:1933124]	processed_transcript,protein_coding	ENSMUSG00000013646	chr11:58330723-58347728	+	6352	0.0494603	0.419863	0.000166515	1285	1150	1177	950	1118	972	8.65066	8.56754	8.86283	8.20773	8.46127	8.49374
ENSMUSG00000013662	Atad1	ATPase family, AAA domain containing 1 [Source:MGI Symbol;Acc:MGI:1915229]	protein_coding	ENSMUSG00000013662	chr19:32672562-32712298	-	2813	0.00141042	0.975146	0.000166515	4201	3818	3798	3373	3797	3115	63.8615	64.2296	64.5791	65.8047	64.8896	61.4655
ENSMUSG00000013663	Pten	phosphatase and tensin homolog [Source:MGI Symbol;Acc:MGI:109583]	retained_intron,protein_coding	ENSMUSG00000013663	chr19:32757496-32826160	+	11507	-0.07603	0.0666574	0.000166515	5234	4820	4899	4365	5123	4256	19.4504	19.8223	20.3635	20.8177	21.4026	20.5297
ENSMUSG00000013698	Pea15a	phosphoprotein enriched in astrocytes 15A [Source:MGI Symbol;Acc:MGI:104799]	retained_intron,processed_transcript,protein_coding	ENSMUSG00000013698	chr1:172196727-172206804	-	3861	-0.00623237	0.870629	0.000166515	8546	7466	7466	6432	7462	6621	94.6498	91.5076	92.49	91.4232	92.9094	95.1846
ENSMUSG00000013701	Timm23	translocase of inner mitochondrial membrane 23 [Source:MGI Symbol;Acc:MGI:1858317]	retained_intron,nonsense_mediated_decay,processed_transcript,protein_coding	ENSMUSG00000013701	chr14:32180161-32201898	-	1786	0.102592	0.624803	0.000166515	77	84	87	65	78	59	1.8436	2.2257	2.32994	1.99729	2.09951	1.83364
ENSMUSG00000013736	Trnt1	tRNA nucleotidyl transferase, CCA-adding, 1 [Source:MGI Symbol;Acc:MGI:1917297]	processed_transcript,protein_coding	ENSMUSG00000013736	chr6:106769119-106782474	+	3869	-0.0348765	0.636242	0.000166515	1180	1157	1322	1066	1187	1019	13.0419	14.1515	16.3433	15.1206	14.7488	14.619
ENSMUSG00000013787	Ehmt2	euchromatic histone lysine N-methyltransferase 2 [Source:MGI Symbol;Acc:MGI:2148922]	nonsense_mediated_decay,retained_intron,processed_transcript,protein_coding	ENSMUSG00000013787	chr17:34898468-34914052	+	5489	-0.0389532	0.403767	0.000166515	5169	4292	4532	3886	4501	4110	40.2689	37.0029	39.4915	38.8526	39.4203	41.5615
ENSMUSG00000013822	Elof1	elongation factor 1 homolog (ELF1, S. cerevisiae) [Source:MGI Symbol;Acc:MGI:1913376]	protein_coding	ENSMUSG00000013822	chr9:22112988-22117148	-	1092	-0.0116375	0.856328	0.000166515	1237	1065	1153	997	1090	944	48.4399	46.1526	50.5025	50.1052	47.9853	47.9836
ENSMUSG00000013833	Med16	mediator complex subunit 16 [Source:MGI Symbol;Acc:MGI:2158394]	retained_intron,protein_coding	ENSMUSG00000013833	chr10:79894707-79908923	-	4663	0.0390627	0.603875	0.000166515	892	762	746	637	709	683	8.18005	7.73319	7.65209	7.49694	7.30946	8.13015
ENSMUSG00000013846	St3gal1	ST3 beta-galactoside alpha-2,3-sialyltransferase 1 [Source:MGI Symbol;Acc:MGI:98304]	protein_coding	ENSMUSG00000013846	chr15:67102874-67113992	-	4985	-0.224944	0.16145	0.000166515	149	139	114	146	140	122	1.27814	1.31953	1.09382	1.6073	1.3501	1.35843
ENSMUSG00000013858	Tmem259	transmembrane protein 259 [Source:MGI Symbol;Acc:MGI:2177957]	retained_intron,protein_coding	ENSMUSG00000013858	chr10:79974947-79984330	-	4663	0.0301208	0.662263	0.000166515	1037	888	873	746	862	775	9.50977	9.0119	8.95479	8.77978	8.88682	9.22527
ENSMUSG00000013878	Rnf170	ring finger protein 170 [Source:MGI Symbol;Acc:MGI:1924983]	nonsense_mediated_decay,protein_coding	ENSMUSG00000013878	chr8:26119367-26143871	+	5032	0.00999419	0.922563	0.000166515	375	335	341	286	347	277	3.18674	3.15045	3.24131	3.11914	3.31507	3.0555
ENSMUSG00000013921	Clip3	CAP-GLY domain containing linker protein 3 [Source:MGI Symbol;Acc:MGI:1923936]	retained_intron,processed_transcript,protein_coding	ENSMUSG00000013921	chr7:30291671-30308367	+	3991	0.0955969	0.333396	0.000166515	499	421	400	370	366	336	5.34657	4.99194	4.79385	5.0878	4.40863	4.67305
ENSMUSG00000013973	Dedd	death effector domain-containing [Source:MGI Symbol;Acc:MGI:1333874]	retained_intron,protein_coding	ENSMUSG00000013973	chr1:171329144-171342331	+	5861	-0.00619808	0.933911	0.000166515	815	758	720	662	693	647	5.94624	6.12021	5.8758	6.19864	5.68415	6.12739
ENSMUSG00000013997	Nit1	nitrilase 1 [Source:MGI Symbol;Acc:MGI:1350916]	retained_intron,protein_coding	ENSMUSG00000013997	chr1:171338007-171345646	-	4932	0.0788106	0.298129	0.000166515	1071	918	902	735	805	835	9.28588	8.80823	8.74762	8.17851	7.84652	9.39737
ENSMUSG00000014039	Prdm15	PR domain containing 15 [Source:MGI Symbol;Acc:MGI:1930121]	retained_intron,nonsense_mediated_decay,processed_transcript,protein_coding	ENSMUSG00000014039	chr16:97791466-97851850	-	10547	0.0171134	0.79572	0.000166515	1316	1133	1093	932	1085	1025	5.3356	5.08358	4.95676	4.8495	4.94544	5.39434
ENSMUSG00000014074	Rnf168	ring finger protein 168 [Source:MGI Symbol;Acc:MGI:1917488]	protein_coding	ENSMUSG00000014074	chr16:32277458-32301434	+	4462	0.0530372	0.370533	0.000166515	1427	1363	1304	1102	1244	1091	13.6757	14.4556	13.9783	13.5538	13.4028	13.5718
ENSMUSG00000014075	Tctex1d2	Tctex1 domain containing 2 [Source:MGI Symbol;Acc:MGI:1913311]	retained_intron,protein_coding	ENSMUSG00000014075	chr16:32419701-32429099	+	2385	0.0847853	0.51937	0.000166515	217	222	243	173	201	187	3.8907	4.40487	4.87331	3.98078	4.05146	4.35207
ENSMUSG00000014077	Chp1	calcineurin-like EF hand protein 1 [Source:MGI Symbol;Acc:MGI:1927185]	retained_intron,protein_coding	ENSMUSG00000014077	chr2:119547696-119587027	+	3499	-0.038187	0.559457	0.000166515	1107	989	993	914	1002	845	13.5288	13.3758	13.5741	14.3355	13.7666	13.4047
ENSMUSG00000014164	Klhl3	kelch-like 3 [Source:MGI Symbol;Acc:MGI:2445185]	protein_coding	ENSMUSG00000014164	chr13:58004220-58113592	-	3329	0.0966851	0.428196	0.000166515	272	242	231	188	217	201	3.49391	3.4401	3.31898	3.09923	3.13365	3.35139
ENSMUSG00000014177	Tvp23b	trans-golgi network vesicle protein 23B [Source:MGI Symbol;Acc:MGI:1914760]	processed_transcript,protein_coding	ENSMUSG00000014177	chr11:62879454-62916780	+	2235	-0.0486681	0.563916	0.000166515	599	610	626	514	628	516	11.4606	12.9158	13.3969	12.6211	13.5079	12.8149
ENSMUSG00000014195	Dnajc7	DnaJ (Hsp40) homolog, subfamily C, member 7 [Source:MGI Symbol;Acc:MGI:1928373]	processed_transcript,protein_coding	ENSMUSG00000014195	chr11:100582817-100620168	-	4863	-5.67338e-05	0.999111	0.000166515	4622	4069	3965	3758	3928	3316	40.6427	39.5961	38.9983	42.4094	38.8304	37.8489
ENSMUSG00000014226	Cacybp	calcyclin binding protein [Source:MGI Symbol;Acc:MGI:1270839]	retained_intron,protein_coding	ENSMUSG00000014226	chr1:160202366-160212892	-	2115	-0.0169798	0.721286	0.000166515	2950	2826	2830	2409	2748	2431	59.6442	63.2311	64.0004	62.5081	62.4613	63.7995
ENSMUSG00000014232	Cluap1	clusterin associated protein 1 [Source:MGI Symbol;Acc:MGI:1924029]	nonsense_mediated_decay,retained_intron,protein_coding	ENSMUSG00000014232	chr16:3908800-3941147	+	2279	-0.0143672	0.845024	0.000166515	908	771	815	736	797	659	17.0372	16.0095	17.1049	17.7233	16.812	16.0503
ENSMUSG00000014243	Zswim7	zinc finger SWIM-type containing 7 [Source:MGI Symbol;Acc:MGI:1916997]	protein_coding	ENSMUSG00000014243	chr11:62267223-62281375	-	732	0.116965	0.673484	0.000166515	44	51	60	33	58	35	2.57038	3.29707	3.92055	2.47408	3.80909	2.65399
ENSMUSG00000014245	Pigl	phosphatidylinositol glycan anchor biosynthesis, class L [Source:MGI Symbol;Acc:MGI:2681271]	processed_transcript,protein_coding	ENSMUSG00000014245	chr11:62458459-62514417	+	2268	-0.0801554	0.666935	0.000166515	123	107	111	77	141	98	2.31909	2.23259	2.34092	1.86319	2.98869	2.39842
ENSMUSG00000014294	Ndufa2	NADH dehydrogenase (ubiquinone) 1 alpha subcomplex, 2 [Source:MGI Symbol;Acc:MGI:1343103]	protein_coding	ENSMUSG00000014294	chr18:36742331-36744557	-	572	-0.0744081	0.365464	0.000166515	841	768	939	752	846	742	62.8719	63.5381	78.5192	72.1493	71.1015	72.0031
ENSMUSG00000014303	Glis2	GLIS family zinc finger 2 [Source:MGI Symbol;Acc:MGI:1932535]	retained_intron,processed_transcript,protein_coding	ENSMUSG00000014303	chr16:4594712-4624924	+	4373	0.0517739	0.645418	0.000166515	335	289	276	246	259	249	3.27583	3.12743	3.01881	3.08721	2.84724	3.16055
ENSMUSG00000014313	Cox6c	cytochrome c oxidase subunit VIc [Source:MGI Symbol;Acc:MGI:104614]	retained_intron,nonsense_mediated_decay,protein_coding	ENSMUSG00000014313	chr15:35925885-35938246	-	3567	0.0268953	0.647458	0.000166515	1990	1888	1717	1467	1847	1478	23.8565	25.0477	23.0236	22.5703	24.8925	22.9993
ENSMUSG00000014329	Bicc1	bicaudal C homolog 1 (Drosophila) [Source:MGI Symbol;Acc:MGI:1933388]	retained_intron,protein_coding	ENSMUSG00000014329	chr10:70922831-71159700	-	7441	-0.261941	0.0552675	0.000166515	230	196	251	190	262	256	1.32176	1.2465	1.61343	1.4013	1.69268	1.90964
ENSMUSG00000014349	Ube2z	ubiquitin-conjugating enzyme E2Z (putative) [Source:MGI Symbol;Acc:MGI:1343160]	protein_coding	ENSMUSG00000014349	chr11:96047431-96065388	-	3997	-0.0446303	0.420957	0.000166515	1688	1480	1515	1315	1539	1351	18.059	17.5225	18.1295	18.0552	18.5101	18.7614
ENSMUSG00000014353	Tmem87b	transmembrane protein 87B [Source:MGI Symbol;Acc:MGI:1919727]	retained_intron,processed_transcript,protein_coding	ENSMUSG00000014353	chr2:128818117-128854261	+	8395	0.0636255	0.254733	0.000166515	1850	1689	1779	1378	1601	1453	9.4234	9.5209	10.1359	9.00821	9.16801	9.607
ENSMUSG00000014355	Anapc1	anaphase promoting complex subunit 1 [Source:MGI Symbol;Acc:MGI:103097]	processed_transcript,protein_coding	ENSMUSG00000014355	chr2:128610103-128687391	-	16714	-0.0148565	0.720596	0.000166515	8750	8046	7447	6866	7836	6623	22.3864	22.7808	21.3112	22.5441	22.5382	21.9947
ENSMUSG00000014361	Mertk	c-mer proto-oncogene tyrosine kinase [Source:MGI Symbol;Acc:MGI:96965]	processed_transcript,protein_coding	ENSMUSG00000014361	chr2:128698955-128802894	+	4336	-0.12607	0.543569	0.000166515	72	77	90	74	85	69	0.710068	0.84037	0.992795	0.936596	0.942397	0.883289
ENSMUSG00000014402	Tsg101	tumor susceptibility gene 101 [Source:MGI Symbol;Acc:MGI:106581]	retained_intron,processed_transcript,protein_coding	ENSMUSG00000014402	chr7:46888948-46919969	-	2730	-0.0448667	0.45907	0.000166515	1809	1618	1778	1561	1611	1497	28.3356	28.0469	31.1513	31.3798	28.3686	30.437
ENSMUSG00000014418	Hps5	Hermansky-Pudlak syndrome 5 homolog (human) [Source:MGI Symbol;Acc:MGI:2180307]	retained_intron,nonsense_mediated_decay,processed_transcript,protein_coding	ENSMUSG00000014418	chr7:46760465-46796064	-	6482	-0.0607636	0.417301	0.000166515	800	670	717	622	724	639	5.27761	4.89142	5.29074	5.26613	5.3695	5.47186
ENSMUSG00000014426	Map3k4	mitogen-activated protein kinase kinase kinase 4 [Source:MGI Symbol;Acc:MGI:1346875]	protein_coding	ENSMUSG00000014426	chr17:12227620-12318660	-	5305	0.0482899	0.323623	0.000166515	2486	2269	2215	1867	2120	1880	20.0388	20.2404	19.9708	19.3139	19.2112	19.6705
ENSMUSG00000014444	Piezo1	piezo-type mechanosensitive ion channel component 1 [Source:MGI Symbol;Acc:MGI:3603204]	nonsense_mediated_decay,retained_intron,protein_coding	ENSMUSG00000014444	chr8:122481697-122551329	-	9933	0.00172956	0.991816	0.000166515	160	127	128	105	116	138	0.688805	0.605051	0.616362	0.580121	0.561412	0.771155
ENSMUSG00000014470	Rnf166	ring finger protein 166 [Source:MGI Symbol;Acc:MGI:1915968]	retained_intron,processed_transcript,protein_coding	ENSMUSG00000014470	chr8:122466146-122476064	-	1985	0.0721053	0.445518	0.000166515	467	401	415	342	385	335	10.0603	9.55989	9.99986	9.45531	9.32405	9.36758
ENSMUSG00000014496	Ankrd28	ankyrin repeat domain 28 [Source:MGI Symbol;Acc:MGI:2145661]	protein_coding	ENSMUSG00000014496	chr14:31700014-31830415	-	5229	-0.0631649	0.295073	0.000166515	1606	1621	1556	1418	1623	1320	13.1336	14.6701	14.233	14.8822	14.9212	14.0119
ENSMUSG00000014498	Ankrd52	ankyrin repeat domain 52 [Source:MGI Symbol;Acc:MGI:2444029]	retained_intron,protein_coding	ENSMUSG00000014498	chr10:128377114-128408704	+	8401	0.00833584	0.917311	0.000166515	749	679	625	549	622	603	3.81248	3.82479	3.55841	3.58634	3.55929	3.98409
ENSMUSG00000014504	Srp19	signal recognition particle 19 [Source:MGI Symbol;Acc:MGI:1913634]	nonsense_mediated_decay,retained_intron,processed_transcript,protein_coding	ENSMUSG00000014504	chr18:34330846-34336599	+	3630	-0.0452316	0.527741	0.000166515	958	837	892	820	856	736	11.2854	10.9116	11.7534	12.397	11.3363	11.2542
ENSMUSG00000014547	Wdfy2	WD repeat and FYVE domain containing 2 [Source:MGI Symbol;Acc:MGI:2442811]	protein_coding	ENSMUSG00000014547	chr14:62837689-62956886	+	2011	-0.00352011	0.969825	0.000166515	542	440	426	393	451	383	11.5251	10.354	10.1322	10.7248	10.7812	10.5713
ENSMUSG00000014550	Zfyve20	zinc finger, FYVE domain containing 20 [Source:MGI Symbol;Acc:MGI:1925537]	processed_transcript,protein_coding	ENSMUSG00000014550	chr6:92186711-92214925	-	5757	-0.0235456	0.656477	0.000166515	2079	1975	1940	1744	1929	1635	15.4424	16.2345	16.118	16.6249	16.108	15.7639
ENSMUSG00000014551	Mrps25	mitochondrial ribosomal protein S25 [Source:MGI Symbol;Acc:MGI:1928140]	retained_intron,processed_transcript,protein_coding	ENSMUSG00000014551	chr6:92169524-92184033	-	6576	0.0570376	0.448829	0.000166515	938	806	765	708	749	639	6.09955	5.80019	5.56424	5.90856	5.47551	5.39364
ENSMUSG00000014554	Dguok	deoxyguanosine kinase [Source:MGI Symbol;Acc:MGI:1351602]	retained_intron,nonsense_mediated_decay,processed_transcript,protein_coding	ENSMUSG00000014554	chr6:83480216-83506969	-	2191	0.0844112	0.369182	0.000166515	491	422	414	354	399	336	9.58287	9.11463	9.03783	8.86688	8.75457	8.51216
ENSMUSG00000014592	Camta1	calmodulin binding transcription activator 1 [Source:MGI Symbol;Acc:MGI:2140230]	nonsense_mediated_decay,processed_transcript,protein_coding	ENSMUSG00000014592	chr4:150917321-151861876	-	14570	0.0099014	0.821679	0.000166515	4778	4409	4105	3689	4199	3604	14.0231	14.3202	13.476	13.895	13.8545	13.7299
ENSMUSG00000014599	Csf1	colony stimulating factor 1 (macrophage) [Source:MGI Symbol;Acc:MGI:1339753]	retained_intron,protein_coding	ENSMUSG00000014599	chr3:107741047-107760469	-	5262	-0.250437	0.0646628	0.000166515	188	198	192	190	197	211	1.52779	1.78067	1.74525	1.98159	1.79978	2.22574
ENSMUSG00000014601	Strip1	striatin interacting protein 1 [Source:MGI Symbol;Acc:MGI:2443884]	protein_coding	ENSMUSG00000014601	chr3:107612531-107631710	-	3231	0.0594805	0.200688	0.000166515	5478	4860	4518	3833	4556	4014	72.5006	71.1817	66.883	65.1046	67.7877	68.9578
ENSMUSG00000014602	Kif1a	kinesin family member 1A [Source:MGI Symbol;Acc:MGI:108391]	retained_intron,nonsense_mediated_decay,processed_transcript,protein_coding	ENSMUSG00000014602	chr1:93015455-93101865	-	8311	0.0143481	0.731376	0.000166515	18712	16830	15383	13819	15981	14053	96.2772	95.8296	88.5308	91.2501	92.4389	93.8553
ENSMUSG00000014606	Slc25a11	solute carrier family 25 (mitochondrial carrier oxoglutarate carrier), member 11 [Source:MGI Symbol;Acc:MGI:1915113]	retained_intron,protein_coding	ENSMUSG00000014606	chr11:70644195-70647479	-	2120	0.0270477	0.592362	0.000166515	2306	2166	2116	1832	2040	1759	46.5136	48.3495	47.7404	47.4242	46.2593	46.0546
ENSMUSG00000014633	Cmc2	COX assembly mitochondrial protein 2 [Source:MGI Symbol;Acc:MGI:1913781]	nonsense_mediated_decay,retained_intron,processed_transcript,protein_coding	ENSMUSG00000014633	chr8:116888684-116921455	-	2043	0.0356406	0.820403	0.000166515	153	143	148	110	132	135	3.20243	3.31235	3.46497	2.95484	3.10606	3.66782
ENSMUSG00000014668	Chfr	checkpoint with forkhead and ring finger domains [Source:MGI Symbol;Acc:MGI:2444898]	protein_coding	ENSMUSG00000014668	chr5:110135839-110171972	+	3169	0.0524432	0.301977	0.000166515	2414	2126	2065	1758	2011	1772	32.574	31.7475	31.1677	30.4443	30.5066	31.0373
ENSMUSG00000014748	Tex261	testis expressed gene 261 [Source:MGI Symbol;Acc:MGI:1096575]	retained_intron,protein_coding	ENSMUSG00000014748	chr6:83768880-83775812	-	4091	0.00179009	0.981947	0.000166515	870	711	684	647	684	632	9.09382	8.22449	7.99711	8.6793	8.03768	8.57493
ENSMUSG00000014763	Fam120b	family with sequence similarity 120, member B [Source:MGI Symbol;Acc:MGI:1914794]	protein_coding	ENSMUSG00000014763	chr17:15396245-15433580	+	4518	0.0236104	0.643576	0.000166515	2692	2275	2289	1935	2301	1976	25.4792	23.8289	24.2329	23.5042	24.4836	24.2764
ENSMUSG00000014767	Tbp	TATA box binding protein [Source:MGI Symbol;Acc:MGI:101838]	retained_intron,protein_coding	ENSMUSG00000014767	chr17:15499887-15528379	+	13399	0.0124807	0.840085	0.000166515	1522	1412	1263	1173	1319	1129	4.85734	4.98691	4.50856	4.80436	4.73235	4.67697
ENSMUSG00000014769	Psmb1	proteasome (prosome, macropain) subunit, beta type 1 [Source:MGI Symbol;Acc:MGI:104884]	protein_coding	ENSMUSG00000014769	chr17:15475720-15498276	-	1036	0.00802288	0.863025	0.000166515	3104	2710	2824	2383	2718	2376	128.12	123.788	130.38	126.233	126.123	127.3
ENSMUSG00000014771	Pdcd2	programmed cell death 2 [Source:MGI Symbol;Acc:MGI:104643]	retained_intron,protein_coding	ENSMUSG00000014771	chr17:15519207-15527301	-	2582	-0.0695864	0.388104	0.000166515	668	600	608	564	646	506	11.0631	10.9967	11.263	11.9876	12.0276	10.8777
ENSMUSG00000014773	Dll1	delta-like 1 (Drosophila) [Source:MGI Symbol;Acc:MGI:104659]	retained_intron,processed_transcript,protein_coding	ENSMUSG00000014773	chr17:15367353-15376872	-	4219	0.113168	0.0982377	0.000166515	1300	1038	1127	896	976	910	13.1762	11.6428	12.7768	11.6549	11.121	11.9722
ENSMUSG00000014786	Slc9a5	solute carrier family 9 (sodium/hydrogen exchanger), member 5 [Source:MGI Symbol;Acc:MGI:2685542]	protein_coding	ENSMUSG00000014786	chr8:105348257-105369881	+	5222	0.10306	0.531713	0.000166515	144	140	143	92	132	123	1.17919	1.2687	1.3098	0.966854	1.21518	1.30741
ENSMUSG00000014813	Stc1	stanniocalcin 1 [Source:MGI Symbol;Acc:MGI:109131]	protein_coding	ENSMUSG00000014813	chr14:69029288-69041401	+	3743	-0.299282	0.103682	0.000166515	105	94	83	104	99	98	1.19957	1.18844	1.06063	1.52484	1.27151	1.45328
ENSMUSG00000014837	4931428F04Rik	RIKEN cDNA 4931428F04 gene [Source:MGI Symbol;Acc:MGI:1921606]	protein_coding	ENSMUSG00000014837	chr8:105280409-105289528	-	3552	0.0105254	0.89436	0.000166515	1375	1162	1007	1060	1080	912	16.5534	15.4811	13.5601	16.3773	14.6169	14.2516
ENSMUSG00000014846	Tppp3	tubulin polymerization-promoting protein family member 3 [Source:MGI Symbol;Acc:MGI:1915221]	protein_coding	ENSMUSG00000014846	chr8:105467492-105471526	-	1848	0.0181081	0.785471	0.000166515	1082	956	993	799	949	858	25.037	24.4808	25.7012	23.7277	24.687	25.7708
ENSMUSG00000014850	Msh3	mutS homolog 3 (E. coli) [Source:MGI Symbol;Acc:MGI:109519]	nonsense_mediated_decay,retained_intron,processed_transcript,protein_coding	ENSMUSG00000014850	chr13:92211880-92355003	-	3945	0.0232573	0.71091	0.000166515	1268	1170	1128	986	1143	929	13.7445	14.0349	13.6763	13.7164	13.9285	13.0711
ENSMUSG00000014856	Tmem208	transmembrane protein 208 [Source:MGI Symbol;Acc:MGI:1913570]	nonsense_mediated_decay,protein_coding	ENSMUSG00000014856	chr8:105326353-105335219	+	1511	-0.0411686	0.633161	0.000166515	602	586	597	469	581	551	17.0368	18.3528	18.898	17.0341	18.4849	20.2409
ENSMUSG00000014859	E2f4	E2F transcription factor 4 [Source:MGI Symbol;Acc:MGI:103012]	protein_coding	ENSMUSG00000014859	chr8:105297662-105305369	+	1992	0.182347	0.10953	0.000166515	363	316	282	241	251	243	7.79245	7.507	6.77121	6.63954	6.05743	6.77111
ENSMUSG00000014867	Surf4	surfeit gene 4 [Source:MGI Symbol;Acc:MGI:98445]	nonsense_mediated_decay,protein_coding	ENSMUSG00000014867	chr2:26920039-26933928	-	3281	-0.026905	0.573461	0.000166515	2702	2379	2426	2102	2410	2144	35.2156	34.3129	35.3664	35.159	35.3114	36.2712
ENSMUSG00000014873	Surf2	surfeit gene 2 [Source:MGI Symbol;Acc:MGI:98444]	retained_intron,processed_transcript,protein_coding	ENSMUSG00000014873	chr2:26916366-26920183	+	3408	0.111586	0.121083	0.000166515	934	841	795	639	753	678	11.7194	11.6779	11.1577	10.2899	10.6218	11.0426
ENSMUSG00000014905	Dnajb9	DnaJ (Hsp40) homolog, subfamily B, member 9 [Source:MGI Symbol;Acc:MGI:1351618]	protein_coding	ENSMUSG00000014905	chr12:44205896-44210068	-	1865	0.0341626	0.745857	0.000166515	352	332	317	259	318	275	8.07087	8.42419	8.12993	7.62133	8.19696	8.18459
ENSMUSG00000014907	Naf1	nuclear assembly factor 1 homolog (S. cerevisiae) [Source:MGI Symbol;Acc:MGI:2682306]	protein_coding	ENSMUSG00000014907	chr8:66860216-66890564	+	2990	-0.141337	0.538368	0.000166515	75	57	62	69	68	49	1.07262	0.902137	0.991806	1.26645	1.09331	0.909637
ENSMUSG00000014932	Yes1	Yamaguchi sarcoma viral (v-yes) oncogene homolog 1 [Source:MGI Symbol;Acc:MGI:99147]	protein_coding	ENSMUSG00000014932	chr5:32611170-32687066	+	4608	-0.0356101	0.577191	0.000166515	1298	1234	1325	1092	1233	1120	12.0453	12.6728	13.7534	13.0053	12.8634	13.4911
ENSMUSG00000014956	Ppp1cb	protein phosphatase 1, catalytic subunit, beta isoform [Source:MGI Symbol;Acc:MGI:104871]	nonsense_mediated_decay,processed_transcript,protein_coding	ENSMUSG00000014956	chr5:32458973-32517433	+	7004	-0.036192	0.470374	0.000166515	6647	6276	6817	5785	6167	5672	40.5822	42.4039	46.5536	45.3281	42.3284	44.9504
ENSMUSG00000014959	Gorasp2	golgi reassembly stacking protein 2 [Source:MGI Symbol;Acc:MGI:2135962]	processed_transcript,protein_coding	ENSMUSG00000014959	chr2:70661575-70712636	+	4145	0.0248916	0.651099	0.000166515	1971	1757	1698	1420	1743	1483	20.3338	20.0593	19.5938	18.8007	20.2152	19.8591
ENSMUSG00000014980	Tsen15	tRNA splicing endonuclease 15 homolog (S. cerevisiae) [Source:MGI Symbol;Acc:MGI:1913887]	retained_intron,processed_transcript,protein_coding	ENSMUSG00000014980	chr1:152370734-152386688	-	1939	-0.0383633	0.844419	0.000166515	125	80	101	76	115	83	2.75669	1.95246	2.49144	2.15103	2.85118	2.37598
ENSMUSG00000015002	Efr3a	EFR3 homolog A (S. cerevisiae) [Source:MGI Symbol;Acc:MGI:1923990]	retained_intron,processed_transcript,protein_coding	ENSMUSG00000015002	chr15:65787033-65873816	+	11091	-0.0823146	0.184523	0.000166515	1221	1174	1130	1005	1201	1047	4.70762	5.00918	4.8732	4.97285	5.20567	5.23985
ENSMUSG00000015013	Trappc2l	trafficking protein particle complex 2-like [Source:MGI Symbol;Acc:MGI:1916295]	protein_coding	ENSMUSG00000015013	chr8:122611625-122615588	+	607	-0.0371252	0.625451	0.000166515	845	769	847	660	850	695	59.5284	59.9524	66.7423	59.6713	67.3185	63.5535
ENSMUSG00000015016	Acsf3	acyl-CoA synthetase family member 3 [Source:MGI Symbol;Acc:MGI:2182591]	protein_coding	ENSMUSG00000015016	chr8:122775504-122817880	+	2206	0.0754148	0.580256	0.000166515	238	195	242	157	204	197	4.61347	4.1831	5.24706	3.90575	4.44559	4.95683
ENSMUSG00000015023	Ddx19a	DEAD (Asp-Glu-Ala-Asp) box polypeptide 19a [Source:MGI Symbol;Acc:MGI:99526]	retained_intron,protein_coding	ENSMUSG00000015023	chr8:110974995-110997800	-	2957	0.0350906	0.717488	0.000166515	455	402	380	344	365	340	6.57986	6.43345	6.14665	6.38436	5.93398	6.3822
ENSMUSG00000015027	Galns	galactosamine (N-acetyl)-6-sulfate sulfatase [Source:MGI Symbol;Acc:MGI:1355303]	protein_coding	ENSMUSG00000015027	chr8:122578237-122611487	-	2585	-0.0750709	0.621932	0.000166515	172	196	180	153	218	136	2.84528	3.5881	3.33057	3.24819	4.05415	2.92026
ENSMUSG00000015087	Rabl6	RAB, member RAS oncogene family-like 6 [Source:MGI Symbol;Acc:MGI:2442633]	processed_transcript,protein_coding	ENSMUSG00000015087	chr2:25583017-25608521	-	6379	0.0574731	0.331849	0.000166515	1907	1645	1573	1293	1604	1390	12.7836	12.2034	11.7946	11.1239	12.088	12.095
ENSMUSG00000015090	Ptgds	prostaglandin D2 synthase (brain) [Source:MGI Symbol;Acc:MGI:99261]	retained_intron,processed_transcript,protein_coding	ENSMUSG00000015090	chr2:25466708-25470046	-	1649	0.43116	0.468282	0.000166515	283	753	642	199	370	530	7.33875	21.6094	18.6218	6.62281	10.7866	17.8401
ENSMUSG00000015092	Edf1	endothelial differentiation-related factor 1 [Source:MGI Symbol;Acc:MGI:1891227]	processed_transcript,protein_coding	ENSMUSG00000015092	chr2:25557846-25562082	+	1317	0.0131141	0.832187	0.000166515	1526	1347	1441	1253	1346	1123	49.5479	48.4006	52.3341	52.2126	49.1319	47.3301
ENSMUSG00000015094	Npdc1	neural proliferation, differentiation and control 1 [Source:MGI Symbol;Acc:MGI:1099802]	processed_transcript,protein_coding	ENSMUSG00000015094	chr2:25399350-25409494	+	3906	0.0641743	0.216692	0.000166515	2251	2103	2038	1739	1878	1702	24.6433	25.4786	24.9562	24.433	23.1136	24.1864
ENSMUSG00000015095	Fbxw5	F-box and WD-40 domain protein 5 [Source:MGI Symbol;Acc:MGI:1354731]	processed_transcript,protein_coding	ENSMUSG00000015095	chr2:25500749-25505471	+	3052	-0.0289687	0.629127	0.000166515	1411	1282	1290	1077	1336	1130	19.7696	19.878	20.2168	19.3661	21.0439	20.5512
ENSMUSG00000015112	Slc25a13	solute carrier family 25 (mitochondrial carrier, adenine nucleotide translocator), member 13 [Source:MGI Symbol;Acc:MGI:1354721]	processed_transcript,protein_coding	ENSMUSG00000015112	chr6:6041217-6217118	-	3067	0.027628	0.840114	0.000166515	235	176	201	164	179	178	3.2765	2.71561	3.13465	2.93454	2.80572	3.22143
ENSMUSG00000015126	Tsr3	TSR3 20S rRNA accumulation [Source:MGI Symbol;Acc:MGI:1915577]	protein_coding	ENSMUSG00000015126	chr17:25240169-25242798	+	1192	0.0208198	0.826198	0.000166515	530	513	466	366	513	420	19.0132	20.3662	18.6989	16.8506	20.6893	19.5576
ENSMUSG00000015127	Unkl	unkempt-like (Drosophila) [Source:MGI Symbol;Acc:MGI:1921404]	retained_intron,nonsense_mediated_decay,protein_coding	ENSMUSG00000015127	chr17:25188396-25234443	+	5673	0.0140712	0.910135	0.000166515	280	259	226	189	238	232	2.11058	2.16051	1.90547	1.82835	2.01683	2.26996
ENSMUSG00000015133	Lrrk1	leucine-rich repeat kinase 1 [Source:MGI Symbol;Acc:MGI:2142227]	nonsense_mediated_decay,retained_intron,processed_transcript,protein_coding	ENSMUSG00000015133	chr7:66226911-66388350	-	9487	-0.233118	0.131439	0.000166515	143	143	125	141	143	136	0.64456	0.713306	0.630213	0.815643	0.724622	0.795707
ENSMUSG00000015143	Actn1	actinin, alpha 1 [Source:MGI Symbol;Acc:MGI:2137706]	protein_coding	ENSMUSG00000015143	chr12:80167541-80260371	-	3805	-0.210519	0.0762813	0.000166515	265	233	222	227	253	244	2.97816	2.89781	2.79065	3.27402	3.19647	3.55941
ENSMUSG00000015149	Sirt2	sirtuin 2 [Source:MGI Symbol;Acc:MGI:1927664]	retained_intron,processed_transcript,protein_coding	ENSMUSG00000015149	chr7:28766734-28788665	+	3568	0.0373321	0.561107	0.000166515	1615	1436	1300	1203	1381	1107	19.3555	19.0458	17.4271	18.5034	18.6069	17.2213
ENSMUSG00000015165	Hnrnpl	heterogeneous nuclear ribonucleoprotein L [Source:MGI Symbol;Acc:MGI:104816]	nonsense_mediated_decay,retained_intron,protein_coding	ENSMUSG00000015165	chr7:28808540-28822266	+	5953	0.0218678	0.592815	0.000166515	6491	5555	5684	4828	5477	4881	46.6264	44.1588	45.6693	44.5083	44.2294	45.511
ENSMUSG00000015176	Nolc1	nucleolar and coiled-body phosphoprotein 1 [Source:MGI Symbol;Acc:MGI:1918019]	protein_coding	ENSMUSG00000015176	chr19:46075862-46085528	+	3634	0.0547612	0.286902	0.000166515	2530	2166	2197	1861	2140	1776	29.7709	28.2061	28.9169	28.1042	28.3096	27.127
ENSMUSG00000015189	Casd1	CAS1 domain containing 1 [Source:MGI Symbol;Acc:MGI:2384865]	processed_transcript,protein_coding	ENSMUSG00000015189	chr6:4600839-4643381	+	4062	-0.0491231	0.323316	0.000166515	2802	2708	2770	2390	2707	2371	29.4975	31.5484	32.6172	32.29	32.0371	32.3992
ENSMUSG00000015202	Cnksr3	Cnksr family member 3 [Source:MGI Symbol;Acc:MGI:2674130]	protein_coding	ENSMUSG00000015202	chr10:7119062-7212237	-	3837	-0.131742	0.546625	0.000166515	79	61	79	67	65	76	0.880424	0.752328	0.984786	0.958281	0.814378	1.09942
ENSMUSG00000015214	Mtmr1	myotubularin related protein 1 [Source:MGI Symbol;Acc:MGI:1858271]	retained_intron,protein_coding	ENSMUSG00000015214	chrX:71364759-71419196	+	5859	-0.0101792	0.876855	0.000166515	1322	1282	1354	1166	1231	1076	9.6486	10.3546	11.0535	10.9216	10.1004	10.1937
ENSMUSG00000015217	Hmgb3	high mobility group box 3 [Source:MGI Symbol;Acc:MGI:1098219]	retained_intron,protein_coding	ENSMUSG00000015217	chrX:71555917-71560676	+	2234	-0.00484171	0.945381	0.000166515	1090	1013	1129	915	982	926	20.8641	21.4583	24.1723	22.4775	21.1316	23.0076
ENSMUSG00000015222	Map2	microtubule-associated protein 2 [Source:MGI Symbol;Acc:MGI:97175]	retained_intron,processed_transcript,protein_coding	ENSMUSG00000015222	chr1:66175272-66442583	+	16449	0.00145176	0.971622	0.000166515	76744	70846	65939	60270	69496	56136	199.508	203.819	191.738	201.081	203.107	189.428
ENSMUSG00000015224	Cyp2j9	cytochrome P450, family 2, subfamily j, polypeptide 9 [Source:MGI Symbol;Acc:MGI:1921769]	retained_intron,protein_coding	ENSMUSG00000015224	chr4:96568428-96591578	-	3337	-0.056902	0.812578	0.000166515	54	72	74	59	77	47	0.691981	1.02105	1.06067	0.9703	1.10927	0.78178
ENSMUSG00000015247	Nipsnap3b	nipsnap homolog 3B (C. elegans) [Source:MGI Symbol;Acc:MGI:1913786]	processed_transcript,protein_coding	ENSMUSG00000015247	chr4:53011879-53022060	+	1687	0.0345415	0.573849	0.000166515	1296	1223	1223	981	1180	1024	32.8508	34.3068	34.6751	31.9127	33.6257	33.6921
ENSMUSG00000015289	Lage3	L antigen family, member 3 [Source:MGI Symbol;Acc:MGI:1913442]	protein_coding	ENSMUSG00000015289	chrX:74351275-74353618	-	2021	0.118559	0.324333	0.000166515	278	249	255	204	239	185	5.88213	5.83045	6.03504	5.53954	5.68507	5.08099
ENSMUSG00000015290	Ubl4	ubiquitin-like 4 [Source:MGI Symbol;Acc:MGI:95049]	retained_intron,nonsense_mediated_decay,processed_transcript,protein_coding	ENSMUSG00000015290	chrX:74365717-74373218	-	3142	-0.107411	0.169442	0.000166515	660	625	605	575	627	570	8.98244	9.41332	9.20992	10.0432	9.59325	10.0696
ENSMUSG00000015291	Gdi1	guanosine diphosphate (GDP) dissociation inhibitor 1 [Source:MGI Symbol;Acc:MGI:99846]	retained_intron,processed_transcript,protein_coding	ENSMUSG00000015291	chrX:74304997-74311862	+	4296	0.040424	0.252285	0.000166515	14463	13009	12755	10638	12630	10805	143.963	143.301	142.011	135.896	141.333	139.606
ENSMUSG00000015305	Sash1	SAM and SH3 domain containing 1 [Source:MGI Symbol;Acc:MGI:1917347]	protein_coding	ENSMUSG00000015305	chr10:8722218-8886070	-	7183	0.00442145	0.948307	0.000166515	1014	931	925	833	899	759	6.03655	6.13356	6.15946	6.36428	6.0167	5.86515
ENSMUSG00000015335	Zdhhc12	zinc finger, DHHC domain containing 12 [Source:MGI Symbol;Acc:MGI:1913470]	retained_intron,processed_transcript,protein_coding	ENSMUSG00000015335	chr2:30090943-30093648	-	1785	0.257634	0.109306	0.000166515	160	146	152	100	112	121	3.83299	3.87065	4.07298	3.07448	3.01637	3.76262
ENSMUSG00000015337	Endog	endonuclease G [Source:MGI Symbol;Acc:MGI:1261433]	protein_coding	ENSMUSG00000015337	chr2:30171492-30174069	+	1063	0.113119	0.563485	0.000166515	88	102	111	77	85	81	3.54002	4.54084	4.99455	3.97528	3.84406	4.22956
ENSMUSG00000015341	Golga7	golgi autoantigen, golgin subfamily a, 7 [Source:MGI Symbol;Acc:MGI:1931029]	retained_intron,protein_coding	ENSMUSG00000015341	chr8:23241352-23257074	-	2383	-0.0278292	0.850314	0.000166515	930	827	1104	857	869	814	16.6884	16.4229	22.1591	19.7363	17.5307	18.9602
ENSMUSG00000015342	Xk	Kell blood group precursor (McLeod phenotype) homolog [Source:MGI Symbol;Acc:MGI:103569]	protein_coding	ENSMUSG00000015342	chrX:9272755-9313250	+	5076	-0.0966442	0.44801	0.000166515	246	246	219	221	261	182	2.07238	2.29341	2.06362	2.38936	2.47186	1.99018
ENSMUSG00000015357	Clpx	caseinolytic mitochondrial matrix peptidase chaperone subunit [Source:MGI Symbol;Acc:MGI:1346017]	retained_intron,protein_coding	ENSMUSG00000015357	chr9:65294259-65330658	+	3494	-0.00835366	0.915675	0.000166515	960	1016	1071	801	1017	863	11.7491	13.7607	14.6613	12.5811	13.9927	13.7098
ENSMUSG00000015363	Trabd	TraB domain containing [Source:MGI Symbol;Acc:MGI:1915226]	retained_intron,nonsense_mediated_decay,protein_coding	ENSMUSG00000015363	chr15:89075123-89087077	+	5591	0.0417155	0.605202	0.000166515	709	625	691	566	593	552	5.42267	5.29005	5.91146	5.55568	5.09882	5.48015
ENSMUSG00000015396	Cd83	CD83 antigen [Source:MGI Symbol;Acc:MGI:1328316]	protein_coding	ENSMUSG00000015396	chr13:43785106-43803130	+	2143	-0.128692	0.332523	0.000166515	228	211	197	179	253	176	4.54956	4.65939	4.39694	4.58396	5.67548	4.55862
ENSMUSG00000015461	Atf6b	activating transcription factor 6 beta [Source:MGI Symbol;Acc:MGI:105121]	retained_intron,nonsense_mediated_decay,protein_coding	ENSMUSG00000015461	chr17:34647145-34655074	+	2757	0.0279392	0.67169	0.000166515	1138	1001	1005	818	979	887	17.6507	17.1817	17.4356	16.2827	17.0707	17.8579
ENSMUSG00000015467	Egfl8	EGF-like domain 8 [Source:MGI Symbol;Acc:MGI:1932094]	retained_intron,protein_coding	ENSMUSG00000015467	chr17:34613348-34615971	-	1761	-0.16991	0.468172	0.000166515	61	56	69	69	60	53	1.48125	1.50487	1.87411	2.1503	1.63793	1.67055
ENSMUSG00000015468	Notch4	notch 4 [Source:MGI Symbol;Acc:MGI:107471]	retained_intron,nonsense_mediated_decay,processed_transcript,protein_coding	ENSMUSG00000015468	chr17:34564267-34588503	+	8061	0.0477428	0.672925	0.000166515	300	292	281	224	282	231	1.59143	1.71421	1.66734	1.525	1.68176	1.59062
ENSMUSG00000015474	Ppt2	palmitoyl-protein thioesterase 2 [Source:MGI Symbol;Acc:MGI:1860075]	protein_coding	ENSMUSG00000015474	chr17:34616661-34628510	-	2614	-0.00804667	0.953354	0.000166515	290	213	222	168	232	233	4.74405	3.85605	4.06213	3.52707	4.26665	4.94759
ENSMUSG00000015476	Prrt1	proline-rich transmembrane protein 1 [Source:MGI Symbol;Acc:MGI:1932118]	retained_intron,protein_coding	ENSMUSG00000015476	chr17:34629532-34633126	+	2306	0.148457	0.548218	0.000166515	68	65	51	43	47	54	1.26097	1.3339	1.05783	1.02334	0.979812	1.2998
ENSMUSG00000015478	Rnf5	ring finger protein 5 [Source:MGI Symbol;Acc:MGI:1860076]	retained_intron,protein_coding	ENSMUSG00000015478	chr17:34601090-34603690	-	1483	0.00727076	0.936512	0.000166515	510	480	437	376	449	411	14.7057	15.3168	14.0944	13.9142	14.5549	15.3831
ENSMUSG00000015488	Cacfd1	calcium channel flower domain containing 1 [Source:MGI Symbol;Acc:MGI:1924317]	retained_intron,processed_transcript,protein_coding	ENSMUSG00000015488	chr2:27009925-27021089	+	4693	-0.0179273	0.797143	0.000166515	1288	1117	1147	1093	1120	915	11.736	11.2635	11.6901	12.7814	11.4729	10.8222
ENSMUSG00000015501	Hivep2	human immunodeficiency virus type I enhancer binding protein 2 [Source:MGI Symbol;Acc:MGI:1338076]	retained_intron,processed_transcript,protein_coding	ENSMUSG00000015501	chr10:13966378-14151376	+	9766	0.0420683	0.535392	0.000166515	1544	1394	1199	1132	1295	1069	6.76063	6.75484	5.87231	6.36121	6.37467	6.07581
ENSMUSG00000015522	Arnt	aryl hydrocarbon receptor nuclear translocator [Source:MGI Symbol;Acc:MGI:88071]	retained_intron,protein_coding	ENSMUSG00000015522	chr3:95434387-95497240	+	8007	-0.0459691	0.543952	0.000166515	844	771	810	656	772	751	4.50743	4.55673	4.83862	4.49618	4.63502	5.20611
ENSMUSG00000015533	Itga2	integrin alpha 2 [Source:MGI Symbol;Acc:MGI:96600]	protein_coding	ENSMUSG00000015533	chr13:114835915-114932041	-	4214	-0.129689	0.222654	0.000166515	386	351	370	383	349	320	3.91696	3.94168	4.19966	4.98786	3.98139	4.21501
ENSMUSG00000015536	Mocs2	molybdenum cofactor synthesis 2 [Source:MGI Symbol;Acc:MGI:1336894]	nonsense_mediated_decay,retained_intron,protein_coding	ENSMUSG00000015536	chr13:114818235-114832275	+	9054	-0.0466434	0.453359	0.000166515	1340	1261	1284	1130	1321	1050	6.32879	6.59088	6.78314	6.84933	7.01401	6.43712
ENSMUSG00000015542	Nat9	N-acetyltransferase 9 (GCN5-related, putative) [Source:MGI Symbol;Acc:MGI:1913426]	processed_transcript,protein_coding	ENSMUSG00000015542	chr11:115182831-115187859	-	2066	0.100278	0.471522	0.000166515	212	190	208	137	184	175	4.38795	4.35203	4.81548	3.63915	4.28146	4.70165
ENSMUSG00000015568	Lpl	lipoprotein lipase [Source:MGI Symbol;Acc:MGI:96820]	retained_intron,nonsense_mediated_decay,processed_transcript,protein_coding	ENSMUSG00000015568	chr8:68880490-68907448	+	6810	-0.32874	0.0677185	0.000166515	95	90	99	102	114	95	0.596531	0.625409	0.695336	0.821983	0.804752	0.774318
ENSMUSG00000015575	Atp6v0e	ATPase, H+ transporting, lysosomal V0 subunit E [Source:MGI Symbol;Acc:MGI:1328318]	protein_coding	ENSMUSG00000015575	chr17:26676395-26699644	+	3261	-0.0564811	0.572534	0.000166515	431	346	371	329	363	345	5.65175	5.02105	5.44164	5.53675	5.35131	5.87234
ENSMUSG00000015597	Zfp318	zinc finger protein 318 [Source:MGI Symbol;Acc:MGI:1889348]	retained_intron,nonsense_mediated_decay,protein_coding	ENSMUSG00000015597	chr17:46383730-46420920	+	8594	-0.000260578	0.99642	0.000166515	3152	2863	2487	2343	2799	2264	15.6837	15.765	13.8416	14.9619	15.6571	14.6226
ENSMUSG00000015599	Ttbk1	tau tubulin kinase 1 [Source:MGI Symbol;Acc:MGI:2147036]	protein_coding	ENSMUSG00000015599	chr17:46442447-46487675	-	6959	0.102576	0.315372	0.000166515	530	428	432	408	384	331	3.25676	2.91049	2.96923	3.21754	2.6527	2.64012
ENSMUSG00000015605	Srf	serum response factor [Source:MGI Symbol;Acc:MGI:106658]	protein_coding	ENSMUSG00000015605	chr17:46546838-46556162	-	4093	0.0332887	0.707589	0.000166515	631	534	512	416	532	478	6.59241	6.17403	5.98322	5.57778	6.24848	6.4823
ENSMUSG00000015647	Lama5	laminin, alpha 5 [Source:MGI Symbol;Acc:MGI:105382]	processed_transcript,protein_coding	ENSMUSG00000015647	chr2:180176372-180225859	-	11388	0.0168009	0.929035	0.000166515	121	116	125	80	102	129	0.454354	0.482036	0.525012	0.385525	0.430583	0.628761
ENSMUSG00000015653	Steap2	six transmembrane epithelial antigen of prostate 2 [Source:MGI Symbol;Acc:MGI:1921301]	retained_intron,processed_transcript,protein_coding	ENSMUSG00000015653	chr5:5664830-5694578	-	12142	-0.0990874	0.523633	0.000166515	153	147	125	132	141	123	0.538837	0.572923	0.492409	0.596614	0.558256	0.562287
ENSMUSG00000015656	Hspa8	heat shock protein 8 [Source:MGI Symbol;Acc:MGI:105384]	retained_intron,processed_transcript,protein_coding	ENSMUSG00000015656	chr9:40800983-40805200	+	4156	0.0635264	0.182348	0.000166515	13589	11694	10681	9371	11054	9497	139.82	133.155	122.926	123.743	127.864	126.839
ENSMUSG00000015659	Serac1	serine active site containing 1 [Source:MGI Symbol;Acc:MGI:2447813]	retained_intron,processed_transcript,protein_coding	ENSMUSG00000015659	chr17:6042195-6079741	-	4576	0.0935216	0.190421	0.000166515	886	797	798	633	756	637	8.2795	8.24216	8.3411	7.5915	7.94219	7.72674
ENSMUSG00000015668	Pdzd11	PDZ domain containing 11 [Source:MGI Symbol;Acc:MGI:1919871]	retained_intron,processed_transcript,protein_coding	ENSMUSG00000015668	chrX:100622882-100626568	-	2127	-0.00569867	0.93412	0.000166515	941	825	847	728	837	719	18.9181	18.355	19.0468	18.7834	18.9174	18.7631
[truncated: 15,732 more rows]

## Sheet: AdjP<0.1
IGB HyperLink	Associated Gene Name	Description	Transcript type	Alt Name	Coor M_musculus_Dec_2011	Strand	Total BPs	Log2Ratio Mut_vs_WT	pvalue Mut_vs_WT	-10lg(AdjP) Mut_vs_WT	Counts Mut_1	Counts Mut_2	Counts Mut_3	Counts WT_1	Counts WT_2	Counts WT_3	FPKM Mut_1	FPKM Mut_2	FPKM Mut_3	FPKM WT_1	FPKM WT_2	FPKM WT_3
[truncated: 20 more rows]

[truncated: 2 more sheets: Flagged Genes, Column Descriptions]
