# Supplementary material for: Lef1-dependent hypothalamic neurogenesis inhibits anxiety
Source: PLoS Biol. 2017 Aug 24;15(8):e2002257. doi: 10.1371/journal.pbio.2002257 (PMC5570277; doi:10.1371/journal.pbio.2002257)
Supplement: S6 Table — (XLSX) [file pbio.2002257.s012.xlsx]

## Sheet: Description for tabs
Tab “analyzed genes” shows all results.
Tab “AdjP<0.1” shows all genes with adjusted P-value (AdjP) smaller than 0.1
Tab “Flagged Genes” shows all genes with counts smaller than 10 that are not included for analysis.
Tab “Column Descriptions” defines all the cells.

## Sheet: Analyzed Genes
IGB HyperLink	Associated Gene Name	Description	Transcript type	Alt Name	Coor M_musculus_Dec_2011	Strand	Total BPs	Log2Ratio Mut_vs_WT	pvalue Mut_vs_WT	-10lg(AdjP) Mut_vs_WT	Counts Mut_1	Counts Mut_2	Counts Mut_3	Counts WT_1	Counts WT_2	Counts WT_3	FPKM Mut_1	FPKM Mut_2	FPKM Mut_3	FPKM WT_1	FPKM WT_2	FPKM WT_3
ENSMUSG00000035383	Pmch	pro-melanin-concentrating hormone [Source:MGI Symbol;Acc:MGI:97629]	protein_coding	ENSMUSG00000035383	chr10:88091071-88092375	+	749	-4.34341	1.98566e-120	1154.52	737	588	623	13231	9439	13840	35.9655	29.1382	35.1771	746.17	572.135	710.485
ENSMUSG00000062006	Rpl34	ribosomal protein L34 [Source:MGI Symbol;Acc:MGI:1915686]	retained_intron,protein_coding	ENSMUSG00000062006	chr3:130726830-130730398	-	1179	-3.60385	3.9509e-107	1024.54	36	60	46	536	477	574	1.11606	1.88888	1.65005	19.2034	18.3679	18.7197
ENSMUSG00000028172	Tacr3	tachykinin receptor 3 [Source:MGI Symbol;Acc:MGI:892968]	protein_coding	ENSMUSG00000028172	chr3:134829006-134934581	+	3764	-0.545943	1.42479e-06	20.7351	361	452	318	472	474	568	3.50556	4.45714	3.57299	5.29687	5.7172	5.80229
ENSMUSG00000086324	Gm15564	predicted gene 15564 [Source:MGI Symbol;Acc:MGI:3783013]	antisense	ENSMUSG00000086324	chr16:35966751-35983230	-	821	-2.75967	6.20722e-06	15.593	6	11	7	93	16	41	0.267121	0.497299	0.360586	4.78483	0.884772	1.92018
ENSMUSG00000028028	Alpk1	alpha-kinase 1 [Source:MGI Symbol;Acc:MGI:1918731]	retained_intron,processed_transcript,protein_coding	ENSMUSG00000028028	chr3:127670398-127780527	-	6709	0.565843	5.01538e-05	7.48807	275	282	241	165	138	193	1.49822	1.56012	1.51919	1.03885	0.933847	1.10611
ENSMUSG00000028165	Cisd2	CDGSH iron sulfur domain 2 [Source:MGI Symbol;Acc:MGI:1914256]	protein_coding	ENSMUSG00000028165	chr3:135406411-135423925	-	4360	-0.312972	9.25506e-05	5.61914	1077	902	837	1091	1007	1102	9.02878	7.6787	8.11882	10.5698	10.4857	9.71842
ENSMUSG00000028018	Gstcd	glutathione S-transferase, C-terminal domain containing [Source:MGI Symbol;Acc:MGI:1914803]	retained_intron,processed_transcript,protein_coding	ENSMUSG00000028018	chr3:132981752-133092033	-	4731	0.41014	0.000351752	0.490035	441	379	348	265	245	296	3.40711	2.9734	3.11086	2.36603	2.35108	2.40569
ENSMUSG00000000001	Gnai3	guanine nucleotide binding protein (G protein), alpha inhibiting 3 [Source:MGI Symbol;Acc:MGI:95773]	protein_coding	ENSMUSG00000000001	chr3:108107279-108146146	-	3262	0.00990528	0.887048	0.000551273	1632	1454	1295	1380	1190	1417	18.2867	16.5443	16.7896	17.8699	16.5622	16.7027
ENSMUSG00000000028	Cdc45	cell division cycle 45 [Source:MGI Symbol;Acc:MGI:1338073]	protein_coding	ENSMUSG00000000028	chr16:18780446-18811987	-	2252	0.0497475	0.84371	0.000551273	65	62	68	50	63	60	1.05498	1.02186	1.27701	0.93784	1.27007	1.02443
ENSMUSG00000000031	H19	H19, imprinted maternally expressed transcript [Source:MGI Symbol;Acc:MGI:95891]	lincRNA	ENSMUSG00000000031	chr7:142575528-142578143	-	2372	-0.0758721	0.838328	0.000551273	41	18	41	31	35	31	0.631785	0.28166	0.731009	0.552045	0.669897	0.502514
ENSMUSG00000000037	Scml2	sex comb on midleg-like 2 (Drosophila) [Source:MGI Symbol;Acc:MGI:1340042]	processed_transcript,protein_coding	ENSMUSG00000000037	chrX:161117192-161258213	+	6079	0.104597	0.705426	0.000551273	77	53	43	43	45	59	0.462976	0.323602	0.299151	0.298788	0.336074	0.373182
ENSMUSG00000000056	Narf	nuclear prelamin A recognition factor [Source:MGI Symbol;Acc:MGI:1914858]	retained_intron,protein_coding	ENSMUSG00000000056	chr11:121237252-121255856	+	4806	-0.031937	0.648638	0.000551273	2137	2204	1695	1985	1660	2004	16.2525	17.0214	14.9156	17.4463	15.6812	16.033
ENSMUSG00000000058	Cav2	caveolin 2 [Source:MGI Symbol;Acc:MGI:107571]	protein_coding	ENSMUSG00000000058	chr6:17281184-17289115	+	3335	0.0141549	0.874315	0.000551273	810	700	622	641	559	738	8.87747	7.79058	7.88766	8.11875	7.60975	8.50866
ENSMUSG00000000078	Klf6	Kruppel-like factor 6 [Source:MGI Symbol;Acc:MGI:1346318]	protein_coding	ENSMUSG00000000078	chr13:5861488-5870393	+	4217	-0.0544066	0.397793	0.000551273	1737	1595	1422	1532	1387	1605	15.0555	14.0386	14.261	15.3455	14.9323	14.6343
ENSMUSG00000000085	Scmh1	sex comb on midleg homolog 1 [Source:MGI Symbol;Acc:MGI:1352762]	processed_transcript,protein_coding	ENSMUSG00000000085	chr4:120405280-120530186	+	7731	-0.0842701	0.327662	0.000551273	668	642	605	610	577	678	3.15821	3.08224	3.30958	3.33289	3.3884	3.37206
ENSMUSG00000000088	Cox5a	cytochrome c oxidase subunit Va [Source:MGI Symbol;Acc:MGI:88474]	protein_coding	ENSMUSG00000000088	chr9:57521231-57532424	+	690	0.00225798	0.975231	0.000551273	2260	2092	1733	1990	1709	1848	119.718	112.533	106.219	121.824	112.447	102.98
ENSMUSG00000000093	Tbx2	T-box 2 [Source:MGI Symbol;Acc:MGI:98494]	protein_coding	ENSMUSG00000000093	chr11:85832550-85841948	+	3626	0.262157	0.407808	0.000551273	44	53	41	24	35	47	0.443532	0.54252	0.4782	0.279583	0.438223	0.498392
ENSMUSG00000000120	Ngfr	nerve growth factor receptor (TNFR superfamily, member 16) [Source:MGI Symbol;Acc:MGI:97323]	protein_coding	ENSMUSG00000000120	chr11:95568817-95587735	-	3446	0.0160641	0.975292	0.000551273	113	317	113	164	183	136	1.19857	3.41438	1.38681	2.01028	2.41096	1.51748
ENSMUSG00000000125	Wnt3	wingless-type MMTV integration site family, member 3 [Source:MGI Symbol;Acc:MGI:98955]	protein_coding	ENSMUSG00000000125	chr11:103774149-103817957	+	3076	0.0622558	0.692	0.000551273	182	255	184	183	167	196	2.16264	3.07696	2.52979	2.513	2.46482	2.45002
ENSMUSG00000000126	Wnt9a	wingless-type MMTV integration site family, member 9A [Source:MGI Symbol;Acc:MGI:2446084]	protein_coding	ENSMUSG00000000126	chr11:59306927-59333552	+	3329	0.0889926	0.658256	0.000551273	112	106	100	93	70	113	1.22971	1.18184	1.2704	1.18004	0.954638	1.30516
ENSMUSG00000000127	Fer	fer (fms/fps related) protein kinase [Source:MGI Symbol;Acc:MGI:105917]	protein_coding	ENSMUSG00000000127	chr17:63896017-64139494	+	3473	-0.0136268	0.856291	0.000551273	1192	1145	1005	998	900	1205	12.545	12.2368	12.2381	12.1382	11.765	13.3408
ENSMUSG00000000131	Xpo6	exportin 6 [Source:MGI Symbol;Acc:MGI:2429950]	retained_intron,nonsense_mediated_decay,processed_transcript,protein_coding	ENSMUSG00000000131	chr7:126101714-126200501	-	9692	-0.0694186	0.265223	0.000551273	2617	2582	2350	2321	2402	2535	9.86939	9.88805	10.2544	10.1155	11.2516	10.0569
ENSMUSG00000000134	Tfe3	transcription factor E3 [Source:MGI Symbol;Acc:MGI:98511]	nonsense_mediated_decay,retained_intron,processed_transcript,protein_coding	ENSMUSG00000000134	chrX:7762559-7775202	+	9261	-0.0186543	0.836625	0.000551273	687	696	607	588	624	633	2.71143	2.78945	2.77194	2.68192	3.05901	2.62813
ENSMUSG00000000142	Axin2	axin2 [Source:MGI Symbol;Acc:MGI:1270862]	processed_transcript,protein_coding	ENSMUSG00000000142	chr11:108920348-108950783	+	5506	-0.0539481	0.50572	0.000551273	866	846	731	771	673	887	5.74886	5.70298	5.61481	5.91487	5.54924	6.19424
ENSMUSG00000000148	Brat1	BRCA1-associated ATM activator 1 [Source:MGI Symbol;Acc:MGI:1891679]	retained_intron,nonsense_mediated_decay,protein_coding	ENSMUSG00000000148	chr5:140705010-140719379	+	6179	-0.0290458	0.748902	0.000551273	623	665	595	554	558	654	3.68527	3.99458	4.07242	3.7872	4.09987	4.06968
ENSMUSG00000000149	Gna12	guanine nucleotide binding protein, alpha 12 [Source:MGI Symbol;Acc:MGI:95767]	protein_coding	ENSMUSG00000000149	chr5:140758407-140830431	-	3416	0.022778	0.729985	0.000551273	3258	2925	2675	2867	2302	2831	34.8605	31.7816	33.1177	35.4517	30.5944	31.8656
ENSMUSG00000000154	Slc22a18	solute carrier family 22 (organic cation transporter), member 18 [Source:MGI Symbol;Acc:MGI:1336884]	nonsense_mediated_decay,processed_transcript,protein_coding	ENSMUSG00000000154	chr7:143473720-143499334	+	1718	-0.366233	0.500561	0.000551273	10	16	9	16	14	11	0.212754	0.345672	0.221551	0.393391	0.369964	0.24619
ENSMUSG00000000159	Igsf5	immunoglobulin superfamily, member 5 [Source:MGI Symbol;Acc:MGI:1919308]	processed_transcript,protein_coding	ENSMUSG00000000159	chr16:96361667-96525580	+	2766	0.0324649	0.859236	0.000551273	1851	2338	1998	1646	1553	2421	24.4599	31.3733	30.549	25.1365	25.4902	33.6545
ENSMUSG00000000167	Pih1d2	PIH1 domain containing 2 [Source:MGI Symbol;Acc:MGI:1919864]	retained_intron,nonsense_mediated_decay,protein_coding	ENSMUSG00000000167	chr9:50617320-50625000	+	2813	0.125385	0.562839	0.000551273	107	108	83	63	80	108	1.39032	1.42502	1.24785	0.946015	1.29114	1.47623
ENSMUSG00000000168	Dlat	dihydrolipoamide S-acetyltransferase (E2 component of pyruvate dehydrogenase complex) [Source:MGI Symbol;Acc:MGI:2385311]	retained_intron,processed_transcript,protein_coding	ENSMUSG00000000168	chr9:50634632-50659780	-	4886	0.0139947	0.806624	0.000551273	4145	4145	3687	3409	3560	3906	31.0078	31.4875	31.9134	29.4714	33.0789	30.7383
ENSMUSG00000000171	Sdhd	succinate dehydrogenase complex, subunit D, integral membrane protein [Source:MGI Symbol;Acc:MGI:1914175]	protein_coding	ENSMUSG00000000171	chr9:50596337-50603849	-	1287	-0.0176609	0.782822	0.000551273	2485	2357	1986	2177	1997	2143	70.5745	67.9749	65.2611	71.4508	70.4456	64.0242
ENSMUSG00000000182	Fgf23	fibroblast growth factor 23 [Source:MGI Symbol;Acc:MGI:1891427]	protein_coding	ENSMUSG00000000182	chr6:127072901-127081408	+	1814	-0.230144	0.630982	0.000551273	13	18	18	11	21	21	0.261943	0.368301	0.419652	0.256143	0.525577	0.445126
ENSMUSG00000000184	Ccnd2	cyclin D2 [Source:MGI Symbol;Acc:MGI:88314]	protein_coding	ENSMUSG00000000184	chr6:127125778-127151048	-	5701	-0.0916825	0.358881	0.000551273	673	614	504	646	515	583	4.31483	3.99747	3.73881	4.7864	4.1012	3.93204
ENSMUSG00000000194	Gpr107	G protein-coupled receptor 107 [Source:MGI Symbol;Acc:MGI:2139054]	retained_intron,processed_transcript,protein_coding	ENSMUSG00000000194	chr2:31152315-31219548	+	10235	0.0237518	0.709213	0.000551273	1977	1873	1700	1713	1567	1722	7.06023	6.79231	7.02449	7.06963	6.95081	6.46913
ENSMUSG00000000197	Nalcn	sodium leak channel, non-selective [Source:MGI Symbol;Acc:MGI:2444306]	protein_coding	ENSMUSG00000000197	chr14:123276640-123627144	-	7115	0.00799913	0.859934	0.000551273	8927	8863	7745	7580	7269	8447	45.8596	46.2353	46.0363	45.0009	46.3825	45.6487
ENSMUSG00000000202	Btbd17	BTB (POZ) domain containing 17 [Source:MGI Symbol;Acc:MGI:1919264]	processed_transcript,protein_coding	ENSMUSG00000000202	chr11:114791216-114795945	-	3187	-0.0886304	0.44038	0.000551273	344	337	306	321	274	371	3.94527	3.92478	4.06063	4.25452	3.90322	4.47603
ENSMUSG00000000214	Th	tyrosine hydroxylase [Source:MGI Symbol;Acc:MGI:98735]	nonsense_mediated_decay,protein_coding	ENSMUSG00000000214	chr7:142892751-142931128	-	2364	0.313826	0.00100419	0.000551273	1027	862	714	584	635	692	15.879	13.534	12.7733	10.435	12.195	11.2554
ENSMUSG00000000223	Drp2	dystrophin related protein 2 [Source:MGI Symbol;Acc:MGI:107432]	retained_intron,processed_transcript,protein_coding	ENSMUSG00000000223	chrX:134404550-134456573	+	8553	-0.0384038	0.563788	0.000551273	1685	1568	1353	1486	1283	1568	7.20081	6.80449	6.69011	7.33884	6.81024	7.04901
ENSMUSG00000000247	Lhx2	LIM homeobox protein 2 [Source:MGI Symbol;Acc:MGI:96785]	nonsense_mediated_decay,retained_intron,protein_coding	ENSMUSG00000000247	chr2:38339280-38369733	+	4393	-0.0173112	0.939047	0.000551273	79	97	63	76	69	76	0.657303	0.819555	0.606503	0.730768	0.713087	0.665201
ENSMUSG00000000253	Gmpr	guanosine monophosphate reductase [Source:MGI Symbol;Acc:MGI:1913605]	retained_intron,protein_coding	ENSMUSG00000000253	chr13:45507443-45546382	+	1871	0.0256036	0.782127	0.000551273	879	993	832	710	821	907	17.1718	19.699	18.8063	16.0292	19.9216	18.6395
ENSMUSG00000000263	Glra1	glycine receptor, alpha 1 subunit [Source:MGI Symbol;Acc:MGI:95747]	protein_coding	ENSMUSG00000000263	chr11:55514237-55608198	-	2414	0.0428353	0.706389	0.000551273	400	354	344	348	283	348	6.05651	5.44294	6.02664	6.08932	5.32235	5.54297
ENSMUSG00000000266	Mid2	midline 2 [Source:MGI Symbol;Acc:MGI:1344333]	retained_intron,protein_coding	ENSMUSG00000000266	chrX:140664598-140767715	+	8114	-0.028226	0.707252	0.000551273	1420	1339	1103	1216	1170	1209	6.39666	6.1251	5.74903	6.33032	6.54644	5.72917
ENSMUSG00000000275	Trim25	tripartite motif-containing 25 [Source:MGI Symbol;Acc:MGI:102749]	protein_coding	ENSMUSG00000000275	chr11:88999375-89020293	+	5754	0.0972523	0.583136	0.000551273	189	144	168	115	138	179	1.20058	0.928882	1.23479	0.844219	1.08884	1.19615
ENSMUSG00000000276	Dgke	diacylglycerol kinase, epsilon [Source:MGI Symbol;Acc:MGI:1889276]	nonsense_mediated_decay,protein_coding	ENSMUSG00000000276	chr11:89035178-89066850	-	8387	0.0126567	0.826329	0.000551273	3157	2794	2584	2565	2397	2795	13.7584	12.3648	13.0299	12.9184	12.9753	12.8137
ENSMUSG00000000278	Scpep1	serine carboxypeptidase 1 [Source:MGI Symbol;Acc:MGI:1921867]	protein_coding	ENSMUSG00000000278	chr11:88924019-88955465	-	2097	-0.103459	0.257494	0.000551273	574	616	544	577	517	618	10.0049	10.9031	10.9712	11.6226	11.193	11.3316
ENSMUSG00000000282	Mnt	max binding protein [Source:MGI Symbol;Acc:MGI:109150]	retained_intron,protein_coding	ENSMUSG00000000282	chr11:74830919-74845725	+	4627	-0.0829553	0.547113	0.000551273	224	220	184	198	196	215	1.76949	1.76478	1.68179	1.80756	1.92314	1.78665
ENSMUSG00000000290	Itgb2	integrin beta 2 [Source:MGI Symbol;Acc:MGI:96611]	nonsense_mediated_decay,protein_coding	ENSMUSG00000000290	chr10:77530251-77565708	+	3052	-0.0476067	0.819552	0.000551273	93	98	82	86	69	105	1.11378	1.19182	1.13627	1.19026	1.02641	1.32283
ENSMUSG00000000295	Hddc2	HD domain containing 2 [Source:MGI Symbol;Acc:MGI:1916942]	nonsense_mediated_decay,retained_intron,protein_coding	ENSMUSG00000000295	chr10:31313381-31328204	+	3509	0.0371751	0.738897	0.000551273	437	535	427	379	400	474	4.55196	5.65898	5.14634	4.56229	5.17525	5.19393
ENSMUSG00000000296	Tpd52l1	tumor protein D52-like 1 [Source:MGI Symbol;Acc:MGI:1298386]	protein_coding	ENSMUSG00000000296	chr10:31332379-31445921	-	1267	-0.0317131	0.737278	0.000551273	545	572	500	483	460	577	15.7224	16.7566	16.6896	16.1027	16.483	17.5106
ENSMUSG00000000301	Pemt	phosphatidylethanolamine N-methyltransferase [Source:MGI Symbol;Acc:MGI:104535]	processed_transcript,protein_coding	ENSMUSG00000000301	chr11:59970613-60046489	-	2104	-0.054156	0.831785	0.000551273	61	67	67	54	49	85	1.0597	1.18194	1.34674	1.08411	1.05732	1.55337
ENSMUSG00000000303	Cdh1	cadherin 1 [Source:MGI Symbol;Acc:MGI:88354]	processed_transcript,protein_coding	ENSMUSG00000000303	chr8:106603350-106670246	+	4574	0.112051	0.63081	0.000551273	92	148	172	142	103	109	0.735176	1.20097	1.59033	1.31135	1.02234	0.916286
ENSMUSG00000000305	Cdh4	cadherin 4 [Source:MGI Symbol;Acc:MGI:99218]	retained_intron,processed_transcript,protein_coding	ENSMUSG00000000305	chr2:179442430-179899373	+	7219	0.11023	0.13695	0.000551273	1236	1235	1162	991	1002	1097	6.25808	6.34976	6.80743	5.79861	6.30152	5.84292
ENSMUSG00000000308	Ckmt1	creatine kinase, mitochondrial 1, ubiquitous [Source:MGI Symbol;Acc:MGI:99441]	retained_intron,nonsense_mediated_decay,protein_coding	ENSMUSG00000000308	chr2:121357713-121363737	+	2496	0.0186037	0.733193	0.000551273	6946	7353	6431	6315	5544	6972	101.716	109.342	108.965	106.87	100.84	107.402
ENSMUSG00000000317	Bcl6b	B cell CLL/lymphoma 6, member B [Source:MGI Symbol;Acc:MGI:1278332]	retained_intron,protein_coding	ENSMUSG00000000317	chr11:70224127-70229798	-	3719	-0.0437896	0.8902	0.000551273	34	45	35	32	35	41	0.334159	0.449111	0.398012	0.363455	0.427264	0.423895
ENSMUSG00000000318	Clec10a	C-type lectin domain family 10, member A [Source:MGI Symbol;Acc:MGI:96975]	retained_intron,processed_transcript,protein_coding	ENSMUSG00000000318	chr11:70156196-70170834	+	2899	0.120331	0.840473	0.000551273	9	11	14	13	7	9	0.113473	0.140836	0.204237	0.189418	0.109624	0.11937
ENSMUSG00000000320	Alox12	arachidonate 12-lipoxygenase [Source:MGI Symbol;Acc:MGI:87998]	protein_coding	ENSMUSG00000000320	chr11:70241456-70255353	-	4085	1.08104	0.085173	0.000551273	14	20	10	7	5	7	0.125267	0.181721	0.103529	0.0723824	0.055569	0.0658881
ENSMUSG00000000325	Arvcf	armadillo repeat gene deleted in velo-cardio-facial syndrome [Source:MGI Symbol;Acc:MGI:109620]	retained_intron,nonsense_mediated_decay,processed_transcript,protein_coding	ENSMUSG00000000325	chr16:18348181-18407076	+	6425	0.0485595	0.476886	0.000551273	1727	1585	1494	1437	1364	1456	9.8247	9.15638	9.83402	9.44737	9.6382	8.71343
ENSMUSG00000000326	Comt	catechol-O-methyltransferase [Source:MGI Symbol;Acc:MGI:88470]	protein_coding	ENSMUSG00000000326	chr16:18406885-18426852	-	2532	0.052577	0.471665	0.000551273	1298	1323	1211	1100	1002	1301	18.7375	19.3938	20.2271	18.3508	17.9663	19.7567
ENSMUSG00000000339	Rtca	RNA 3'-terminal phosphate cyclase [Source:MGI Symbol;Acc:MGI:1913618]	nonsense_mediated_decay,retained_intron,protein_coding	ENSMUSG00000000339	chr3:116488962-116508208	-	1880	0.000701889	0.993798	0.000551273	1005	1160	1063	906	991	1070	19.5393	22.9017	23.9127	20.3562	23.9315	21.884
ENSMUSG00000000340	Dbt	dihydrolipoamide branched chain transacylase E2 [Source:MGI Symbol;Acc:MGI:105386]	protein_coding	ENSMUSG00000000340	chr3:116513069-116549976	+	3296	0.0788413	0.377171	0.000551273	754	743	654	663	523	686	8.3615	8.36699	8.39159	8.49676	7.20392	8.00272
ENSMUSG00000000346	Dazap2	DAZ associated protein 2 [Source:MGI Symbol;Acc:MGI:1344344]	protein_coding	ENSMUSG00000000346	chr15:100615627-100620731	+	1826	-0.0586604	0.466655	0.000551273	1135	1194	1070	1045	1100	1097	22.7193	24.2701	24.782	24.1737	27.3493	23.0997
ENSMUSG00000000355	Mcts1	malignant T cell amplified sequence 1 [Source:MGI Symbol;Acc:MGI:1916245]	processed_transcript,protein_coding	ENSMUSG00000000355	chrX:38600577-38613426	+	1571	-0.0527011	0.477199	0.000551273	1153	1074	899	960	911	1100	26.8258	25.3744	24.2012	25.812	26.3267	26.9226
ENSMUSG00000000359	Rem1	rad and gem related GTP binding protein 1 [Source:MGI Symbol;Acc:MGI:1097696]	retained_intron,protein_coding	ENSMUSG00000000359	chr2:152626950-152635198	+	2156	0.0975848	0.822303	0.000551273	27	16	21	20	15	20	0.457736	0.275448	0.411931	0.39184	0.315862	0.356683
ENSMUSG00000000365	Rnf17	ring finger protein 17 [Source:MGI Symbol;Acc:MGI:1353419]	protein_coding	ENSMUSG00000000365	chr14:56402696-56525032	+	5148	-0.0808425	0.841653	0.000551273	30	28	14	24	22	23	0.213001	0.201877	0.115012	0.196925	0.194016	0.171787
ENSMUSG00000000374	Trappc10	trafficking protein particle complex 10 [Source:MGI Symbol;Acc:MGI:1336209]	protein_coding	ENSMUSG00000000374	chr10:78186724-78244642	-	5048	-0.0129785	0.822029	0.000551273	3847	3823	3425	3500	3265	3490	27.855	28.1095	28.6943	29.2871	29.3642	26.5832
ENSMUSG00000000378	Ccm2	cerebral cavernous malformation 2 [Source:MGI Symbol;Acc:MGI:2384924]	retained_intron,nonsense_mediated_decay,processed_transcript,protein_coding	ENSMUSG00000000378	chr11:6546886-6596744	+	3666	-0.0110798	0.899857	0.000551273	725	707	600	664	545	669	7.22845	7.15805	6.9217	7.65073	6.7493	7.01672
ENSMUSG00000000384	Tbrg4	transforming growth factor beta regulated gene 4 [Source:MGI Symbol;Acc:MGI:1100868]	retained_intron,nonsense_mediated_decay,processed_transcript,protein_coding	ENSMUSG00000000384	chr11:6615597-6626067	-	3696	-0.012753	0.895935	0.000551273	564	505	449	489	422	492	5.5776	5.07139	5.13769	5.58861	5.18364	5.1184
ENSMUSG00000000386	Mx1	MX dynamin-like GTPase 1 [Source:MGI Symbol;Acc:MGI:97243]	nonsense_mediated_decay,protein_coding	ENSMUSG00000000386	chr16:97447034-97462907	-	3646	1.25116	0.144506	0.000551273	9	8	13	0	3	9	0.0902248	0.0814406	0.150793	0	0.0373559	0.0949132
ENSMUSG00000000392	Fap	fibroblast activation protein [Source:MGI Symbol;Acc:MGI:109608]	retained_intron,nonsense_mediated_decay,processed_transcript,protein_coding	ENSMUSG00000000392	chr2:62500942-62574075	-	5662	0.251369	0.625612	0.000551273	19	14	14	10	14	12	0.122655	0.0917753	0.104571	0.0746032	0.112257	0.0814915
ENSMUSG00000000399	Ndufa9	NADH dehydrogenase (ubiquinone) 1 alpha subcomplex, 9 [Source:MGI Symbol;Acc:MGI:1913358]	protein_coding	ENSMUSG00000000399	chr6:126821862-126849144	-	1322	0.0211451	0.702523	0.000551273	3136	3047	2558	2645	2433	2811	86.7051	85.5478	81.8319	84.5126	83.5536	81.758
ENSMUSG00000000402	Egfl6	EGF-like-domain, multiple 6 [Source:MGI Symbol;Acc:MGI:1858599]	protein_coding	ENSMUSG00000000402	chrX:166523006-166585720	-	2704	0.119255	0.474984	0.000551273	156	153	133	119	120	134	2.10871	2.10016	2.08017	1.85895	2.01479	1.90546
ENSMUSG00000000409	Lck	lymphocyte protein tyrosine kinase [Source:MGI Symbol;Acc:MGI:96756]	retained_intron,protein_coding	ENSMUSG00000000409	chr4:129548343-129573641	-	2929	-0.0381322	0.885092	0.000551273	67	51	56	44	57	63	0.836094	0.646277	0.808579	0.634542	0.883507	0.827031
ENSMUSG00000000411	Tssk3	testis-specific serine kinase 3 [Source:MGI Symbol;Acc:MGI:1929914]	protein_coding	ENSMUSG00000000411	chr4:129489013-129491022	-	1280	0.301593	0.691668	0.000551273	12	7	6	6	10	2	0.342666	0.202981	0.198242	0.198001	0.354686	0.0600787
ENSMUSG00000000416	Cttnbp2	cortactin binding protein 2 [Source:MGI Symbol;Acc:MGI:1353467]	nonsense_mediated_decay,retained_intron,protein_coding	ENSMUSG00000000416	chr6:18366477-18514869	-	8855	-0.000564269	0.99433	0.000551273	1156	1277	1091	1096	921	1230	4.77166	5.35266	5.21063	5.22816	4.722	5.34093
ENSMUSG00000000420	Galnt1	UDP-N-acetyl-alpha-D-galactosamine:polypeptide N-acetylgalactosaminyltransferase 1 [Source:MGI Symbol;Acc:MGI:894693]	nonsense_mediated_decay,processed_transcript,protein_coding	ENSMUSG00000000420	chr18:24205343-24286818	+	5519	0.0389757	0.519141	0.000551273	2650	2670	2346	2167	2234	2438	17.5503	17.9564	17.9772	16.5854	18.3771	16.9853
ENSMUSG00000000439	Mkrn2	makorin, ring finger protein, 2 [Source:MGI Symbol;Acc:MGI:1914277]	protein_coding	ENSMUSG00000000439	chr6:115601937-115618670	+	2240	0.0142851	0.856114	0.000551273	1073	1119	1019	982	946	987	17.5086	18.5417	19.2389	18.5179	19.1733	16.9422
ENSMUSG00000000440	Pparg	peroxisome proliferator activated receptor gamma [Source:MGI Symbol;Acc:MGI:97747]	protein_coding	ENSMUSG00000000440	chr6:115361220-115490401	+	1984	-0.171612	0.74844	0.000551273	10	18	13	17	7	19	0.184229	0.336743	0.277112	0.361938	0.160181	0.368224
ENSMUSG00000000441	Raf1	v-raf-leukemia viral oncogene 1 [Source:MGI Symbol;Acc:MGI:97847]	retained_intron,processed_transcript,protein_coding	ENSMUSG00000000441	chr6:115618066-115676635	-	6363	-0.0234041	0.674943	0.000551273	2622	2488	2196	2237	2116	2455	15.0616	14.513	14.5957	14.8502	15.0976	14.8351
ENSMUSG00000000489	Pdgfb	platelet derived growth factor, B polypeptide [Source:MGI Symbol;Acc:MGI:97528]	protein_coding	ENSMUSG00000000489	chr15:79995899-80014808	-	2918	0.0698188	0.590531	0.000551273	291	278	229	245	218	232	3.64508	3.53612	3.31898	3.54657	3.39176	3.05706
ENSMUSG00000000530	Acvrl1	activin A receptor, type II-like 1 [Source:MGI Symbol;Acc:MGI:1338946]	retained_intron,processed_transcript,protein_coding	ENSMUSG00000000530	chr15:101128521-101145336	+	4265	-0.0218229	0.861204	0.000551273	270	292	265	254	237	281	2.3139	2.54116	2.62773	2.5156	2.52281	2.53331
ENSMUSG00000000531	Grasp	GRP1 (general receptor for phosphoinositides 1)-associated scaffold protein [Source:MGI Symbol;Acc:MGI:1860303]	protein_coding	ENSMUSG00000000531	chr15:101224206-101232755	+	2013	0.0763531	0.710687	0.000551273	92	101	99	79	82	94	1.67049	1.86228	2.07991	1.65772	1.84937	1.7955
ENSMUSG00000000532	Acvr1b	activin A receptor, type 1B [Source:MGI Symbol;Acc:MGI:1338944]	protein_coding	ENSMUSG00000000532	chr15:101174103-101213678	+	4375	0.00646522	0.912756	0.000551273	3226	3106	2631	2726	2631	2800	26.9517	26.3506	25.4329	26.3193	27.3022	24.6082
ENSMUSG00000000538	Tom1l2	target of myb1-like 2 (chicken) [Source:MGI Symbol;Acc:MGI:2443306]	processed_transcript,protein_coding	ENSMUSG00000000538	chr11:60226713-60352905	-	8764	0.00834063	0.89373	0.000551273	4984	4567	3973	4419	3599	4298	20.7862	19.3418	19.1721	21.2985	18.6438	18.8567
ENSMUSG00000000552	Zfp385a	zinc finger protein 385A [Source:MGI Symbol;Acc:MGI:1352495]	protein_coding	ENSMUSG00000000552	chr15:103313894-103340086	-	2291	-0.0642582	0.688436	0.000551273	180	165	154	177	126	177	2.87175	2.67317	2.84282	3.26344	2.49689	2.97063
ENSMUSG00000000555	Itga5	integrin alpha 5 (fibronectin receptor alpha) [Source:MGI Symbol;Acc:MGI:96604]	protein_coding	ENSMUSG00000000555	chr15:103344288-103366763	-	4379	-0.395794	0.286547	0.000551273	22	31	27	36	36	24	0.183632	0.262757	0.260761	0.34726	0.373235	0.210735
ENSMUSG00000000560	Gabra2	gamma-aminobutyric acid (GABA) A receptor, subunit alpha 2 [Source:MGI Symbol;Acc:MGI:95614]	protein_coding	ENSMUSG00000000560	chr5:70961056-71095849	-	2392	0.201342	0.536775	0.000551273	2866	2540	1515	2459	1368	1614	43.794	39.4131	26.7858	43.4235	25.9645	25.9444
ENSMUSG00000000561	Wdr77	WD repeat domain 77 [Source:MGI Symbol;Acc:MGI:1917715]	nonsense_mediated_decay,retained_intron,protein_coding	ENSMUSG00000000561	chr3:105959368-105984600	+	6644	0.00970897	0.880125	0.000551273	2205	1988	1881	1764	1797	1969	12.1305	11.1059	11.9733	11.2149	12.2793	11.3951
ENSMUSG00000000562	Adora3	adenosine A3 receptor [Source:MGI Symbol;Acc:MGI:104847]	protein_coding	ENSMUSG00000000562	chr3:105870857-105908928	+	2524	0.162651	0.71276	0.000551273	21	32	16	25	16	15	0.304109	0.470574	0.268092	0.418387	0.287796	0.228509
ENSMUSG00000000563	Atp5f1	ATP synthase, H+ transporting, mitochondrial F0 complex, subunit B1 [Source:MGI Symbol;Acc:MGI:1100495]	retained_intron,nonsense_mediated_decay,protein_coding	ENSMUSG00000000563	chr3:105942697-105960099	-	4105	-0.0165388	0.762848	0.000551273	4417	4502	4020	3910	3589	4546	39.3291	40.7061	41.4159	40.2338	39.6931	42.5811
ENSMUSG00000000567	Sox9	SRY (sex determining region Y)-box 9 [Source:MGI Symbol;Acc:MGI:98371]	protein_coding	ENSMUSG00000000567	chr11:112782223-112787760	+	4135	-0.245035	0.0900914	0.000551273	230	201	174	193	229	233	2.03307	1.80421	1.77962	1.97156	2.51428	2.16661
ENSMUSG00000000568	Hnrnpd	heterogeneous nuclear ribonucleoprotein D [Source:MGI Symbol;Acc:MGI:101947]	retained_intron,nonsense_mediated_decay,processed_transcript,protein_coding	ENSMUSG00000000568	chr5:99958425-99978938	-	4863	0.0057628	0.93266	0.000551273	1751	1618	1394	1487	1367	1484	13.1608	12.3493	12.1231	12.9162	12.762	11.7336
ENSMUSG00000000579	Dynlt1c	dynein light chain Tctex-type 1C [Source:MGI Symbol;Acc:MGI:3807476]	retained_intron,protein_coding	ENSMUSG00000000579	chr17:6601670-6609774	+	3777	-0.0586214	0.893082	0.000551273	24	15	25	24	13	25	0.232255	0.147405	0.279928	0.268405	0.156261	0.254503
ENSMUSG00000000581	C1d	C1D nuclear receptor co-repressor [Source:MGI Symbol;Acc:MGI:1927354]	processed_transcript,protein_coding	ENSMUSG00000000581	chr11:17257578-17269176	+	3995	0.057311	0.387257	0.000551273	2007	1812	1575	1610	1489	1642	18.3624	16.8348	16.6731	17.023	16.9212	15.8036
ENSMUSG00000000594	Gm2a	GM2 ganglioside activator protein [Source:MGI Symbol;Acc:MGI:95762]	protein_coding	ENSMUSG00000000594	chr11:55098114-55113029	+	4127	0.0540458	0.452394	0.000551273	2048	2275	2042	1796	1841	1994	18.1383	20.4604	20.9255	18.3823	20.2523	18.5777
ENSMUSG00000000600	Krit1	KRIT1, ankyrin repeat containing [Source:MGI Symbol;Acc:MGI:1930618]	protein_coding	ENSMUSG00000000600	chr5:3803164-3844515	+	6151	0.0679583	0.292447	0.000551273	1706	1644	1419	1423	1267	1480	10.1376	9.92028	9.75642	9.77206	9.35159	9.2516
ENSMUSG00000000605	Clcn4-2	chloride channel 4-2 [Source:MGI Symbol;Acc:MGI:104571]	protein_coding	ENSMUSG00000000605	chr7:7282315-7299511	-	4578	-0.0103218	0.830228	0.000551273	6212	6029	5109	5270	4902	5848	49.597	48.8807	47.1969	48.6253	48.613	49.1171
ENSMUSG00000000627	Sema4f	sema domain, immunoglobulin domain (Ig), TM domain, and short cytoplasmic domain [Source:MGI Symbol;Acc:MGI:1340055]	processed_transcript,protein_coding	ENSMUSG00000000627	chr6:82911884-82939769	-	5137	-0.0241533	0.784776	0.000551273	975	795	725	758	755	805	6.93737	5.74414	5.96873	6.23285	6.67255	6.02542
ENSMUSG00000000628	Hk2	hexokinase 2 [Source:MGI Symbol;Acc:MGI:1315197]	processed_transcript,protein_coding	ENSMUSG00000000628	chr6:82725024-82774454	-	5969	-0.205444	0.142748	0.000551273	200	220	194	231	196	223	1.2247	1.36801	1.37453	1.6347	1.49076	1.43649
ENSMUSG00000000631	Myo18a	myosin XVIIIA [Source:MGI Symbol;Acc:MGI:2667185]	retained_intron,processed_transcript,protein_coding	ENSMUSG00000000631	chr11:77763245-77865980	+	14864	-0.0108363	0.851918	0.000551273	4707	4967	4481	4225	4217	4652	11.5747	12.403	12.7495	12.0065	12.8802	12.0339
ENSMUSG00000000632	Sez6	seizure related gene 6 [Source:MGI Symbol;Acc:MGI:104745]	nonsense_mediated_decay,retained_intron,processed_transcript,protein_coding	ENSMUSG00000000632	chr11:77930799-77979048	+	5779	-0.0478253	0.581391	0.000551273	962	942	898	892	731	1051	6.08446	6.05015	6.5717	6.51988	5.74274	6.99279
ENSMUSG00000000682	Cd52	CD52 antigen [Source:MGI Symbol;Acc:MGI:1346088]	processed_transcript,protein_coding	ENSMUSG00000000682	chr4:134082447-134095082	-	1187	0.549348	0.230078	0.000551273	21	27	20	13	10	20	0.646649	0.844269	0.712579	0.462615	0.382476	0.647858
ENSMUSG00000000686	Abhd15	abhydrolase domain containing 15 [Source:MGI Symbol;Acc:MGI:1914727]	protein_coding	ENSMUSG00000000686	chr11:77515120-77538607	+	3035	-0.0528874	0.8598	0.000551273	44	52	38	33	48	46	0.5299	0.635934	0.529516	0.459285	0.718021	0.582774
ENSMUSG00000000693	Loxl3	lysyl oxidase-like 3 [Source:MGI Symbol;Acc:MGI:1337004]	retained_intron,processed_transcript,protein_coding	ENSMUSG00000000693	chr6:83034172-83052562	+	4196	-0.0133583	0.932856	0.000551273	200	166	144	149	158	163	1.74219	1.46839	1.45138	1.49995	1.70953	1.49366
ENSMUSG00000000708	Kat2b	K(lysine) acetyltransferase 2B [Source:MGI Symbol;Acc:MGI:1343094]	nonsense_mediated_decay,retained_intron,processed_transcript,protein_coding	ENSMUSG00000000708	chr17:53566860-53672720	+	4867	-0.000698268	0.993257	0.000551273	988	963	764	763	784	941	7.41986	7.344	6.63874	6.62202	7.31323	7.43411
ENSMUSG00000000711	Rab5b	RAB5B, member RAS oncogene family [Source:MGI Symbol;Acc:MGI:105938]	protein_coding	ENSMUSG00000000711	chr10:128677192-128696268	-	3166	-0.043013	0.517863	0.000551273	1745	1757	1528	1659	1460	1630	20.1458	20.5982	20.4111	22.1341	20.9361	19.796
ENSMUSG00000000732	Icosl	icos ligand [Source:MGI Symbol;Acc:MGI:1354701]	protein_coding	ENSMUSG00000000732	chr10:78069359-78079525	+	2756	0.0589931	0.747569	0.000551273	122	141	125	100	118	124	1.61801	1.89892	1.91816	1.53267	1.94383	1.72999
ENSMUSG00000000738	Spg7	spastic paraplegia 7 homolog (human) [Source:MGI Symbol;Acc:MGI:2385906]	nonsense_mediated_decay,retained_intron,processed_transcript,protein_coding	ENSMUSG00000000738	chr8:123062941-123097760	+	4188	-0.0265993	0.744393	0.000551273	1286	1472	1250	1136	1237	1376	11.2237	13.0457	12.6228	11.4577	13.4097	12.6332
ENSMUSG00000000740	Rpl13	ribosomal protein L13 [Source:MGI Symbol;Acc:MGI:105922]	retained_intron,protein_coding	ENSMUSG00000000740	chr8:123102349-123105244	+	2352	0.117532	0.259262	0.000551273	588	521	452	455	432	426	9.13776	8.22182	8.12746	8.17149	8.33875	6.96423
ENSMUSG00000000743	Chmp1a	charged multivesicular body protein 1A [Source:MGI Symbol;Acc:MGI:1920159]	retained_intron,protein_coding	ENSMUSG00000000743	chr8:123204263-123212763	-	3260	-0.0656272	0.3276	0.000551273	1389	1370	1235	1302	1174	1360	15.5734	15.5981	16.0215	16.8702	16.3495	16.0407
ENSMUSG00000000751	Rpa1	replication protein A1 [Source:MGI Symbol;Acc:MGI:1915525]	retained_intron,processed_transcript,protein_coding	ENSMUSG00000000751	chr11:75298165-75348324	-	5578	0.0377711	0.569265	0.000551273	1880	1714	1499	1552	1333	1666	12.3191	11.4051	11.3652	11.7528	10.8494	11.4841
ENSMUSG00000000753	Serpinf1	serine (or cysteine) peptidase inhibitor, clade F, member 1 [Source:MGI Symbol;Acc:MGI:108080]	retained_intron,nonsense_mediated_decay,protein_coding	ENSMUSG00000000753	chr11:75409768-75422701	-	2359	-0.0997687	0.40711	0.000551273	391	527	429	405	431	492	6.05827	8.29183	7.69101	7.25194	8.29476	8.01933
ENSMUSG00000000759	Tubgcp3	tubulin, gamma complex associated protein 3 [Source:MGI Symbol;Acc:MGI:2183752]	retained_intron,nonsense_mediated_decay,protein_coding	ENSMUSG00000000759	chr8:12614276-12672248	-	8568	-0.00359963	0.95412	0.000551273	1999	1885	1755	1645	1614	1935	8.52773	8.16582	8.66266	8.10986	8.55221	8.68365
ENSMUSG00000000766	Oprm1	opioid receptor, mu 1 [Source:MGI Symbol;Acc:MGI:97441]	nonsense_mediated_decay,processed_transcript,protein_coding	ENSMUSG00000000766	chr10:6758505-7038198	+	8037	-0.0121182	0.909704	0.000551273	584	639	502	573	416	612	2.65594	2.95104	2.64158	3.01153	2.34992	2.92791
ENSMUSG00000000776	Polr3d	polymerase (RNA) III (DNA directed) polypeptide D [Source:MGI Symbol;Acc:MGI:1914315]	protein_coding	ENSMUSG00000000776	chr14:70438747-70443471	-	2156	0.0187192	0.848897	0.000551273	509	497	452	416	430	474	8.62917	8.55609	8.86632	8.15026	9.0547	8.45338
ENSMUSG00000000782	Tcf7	transcription factor 7, T cell specific [Source:MGI Symbol;Acc:MGI:98507]	protein_coding	ENSMUSG00000000782	chr11:52252370-52283014	-	2625	0.182559	0.643908	0.000551273	27	31	22	22	15	28	0.375954	0.438329	0.354444	0.354014	0.259428	0.410137
ENSMUSG00000000787	Ddx3x	DEAD/H (Asp-Glu-Ala-Asp/His) box polypeptide 3, X-linked [Source:MGI Symbol;Acc:MGI:103064]	retained_intron,processed_transcript,protein_coding	ENSMUSG00000000787	chrX:13280969-13294052	+	5277	-0.0587225	0.243086	0.000551273	9652	8989	8410	8549	8257	9017	66.8544	63.2255	67.4004	68.4314	71.0378	65.7016
ENSMUSG00000000791	Il12rb1	interleukin 12 receptor, beta 1 [Source:MGI Symbol;Acc:MGI:104579]	protein_coding	ENSMUSG00000000791	chr8:70808448-70821424	+	2873	0.0545583	0.840421	0.000551273	49	68	55	44	54	54	0.623391	0.878498	0.809619	0.64691	0.853321	0.722701
ENSMUSG00000000792	Slc5a5	solute carrier family 5 (sodium iodide symporter), member 5 [Source:MGI Symbol;Acc:MGI:2149330]	protein_coding	ENSMUSG00000000792	chr8:70882888-70892757	-	2928	-0.0652179	0.533672	0.000551273	446	435	447	425	385	470	5.56754	5.51424	6.4564	6.13119	5.96959	6.17202
ENSMUSG00000000794	Kcnn3	potassium intermediate/small conductance calcium-activated channel, subfamily N, member 3 [Source:MGI Symbol;Acc:MGI:2153183]	retained_intron,protein_coding	ENSMUSG00000000794	chr3:89520163-89667761	+	3080	0.0933969	0.398965	0.000551273	412	378	381	316	321	372	4.8893	4.55521	5.23152	4.33375	4.73161	4.64401
ENSMUSG00000000804	Usp32	ubiquitin specific peptidase 32 [Source:MGI Symbol;Acc:MGI:2144475]	retained_intron,nonsense_mediated_decay,processed_transcript,protein_coding	ENSMUSG00000000804	chr11:84984441-85140161	-	7680	-0.0173917	0.727862	0.000551273	6056	6083	5516	5346	5020	6063	28.822	29.3984	30.375	29.4032	29.6754	30.3548
ENSMUSG00000000805	Car4	carbonic anhydrase 4 [Source:MGI Symbol;Acc:MGI:1096574]	nonsense_mediated_decay,retained_intron,processed_transcript,protein_coding	ENSMUSG00000000805	chr11:84957785-84966044	+	1966	0.0858045	0.529624	0.000551273	277	270	255	193	238	263	5.14987	5.09739	5.48543	4.14668	5.49602	5.14367
ENSMUSG00000000811	Txnrd3	thioredoxin reductase 3 [Source:MGI Symbol;Acc:MGI:2386711]	protein_coding	ENSMUSG00000000811	chr6:89643987-89675529	+	2836	0.00485389	0.969217	0.000551273	357	372	321	268	345	345	4.6011	4.8686	4.78688	3.99168	5.5229	4.6775
ENSMUSG00000000817	Fasl	Fas ligand (TNF superfamily, member 6) [Source:MGI Symbol;Acc:MGI:99255]	protein_coding	ENSMUSG00000000817	chr1:161780690-161788495	-	1935	-0.471236	0.512749	0.000551273	10	5	4	9	6	9	0.188894	0.0959084	0.0874244	0.196467	0.140775	0.178839
ENSMUSG00000000823	Znf512b	zinc finger protein 512B [Source:MGI Symbol;Acc:MGI:2685478]	nonsense_mediated_decay,retained_intron,processed_transcript,protein_coding	ENSMUSG00000000823	chr2:181582102-181592803	-	6810	0.0209449	0.780918	0.000551273	1710	1651	1644	1416	1519	1594	9.17802	8.99845	10.2096	8.78301	10.1266	8.99999
ENSMUSG00000000826	Dnajc5	DnaJ (Hsp40) homolog, subfamily C, member 5 [Source:MGI Symbol;Acc:MGI:892995]	nonsense_mediated_decay,processed_transcript,protein_coding	ENSMUSG00000000826	chr2:181520484-181555133	+	6953	-0.0379448	0.475467	0.000551273	12717	12063	10253	11458	10158	11272	66.8517	64.3948	62.3638	69.6087	66.327	62.3346
ENSMUSG00000000827	Tpd52l2	tumor protein D52-like 2 [Source:MGI Symbol;Acc:MGI:1913564]	retained_intron,nonsense_mediated_decay,processed_transcript,protein_coding	ENSMUSG00000000827	chr2:181497141-181517966	+	4982	0.0523369	0.394773	0.000551273	1908	1890	1661	1621	1502	1704	13.9983	14.0807	14.1	13.7438	13.6874	13.1512
ENSMUSG00000000838	Fmr1	fragile X mental retardation syndrome 1 [Source:MGI Symbol;Acc:MGI:95564]	retained_intron,processed_transcript,protein_coding	ENSMUSG00000000838	chrX:68678540-68717963	+	8966	0.00884926	0.904616	0.000551273	1569	1405	1193	1302	1093	1402	6.39623	5.81628	5.62724	6.13394	5.53447	6.01243
ENSMUSG00000000861	Bcl11a	B cell CLL/lymphoma 11A (zinc finger protein) [Source:MGI Symbol;Acc:MGI:106190]	retained_intron,processed_transcript,protein_coding	ENSMUSG00000000861	chr11:24078055-24174123	+	13175	-0.0309266	0.805122	0.000551273	323	400	299	289	293	378	0.89609	1.12688	0.959786	0.926562	1.00965	1.10317
ENSMUSG00000000876	Pxmp4	peroxisomal membrane protein 4 [Source:MGI Symbol;Acc:MGI:1891701]	protein_coding	ENSMUSG00000000876	chr2:154585757-154603708	-	3114	-0.00352985	0.978548	0.000551273	252	273	246	242	201	269	2.95789	3.25396	3.34095	3.28264	2.93043	3.3215
ENSMUSG00000000881	Dlg3	discs, large homolog 3 (Drosophila) [Source:MGI Symbol;Acc:MGI:1888986]	retained_intron,processed_transcript,protein_coding	ENSMUSG00000000881	chrX:100767721-100818410	+	5844	0.0275804	0.632183	0.000551273	3074	3177	2594	2549	2498	2906	19.2262	20.1778	18.7721	18.4241	19.406	19.1199
ENSMUSG00000000884	Gnb1l	guanine nucleotide binding protein (G protein), beta polypeptide 1-like [Source:MGI Symbol;Acc:MGI:1338057]	nonsense_mediated_decay,processed_transcript,protein_coding	ENSMUSG00000000884	chr16:18498767-18566679	+	4164	-0.100995	0.592613	0.000551273	109	107	104	100	95	121	0.956788	0.953764	1.05627	1.01442	1.03578	1.11731
ENSMUSG00000000901	Mmp11	matrix metallopeptidase 11 [Source:MGI Symbol;Acc:MGI:97008]	nonsense_mediated_decay,retained_intron,protein_coding	ENSMUSG00000000901	chr10:75923221-75932502	-	2572	-0.127646	0.611253	0.000551273	57	61	56	55	53	67	0.810035	0.880292	0.920812	0.903273	0.935534	1.00162
ENSMUSG00000000902	Smarcb1	SWI/SNF related, matrix associated, actin dependent regulator of chromatin, subfamily b, member 1 [Source:MGI Symbol;Acc:MGI:1328366]	nonsense_mediated_decay,retained_intron,protein_coding	ENSMUSG00000000902	chr10:75896768-75921617	-	7930	-0.0620603	0.4355	0.000551273	1216	1014	1048	1009	982	1153	5.6048	4.74605	5.5891	5.37459	5.62203	5.59058
ENSMUSG00000000915	Hip1r	huntingtin interacting protein 1 related [Source:MGI Symbol;Acc:MGI:1352504]	retained_intron,nonsense_mediated_decay,protein_coding	ENSMUSG00000000915	chr5:123973627-124003211	+	5022	0.00490004	0.946522	0.000551273	2829	3153	2778	2414	2511	3120	20.59	23.3032	23.3943	20.3043	22.6999	23.8879
ENSMUSG00000000916	Nsun5	NOL1/NOP2/Sun domain family, member 5 [Source:MGI Symbol;Acc:MGI:2140844]	retained_intron,nonsense_mediated_decay,processed_transcript,protein_coding	ENSMUSG00000000916	chr5:135369952-135376805	+	3142	-0.042144	0.751359	0.000551273	280	251	229	227	249	239	3.25726	2.96507	3.08236	3.05174	3.59789	2.92477
ENSMUSG00000000934	Top1mt	DNA topoisomerase 1, mitochondrial [Source:MGI Symbol;Acc:MGI:1920210]	protein_coding	ENSMUSG00000000934	chr15:75657034-75678800	-	1903	0.085181	0.362488	0.000551273	617	628	514	490	448	585	11.8508	12.2487	11.4229	10.8764	10.6879	11.82
ENSMUSG00000000948	Snrpn	small nuclear ribonucleoprotein N [Source:MGI Symbol;Acc:MGI:98347]	nonsense_mediated_decay,processed_transcript	ENSMUSG00000000948	chr7:59982494-60140219	-	2159	0.0187747	0.783611	0.000551273	17017	19928	16981	15163	14946	18976	288.091	342.593	332.632	296.66	314.287	337.95
ENSMUSG00000000957	Mmp14	matrix metallopeptidase 14 (membrane-inserted) [Source:MGI Symbol;Acc:MGI:101900]	protein_coding	ENSMUSG00000000957	chr14:54431603-54441258	+	2597	0.143078	0.161147	0.000551273	531	495	426	375	401	427	7.47347	7.07458	6.93732	6.09939	7.01014	6.32203
ENSMUSG00000000958	Slc7a7	solute carrier family 7 (cationic amino acid transporter, y+ system), member 7 [Source:MGI Symbol;Acc:MGI:1337120]	protein_coding	ENSMUSG00000000958	chr14:54369443-54409472	-	2142	0.379223	0.275245	0.000551273	34	55	32	23	31	31	0.580175	0.95304	0.631807	0.453561	0.657047	0.556472
ENSMUSG00000000959	Oxa1l	oxidase assembly 1-like [Source:MGI Symbol;Acc:MGI:1916339]	protein_coding	ENSMUSG00000000959	chr14:54360840-54369669	+	2534	-0.00182023	0.982177	0.000551273	930	999	902	858	843	900	13.4146	14.6328	15.0541	14.3024	15.1034	13.6564
ENSMUSG00000000976	Heatr6	HEAT repeat containing 6 [Source:MGI Symbol;Acc:MGI:1919790]	retained_intron,processed_transcript,protein_coding	ENSMUSG00000000976	chr11:83753695-83783754	+	6419	0.0830098	0.353136	0.000551273	728	741	604	567	596	627	4.14538	4.28468	3.97945	3.73115	4.21535	3.75579
ENSMUSG00000000983	Wfdc18	WAP four-disulfide core domain 18 [Source:MGI Symbol;Acc:MGI:107506]	retained_intron,nonsense_mediated_decay,protein_coding	ENSMUSG00000000983	chr11:83709014-83711348	+	1220	-0.360643	0.609756	0.000551273	8	5	8	4	9	12	0.239679	0.152117	0.277322	0.138493	0.334917	0.378201
ENSMUSG00000001016	Ilf2	interleukin enhancer binding factor 2 [Source:MGI Symbol;Acc:MGI:1915031]	protein_coding	ENSMUSG00000001016	chr3:90476200-90488379	+	1973	0.0428555	0.462565	0.000551273	2427	2489	2140	2033	1936	2320	44.9617	46.8237	45.8712	43.5249	44.5485	45.2128
ENSMUSG00000001017	Chtop	chromatin target of PRMT1 [Source:MGI Symbol;Acc:MGI:1913761]	protein_coding	ENSMUSG00000001017	chr3:90498955-90509498	-	3637	0.0559401	0.341189	0.000551273	3342	3053	2660	2749	2418	2809	33.5864	31.1567	30.9309	31.927	30.1834	29.6968
ENSMUSG00000001018	Snapin	SNAP-associated protein [Source:MGI Symbol;Acc:MGI:1333745]	nonsense_mediated_decay,retained_intron,protein_coding	ENSMUSG00000001018	chr3:90488025-90491033	-	2290	-0.0554165	0.446511	0.000551273	1402	1486	1326	1245	1305	1472	22.3775	24.0852	24.4885	22.9647	25.872	24.7157
ENSMUSG00000001020	S100a4	S100 calcium binding protein A4 [Source:MGI Symbol;Acc:MGI:1330282]	processed_transcript,protein_coding	ENSMUSG00000001020	chr3:90603769-90606045	+	587	0.262469	0.326556	0.000551273	54	69	57	46	42	50	3.36245	4.36293	4.10668	3.31014	3.24837	3.27516
ENSMUSG00000001021	S100a3	S100 calcium binding protein A3 [Source:MGI Symbol;Acc:MGI:1338849]	protein_coding	ENSMUSG00000001021	chr3:90600214-90602702	+	712	-0.0215274	0.973177	0.000551273	6	14	10	5	12	11	0.308015	0.72982	0.593983	0.296631	0.765166	0.594037
ENSMUSG00000001025	S100a6	S100 calcium binding protein A6 (calcyclin) [Source:MGI Symbol;Acc:MGI:1339467]	protein_coding	ENSMUSG00000001025	chr3:90612893-90614414	+	719	0.0190794	0.884447	0.000551273	344	283	238	265	256	257	17.4876	14.6092	13.9992	15.5684	16.1646	13.7437
ENSMUSG00000001029	Icam2	intercellular adhesion molecule 2 [Source:MGI Symbol;Acc:MGI:96394]	retained_intron,protein_coding	ENSMUSG00000001029	chr11:106377655-106388075	-	1904	0.05256	0.838042	0.000551273	71	58	51	48	50	61	1.36299	1.13065	1.13281	1.06488	1.19222	1.23187
ENSMUSG00000001034	Mapk7	mitogen-activated protein kinase 7 [Source:MGI Symbol;Acc:MGI:1346347]	processed_transcript,protein_coding	ENSMUSG00000001034	chr11:61488811-61494406	-	4394	0.125743	0.252085	0.000551273	424	389	337	322	285	360	3.527	3.28592	3.24357	3.09544	2.94469	3.15024
ENSMUSG00000001036	Epn2	epsin 2 [Source:MGI Symbol;Acc:MGI:1333766]	retained_intron,processed_transcript,protein_coding	ENSMUSG00000001036	chr11:61517248-61579687	-	5228	-0.0034447	0.950374	0.000551273	3515	3333	2872	3036	2763	3121	24.5748	23.6629	23.2329	24.5298	23.9938	22.954
ENSMUSG00000001039	B9d1	B9 protein domain 1 [Source:MGI Symbol;Acc:MGI:1351471]	processed_transcript,protein_coding	ENSMUSG00000001039	chr11:61505143-61512931	+	1593	0.0691169	0.592642	0.000551273	305	252	252	235	223	249	6.99816	5.87155	6.69019	6.23131	6.35541	6.01014
ENSMUSG00000001052	Sec24b	Sec24 related gene family, member B (S. cerevisiae) [Source:MGI Symbol;Acc:MGI:2139764]	retained_intron,processed_transcript,protein_coding	ENSMUSG00000001052	chr3:129982758-130061553	-	6020	-0.043111	0.5915	0.000551273	975	965	832	822	775	1030	5.91981	5.94975	5.84495	5.7677	5.84467	6.57872
ENSMUSG00000001053	N4bp3	NEDD4 binding protein 3 [Source:MGI Symbol;Acc:MGI:2442218]	protein_coding	ENSMUSG00000001053	chr11:51643062-51650842	-	2728	-0.109603	0.496996	0.000551273	181	190	129	178	142	173	2.42513	2.5851	1.99986	2.75615	2.36319	2.43839
ENSMUSG00000001054	Rmnd5b	required for meiotic nuclear division 5 homolog B (S. cerevisiae) [Source:MGI Symbol;Acc:MGI:1913339]	nonsense_mediated_decay,processed_transcript,protein_coding	ENSMUSG00000001054	chr11:51623670-51635896	-	2161	-0.00540027	0.95165	0.000551273	670	644	577	585	561	592	11.3323	11.0611	11.2921	11.4348	11.7859	10.5334
ENSMUSG00000001056	Nhp2	NHP2 ribonucleoprotein [Source:MGI Symbol;Acc:MGI:1098547]	retained_intron,protein_coding	ENSMUSG00000001056	chr11:51619734-51623714	+	1146	-0.00117245	0.992272	0.000551273	309	335	302	264	276	331	9.85539	10.85	11.1449	9.73075	10.934	11.1057
ENSMUSG00000001062	Vps9d1	VPS9 domain containing 1 [Source:MGI Symbol;Acc:MGI:1914143]	nonsense_mediated_decay,retained_intron,processed_transcript,protein_coding	ENSMUSG00000001062	chr8:123242355-123254348	-	5153	0.121342	0.128132	0.000551273	911	852	784	733	648	768	6.46187	6.13687	6.43442	6.00857	5.70912	5.73062
ENSMUSG00000001065	Zfp276	zinc finger protein (C2H2 type) 276 [Source:MGI Symbol;Acc:MGI:1888495]	retained_intron,protein_coding	ENSMUSG00000001065	chr8:123254194-123269745	+	5530	-0.00864543	0.924187	0.000551273	768	701	602	675	596	633	5.07617	4.70501	4.60389	5.15592	4.893	4.40128
ENSMUSG00000001076	C1ql4	complement component 1, q subcomponent-like 4 [Source:MGI Symbol;Acc:MGI:3579909]	protein_coding	ENSMUSG00000001076	chr15:99084685-99087817	-	874	-0.302321	0.601474	0.000551273	12	9	11	17	11	8	0.501845	0.382207	0.532274	0.821608	0.571394	0.351949
ENSMUSG00000001082	Mfsd10	major facilitator superfamily domain containing 10 [Source:MGI Symbol;Acc:MGI:1915544]	nonsense_mediated_decay,retained_intron,processed_transcript,protein_coding	ENSMUSG00000001082	chr5:34633641-34637212	-	2752	-0.165287	0.136726	0.000551273	359	361	362	366	352	398	4.76811	4.86885	5.56306	5.61772	5.80696	5.56078
ENSMUSG00000001089	Luzp1	leucine zipper protein 1 [Source:MGI Symbol;Acc:MGI:107629]	retained_intron,protein_coding	ENSMUSG00000001089	chr4:136469760-136554780	+	8112	-0.0345814	0.615169	0.000551273	3340	3547	2768	3206	2559	3309	15.0494	16.2293	14.4309	16.6941	14.3218	15.6845
ENSMUSG00000001098	Kctd10	potassium channel tetramerisation domain containing 10 [Source:MGI Symbol;Acc:MGI:2141207]	retained_intron,nonsense_mediated_decay,processed_transcript,protein_coding	ENSMUSG00000001098	chr5:114363566-114380515	-	4046	-0.0141059	0.86748	0.000551273	1506	1258	1128	1317	1057	1220	13.605	11.5404	11.7906	13.7495	11.8605	11.594
ENSMUSG00000001100	Poldip2	polymerase (DNA-directed), delta interacting protein 2 [Source:MGI Symbol;Acc:MGI:1915061]	retained_intron,nonsense_mediated_decay,processed_transcript,protein_coding	ENSMUSG00000001100	chr11:78512192-78522736	+	3783	0.00667145	0.913783	0.000551273	2281	2241	2008	1902	1945	2110	22.0388	21.9874	22.4482	21.2374	23.342	21.446
ENSMUSG00000001105	Ift20	intraflagellar transport 20 [Source:MGI Symbol;Acc:MGI:1915585]	retained_intron,protein_coding	ENSMUSG00000001105	chr11:78536360-78541737	+	1525	-0.0176342	0.804383	0.000551273	1182	1173	996	1051	963	1094	28.3301	28.5493	27.6212	29.1112	28.6689	27.5834
ENSMUSG00000001119	Col6a1	collagen, type VI, alpha 1 [Source:MGI Symbol;Acc:MGI:88459]	retained_intron,protein_coding	ENSMUSG00000001119	chr10:76708791-76726168	-	4380	-0.101531	0.680714	0.000551273	488	647	710	636	624	567	4.07236	5.48274	6.85548	6.13353	6.46792	4.97748
ENSMUSG00000001120	Pcbp3	poly(rC) binding protein 3 [Source:MGI Symbol;Acc:MGI:1890470]	nonsense_mediated_decay,processed_transcript,protein_coding	ENSMUSG00000001120	chr10:76761856-76961887	-	2933	0.074841	0.448647	0.000551273	770	754	759	571	640	788	9.59574	9.54173	10.9442	8.2234	9.90655	10.3303
ENSMUSG00000001123	Lgals9	lectin, galactose binding, soluble 9 [Source:MGI Symbol;Acc:MGI:109496]	retained_intron,protein_coding	ENSMUSG00000001123	chr11:78962973-78984946	-	2137	0.140685	0.595183	0.000551273	63	80	47	54	42	62	1.07755	1.38948	0.930137	1.06737	0.892276	1.11555
ENSMUSG00000001127	Araf	v-raf murine sarcoma 3611 viral oncogene homolog [Source:MGI Symbol;Acc:MGI:88065]	retained_intron,nonsense_mediated_decay,processed_transcript,protein_coding	ENSMUSG00000001127	chrX:20797813-20860519	+	6541	0.0450064	0.363624	0.000551273	8126	8046	7013	6668	6646	7269	45.408	45.6566	45.3433	43.0605	46.1286	42.7298
ENSMUSG00000001128	Cfp	complement factor properdin [Source:MGI Symbol;Acc:MGI:97545]	processed_transcript,protein_coding	ENSMUSG00000001128	chrX:20925453-20931555	-	1736	-0.429815	0.0355323	0.000551273	127	95	94	161	93	137	2.67395	2.03115	2.28998	3.91745	2.43214	3.03439
ENSMUSG00000001131	Timp1	tissue inhibitor of metalloproteinase 1 [Source:MGI Symbol;Acc:MGI:98752]	protein_coding	ENSMUSG00000001131	chrX:20870165-20874735	+	888	0.703752	0.357282	0.000551273	7	14	7	2	4	10	0.288128	0.585171	0.333379	0.0951358	0.204504	0.433
ENSMUSG00000001134	Uxt	ubiquitously expressed transcript [Source:MGI Symbol;Acc:MGI:1277988]	retained_intron,processed_transcript,protein_coding	ENSMUSG00000001134	chrX:20941721-20962017	-	1639	0.217091	0.360518	0.000551273	87	79	72	48	64	76	1.94017	1.78902	1.85784	1.23706	1.77278	1.78293
ENSMUSG00000001138	Cnnm3	cyclin M3 [Source:MGI Symbol;Acc:MGI:2151055]	retained_intron,protein_coding	ENSMUSG00000001138	chr1:36511866-36528237	+	5558	-0.134627	0.149777	0.000551273	757	666	624	708	681	664	4.97826	4.44758	4.7481	5.38074	5.56267	4.59357
ENSMUSG00000001143	Lman2l	lectin, mannose-binding 2-like [Source:MGI Symbol;Acc:MGI:2443010]	nonsense_mediated_decay,retained_intron,protein_coding	ENSMUSG00000001143	chr1:36422064-36445271	-	5995	0.0715443	0.515811	0.000551273	889	731	637	742	502	727	5.42016	4.52581	4.4937	5.22808	3.80162	4.66279
ENSMUSG00000001150	Mcm3ap	minichromosome maintenance deficient 3 (S. cerevisiae) associated protein [Source:MGI Symbol;Acc:MGI:1930089]	protein_coding	ENSMUSG00000001150	chr10:76468970-76515856	+	6382	0.00721154	0.914978	0.000551273	1818	1753	1418	1563	1356	1626	10.4121	10.1951	9.39665	10.345	9.64622	9.79635
ENSMUSG00000001151	Pcnt	pericentrin (kendrin) [Source:MGI Symbol;Acc:MGI:102722]	protein_coding	ENSMUSG00000001151	chr10:76351253-76442912	-	9530	-0.0727751	0.297113	0.000551273	1401	1330	1293	1244	1225	1421	5.37335	5.17996	5.73799	5.51385	5.83576	5.73326
ENSMUSG00000001156	Mxd1	MAX dimerization protein 1 [Source:MGI Symbol;Acc:MGI:96908]	protein_coding	ENSMUSG00000001156	chr6:86647043-86669159	-	4662	-0.0987622	0.375227	0.000551273	472	381	385	417	393	403	3.70058	3.03334	3.49255	3.77825	3.82714	3.32379
ENSMUSG00000001157	Gmcl1	germ cell-less homolog 1 (Drosophila) [Source:MGI Symbol;Acc:MGI:1345156]	retained_intron,protein_coding	ENSMUSG00000001157	chr6:86691767-86733378	-	3823	-0.186214	0.0797508	0.000551273	744	597	499	684	601	621	7.11326	5.79612	5.52014	7.55751	7.13715	6.2458
ENSMUSG00000001158	Snrnp27	small nuclear ribonucleoprotein 27 (U4/U6.U5) [Source:MGI Symbol;Acc:MGI:1913868]	processed_transcript,protein_coding	ENSMUSG00000001158	chr6:86675220-86684522	-	1767	0.0321082	0.697749	0.000551273	869	961	771	755	706	875	17.9756	20.1862	18.4532	18.0484	18.1394	19.0402
ENSMUSG00000001166	Oas1c	2'-5' oligoadenylate synthetase 1C [Source:MGI Symbol;Acc:MGI:2149633]	protein_coding	ENSMUSG00000001166	chr5:120800193-120812514	-	2405	-0.290892	0.345245	0.000551273	30	48	50	40	50	55	0.455938	0.740788	0.879243	0.702542	0.943864	0.879323
ENSMUSG00000001173	Ocrl	oculocerebrorenal syndrome of Lowe [Source:MGI Symbol;Acc:MGI:109589]	retained_intron,processed_transcript,protein_coding	ENSMUSG00000001173	chrX:47912386-47965868	+	9486	0.00223687	0.969848	0.000551273	2977	2824	2537	2371	2385	2890	11.4709	11.0497	11.3107	10.5579	11.4146	11.7143
ENSMUSG00000001175	Calm1	calmodulin 1 [Source:MGI Symbol;Acc:MGI:88251]	retained_intron,protein_coding	ENSMUSG00000001175	chr12:100199434-100209806	+	4698	0.00622328	0.888581	0.000551273	64000	64551	54703	56336	49896	61269	497.928	509.985	492.438	506.524	482.178	501.451
ENSMUSG00000001211	Agpat3	1-acylglycerol-3-phosphate O-acyltransferase 3 [Source:MGI Symbol;Acc:MGI:1336186]	retained_intron,protein_coding	ENSMUSG00000001211	chr10:78269177-78352489	-	7577	-0.0325034	0.552172	0.000551273	5563	5730	5073	4888	4977	5489	26.8356	28.0689	28.3153	27.2497	29.8212	27.8546
ENSMUSG00000001225	Slc26a3	solute carrier family 26, member 3 [Source:MGI Symbol;Acc:MGI:107181]	retained_intron,nonsense_mediated_decay,protein_coding	ENSMUSG00000001225	chr12:31390870-31473917	+	6369	0.0263129	0.94705	0.000551273	30	27	18	19	24	24	0.172167	0.157348	0.119524	0.126011	0.171078	0.144891
ENSMUSG00000001227	Sema6b	sema domain, transmembrane domain (TM), and cytoplasmic domain, (semaphorin) 6B [Source:MGI Symbol;Acc:MGI:1202889]	protein_coding	ENSMUSG00000001227	chr17:56123084-56140343	-	3977	0.0225548	0.711375	0.000551273	2527	2567	2349	2176	2165	2384	23.2247	23.9573	24.9794	23.1116	24.7148	23.049
ENSMUSG00000001228	Uhrf1	ubiquitin-like, containing PHD and RING finger domains, 1 [Source:MGI Symbol;Acc:MGI:1338889]	retained_intron,protein_coding	ENSMUSG00000001228	chr17:56303320-56323486	+	4259	0.0297932	0.939873	0.000551273	38	20	28	30	15	33	0.326119	0.174297	0.278038	0.297537	0.159896	0.297925
ENSMUSG00000001229	Dpp9	dipeptidylpeptidase 9 [Source:MGI Symbol;Acc:MGI:2443967]	protein_coding	ENSMUSG00000001229	chr17:56186681-56218889	-	3509	-0.0743239	0.495335	0.000551273	655	554	479	606	431	593	6.82272	5.85995	5.77306	7.29485	5.57633	6.49789
ENSMUSG00000001240	Ramp2	receptor (calcitonin) activity modifying protein 2 [Source:MGI Symbol;Acc:MGI:1859650]	nonsense_mediated_decay,retained_intron,protein_coding	ENSMUSG00000001240	chr11:101246027-101259546	+	3301	-0.0140122	0.867651	0.000551273	905	965	891	786	828	950	10.0208	10.8505	11.4153	10.0578	11.3878	11.0657
ENSMUSG00000001247	Lsr	lipolysis stimulated lipoprotein receptor [Source:MGI Symbol;Acc:MGI:1927471]	protein_coding	ENSMUSG00000001247	chr7:30957774-30973464	-	2167	0.049279	0.79667	0.000551273	112	125	124	93	111	117	1.88912	2.14101	2.42001	1.81281	2.32551	2.076
ENSMUSG00000001248	Gramd1a	GRAM domain containing 1A [Source:MGI Symbol;Acc:MGI:105490]	nonsense_mediated_decay,retained_intron,protein_coding	ENSMUSG00000001248	chr7:31130126-31151050	-	2683	0.0239574	0.710522	0.000551273	2575	2246	2131	2153	1944	2167	35.0797	31.0711	33.5905	33.8962	32.895	31.0555
ENSMUSG00000001249	Hpn	hepsin [Source:MGI Symbol;Acc:MGI:1196620]	retained_intron,protein_coding	ENSMUSG00000001249	chr7:31098724-31115290	-	3323	-0.381911	0.470167	0.000551273	9	16	11	15	14	14	0.0989947	0.178713	0.139996	0.190673	0.191272	0.161994
ENSMUSG00000001260	Gabrg1	gamma-aminobutyric acid (GABA) A receptor, subunit gamma 1 [Source:MGI Symbol;Acc:MGI:103156]	protein_coding	ENSMUSG00000001260	chr5:70751046-70842617	-	4771	-0.0234893	0.73496	0.000551273	4671	4104	3633	3615	3951	3937	35.7849	31.9276	32.204	32.0056	37.5969	31.729
ENSMUSG00000001270	Ckb	creatine kinase, brain [Source:MGI Symbol;Acc:MGI:88407]	protein_coding	ENSMUSG00000001270	chr12:111669354-111672338	-	1478	0.0123597	0.809907	0.000551273	16707	17910	15668	15170	13838	16852	413.165	449.768	448.325	433.549	425.063	438.407
ENSMUSG00000001280	Sp1	trans-acting transcription factor 1 [Source:MGI Symbol;Acc:MGI:98372]	processed_transcript,protein_coding	ENSMUSG00000001280	chr15:102406142-102436404	+	8325	-0.0858065	0.206685	0.000551273	1435	1324	1146	1276	1151	1371	6.30039	5.90298	5.82176	6.47431	6.27691	6.33219
ENSMUSG00000001281	Itgb7	integrin beta 7 [Source:MGI Symbol;Acc:MGI:96616]	protein_coding	ENSMUSG00000001281	chr15:102215994-102231935	-	2743	0.32792	0.308739	0.000551273	38	57	40	26	32	41	0.506358	0.771288	0.61672	0.400382	0.529637	0.574723
ENSMUSG00000001285	Myg1	melanocyte proliferating gene 1 [Source:MGI Symbol;Acc:MGI:1929864]	retained_intron,processed_transcript,protein_coding	ENSMUSG00000001285	chr15:102331708-102338139	+	2823	0.0369008	0.65053	0.000551273	892	825	772	728	723	772	11.5493	10.847	11.5654	10.893	11.6274	10.5149
ENSMUSG00000001288	Rarg	retinoic acid receptor, gamma [Source:MGI Symbol;Acc:MGI:97858]	processed_transcript,protein_coding	ENSMUSG00000001288	chr15:102234937-102257517	-	4109	-0.00306465	0.985478	0.000551273	144	172	165	152	145	146	1.28093	1.55367	1.69825	1.56255	1.60209	1.36621
ENSMUSG00000001289	Pfdn5	prefoldin 5 [Source:MGI Symbol;Acc:MGI:1928753]	nonsense_mediated_decay,retained_intron,protein_coding	ENSMUSG00000001289	chr15:102326115-102331873	+	1394	-0.0275963	0.656539	0.000551273	2486	2522	1983	2110	2037	2376	65.1836	67.1506	60.1608	63.9362	66.3411	65.5367
ENSMUSG00000001300	Efnb2	ephrin B2 [Source:MGI Symbol;Acc:MGI:105097]	protein_coding	ENSMUSG00000001300	chr8:8617433-8660773	-	4324	0.000287448	0.997678	0.000551273	617	522	526	494	505	526	5.21554	4.48077	5.14463	4.82579	5.30225	4.67736
ENSMUSG00000001305	Rrp15	ribosomal RNA processing 15 homolog (S. cerevisiae) [Source:MGI Symbol;Acc:MGI:1914473]	retained_intron,protein_coding	ENSMUSG00000001305	chr1:186720977-186749358	-	3239	-0.106711	0.381413	0.000551273	344	311	313	321	325	308	3.88193	3.56383	4.08684	4.18621	4.5554	3.65629
ENSMUSG00000001313	Rnd2	Rho family GTPase 2 [Source:MGI Symbol;Acc:MGI:1338755]	processed_transcript,protein_coding	ENSMUSG00000001313	chr11:101464998-101471853	+	1990	0.0286859	0.639101	0.000551273	2713	2901	2502	2412	2327	2557	49.8307	54.1081	53.1726	51.1978	53.0882	49.4059
ENSMUSG00000001323	Srr	serine racemase [Source:MGI Symbol;Acc:MGI:1351636]	retained_intron,processed_transcript,protein_coding	ENSMUSG00000001323	chr11:74906358-74925948	-	4560	-0.0336148	0.637803	0.000551273	1262	1287	1152	1109	1052	1324	10.1157	10.4757	10.6842	10.2729	10.4738	11.1641
ENSMUSG00000001333	Sync	syncoilin [Source:MGI Symbol;Acc:MGI:1916078]	retained_intron,protein_coding	ENSMUSG00000001333	chr4:129287616-129308559	+	2862	0.312393	0.353872	0.000551273	56	49	34	45	34	22	0.715185	0.635469	0.502416	0.664156	0.539341	0.295566
ENSMUSG00000001334	Fndc5	fibronectin type III domain containing 5 [Source:MGI Symbol;Acc:MGI:1917614]	protein_coding	ENSMUSG00000001334	chr4:129136998-129144593	+	2763	-0.01801	0.798232	0.000551273	2475	2593	1924	2159	1893	2436	32.7412	34.8329	29.4495	33.0065	31.1046	33.8998
ENSMUSG00000001348	Acp5	acid phosphatase 5, tartrate resistant [Source:MGI Symbol;Acc:MGI:87883]	protein_coding	ENSMUSG00000001348	chr9:22126730-22135746	-	1612	0.560832	0.439816	0.000551273	10	9	12	6	1	13	0.226744	0.207226	0.314826	0.157222	0.0281637	0.310084
ENSMUSG00000001349	Cnn1	calponin 1 [Source:MGI Symbol;Acc:MGI:104979]	protein_coding	ENSMUSG00000001349	chr9:22099280-22109630	+	2368	0.497585	0.493643	0.000551273	6	8	15	9	7	3	0.0926125	0.125394	0.267894	0.160542	0.134206	0.0487125
ENSMUSG00000001366	Fbxo9	f-box protein 9 [Source:MGI Symbol;Acc:MGI:1918788]	retained_intron,protein_coding	ENSMUSG00000001366	chr9:78081498-78109065	-	3103	-0.00322883	0.956391	0.000551273	2930	2799	2599	2468	2489	2695	34.5132	33.4803	35.4224	33.5962	36.4165	33.3947
ENSMUSG00000001376	Ccdc132	coiled-coil domain containing 132 [Source:MGI Symbol;Acc:MGI:1920538]	retained_intron,nonsense_mediated_decay,processed_transcript,protein_coding	ENSMUSG00000001376	chr6:3498381-3603319	+	9936	-0.0228533	0.697393	0.000551273	2535	2487	2093	2135	2007	2492	9.32537	9.29035	8.90864	9.0764	9.17044	9.64356
ENSMUSG00000001379	NA	NA	NA	ENSMUSG00000001379	chr18:36671159-36679366	-	2061	0.0505117	0.522398	0.000551273	979	903	865	775	784	875	17.3622	16.2621	17.7497	15.8837	17.27	16.3242
ENSMUSG00000001380	Hars	histidyl-tRNA synthetase [Source:MGI Symbol;Acc:MGI:108087]	protein_coding	ENSMUSG00000001380	chr18:36766529-36783205	-	1987	0.011469	0.850943	0.000551273	3307	3475	3192	2885	2860	3358	60.8326	64.9119	67.9389	61.3303	65.3465	64.9806
ENSMUSG00000001383	Zmat2	zinc finger, matrin type 2 [Source:MGI Symbol;Acc:MGI:1913742]	protein_coding	ENSMUSG00000001383	chr18:36793922-36799660	+	2257	-0.0395284	0.483697	0.000551273	2704	2747	2462	2451	2303	2717	43.79	45.1746	46.1328	45.8711	46.3252	46.287
ENSMUSG00000001415	Smg5	Smg-5 homolog, nonsense mediated mRNA decay factor (C. elegans) [Source:MGI Symbol;Acc:MGI:2447364]	nonsense_mediated_decay,retained_intron,processed_transcript,protein_coding	ENSMUSG00000001415	chr3:88336259-88362337	+	4447	-0.0252686	0.665087	0.000551273	2643	2604	2262	2411	2073	2530	21.7235	21.7341	21.5119	22.9011	21.1635	21.8753
ENSMUSG00000001416	Cct3	chaperonin containing Tcp1, subunit 3 (gamma) [Source:MGI Symbol;Acc:MGI:104708]	retained_intron,protein_coding	ENSMUSG00000001416	chr3:88297115-88321767	+	4689	-0.0229297	0.695201	0.000551273	4994	4447	3846	4263	3713	4380	38.9286	35.201	34.6883	38.4027	35.95	35.9165
ENSMUSG00000001417	NA	NA	NA	ENSMUSG00000001417	chr3:88242873-88287210	-	2271	0.213846	0.715146	0.000551273	13	17	7	11	8	10	0.209231	0.277843	0.130357	0.204599	0.159929	0.16931
ENSMUSG00000001418	Glmp	glycosylated lysosomal membrane protein [Source:MGI Symbol;Acc:MGI:1913318]	nonsense_mediated_decay,retained_intron,protein_coding	ENSMUSG00000001418	chr3:88325022-88331313	+	5862	-0.023758	0.812142	0.000551273	510	533	492	510	418	507	3.17998	3.37481	3.54955	3.67495	3.23731	3.32555
ENSMUSG00000001419	Mef2d	myocyte enhancer factor 2D [Source:MGI Symbol;Acc:MGI:99533]	retained_intron,processed_transcript,protein_coding	ENSMUSG00000001419	chr3:88142371-88172086	+	5985	-0.0469744	0.546781	0.000551273	1079	1072	993	993	978	1005	6.58957	6.64811	7.0168	7.00829	7.41872	6.45658
ENSMUSG00000001420	Tmem79	transmembrane protein 79 [Source:MGI Symbol;Acc:MGI:1919163]	protein_coding	ENSMUSG00000001420	chr3:88328654-88334504	-	2666	0.718358	0.240447	0.000551273	15	11	15	4	9	10	0.205651	0.153144	0.23795	0.0633763	0.153263	0.144225
ENSMUSG00000001424	Snd1	staphylococcal nuclease and tudor domain containing 1 [Source:MGI Symbol;Acc:MGI:1929266]	retained_intron,nonsense_mediated_decay,processed_transcript,protein_coding	ENSMUSG00000001424	chr6:28475138-28935162	+	9757	0.0151455	0.790856	0.000551273	3184	3254	2986	2867	2615	3091	11.9277	12.3785	12.9428	12.4119	12.1677	12.181
ENSMUSG00000001435	Col18a1	collagen, type XVIII, alpha 1 [Source:MGI Symbol;Acc:MGI:88451]	protein_coding	ENSMUSG00000001435	chr10:77052177-77166548	-	7021	-0.0304139	0.793689	0.000551273	381	400	389	323	346	433	1.98347	2.1146	2.34317	1.94326	2.23734	2.37132
ENSMUSG00000001436	Slc19a1	solute carrier family 19 (folate transporter), member 1 [Source:MGI Symbol;Acc:MGI:103182]	retained_intron,protein_coding	ENSMUSG00000001436	chr10:77032240-77061002	+	4644	-0.0740928	0.565819	0.000551273	330	317	327	335	316	288	2.5973	2.53358	2.97789	3.04705	3.08922	2.38452
ENSMUSG00000001440	Kpnb1	karyopherin (importin) beta 1 [Source:MGI Symbol;Acc:MGI:107532]	retained_intron,protein_coding	ENSMUSG00000001440	chr11:97159713-97187881	-	6590	-0.00920395	0.843	0.000551273	7888	7571	6531	6784	6237	7259	43.7503	42.6418	41.9129	43.4838	42.968	42.3538
ENSMUSG00000001441	Npepps	aminopeptidase puromycin sensitive [Source:MGI Symbol;Acc:MGI:1101358]	nonsense_mediated_decay,retained_intron,processed_transcript,protein_coding	ENSMUSG00000001441	chr11:97205841-97280638	-	7206	0.0225023	0.747401	0.000551273	3273	3114	2521	2816	2229	3002	16.6017	16.0395	14.7956	16.5069	14.0433	16.0183
ENSMUSG00000001445	Mrpl10	mitochondrial ribosomal protein L10 [Source:MGI Symbol;Acc:MGI:1333801]	protein_coding	ENSMUSG00000001445	chr11:97041559-97049213	+	1708	-0.0225487	0.737834	0.000551273	1356	1290	1184	1168	1100	1304	29.0183	28.033	29.3169	28.8856	29.2388	29.3556
ENSMUSG00000001467	Cyp51	cytochrome P450, family 51 [Source:MGI Symbol;Acc:MGI:106040]	retained_intron,processed_transcript,protein_coding	ENSMUSG00000001467	chr5:4081144-4104746	-	4286	0.0124171	0.841465	0.000551273	4426	4012	3372	3708	3104	3917	37.745	34.7437	33.2728	36.5439	32.8794	35.14
ENSMUSG00000001472	Tcf25	transcription factor 25 (basic helix-loop-helix) [Source:MGI Symbol;Acc:MGI:1914105]	protein_coding	ENSMUSG00000001472	chr8:123373823-123404173	+	3765	-0.0125705	0.787364	0.000551273	17423	17968	15703	15499	14913	16872	169.144	177.134	176.389	173.886	179.827	172.307
ENSMUSG00000001473	Tubb6	tubulin, beta 6 class V [Source:MGI Symbol;Acc:MGI:1915201]	protein_coding	ENSMUSG00000001473	chr18:67390716-67402748	+	1757	0.145454	0.612003	0.000551273	50	49	57	51	37	42	1.04016	1.03512	1.37201	1.2261	0.956058	0.919133
ENSMUSG00000001482	Def8	differentially expressed in FDCP 8 [Source:MGI Symbol;Acc:MGI:1346331]	protein_coding	ENSMUSG00000001482	chr8:123442985-123463270	+	3988	-0.0331969	0.641432	0.000551273	1496	1494	1249	1401	1218	1351	13.7112	13.9047	13.2453	14.8392	13.8659	13.0257
ENSMUSG00000001493	Meox1	mesenchyme homeobox 1 [Source:MGI Symbol;Acc:MGI:103220]	protein_coding	ENSMUSG00000001493	chr11:101877509-101894374	-	2228	-0.0214107	0.95946	0.000551273	17	32	20	19	24	21	0.27889	0.533092	0.379637	0.360218	0.489047	0.362414
ENSMUSG00000001496	Nkx2-1	NK2 homeobox 1 [Source:MGI Symbol;Acc:MGI:108067]	protein_coding	ENSMUSG00000001496	chr12:56531957-56536908	-	2842	-0.298336	0.10895	0.000551273	185	128	104	165	155	145	2.37929	1.67168	1.54762	2.45238	2.47607	1.96175
ENSMUSG00000001504	Irx2	Iroquois related homeobox 2 (Drosophila) [Source:MGI Symbol;Acc:MGI:1197526]	retained_intron,processed_transcript,protein_coding	ENSMUSG00000001504	chr13:72628819-72634196	+	3280	-0.0525009	0.817608	0.000551273	98	89	69	62	74	108	1.09207	1.00713	0.88967	0.798445	1.02427	1.26605
ENSMUSG00000001506	Col1a1	collagen, type I, alpha 1 [Source:MGI Symbol;Acc:MGI:88467]	retained_intron,processed_transcript,protein_coding	ENSMUSG00000001506	chr11:94936223-94953042	+	6563	-0.014786	0.922828	0.000551273	200	173	187	173	172	174	1.11385	0.978389	1.20502	1.11345	1.18982	1.01941
ENSMUSG00000001507	Itga3	integrin alpha 3 [Source:MGI Symbol;Acc:MGI:96602]	retained_intron,protein_coding	ENSMUSG00000001507	chr11:95044473-95076801	-	5710	0.0132274	0.847681	0.000551273	1385	1331	1172	1216	1080	1235	8.86571	8.65186	8.68051	8.99549	8.58701	8.31633
ENSMUSG00000001508	Sgca	sarcoglycan, alpha (dystrophin-associated glycoprotein) [Source:MGI Symbol;Acc:MGI:894698]	protein_coding	ENSMUSG00000001508	chr11:94962790-94976327	-	1735	0.0118838	0.984874	0.000551273	11	9	10	7	13	7	0.231736	0.192535	0.243755	0.170422	0.340172	0.155131
ENSMUSG00000001517	Foxm1	forkhead box M1 [Source:MGI Symbol;Acc:MGI:1347487]	retained_intron,processed_transcript,protein_coding	ENSMUSG00000001517	chr6:128362966-128375893	+	5498	-0.132019	0.715704	0.000551273	39	22	30	27	35	29	0.259274	0.14852	0.230765	0.207437	0.289013	0.202812
ENSMUSG00000001518	Itfg2	integrin alpha FG-GAP repeat containing 2 [Source:MGI Symbol;Acc:MGI:1915450]	retained_intron,protein_coding	ENSMUSG00000001518	chr6:128409443-128424931	-	5069	0.0766849	0.409558	0.000551273	729	667	605	582	581	571	5.2566	4.88395	5.04762	4.84984	5.20365	4.33126
ENSMUSG00000001520	Nrip2	nuclear receptor interacting protein 2 [Source:MGI Symbol;Acc:MGI:1891884]	retained_intron,nonsense_mediated_decay,protein_coding	ENSMUSG00000001520	chr6:128399295-128408932	+	3602	0.0488336	0.534083	0.000551273	1230	1203	1177	1097	1029	1076	12.4813	12.3962	13.8193	12.8644	12.9696	11.486
ENSMUSG00000001521	Tulp3	tubby-like protein 3 [Source:MGI Symbol;Acc:MGI:1329045]	retained_intron,processed_transcript,protein_coding	ENSMUSG00000001521	chr6:128321139-128355851	-	6704	0.0183387	0.883011	0.000551273	290	326	258	261	231	301	1.58112	1.80489	1.62757	1.6445	1.56434	1.72637
ENSMUSG00000001524	Gtf2h4	general transcription factor II H, polypeptide 4 [Source:MGI Symbol;Acc:MGI:1338799]	nonsense_mediated_decay,retained_intron,processed_transcript,protein_coding	ENSMUSG00000001524	chr17:35667729-35673739	-	3313	-0.0473027	0.708146	0.000551273	308	283	236	281	232	269	3.39805	3.17054	3.01262	3.58271	3.17922	3.12199
ENSMUSG00000001525	Tubb5	tubulin, beta 5 class I [Source:MGI Symbol;Acc:MGI:107812]	retained_intron,protein_coding	ENSMUSG00000001525	chr17:35833925-35838306	-	3322	0.00530528	0.914244	0.000551273	17879	17060	14598	15621	13358	16274	196.718	190.611	185.844	198.626	182.556	188.363
ENSMUSG00000001542	Ell2	elongation factor RNA polymerase II 2 [Source:MGI Symbol;Acc:MGI:2183438]	protein_coding	ENSMUSG00000001542	chr13:75707483-75772356	+	3647	-0.031632	0.733572	0.000551273	589	622	534	550	527	557	5.90309	6.33027	6.1924	6.37021	6.56039	5.87246
ENSMUSG00000001552	Jup	junction plakoglobin [Source:MGI Symbol;Acc:MGI:96650]	processed_transcript,protein_coding	ENSMUSG00000001552	chr11:100368957-100397763	-	6436	-0.0255485	0.812271	0.000551273	484	418	413	444	355	430	2.74871	2.41062	2.71386	2.91403	2.50419	2.56894
ENSMUSG00000001555	Fkbp10	FK506 binding protein 10 [Source:MGI Symbol;Acc:MGI:104769]	retained_intron,nonsense_mediated_decay,protein_coding	ENSMUSG00000001555	chr11:100415696-100424824	+	2935	-0.0643916	0.644169	0.000551273	248	223	241	218	235	230	3.08847	2.8201	3.47266	3.13744	3.63508	3.01315
ENSMUSG00000001558	Klhl10	kelch-like 10 [Source:MGI Symbol;Acc:MGI:2181067]	protein_coding	ENSMUSG00000001558	chr11:100441916-100457022	+	2161	0.452231	0.435841	0.000551273	17	11	15	15	5	9	0.287537	0.188932	0.293556	0.2932	0.105044	0.160136
ENSMUSG00000001569	Nom1	nucleolar protein with MIF4G domain 1 [Source:MGI Symbol;Acc:MGI:1861749]	retained_intron,protein_coding	ENSMUSG00000001569	chr5:29434663-29453506	+	4895	-0.0581912	0.414574	0.000551273	1233	1216	1079	1068	1096	1203	9.20683	9.22037	9.32229	9.21607	10.1651	9.44961
ENSMUSG00000001576	Ergic1	endoplasmic reticulum-golgi intermediate compartment (ERGIC) 1 [Source:MGI Symbol;Acc:MGI:1914708]	retained_intron,nonsense_mediated_decay,processed_transcript,protein_coding	ENSMUSG00000001576	chr17:26561488-26656931	+	6456	0.0368238	0.519374	0.000551273	3287	3047	2847	2764	2584	2856	18.6096	17.5177	18.65	18.0843	18.1712	17.0097
ENSMUSG00000001604	Tcea3	transcription elongation factor A (SII), 3 [Source:MGI Symbol;Acc:MGI:1196908]	processed_transcript,protein_coding	ENSMUSG00000001604	chr4:136247728-136274898	+	1400	-0.00685144	0.985697	0.000551273	26	24	28	25	24	23	0.678805	0.636284	0.845831	0.754291	0.778283	0.631685
ENSMUSG00000001627	Ifrd1	interferon-related developmental regulator 1 [Source:MGI Symbol;Acc:MGI:1316717]	nonsense_mediated_decay,retained_intron,protein_coding	ENSMUSG00000001627	chr12:40201566-40248504	-	5858	-0.0116431	0.892191	0.000551273	719	669	616	628	578	646	4.48621	4.23881	4.44718	4.52832	4.47954	4.24018
ENSMUSG00000001630	Stk38l	serine/threonine kinase 38 like [Source:MGI Symbol;Acc:MGI:1922250]	protein_coding	ENSMUSG00000001630	chr6:146724994-146778812	+	4571	-0.0418841	0.670676	0.000551273	609	604	498	584	444	589	4.86974	4.90448	4.60757	5.39671	4.40987	4.95456
ENSMUSG00000001632	Brpf1	bromodomain and PHD finger containing, 1 [Source:MGI Symbol;Acc:MGI:1926033]	retained_intron,protein_coding	ENSMUSG00000001632	chr6:113307180-113324857	+	6714	-0.0879952	0.284426	0.000551273	848	838	758	784	785	810	4.61652	4.63266	4.77465	4.93244	5.30815	4.63879
ENSMUSG00000001642	Akr1b3	aldo-keto reductase family 1, member B3 (aldose reductase) [Source:MGI Symbol;Acc:MGI:1353494]	retained_intron,protein_coding	ENSMUSG00000001642	chr6:34303933-34317497	-	3933	-0.172686	0.326105	0.000551273	129	123	106	116	117	137	1.19885	1.16078	1.13982	1.24584	1.35057	1.33936
ENSMUSG00000001663	Gstt1	glutathione S-transferase, theta 1 [Source:MGI Symbol;Acc:MGI:107379]	protein_coding	ENSMUSG00000001663	chr10:75783812-75798584	-	1528	0.0343499	0.786745	0.000551273	336	286	269	293	226	279	8.0374	6.94721	7.44531	8.09975	6.7149	7.02072
ENSMUSG00000001665	Gstt3	glutathione S-transferase, theta 3 [Source:MGI Symbol;Acc:MGI:2143526]	nonsense_mediated_decay,processed_transcript,protein_coding	ENSMUSG00000001665	chr10:75774114-75781414	-	2627	0.0688577	0.684642	0.000551273	148	167	132	133	108	151	2.05921	2.35952	2.12504	2.13855	1.86646	2.21013
ENSMUSG00000001666	Ddt	D-dopachrome tautomerase [Source:MGI Symbol;Acc:MGI:1298381]	protein_coding	ENSMUSG00000001666	chr10:75771229-75773414	-	773	-0.0350301	0.758517	0.000551273	495	409	378	443	330	432	23.4059	19.6386	20.6807	24.2076	19.3816	21.4884
ENSMUSG00000001672	Marveld3	MARVEL (membrane-associating) domain containing 3 [Source:MGI Symbol;Acc:MGI:1920858]	retained_intron,protein_coding	ENSMUSG00000001672	chr8:109947913-109962203	-	3284	0.330319	0.529964	0.000551273	19	18	11	14	7	14	0.211471	0.20344	0.141659	0.180074	0.0967719	0.163918
ENSMUSG00000001674	Ddx18	DEAD (Asp-Glu-Ala-Asp) box polypeptide 18 [Source:MGI Symbol;Acc:MGI:1914192]	retained_intron,processed_transcript,protein_coding	ENSMUSG00000001674	chr1:121553834-121567989	-	2483	0.0525901	0.749662	0.000551273	184	156	159	143	119	182	2.70858	2.33193	2.70816	2.43269	2.17583	2.81835
ENSMUSG00000001687	Ubl3	ubiquitin-like 3 [Source:MGI Symbol;Acc:MGI:1344373]	protein_coding	ENSMUSG00000001687	chr5:148504630-148552789	-	2668	0.0159507	0.743579	0.000551273	5006	4806	4225	4215	3878	4645	68.5812	66.8599	66.9722	66.7327	65.9897	66.9423
ENSMUSG00000001700	Gramd3	GRAM domain containing 3 [Source:MGI Symbol;Acc:MGI:1914815]	protein_coding	ENSMUSG00000001700	chr18:56432131-56503792	+	2605	-0.0164808	0.855675	0.000551273	655	711	579	565	587	651	9.19038	10.1305	9.39993	9.16153	10.2302	9.60891
ENSMUSG00000001707	Eef1e1	eukaryotic translation elongation factor 1 epsilon 1 [Source:MGI Symbol;Acc:MGI:1913393]	protein_coding	ENSMUSG00000001707	chr13:38645697-38659028	-	1032	-0.0128376	0.877403	0.000551273	793	759	670	686	599	775	28.0862	27.2979	27.4567	28.0783	26.3513	28.875
ENSMUSG00000001729	Akt1	thymoma viral proto-oncogene 1 [Source:MGI Symbol;Acc:MGI:87986]	retained_intron,processed_transcript,protein_coding	ENSMUSG00000001729	chr12:112653820-112674884	-	4098	0.0385554	0.504227	0.000551273	3901	4141	3517	3253	3278	3799	34.794	37.506	36.2956	33.5304	36.3155	35.645
ENSMUSG00000001739	Cldn15	claudin 15 [Source:MGI Symbol;Acc:MGI:1913103]	processed_transcript,protein_coding	ENSMUSG00000001739	chr5:136966615-136975858	+	2124	0.596558	0.516736	0.000551273	10	4	4	4	1	6	0.172086	0.0698994	0.0796451	0.0795486	0.0213747	0.108617
ENSMUSG00000001741	Il16	interleukin 16 [Source:MGI Symbol;Acc:MGI:1270855]	retained_intron,nonsense_mediated_decay,protein_coding	ENSMUSG00000001741	chr7:83642847-83745726	-	7842	0.0366661	0.870579	0.000551273	90	80	66	68	71	71	0.419484	0.378644	0.355935	0.366277	0.411042	0.348123
ENSMUSG00000001750	Tcirg1	T cell, immune regulator 1, ATPase, H+ transporting, lysosomal V0 protein A3 [Source:MGI Symbol;Acc:MGI:1350931]	nonsense_mediated_decay,retained_intron,protein_coding	ENSMUSG00000001750	chr19:3896049-3907133	-	4470	-0.0620703	0.545541	0.000551273	472	431	377	424	371	429	3.85953	3.5788	3.56687	4.00669	3.76809	3.69021
ENSMUSG00000001751	Naglu	alpha-N-acetylglucosaminidase (Sanfilippo disease IIIB) [Source:MGI Symbol;Acc:MGI:1351641]	processed_transcript,protein_coding	ENSMUSG00000001751	chr11:101070011-101077672	+	2658	-0.0761424	0.571962	0.000551273	313	284	299	257	318	290	4.30417	3.9658	4.7574	4.08418	5.43159	4.19511
ENSMUSG00000001755	Coasy	Coenzyme A synthase [Source:MGI Symbol;Acc:MGI:1918993]	processed_transcript,protein_coding	ENSMUSG00000001755	chr11:101082564-101086619	+	2867	0.0371762	0.650929	0.000551273	824	867	792	737	672	817	10.5051	11.2243	11.6829	10.8584	10.6413	10.9571
ENSMUSG00000001761	Smo	smoothened homolog (Drosophila) [Source:MGI Symbol;Acc:MGI:108075]	protein_coding	ENSMUSG00000001761	chr6:29735693-29761365	+	3779	0.0431571	0.602466	0.000551273	763	769	662	660	589	705	7.37985	7.55296	7.40858	7.37724	7.07608	7.1732
ENSMUSG00000001763	Tspan33	tetraspanin 33 [Source:MGI Symbol;Acc:MGI:1919012]	retained_intron,protein_coding	ENSMUSG00000001763	chr6:29694221-29718559	+	5195	0.0752429	0.358925	0.000551273	786	771	697	653	595	717	5.53015	5.50854	5.67415	5.30951	5.19979	5.30682
ENSMUSG00000001767	Crnkl1	Crn, crooked neck-like 1 (Drosophila) [Source:MGI Symbol;Acc:MGI:1914127]	retained_intron,protein_coding	ENSMUSG00000001767	chr2:145917478-145935014	-	3844	0.000973191	0.99046	0.000551273	900	869	710	756	668	848	8.55774	8.39081	7.8114	8.30741	7.88947	8.48229
ENSMUSG00000001768	Rin2	Ras and Rab interactor 2 [Source:MGI Symbol;Acc:MGI:1921280]	nonsense_mediated_decay,processed_transcript,protein_coding	ENSMUSG00000001768	chr2:145784733-145887616	+	5399	-0.0355286	0.706579	0.000551273	948	1065	1051	893	970	1028	6.41793	7.32157	8.23272	6.98659	8.15667	7.32117
ENSMUSG00000001773	Folh1	folate hydrolase 1 [Source:MGI Symbol;Acc:MGI:1858193]	protein_coding	ENSMUSG00000001773	chr7:86719351-86775864	-	2671	0.0150513	0.904763	0.000551273	407	477	384	329	333	497	5.56955	6.62845	6.08011	5.20294	5.66011	7.15456
ENSMUSG00000001774	Chordc1	cysteine and histidine-rich domain (CHORD)-containing, zinc-binding protein 1 [Source:MGI Symbol;Acc:MGI:1914167]	protein_coding	ENSMUSG00000001774	chr9:18292266-18314000	+	2205	0.0304781	0.731504	0.000551273	2709	2433	1942	2353	1659	2347	44.9056	40.9545	37.2473	45.0755	34.158	40.9266
ENSMUSG00000001783	Rtcb	RNA 2',3'-cyclic phosphate and 5'-OH ligase [Source:MGI Symbol;Acc:MGI:106379]	retained_intron,protein_coding	ENSMUSG00000001783	chr10:85938636-85957823	-	2615	-0.0256035	0.61201	0.000551273	4513	4321	3975	3977	3694	4298	63.0803	61.331	64.2864	64.2408	64.1327	63.1969
ENSMUSG00000001785	Pwp1	PWP1 homolog (S. cerevisiae) [Source:MGI Symbol;Acc:MGI:1914735]	nonsense_mediated_decay,retained_intron,protein_coding	ENSMUSG00000001785	chr10:85871830-85889096	+	2730	0.0670627	0.425369	0.000551273	798	727	670	636	610	674	10.6842	9.88415	10.3792	9.8406	10.1443	9.49288
ENSMUSG00000001786	Fbxo7	F-box protein 7 [Source:MGI Symbol;Acc:MGI:1917004]	retained_intron,nonsense_mediated_decay,processed_transcript,protein_coding	ENSMUSG00000001786	chr10:86021971-86051873	+	6180	0.00263213	0.974104	0.000551273	802	769	680	689	622	751	4.74336	4.61855	4.65344	4.70932	4.56937	4.67253
ENSMUSG00000001794	Capns1	calpain, small subunit 1 [Source:MGI Symbol;Acc:MGI:88266]	retained_intron,processed_transcript,protein_coding	ENSMUSG00000001794	chr7:30186941-30195164	-	2397	0.0258182	0.657077	0.000551273	3290	3072	2922	2878	2504	2997	50.1681	47.5687	51.5544	50.7166	47.4265	48.075
ENSMUSG00000001802	Lrp3	low density lipoprotein receptor-related protein 3 [Source:MGI Symbol;Acc:MGI:3584516]	retained_intron,processed_transcript,protein_coding	ENSMUSG00000001802	chr7:35200026-35215370	-	4571	0.0270248	0.652388	0.000551273	2175	2070	1904	1776	1740	2024	17.3919	16.8084	17.6161	16.4119	17.2819	17.0255
ENSMUSG00000001827	Folr1	folate receptor 1 (adult) [Source:MGI Symbol;Acc:MGI:95568]	processed_transcript,protein_coding	ENSMUSG00000001827	chr7:101858330-101870788	-	2297	0.281052	0.49673	0.000551273	26	24	23	16	20	19	0.413725	0.387809	0.423468	0.294229	0.395297	0.318048
ENSMUSG00000001829	Clpb	ClpB caseinolytic peptidase B [Source:MGI Symbol;Acc:MGI:1100517]	nonsense_mediated_decay,retained_intron,processed_transcript,protein_coding	ENSMUSG00000001829	chr7:101663632-101790168	+	7855	0.0406994	0.549489	0.000551273	1404	1319	1220	1184	1085	1248	6.53312	6.23256	6.56852	6.36697	6.27102	6.10899
ENSMUSG00000001833	Sept7	septin 7 [Source:MGI Symbol;Acc:MGI:1335094]	protein_coding	ENSMUSG00000001833	chr9:25252438-25308571	+	2538	0.00432295	0.943959	0.000551273	10613	11736	10074	9274	9013	11496	152.843	171.631	167.867	154.349	161.225	174.163
ENSMUSG00000001844	Zdhhc4	zinc finger, DHHC domain containing 4 [Source:MGI Symbol;Acc:MGI:1920131]	retained_intron,nonsense_mediated_decay,processed_transcript,protein_coding	ENSMUSG00000001844	chr5:143316488-143329256	-	2864	-0.106428	0.294738	0.000551273	474	484	411	424	454	471	6.0493	6.27249	6.06908	6.25345	7.19677	6.32337
ENSMUSG00000001847	Rac1	RAS-related C3 botulinum substrate 1 [Source:MGI Symbol;Acc:MGI:97845]	processed_transcript,protein_coding	ENSMUSG00000001847	chr5:143505477-143528036	-	2652	0.0394435	0.460169	0.000551273	4952	4514	4105	4099	3765	4232	68.2507	63.1765	65.4626	65.2877	64.4534	61.3582
ENSMUSG00000001855	Nup214	nucleoporin 214 [Source:MGI Symbol;Acc:MGI:1095411]	retained_intron,processed_transcript,protein_coding	ENSMUSG00000001855	chr2:31974435-32053975	+	9659	-0.0363035	0.65729	0.000551273	838	785	657	710	661	770	3.17111	3.01651	2.87665	3.10494	3.10687	3.0652
ENSMUSG00000001864	Aif1l	allograft inflammatory factor 1-like [Source:MGI Symbol;Acc:MGI:1919598]	retained_intron,processed_transcript,protein_coding	ENSMUSG00000001864	chr2:31950259-31973442	+	3911	-0.0269802	0.843254	0.000551273	278	225	220	231	190	256	2.59811	2.13532	2.37897	2.49489	2.20557	2.51682
ENSMUSG00000001870	Ltbp1	latent transforming growth factor beta binding protein 1 [Source:MGI Symbol;Acc:MGI:109151]	retained_intron,processed_transcript,protein_coding	ENSMUSG00000001870	chr17:75005567-75392512	+	10480	0.0962396	0.438923	0.000551273	301	317	289	248	262	268	1.0498	1.12271	1.16625	0.99958	1.135	0.983273
ENSMUSG00000001891	Ugp2	UDP-glucose pyrophosphorylase 2 [Source:MGI Symbol;Acc:MGI:2183447]	processed_transcript,protein_coding	ENSMUSG00000001891	chr11:21321137-21371201	-	3069	-0.017348	0.81221	0.000551273	2703	2340	2010	2303	1843	2397	32.1921	28.3	27.6983	31.6974	27.2636	30.0311
ENSMUSG00000001901	Kcnh6	potassium voltage-gated channel, subfamily H (eag-related), member 6 [Source:MGI Symbol;Acc:MGI:2684139]	nonsense_mediated_decay,processed_transcript,protein_coding	ENSMUSG00000001901	chr11:106008123-106034549	+	3549	0.0582133	0.758124	0.000551273	116	126	136	110	113	111	1.19468	1.31775	1.62064	1.30922	1.44553	1.20259
ENSMUSG00000001909	Trmt1	tRNA methyltransferase 1 [Source:MGI Symbol;Acc:MGI:1289155]	nonsense_mediated_decay,retained_intron,processed_transcript,protein_coding	ENSMUSG00000001909	chr8:84686306-84699808	+	6306	-0.0616537	0.382405	0.000551273	1418	1337	1223	1257	1243	1301	8.21906	7.86946	8.20212	8.41993	8.94894	7.93276
ENSMUSG00000001910	Nacc1	nucleus accumbens associated 1, BEN and BTB (POZ) domain containing [Source:MGI Symbol;Acc:MGI:1914080]	protein_coding	ENSMUSG00000001910	chr8:84670482-84687862	-	4300	-0.0435027	0.542063	0.000551273	1267	1232	1124	1160	1088	1174	10.7698	10.6343	11.0548	11.3951	11.4872	10.4979
ENSMUSG00000001911	Nfix	nuclear factor I/X [Source:MGI Symbol;Acc:MGI:97311]	retained_intron,processed_transcript,protein_coding	ENSMUSG00000001911	chr8:84699875-84800344	-	7351	-0.232189	0.0572312	0.000551273	339	284	304	299	326	376	1.68559	1.43397	1.74896	1.71811	2.01338	1.96672
ENSMUSG00000001918	Slc1a5	solute carrier family 1 (neutral amino acid transporter), member 5 [Source:MGI Symbol;Acc:MGI:105305]	retained_intron,processed_transcript,protein_coding	ENSMUSG00000001918	chr7:16781345-16798274	+	4156	-0.0678413	0.797301	0.000551273	57	60	72	76	49	58	0.501302	0.53585	0.732674	0.772441	0.535273	0.536603
ENSMUSG00000001924	Uba1	ubiquitin-like modifier activating enzyme 1 [Source:MGI Symbol;Acc:MGI:98890]	processed_transcript,protein_coding	ENSMUSG00000001924	chrX:20658325-20683179	+	4819	0.0211804	0.671057	0.000551273	11456	11519	9512	10060	8778	10503	86.8912	88.7208	83.4774	88.1796	82.6976	83.8025
ENSMUSG00000001930	Vwf	Von Willebrand factor homolog [Source:MGI Symbol;Acc:MGI:98941]	nonsense_mediated_decay,retained_intron,processed_transcript,protein_coding	ENSMUSG00000001930	chr6:125546773-125686679	+	16064	0.142508	0.585154	0.000551273	414	670	590	397	478	528	0.941991	1.54806	1.55329	1.04391	1.35092	1.26381
ENSMUSG00000001942	Siae	sialic acid acetylesterase [Source:MGI Symbol;Acc:MGI:104803]	protein_coding	ENSMUSG00000001942	chr9:37613846-37648318	+	3433	0.00992687	0.900003	0.000551273	860	833	734	728	667	818	9.1564	9.00614	9.04224	8.95746	8.82077	9.16179
ENSMUSG00000001943	Vsig2	V-set and immunoglobulin domain containing 2 [Source:MGI Symbol;Acc:MGI:1928009]	protein_coding	ENSMUSG00000001943	chr9:37539254-37544205	+	1170	0.0232398	0.958416	0.000551273	18	18	27	22	12	24	0.562324	0.571024	0.975959	0.794262	0.46564	0.788726
ENSMUSG00000001946	Esam	endothelial cell-specific adhesion molecule [Source:MGI Symbol;Acc:MGI:1916774]	retained_intron,protein_coding	ENSMUSG00000001946	chr9:37528077-37538319	+	2867	-0.036564	0.780635	0.000551273	308	292	279	235	296	295	3.92666	3.78027	4.11557	3.46232	4.68725	3.95635
ENSMUSG00000001948	Spa17	sperm autoantigenic protein 17 [Source:MGI Symbol;Acc:MGI:1333778]	protein_coding	ENSMUSG00000001948	chr9:37603294-37613720	-	689	-0.0576905	0.763551	0.000551273	108	116	96	93	104	108	5.72934	6.24894	5.89258	5.70152	6.85281	6.02706
ENSMUSG00000001962	Fam50a	family with sequence similarity 50, member A [Source:MGI Symbol;Acc:MGI:1351626]	retained_intron,protein_coding	ENSMUSG00000001962	chrX:74313032-74320149	+	2288	0.0230302	0.846953	0.000551273	399	473	367	328	390	398	6.37407	7.67313	6.78366	6.05543	7.73861	6.68849
ENSMUSG00000001964	Emd	emerin [Source:MGI Symbol;Acc:MGI:108117]	nonsense_mediated_decay,processed_transcript,protein_coding	ENSMUSG00000001964	chrX:74254686-74261548	+	2517	0.0675849	0.449124	0.000551273	707	634	578	533	539	606	10.2668	9.34918	9.71177	8.94481	9.7221	9.25742
ENSMUSG00000001983	Taco1	translational activator of mitochondrially encoded cytochrome c oxidase I [Source:MGI Symbol;Acc:MGI:1917457]	protein_coding	ENSMUSG00000001983	chr11:106066060-106073612	+	1383	0.175822	0.232568	0.000551273	287	267	237	261	170	211	7.58507	7.16567	7.24736	7.9716	5.5806	5.86626
ENSMUSG00000001985	Grik3	glutamate receptor, ionotropic, kainate 3 [Source:MGI Symbol;Acc:MGI:95816]	protein_coding	ENSMUSG00000001985	chr4:125490699-125714173	+	8973	0.0241848	0.693982	0.000551273	2056	2071	1792	1707	1711	1918	8.37501	8.56663	8.44606	8.03569	8.65699	8.21886
ENSMUSG00000001986	Gria3	glutamate receptor, ionotropic, AMPA3 (alpha 3) [Source:MGI Symbol;Acc:MGI:95810]	nonsense_mediated_decay,retained_intron,protein_coding	ENSMUSG00000001986	chrX:41400853-41678601	+	9859	0.0109793	0.859077	0.000551273	2653	2764	2453	2376	2101	2714	9.83568	10.4057	10.5225	10.1798	9.67493	10.5847
ENSMUSG00000001988	Npas1	neuronal PAS domain protein 1 [Source:MGI Symbol;Acc:MGI:109205]	protein_coding	ENSMUSG00000001988	chr7:16455720-16476780	-	2091	-0.0944361	0.663508	0.000551273	113	88	66	93	75	92	1.97526	1.56206	1.33488	1.87869	1.6284	1.69174
ENSMUSG00000001995	Sipa1l2	signal-induced proliferation-associated 1 like 2 [Source:MGI Symbol;Acc:MGI:2676970]	protein_coding	ENSMUSG00000001995	chr8:125418062-125492710	-	6365	-0.0673297	0.279404	0.000551273	2272	2070	1997	1948	1886	2271	13.047	12.0709	13.2689	12.9276	13.4523	13.7189
ENSMUSG00000001998	Ap4e1	adaptor-related protein complex AP-4, epsilon 1 [Source:MGI Symbol;Acc:MGI:1336993]	nonsense_mediated_decay,retained_intron,protein_coding	ENSMUSG00000001998	chr2:127008716-127067909	+	9810	-0.180549	0.0419481	0.000551273	584	588	516	570	536	651	2.17592	2.22472	2.22451	2.45433	2.48056	2.5516
ENSMUSG00000001999	Blvra	biliverdin reductase A [Source:MGI Symbol;Acc:MGI:88170]	retained_intron,protein_coding	ENSMUSG00000001999	chr2:127070664-127097084	+	2446	0.0882191	0.434318	0.000551273	443	441	321	349	324	362	6.61984	6.69191	5.55012	6.02693	6.01372	5.69053
ENSMUSG00000002006	Pdzd4	PDZ domain containing 4 [Source:MGI Symbol;Acc:MGI:2443483]	protein_coding	ENSMUSG00000002006	chrX:73793358-73824969	-	3970	0.00507784	0.924193	0.000551273	4250	4236	3719	3554	3583	4014	39.129	39.6035	39.6177	37.8141	40.9742	38.8765
ENSMUSG00000002007	Srpk3	serine/arginine-rich protein specific kinase 3 [Source:MGI Symbol;Acc:MGI:1891338]	retained_intron,protein_coding	ENSMUSG00000002007	chrX:73774404-73778925	+	2784	-0.0193139	0.900963	0.000551273	189	182	169	143	173	186	2.48138	2.42644	2.56727	2.16967	2.82118	2.56888
ENSMUSG00000002010	Idh3g	isocitrate dehydrogenase 3 (NAD+), gamma [Source:MGI Symbol;Acc:MGI:1099463]	retained_intron,processed_transcript,protein_coding	ENSMUSG00000002010	chrX:73778962-73786897	-	2701	0.0101326	0.851225	0.000551273	3385	3427	2853	2899	2727	3170	45.8072	47.0931	44.6715	45.3368	45.8369	45.1269
ENSMUSG00000002012	Pnck	pregnancy upregulated non-ubiquitously expressed CaM kinase [Source:MGI Symbol;Acc:MGI:1347357]	retained_intron,protein_coding	ENSMUSG00000002012	chrX:73655993-73660117	-	1971	0.0203625	0.697013	0.000551273	5239	4829	4312	4358	4084	4539	97.1542	90.9365	92.5222	93.3959	94.0705	88.5471
ENSMUSG00000002014	Ssr4	signal sequence receptor, delta [Source:MGI Symbol;Acc:MGI:1099464]	retained_intron,protein_coding	ENSMUSG00000002014	chrX:73787027-73790830	+	3096	0.0331139	0.640795	0.000551273	1437	1391	1285	1181	1216	1287	16.9651	16.6761	17.5532	16.113	17.8315	15.9837
ENSMUSG00000002015	Bcap31	B cell receptor associated protein 31 [Source:MGI Symbol;Acc:MGI:1350933]	protein_coding	ENSMUSG00000002015	chrX:73686177-73716175	-	1219	0.0559386	0.368622	0.000551273	2180	1968	1771	1768	1580	1872	65.3661	59.9224	61.4425	61.264	58.8448	59.0477
ENSMUSG00000002017	Fam98a	family with sequence similarity 98, member A [Source:MGI Symbol;Acc:MGI:1919972]	retained_intron,protein_coding	ENSMUSG00000002017	chr17:75537085-75551946	-	3479	-0.0421495	0.658497	0.000551273	650	627	554	636	491	603	6.82903	6.6893	6.73456	7.722	6.4074	6.66444
ENSMUSG00000002020	Ltbp2	latent transforming growth factor beta binding protein 2 [Source:MGI Symbol;Acc:MGI:99502]	retained_intron,protein_coding	ENSMUSG00000002020	chr12:84783211-84876532	-	8184	-0.0743329	0.873449	0.000551273	18	16	20	13	23	16	0.0803909	0.0725641	0.103352	0.0670973	0.12759	0.0751718
ENSMUSG00000002028	Kmt2a	lysine (K)-specific methyltransferase 2A [Source:MGI Symbol;Acc:MGI:96995]	nonsense_mediated_decay,protein_coding	ENSMUSG00000002028	chr9:44803354-44881296	-	16670	-0.0968433	0.106929	0.000551273	2419	2311	2052	2095	2039	2529	5.30396	5.14555	5.2059	5.30855	5.55311	5.8333
ENSMUSG00000002031	Ift46	intraflagellar transport 46 [Source:MGI Symbol;Acc:MGI:1923818]	retained_intron,processed_transcript,protein_coding	ENSMUSG00000002031	chr9:44767907-44792714	+	5658	-0.0164954	0.825964	0.000551273	1218	1266	1145	1044	1097	1230	7.86836	8.30498	8.55847	7.79408	8.80234	8.35878
ENSMUSG00000002032	Tmem25	transmembrane protein 25 [Source:MGI Symbol;Acc:MGI:1918937]	processed_transcript,protein_coding	ENSMUSG00000002032	chr9:44793775-44799307	-	2902	-0.0542195	0.487683	0.000551273	1159	995	924	996	920	1009	14.5978	12.726	13.4657	14.4974	14.3928	13.3689
ENSMUSG00000002043	Trappc6a	trafficking protein particle complex 6A [Source:MGI Symbol;Acc:MGI:1914341]	retained_intron,nonsense_mediated_decay,protein_coding	ENSMUSG00000002043	chr7:19508669-19516145	+	1317	-0.0178904	0.924922	0.000551273	109	113	100	100	95	104	3.02511	3.18464	3.2112	3.20731	3.27486	3.03633
ENSMUSG00000002052	Supt6	suppressor of Ty 6 [Source:MGI Symbol;Acc:MGI:107726]	retained_intron,protein_coding	ENSMUSG00000002052	chr11:78206745-78245987	-	7095	0.00748639	0.881972	0.000551273	5918	5813	5135	4889	4745	5780	30.4875	30.4099	30.6085	29.1068	30.3626	31.3239
ENSMUSG00000002055	Spag5	sperm associated antigen 5 [Source:MGI Symbol;Acc:MGI:1927470]	retained_intron,processed_transcript,protein_coding	ENSMUSG00000002055	chr11:78301528-78322457	+	5624	-0.0668166	0.540871	0.000551273	404	364	374	371	332	397	2.62564	2.40228	2.81242	2.78648	2.68008	2.71423
ENSMUSG00000002058	Unc119	unc-119 homolog (C. elegans) [Source:MGI Symbol;Acc:MGI:1328357]	retained_intron,protein_coding	ENSMUSG00000002058	chr11:78343481-78349164	+	2448	-0.045555	0.555937	0.000551273	952	995	829	901	798	928	14.2143	15.0862	14.3218	15.5468	14.7995	14.576
ENSMUSG00000002059	Rab34	RAB34, member RAS oncogene family [Source:MGI Symbol;Acc:MGI:104606]	retained_intron,protein_coding	ENSMUSG00000002059	chr11:78188429-78192193	+	2385	0.030095	0.788988	0.000551273	628	572	602	465	589	564	9.62435	8.90175	10.6749	8.23553	11.212	9.09267
ENSMUSG00000002064	Sdf2	stromal cell derived factor 2 [Source:MGI Symbol;Acc:MGI:108019]	retained_intron,processed_transcript,protein_coding	ENSMUSG00000002064	chr11:78245745-78255496	+	1515	0.00593543	0.941228	0.000551273	1519	1363	1114	1299	1113	1220	36.6476	33.3927	31.0976	36.2179	33.3532	30.9633
ENSMUSG00000002068	Ccne1	cyclin E1 [Source:MGI Symbol;Acc:MGI:88316]	retained_intron,processed_transcript,protein_coding	ENSMUSG00000002068	chr7:38097983-38107534	-	2662	-0.0277397	0.837271	0.000551273	263	231	205	231	191	231	3.61117	3.22086	3.25686	3.66548	3.25747	3.3366
ENSMUSG00000002076	Hsf2bp	heat shock transcription factor 2 binding protein [Source:MGI Symbol;Acc:MGI:1921627]	processed_transcript,protein_coding	ENSMUSG00000002076	chr17:31944768-32034508	-	2973	0.275256	0.569554	0.000551273	19	22	15	18	14	10	0.233592	0.27466	0.213378	0.255744	0.21379	0.129332
ENSMUSG00000002083	Bbc3	BCL2 binding component 3 [Source:MGI Symbol;Acc:MGI:2181667]	processed_transcript,protein_coding	ENSMUSG00000002083	chr7:16309615-16318205	+	2008	-0.13355	0.596242	0.000551273	67	55	59	52	65	65	1.21958	1.01664	1.24263	1.09387	1.46962	1.24466
ENSMUSG00000002102	Psmc3	proteasome (prosome, macropain) 26S subunit, ATPase 3 [Source:MGI Symbol;Acc:MGI:1098754]	nonsense_mediated_decay,processed_transcript,protein_coding	ENSMUSG00000002102	chr2:91054008-91066369	+	2607	0.00745966	0.893244	0.000551273	3751	3886	3489	3284	3191	3694	52.5903	55.326	56.5996	53.2095	55.57	54.4824
ENSMUSG00000002103	Acp2	acid phosphatase 2, lysosomal [Source:MGI Symbol;Acc:MGI:87882]	retained_intron,processed_transcript,protein_coding	ENSMUSG00000002103	chr2:91202884-91214098	+	5186	-0.0370741	0.504489	0.000551273	3162	3085	2567	2711	2606	2962	22.2859	22.0796	20.9338	22.0813	22.8137	21.9611
ENSMUSG00000002105	Slc39a13	solute carrier family 39 (metal ion transporter), member 13 [Source:MGI Symbol;Acc:MGI:1915677]	processed_transcript,protein_coding	ENSMUSG00000002105	chr2:91061790-91070417	-	4869	0.0452239	0.650411	0.000551273	513	481	476	442	386	483	3.85104	3.66668	4.13448	3.83451	3.59917	3.81424
ENSMUSG00000002107	Celf2	CUGBP, Elav-like family member 2 [Source:MGI Symbol;Acc:MGI:1338822]	retained_intron,nonsense_mediated_decay,processed_transcript,protein_coding	ENSMUSG00000002107	chr2:6539693-7509563	-	25884	0.0392372	0.480598	0.000551273	3241	3283	2809	2763	2478	3103	4.57665	4.70768	4.58959	4.50896	4.34635	4.60947
ENSMUSG00000002108	Nr1h3	nuclear receptor subfamily 1, group H, member 3 [Source:MGI Symbol;Acc:MGI:1352462]	retained_intron,processed_transcript,protein_coding	ENSMUSG00000002108	chr2:91184060-91202834	-	2515	0.0297964	0.905973	0.000551273	75	60	60	64	43	69	1.08999	0.885484	1.00894	1.0749	0.77622	1.0549
ENSMUSG00000002109	Ddb2	damage specific DNA binding protein 2 [Source:MGI Symbol;Acc:MGI:1355314]	processed_transcript,protein_coding	ENSMUSG00000002109	chr2:91211571-91236982	-	2736	0.00495536	0.965347	0.000551273	371	361	324	291	321	353	4.9563	4.89732	5.00821	4.49267	5.32652	4.96089
ENSMUSG00000002111	Spi1	spleen focus forming virus (SFFV) proviral integration oncogene [Source:MGI Symbol;Acc:MGI:98282]	processed_transcript,protein_coding	ENSMUSG00000002111	chr2:91082389-91115756	+	2695	0.0573054	0.851462	0.000551273	41	49	52	37	51	37	0.556064	0.674846	0.816015	0.579923	0.859144	0.52789
ENSMUSG00000002129	Sf3a1	splicing factor 3a, subunit 1 [Source:MGI Symbol;Acc:MGI:1914715]	retained_intron,processed_transcript,protein_coding	ENSMUSG00000002129	chr11:4160349-4182541	+	6147	-0.0907882	0.214965	0.000551273	1376	1195	1100	1230	1103	1247	8.18192	7.2156	7.56804	8.45219	8.14642	7.80017
ENSMUSG00000002147	Stat6	signal transducer and activator of transcription 6 [Source:MGI Symbol;Acc:MGI:103034]	retained_intron,protein_coding	ENSMUSG00000002147	chr10:127642985-127660957	+	4402	-0.0165582	0.912059	0.000551273	200	216	199	165	174	235	1.66066	1.82126	1.91186	1.58329	1.79454	2.05267
ENSMUSG00000002190	Clgn	calmegin [Source:MGI Symbol;Acc:MGI:107472]	protein_coding	ENSMUSG00000002190	chr8:83389866-83428552	+	4025	0.0052085	0.964461	0.000551273	399	445	384	358	309	463	3.62332	4.10357	4.03477	3.75703	3.48536	4.42299
ENSMUSG00000002205	Vrk3	vaccinia related kinase 3 [Source:MGI Symbol;Acc:MGI:2182465]	nonsense_mediated_decay,retained_intron,processed_transcript,protein_coding	ENSMUSG00000002205	chr7:44748412-44777515	+	3098	-0.00292803	0.978654	0.000551273	386	375	345	353	309	355	4.55413	4.4928	4.70968	4.81305	4.52826	4.40603
ENSMUSG00000002210	Smg9	smg-9 homolog, nonsense mediated mRNA decay factor (C. elegans) [Source:MGI Symbol;Acc:MGI:1919247]	retained_intron,protein_coding	ENSMUSG00000002210	chr7:24399618-24422778	+	3702	0.0729159	0.475089	0.000551273	510	542	512	418	434	517	5.0354	5.43414	5.84908	4.76944	5.3224	5.36976
ENSMUSG00000002221	Paxip1	PAX interacting (with transcription-activation domain) protein 1 [Source:MGI Symbol;Acc:MGI:1890430]	protein_coding	ENSMUSG00000002221	chr5:27740666-27791339	-	5052	-0.0884516	0.237152	0.000551273	957	940	823	889	819	944	6.92386	6.90609	6.88954	7.43302	7.35995	7.18471
ENSMUSG00000002222	Rmnd5a	required for meiotic nuclear division 5 homolog A (S. cerevisiae) [Source:MGI Symbol;Acc:MGI:1915727]	processed_transcript,protein_coding	ENSMUSG00000002222	chr6:71388633-71440637	-	6783	-0.0164104	0.759365	0.000551273	5181	4792	4055	4374	3973	4640	27.9185	26.2218	25.2827	27.2386	26.592	26.3025
ENSMUSG00000002227	Mov10	Moloney leukemia virus 10 [Source:MGI Symbol;Acc:MGI:97054]	processed_transcript,protein_coding	ENSMUSG00000002227	chr3:104794835-104818563	-	4223	0.0623065	0.70408	0.000551273	168	157	152	127	124	170	1.45408	1.3799	1.52222	1.27031	1.33308	1.54785
ENSMUSG00000002228	Ppm1j	protein phosphatase 1J [Source:MGI Symbol;Acc:MGI:1919137]	protein_coding	ENSMUSG00000002228	chr3:104781055-104786018	+	1721	0.193645	0.708583	0.000551273	19	14	12	11	11	14	0.403527	0.301936	0.294886	0.269985	0.290179	0.312786
ENSMUSG00000002233	Rhoc	ras homolog gene family, member C [Source:MGI Symbol;Acc:MGI:106028]	processed_transcript,protein_coding	ENSMUSG00000002233	chr3:104789010-104794459	+	1292	0.0103648	0.937476	0.000551273	300	346	333	257	282	359	8.48709	9.93988	10.9002	8.40229	9.90926	10.684
ENSMUSG00000002249	Tead3	TEA domain family member 3 [Source:MGI Symbol;Acc:MGI:109241]	retained_intron,processed_transcript,protein_coding	ENSMUSG00000002249	chr17:28331670-28350805	-	4398	-0.123417	0.62797	0.000551273	76	60	53	67	67	53	0.631624	0.506365	0.509653	0.643497	0.69163	0.463363
ENSMUSG00000002250	Ppard	peroxisome proliferator activator receptor delta [Source:MGI Symbol;Acc:MGI:101884]	retained_intron,processed_transcript,protein_coding	ENSMUSG00000002250	chr17:28232753-28301469	+	4631	-0.136371	0.518749	0.000551273	85	88	91	78	82	108	0.670879	0.705303	0.831037	0.711454	0.803884	0.896705
ENSMUSG00000002257	Def6	differentially expressed in FDCP 6 [Source:MGI Symbol;Acc:MGI:1346328]	processed_transcript,protein_coding	ENSMUSG00000002257	chr17:28207777-28228608	+	2524	-0.170896	0.54001	0.000551273	47	46	68	53	55	60	0.680626	0.676451	1.13939	0.88698	0.9893	0.914035
ENSMUSG00000002265	Peg3	paternally expressed 3 [Source:MGI Symbol;Acc:MGI:104748]	retained_intron,nonsense_mediated_decay,protein_coding	ENSMUSG00000002265	chr7:6703891-6730421	-	13314	0.00166173	0.967692	0.000551273	66971	65366	58534	56713	54415	63895	183.856	182.226	185.932	179.929	185.552	184.527
ENSMUSG00000002266	Zim1	zinc finger, imprinted 1 [Source:MGI Symbol;Acc:MGI:1341879]	protein_coding	ENSMUSG00000002266	chr7:6675442-6696450	-	3641	-0.0571882	0.569684	0.000551273	869	676	640	756	581	747	8.72367	6.89118	7.43384	8.77058	7.24453	7.88861
ENSMUSG00000002274	Metrn	meteorin, glial cell differentiation regulator [Source:MGI Symbol;Acc:MGI:1917333]	protein_coding	ENSMUSG00000002274	chr17:25794570-25797136	-	1434	0.0589415	0.555877	0.000551273	1282	947	937	1029	796	957	32.6767	24.5114	27.634	30.3105	25.201	25.6604
ENSMUSG00000002279	Lmf1	lipase maturation factor 1 [Source:MGI Symbol;Acc:MGI:1923733]	nonsense_mediated_decay,retained_intron,processed_transcript,protein_coding	ENSMUSG00000002279	chr17:25579173-25662826	+	13471	0.00491334	0.961646	0.000551273	496	463	412	380	397	477	1.3458	1.2757	1.29345	1.19155	1.33797	1.36151
ENSMUSG00000002280	Narfl	nuclear prelamin A recognition factor-like [Source:MGI Symbol;Acc:MGI:1914813]	nonsense_mediated_decay,retained_intron,protein_coding	ENSMUSG00000002280	chr17:25773775-25783332	+	3826	0.118242	0.190134	0.000551273	629	662	564	527	474	568	6.00905	6.42215	6.2343	5.81826	5.62455	5.70826
ENSMUSG00000002289	Angptl4	angiopoietin-like 4 [Source:MGI Symbol;Acc:MGI:1888999]	retained_intron,nonsense_mediated_decay,processed_transcript,protein_coding	ENSMUSG00000002289	chr17:33773749-33781575	-	3286	-0.169056	0.423577	0.000551273	87	114	89	80	108	111	0.967724	1.28767	1.14545	1.02837	1.49214	1.29884
ENSMUSG00000002297	Dbf4	DBF4 homolog (S. cerevisiae) [Source:MGI Symbol;Acc:MGI:1351328]	retained_intron,processed_transcript,protein_coding	ENSMUSG00000002297	chr5:8396972-8422716	-	6571	-0.170666	0.494775	0.000551273	83	60	51	77	58	64	0.461686	0.338912	0.328241	0.494979	0.400729	0.374498
ENSMUSG00000002307	Daxx	Fas death domain-associated protein [Source:MGI Symbol;Acc:MGI:1197015]	retained_intron,processed_transcript,protein_coding	ENSMUSG00000002307	chr17:33909413-33915589	+	3058	0.0215044	0.81821	0.000551273	704	658	516	535	543	613	8.41463	7.98649	7.13618	7.38998	8.06152	7.70768
ENSMUSG00000002308	Cd320	CD320 antigen [Source:MGI Symbol;Acc:MGI:1860083]	retained_intron,protein_coding	ENSMUSG00000002308	chr17:33843090-33849774	+	2592	0.0978395	0.413907	0.000551273	424	378	380	371	324	316	5.97903	5.41283	6.20015	6.04597	5.67498	4.68762
ENSMUSG00000002319	Ipo4	importin 4 [Source:MGI Symbol;Acc:MGI:1923001]	retained_intron,nonsense_mediated_decay,processed_transcript,protein_coding	ENSMUSG00000002319	chr14:55625399-55637895	-	5362	0.00321777	0.955192	0.000551273	2646	2601	2319	2319	2180	2421	18.0369	18.0045	18.2906	18.2684	18.458	17.3608
ENSMUSG00000002320	Tm9sf1	transmembrane 9 superfamily member 1 [Source:MGI Symbol;Acc:MGI:1921390]	retained_intron,nonsense_mediated_decay,processed_transcript,protein_coding	ENSMUSG00000002320	chr14:55635964-55643806	-	3880	-0.0796947	0.337137	0.000551273	1047	872	856	902	861	922	9.86313	8.34166	9.3303	9.81978	10.0746	9.13692
ENSMUSG00000002324	Rec8	REC8 meiotic recombination protein [Source:MGI Symbol;Acc:MGI:1929645]	retained_intron,protein_coding	ENSMUSG00000002324	chr14:55618036-55625395	+	2748	-0.078853	0.57647	0.000551273	467	424	436	317	497	470	6.21155	5.72686	6.71002	4.8727	8.21096	6.5763
ENSMUSG00000002325	Irf9	interferon regulatory factor 9 [Source:MGI Symbol;Acc:MGI:107587]	retained_intron,protein_coding	ENSMUSG00000002325	chr14:55603570-55610030	+	5386	-0.0226787	0.840333	0.000551273	436	377	332	374	300	393	2.95883	2.59802	2.60691	2.93314	2.52877	2.80561
ENSMUSG00000002326	Gmpr2	guanosine monophosphate reductase 2 [Source:MGI Symbol;Acc:MGI:1917903]	protein_coding	ENSMUSG00000002326	chr14:55672234-55678750	+	1543	-0.0651429	0.572041	0.000551273	448	401	319	404	341	370	10.6124	9.64598	8.74336	11.0597	10.0333	9.22012
ENSMUSG00000002329	Mdp1	magnesium-dependent phosphatase 1 [Source:MGI Symbol;Acc:MGI:1915131]	protein_coding	ENSMUSG00000002329	chr14:55657878-55660508	-	1733	-0.0880236	0.242927	0.000551273	994	985	817	874	858	991	20.9647	21.0963	19.9378	21.303	22.4773	21.9875
ENSMUSG00000002332	Dhrs1	dehydrogenase/reductase (SDR family) member 1 [Source:MGI Symbol;Acc:MGI:1196314]	retained_intron,protein_coding	ENSMUSG00000002332	chr14:55739019-55745690	-	2760	0.0784236	0.288424	0.000551273	1335	1230	1097	1120	961	1096	17.6796	16.5411	16.8094	17.141	15.8077	15.2687
ENSMUSG00000002341	Ncan	neurocan [Source:MGI Symbol;Acc:MGI:104694]	protein_coding	ENSMUSG00000002341	chr8:70093084-70120873	-	7195	0.0453308	0.440701	0.000551273	4383	3779	3500	3478	3231	3638	22.2659	19.4946	20.5727	20.4186	20.3873	19.4416
ENSMUSG00000002342	Tmem161a	transmembrane protein 161A [Source:MGI Symbol;Acc:MGI:2384577]	retained_intron,nonsense_mediated_decay,processed_transcript,protein_coding	ENSMUSG00000002342	chr8:70172355-70183681	+	3673	-0.0134618	0.87489	0.000551273	785	710	629	664	620	678	7.81176	7.17472	7.24242	7.63615	7.66347	7.09757
ENSMUSG00000002343	Armc6	armadillo repeat containing 6 [Source:MGI Symbol;Acc:MGI:1924063]	retained_intron,protein_coding	ENSMUSG00000002343	chr8:70220171-70234466	-	3262	0.013342	0.884617	0.000551273	874	741	661	739	631	691	9.79326	8.43144	8.56981	9.56946	8.78213	8.14507
ENSMUSG00000002345	2310045N01Rik	RIKEN cDNA 2310045N01 gene [Source:MGI Symbol;Acc:MGI:1919618]	nonsense_mediated_decay,retained_intron,protein_coding	ENSMUSG00000002345	chr8:70139498-70167488	+	2810	-0.0258356	0.779177	0.000551273	616	591	565	515	535	607	8.01262	7.80636	8.50346	7.74155	8.64375	8.30583
ENSMUSG00000002346	Slc25a42	solute carrier family 25, member 42 [Source:MGI Symbol;Acc:MGI:1920345]	retained_intron,protein_coding	ENSMUSG00000002346	chr8:70184339-70212305	-	5996	-0.0821526	0.584491	0.000551273	194	184	162	188	146	191	1.18261	1.139	1.14263	1.32441	1.10547	1.22482
ENSMUSG00000002365	Snx9	sorting nexin 9 [Source:MGI Symbol;Acc:MGI:1913866]	protein_coding	ENSMUSG00000002365	chr17:5841327-5931033	+	2411	0.0666477	0.552189	0.000551273	380	407	337	304	304	378	5.76085	6.26563	5.91135	5.32603	5.72441	6.02831
ENSMUSG00000002372	Ranbp3	RAN binding protein 3 [Source:MGI Symbol;Acc:MGI:1919060]	protein_coding	ENSMUSG00000002372	chr17:56673224-56711769	+	2511	0.031049	0.614711	0.000551273	2283	2347	2103	1946	1943	2158	33.2322	34.6924	35.4198	32.7358	35.1302	33.045
ENSMUSG00000002379	Ndufa11	NADH dehydrogenase (ubiquinone) 1 alpha subcomplex 11 [Source:MGI Symbol;Acc:MGI:1917125]	protein_coding	ENSMUSG00000002379	chr17:56717761-56724248	+	2661	0.0213307	0.759984	0.000551273	1436	1471	1189	1268	1120	1309	19.7247	20.518	18.8969	20.128	19.1085	18.9145
ENSMUSG00000002384	Bmp8b	bone morphogenetic protein 8b [Source:MGI Symbol;Acc:MGI:107335]	processed_transcript,protein_coding	ENSMUSG00000002384	chr4:123105164-123132099	+	3880	0.208633	0.725808	0.000551273	11	12	11	7	10	10	0.103624	0.114793	0.119899	0.0762068	0.11701	0.0990989
ENSMUSG00000002393	Nr2f6	nuclear receptor subfamily 2, group F, member 6 [Source:MGI Symbol;Acc:MGI:1352453]	processed_transcript,protein_coding	ENSMUSG00000002393	chr8:71374122-71381960	-	2983	0.131602	0.180043	0.000551273	571	540	437	418	399	477	6.99653	6.71905	6.19558	5.91903	6.07259	6.14845
ENSMUSG00000002395	Use1	unconventional SNARE in the ER 1 homolog (S. cerevisiae) [Source:MGI Symbol;Acc:MGI:1914273]	retained_intron,protein_coding	ENSMUSG00000002395	chr8:71366847-71369732	+	2203	-0.012395	0.850707	0.000551273	1435	1437	1259	1242	1188	1394	23.8088	24.2108	24.1694	23.8141	24.4825	24.3304
ENSMUSG00000002396	Ocel1	occludin/ELL domain containing 1 [Source:MGI Symbol;Acc:MGI:1924340]	retained_intron,protein_coding	ENSMUSG00000002396	chr8:71371297-71379361	+	7133	-0.0213051	0.852963	0.000551273	366	375	299	296	320	350	1.87546	1.95131	1.77277	1.75286	2.03672	1.88667
ENSMUSG00000002409	Dyrk1b	dual-specificity tyrosine-(Y)-phosphorylation regulated kinase 1b [Source:MGI Symbol;Acc:MGI:1330302]	protein_coding	ENSMUSG00000002409	chr7:28179468-28187294	+	2695	-0.0724154	0.514377	0.000551273	364	372	350	353	335	360	4.93677	5.12332	5.49241	5.53278	5.6434	5.13623
ENSMUSG00000002413	Braf	Braf transforming gene [Source:MGI Symbol;Acc:MGI:88190]	retained_intron,protein_coding	ENSMUSG00000002413	chr6:39603236-39725463	-	13862	-0.0310699	0.537486	0.000551273	4393	4212	3684	3870	3523	4119	11.5834	11.2779	11.2395	11.7927	11.5383	11.4253
ENSMUSG00000002416	Ndufb2	NADH dehydrogenase (ubiquinone) 1 beta subcomplex, 2 [Source:MGI Symbol;Acc:MGI:1915448]	retained_intron,processed_transcript,protein_coding	ENSMUSG00000002416	chr6:39592573-39603382	+	5628	-0.0101576	0.902544	0.000551273	2238	1801	1577	1863	1503	1803	14.5347	11.8776	11.8504	13.9825	12.1244	12.3181
ENSMUSG00000002428	Hltf	helicase-like transcription factor [Source:MGI Symbol;Acc:MGI:1196437]	retained_intron,nonsense_mediated_decay,protein_coding	ENSMUSG00000002428	chr3:20057810-20118490	+	5931	0.00409237	0.963826	0.000551273	1199	1038	941	1067	779	1065	7.38909	6.49587	6.70989	7.59913	5.96299	6.90434
ENSMUSG00000002455	Prpf6	PRP6 pre-mRNA splicing factor 6 homolog (yeast) [Source:MGI Symbol;Acc:MGI:1922946]	retained_intron,protein_coding	ENSMUSG00000002455	chr2:181591867-181655660	+	3859	-0.0573216	0.300283	0.000551273	2798	2663	2431	2472	2364	2697	26.5016	25.6132	26.6418	27.0583	27.8117	26.8724
ENSMUSG00000002458	Rgs19	regulator of G-protein signaling 19 [Source:MGI Symbol;Acc:MGI:1915153]	processed_transcript,protein_coding	ENSMUSG00000002458	chr2:181688418-181693977	-	2230	0.032603	0.774683	0.000551273	424	401	369	401	315	354	6.94962	6.67432	6.99802	7.59568	6.41298	6.10378
ENSMUSG00000002459	Rgs20	regulator of G-protein signaling 20 [Source:MGI Symbol;Acc:MGI:1929866]	retained_intron,nonsense_mediated_decay,processed_transcript,protein_coding	ENSMUSG00000002459	chr1:4909575-5070285	-	4239	-0.0514091	0.728608	0.000551273	219	203	158	174	162	215	1.88834	1.77746	1.57633	1.73386	1.73503	1.95018
ENSMUSG00000002475	Abhd3	abhydrolase domain containing 3 [Source:MGI Symbol;Acc:MGI:2147183]	protein_coding	ENSMUSG00000002475	chr18:10644410-10706771	-	1962	0.0458065	0.473192	0.000551273	1912	1949	1608	1540	1514	1805	35.6196	36.8706	34.661	33.155	35.0333	35.3736
ENSMUSG00000002477	Snrpd1	small nuclear ribonucleoprotein D1 [Source:MGI Symbol;Acc:MGI:98344]	protein_coding	ENSMUSG00000002477	chr18:10617795-10628230	+	837	0.01868	0.832139	0.000551273	741	777	612	615	576	739	32.3588	34.4559	30.9229	31.0368	31.2429	33.9484
ENSMUSG00000002486	Tchp	trichoplein, keratin filament binding [Source:MGI Symbol;Acc:MGI:1925082]	retained_intron,processed_transcript,protein_coding	ENSMUSG00000002486	chr5:114707759-114722327	+	3851	0.0015264	0.989333	0.000551273	352	346	306	292	302	325	3.34094	3.3348	3.36048	3.20285	3.56031	3.24497
ENSMUSG00000002489	Tiam1	T cell lymphoma invasion and metastasis 1 [Source:MGI Symbol;Acc:MGI:103306]	retained_intron,processed_transcript,protein_coding	ENSMUSG00000002489	chr16:89787110-89980080	-	9911	0.030131	0.661214	0.000551273	1960	2091	1857	1655	1632	2040	7.22834	7.83077	7.92407	7.05355	7.47579	7.91432
ENSMUSG00000002496	Tsc2	tuberous sclerosis 2 [Source:MGI Symbol;Acc:MGI:102548]	protein_coding	ENSMUSG00000002496	chr17:24595936-24632629	-	6018	0.0296552	0.649486	0.000551273	2273	2181	2058	1879	1933	2036	13.8053	13.4515	14.4626	13.1887	14.5826	13.0085
ENSMUSG00000002500	Rpl3l	ribosomal protein L3-like [Source:MGI Symbol;Acc:MGI:1913461]	protein_coding	ENSMUSG00000002500	chr17:24727819-24736143	+	1643	-0.634805	0.419524	0.000551273	5	6	4	6	10	5	0.111233	0.135544	0.102962	0.154256	0.276323	0.117013
ENSMUSG00000002504	Slc9a3r2	solute carrier family 9 (sodium/hydrogen exchanger), member 3 regulator 2 [Source:MGI Symbol;Acc:MGI:1890662]	protein_coding	ENSMUSG00000002504	chr17:24639281-24650305	-	2257	0.0753724	0.33207	0.000551273	1152	1242	1146	989	986	1114	18.6561	20.4248	21.4737	18.5094	19.8335	18.9782
ENSMUSG00000002524	Puf60	poly-U binding splicing factor 60 [Source:MGI Symbol;Acc:MGI:1915209]	protein_coding	ENSMUSG00000002524	chr15:76070183-76080946	-	1912	-0.0119522	0.814905	0.000551273	4376	4180	3743	3844	3497	4031	83.6545	81.1439	82.7915	84.9225	83.0352	81.0636
ENSMUSG00000002546	Golga2	golgi autoantigen, golgin subfamily a, 2 [Source:MGI Symbol;Acc:MGI:2139395]	retained_intron,protein_coding	ENSMUSG00000002546	chr2:32287383-32307921	+	5500	0.011811	0.847379	0.000551273	3252	3544	3005	2845	2869	3204	21.6116	23.9166	23.1066	21.8498	23.6822	22.3991
ENSMUSG00000002550	Uck1	uridine-cytidine kinase 1 [Source:MGI Symbol;Acc:MGI:98904]	retained_intron,protein_coding	ENSMUSG00000002550	chr2:32255001-32260159	-	2751	-0.00713138	0.945269	0.000551273	483	443	401	432	378	411	6.41736	5.97697	6.16464	6.63316	6.23815	5.7445
ENSMUSG00000002578	Ikzf4	IKAROS family zinc finger 4 [Source:MGI Symbol;Acc:MGI:1343139]	nonsense_mediated_decay,processed_transcript,protein_coding	ENSMUSG00000002578	chr10:128630842-128645991	-	5995	-0.0814719	0.631399	0.000551273	175	152	127	169	126	144	1.06696	0.94107	0.895918	1.19076	0.954192	0.923579
ENSMUSG00000002580	Mien1	migration and invasion enhancer 1 [Source:MGI Symbol;Acc:MGI:1913678]	protein_coding	ENSMUSG00000002580	chr11:98437707-98438991	-	747	0.0758075	0.37208	0.000551273	823	720	693	646	606	694	40.2698	35.775	39.2343	36.5291	36.8304	35.7223
ENSMUSG00000002602	Axl	AXL receptor tyrosine kinase [Source:MGI Symbol;Acc:MGI:1347244]	retained_intron,processed_transcript,protein_coding	ENSMUSG00000002602	chr7:25757272-25788705	-	5033	0.0115673	0.864026	0.000551273	1782	1599	1480	1509	1387	1520	12.9414	11.792	12.4362	12.6645	12.5113	11.6123
ENSMUSG00000002603	Tgfb1	transforming growth factor, beta 1 [Source:MGI Symbol;Acc:MGI:98725]	retained_intron,nonsense_mediated_decay,protein_coding	ENSMUSG00000002603	chr7:25687001-25705077	+	2558	0.1607	0.701666	0.000551273	19	27	23	19	16	22	0.271489	0.39177	0.38026	0.313747	0.283971	0.330691
ENSMUSG00000002608	Ccdc97	coiled-coil domain containing 97 [Source:MGI Symbol;Acc:MGI:1196455]	retained_intron,processed_transcript,protein_coding	ENSMUSG00000002608	chr7:25711105-25719088	-	3939	0.141738	0.186883	0.000551273	418	406	367	321	317	352	3.87874	3.82567	3.94034	3.44228	3.65366	3.43603
ENSMUSG00000002617	Zfp40	zinc finger protein 40 [Source:MGI Symbol;Acc:MGI:99185]	processed_transcript,protein_coding	ENSMUSG00000002617	chr17:23173868-23193252	-	4482	-0.0355999	0.641905	0.000551273	1070	967	828	888	822	980	8.72593	8.00797	7.8129	8.3689	8.32635	8.40727
ENSMUSG00000002625	Akap8l	A kinase (PRKA) anchor protein 8-like [Source:MGI Symbol;Acc:MGI:1860606]	protein_coding	ENSMUSG00000002625	chr17:32321424-32350581	-	2075	0.00184065	0.974682	0.000551273	2388	2331	2137	2060	1971	2254	42.0645	41.6958	43.5552	41.935	43.1244	41.7673
ENSMUSG00000002633	Shh	sonic hedgehog [Source:MGI Symbol;Acc:MGI:98297]	protein_coding	ENSMUSG00000002633	chr5:28456814-28467101	-	2692	0.292748	0.0748986	0.000551273	174	169	161	137	110	131	2.36251	2.33013	2.52932	2.14967	1.85512	1.8711
ENSMUSG00000002635	Pdcd2l	programmed cell death 2-like [Source:MGI Symbol;Acc:MGI:1915329]	processed_transcript,protein_coding	ENSMUSG00000002635	chr7:34184498-34196661	-	1315	0.095818	0.434078	0.000551273	343	329	286	265	283	271	9.53385	9.2862	9.19801	8.51231	9.77046	7.924
ENSMUSG00000002658	Gtf2f1	general transcription factor IIF, polypeptide 1 [Source:MGI Symbol;Acc:MGI:1923848]	protein_coding	ENSMUSG00000002658	chr17:57003404-57011288	-	1717	0.0532386	0.470156	0.000551273	1529	1593	1474	1283	1217	1584	32.549	34.436	36.3062	31.5634	32.1792	35.472
ENSMUSG00000002660	Clpp	caseinolytic mitochondrial matrix peptidase proteolytic subunit [Source:MGI Symbol;Acc:MGI:1858213]	protein_coding	ENSMUSG00000002660	chr17:56990263-56996371	+	1207	0.118501	0.13842	0.000551273	1082	1217	1067	911	880	1062	32.7657	37.4241	37.3862	31.8815	33.1001	33.8312
ENSMUSG00000002661	Alkbh7	alkB, alkylation repair homolog 7 (E. coli) [Source:MGI Symbol;Acc:MGI:1913650]	retained_intron,protein_coding	ENSMUSG00000002661	chr17:56997338-56999322	+	1029	0.0336527	0.780528	0.000551273	406	345	299	333	299	304	14.4215	12.4443	12.2888	13.6696	13.192	11.3595
ENSMUSG00000002668	Dennd1c	DENN/MADD domain containing 1C [Source:MGI Symbol;Acc:MGI:1918035]	protein_coding	ENSMUSG00000002668	chr17:57066055-57078510	-	2520	0.224762	0.558694	0.000551273	27	34	23	21	19	26	0.391618	0.500779	0.385994	0.352003	0.342301	0.39671
ENSMUSG00000002679	Med6	mediator complex subunit 6 [Source:MGI Symbol;Acc:MGI:1917042]	retained_intron,protein_coding	ENSMUSG00000002679	chr12:81573556-81595008	-	1447	-0.0185256	0.864062	0.000551273	445	407	415	369	393	416	11.2406	10.4398	12.1292	10.7717	12.3304	11.0542
ENSMUSG00000002688	Prkd1	protein kinase D1 [Source:MGI Symbol;Acc:MGI:99879]	protein_coding	ENSMUSG00000002688	chr12:50341230-50649223	-	3778	-0.0254749	0.830997	0.000551273	397	312	302	298	297	348	3.84086	3.06521	3.38064	3.33182	3.56902	3.54175
ENSMUSG00000002699	Lcp2	lymphocyte cytosolic protein 2 [Source:MGI Symbol;Acc:MGI:1321402]	processed_transcript,protein_coding	ENSMUSG00000002699	chr11:34046919-34092295	+	4459	0.120651	0.556124	0.000551273	120	97	95	75	80	109	0.983657	0.807425	0.901031	0.710478	0.81453	0.939918
ENSMUSG00000002718	Cse1l	chromosome segregation 1-like (S. cerevisiae) [Source:MGI Symbol;Acc:MGI:1339951]	retained_intron,nonsense_mediated_decay,processed_transcript,protein_coding	ENSMUSG00000002718	chr2:166906039-166946389	+	5273	-0.0463035	0.497328	0.000551273	2623	2378	1946	2284	1920	2361	18.1819	16.7387	15.6077	18.2964	16.531	17.2163
ENSMUSG00000002728	Naa20	N(alpha)-acetyltransferase 20, NatB catalytic subunit [Source:MGI Symbol;Acc:MGI:1915127]	nonsense_mediated_decay,retained_intron,protein_coding	ENSMUSG00000002728	chr2:145902098-145916425	+	3705	0.0457088	0.609842	0.000551273	685	754	598	575	567	668	6.75775	7.55354	6.82601	6.55551	6.94783	6.93249
ENSMUSG00000002731	Prkra	protein kinase, interferon inducible double stranded RNA dependent activator [Source:MGI Symbol;Acc:MGI:1344375]	processed_transcript,protein_coding	ENSMUSG00000002731	chr2:76629897-76648015	-	2028	0.0161621	0.840494	0.000551273	978	927	751	793	717	897	17.6267	16.966	15.6612	16.517	16.0511	17.0069
ENSMUSG00000002732	Fkbp7	FK506 binding protein 7 [Source:MGI Symbol;Acc:MGI:1336879]	retained_intron,nonsense_mediated_decay,processed_transcript,protein_coding	ENSMUSG00000002732	chr2:76663043-76673116	-	1485	0.210942	0.39516	0.000551273	83	68	72	73	46	58	2.04292	1.69961	2.0505	2.07646	1.40633	1.50177
ENSMUSG00000002733	Plekha3	pleckstrin homology domain-containing, family A (phosphoinositide binding specific) member 3 [Source:MGI Symbol;Acc:MGI:1932515]	processed_transcript,protein_coding	ENSMUSG00000002733	chr2:76675280-76696828	+	3126	0.00256344	0.974135	0.000551273	995	895	775	819	755	861	11.6341	10.6268	10.485	11.0668	10.9651	10.5905
ENSMUSG00000002741	Ykt6	YKT6 homolog (S. Cerevisiae) [Source:MGI Symbol;Acc:MGI:1927550]	processed_transcript,protein_coding	ENSMUSG00000002741	chr11:5955692-5967780	+	2984	-0.0474513	0.458054	0.000551273	1944	2020	1643	1755	1687	1862	23.8121	25.1258	23.2859	24.8431	25.6667	23.9928
ENSMUSG00000002748	Baz1b	bromodomain adjacent to zinc finger domain, 1B [Source:MGI Symbol;Acc:MGI:1353499]	retained_intron,protein_coding	ENSMUSG00000002748	chr5:135187263-135246129	+	10794	0.0295334	0.578508	0.000551273	6448	6291	5173	5486	4770	5826	21.8345	21.6324	20.2681	21.4684	20.0627	20.7534
ENSMUSG00000002763	Pex6	peroxisomal biogenesis factor 6 [Source:MGI Symbol;Acc:MGI:2385054]	retained_intron,processed_transcript,protein_coding	ENSMUSG00000002763	chr17:46711462-46725541	+	3796	0.00316854	0.974833	0.000551273	1395	1145	1005	1251	868	1119	13.4322	11.1956	11.1968	13.9206	10.3812	11.3346
ENSMUSG00000002767	Mrpl2	mitochondrial ribosomal protein L2 [Source:MGI Symbol;Acc:MGI:1351622]	processed_transcript,protein_coding	ENSMUSG00000002767	chr17:46646228-46650139	+	1170	0.0700089	0.457537	0.000551273	720	776	648	564	643	663	22.493	24.6175	23.423	20.362	24.9505	21.7886
ENSMUSG00000002768	Mea1	male enhanced antigen 1 [Source:MGI Symbol;Acc:MGI:96957]	protein_coding	ENSMUSG00000002768	chr17:46681136-46683105	+	840	0.105549	0.120945	0.000551273	1630	1711	1561	1361	1317	1509	70.9265	75.6029	78.5918	68.4394	71.1805	69.0734
ENSMUSG00000002769	Gnmt	glycine N-methyltransferase [Source:MGI Symbol;Acc:MGI:1202304]	retained_intron,protein_coding	ENSMUSG00000002769	chr17:46725663-46729168	-	1206	-0.353556	0.571095	0.000551273	5	12	11	7	14	12	0.151538	0.369319	0.385744	0.245176	0.52703	0.382591
ENSMUSG00000002771	Grin2d	glutamate receptor, ionotropic, NMDA2D (epsilon 4) [Source:MGI Symbol;Acc:MGI:95823]	protein_coding	ENSMUSG00000002771	chr7:45831882-45870928	-	5862	-0.123223	0.303297	0.000551273	294	320	274	278	275	336	1.83316	2.02615	1.97678	2.00321	2.12981	2.20391
ENSMUSG00000002778	Kdelr1	KDEL (Lys-Asp-Glu-Leu) endoplasmic reticulum protein retention receptor 1 [Source:MGI Symbol;Acc:MGI:1915387]	processed_transcript,protein_coding	ENSMUSG00000002778	chr7:45872771-45883731	+	1873	-0.102285	0.220404	0.000551273	1143	984	836	1001	920	982	22.3053	19.4996	18.8765	22.5748	22.3	20.1593
ENSMUSG00000002781	Tmem143	transmembrane protein 143 [Source:MGI Symbol;Acc:MGI:1917459]	retained_intron,nonsense_mediated_decay,processed_transcript,protein_coding	ENSMUSG00000002781	chr7:45896940-45917413	+	5636	0.0570926	0.607739	0.000551273	402	421	391	383	305	386	2.60708	2.77255	2.934	2.87048	2.45688	2.6334
ENSMUSG00000002791	Pdxk-ps	pyridoxal (pyridoxine, vitamin B6) kinase, pseudogene [Source:MGI Symbol;Acc:MGI:1933201]	processed_transcript,transcribed_unprocessed_pseudogene	ENSMUSG00000002791	chr17:32076082-32107350	-	2804	0.127017	0.875054	0.000551273	14	7	1	6	5	7	0.182495	0.092659	0.0150826	0.0903858	0.0809555	0.0959888
ENSMUSG00000002797	Ggct	gamma-glutamyl cyclotransferase [Source:MGI Symbol;Acc:MGI:95700]	retained_intron,processed_transcript,protein_coding	ENSMUSG00000002797	chr6:54982579-54992950	-	4437	-0.0918284	0.422027	0.000551273	428	546	396	470	388	482	3.52577	4.56742	3.7745	4.47441	3.97006	4.17694
ENSMUSG00000002799	Jag2	jagged 2 [Source:MGI Symbol;Acc:MGI:1098270]	protein_coding	ENSMUSG00000002799	chr12:112908589-112929495	-	4054	-0.00106507	0.988483	0.000551273	1273	1112	1071	1051	999	1121	11.4774	10.181	11.1727	10.9508	11.1876	10.6322
ENSMUSG00000002803	Btbd6	BTB (POZ) domain containing 6 [Source:MGI Symbol;Acc:MGI:3026623]	protein_coding	ENSMUSG00000002803	chr12:112976481-112978930	+	2088	0.0482676	0.5073	0.000551273	1129	1094	987	904	894	1052	19.7635	19.4471	19.9913	18.288	19.4384	19.3725
ENSMUSG00000002804	Nudt14	nudix (nucleoside diphosphate linked moiety X)-type motif 14 [Source:MGI Symbol;Acc:MGI:1913424]	protein_coding	ENSMUSG00000002804	chr12:112934732-112942118	-	793	0.0810576	0.643949	0.000551273	132	138	127	110	108	127	6.08416	6.45912	6.77305	5.85931	6.18308	6.15788
ENSMUSG00000002808	Epdr1	ependymin related protein 1 (zebrafish) [Source:MGI Symbol;Acc:MGI:2145369]	protein_coding	ENSMUSG00000002808	chr13:19591708-19619830	-	2386	-0.0200942	0.773371	0.000551273	2956	2514	2237	2532	2148	2467	45.2829	39.1077	39.6506	44.825	40.8713	39.7557
ENSMUSG00000002812	Flii	flightless I homolog (Drosophila) [Source:MGI Symbol;Acc:MGI:1342286]	retained_intron,protein_coding	ENSMUSG00000002812	chr11:60714122-60727263	-	5039	0.014856	0.798801	0.000551273	3059	3133	2846	2702	2458	3073	22.1889	23.0772	23.886	22.65	22.1458	23.4487
ENSMUSG00000002814	Top3a	topoisomerase (DNA) III alpha [Source:MGI Symbol;Acc:MGI:1197527]	retained_intron,protein_coding	ENSMUSG00000002814	chr11:60740057-60777365	-	4599	0.0055166	0.968122	0.000551273	263	285	284	215	255	294	2.09022	2.30011	2.61161	1.9747	2.51728	2.45802
ENSMUSG00000002820	Atg4d	autophagy related 4D, cysteine peptidase [Source:MGI Symbol;Acc:MGI:2444308]	protein_coding	ENSMUSG00000002820	chr9:21265298-21274368	+	2541	-0.00361892	0.970613	0.000551273	661	544	495	527	454	582	9.50817	7.94624	8.23862	8.76058	8.11158	8.80682
ENSMUSG00000002825	Qtrt1	queuine tRNA-ribosyltransferase 1 [Source:MGI Symbol;Acc:MGI:1931441]	protein_coding	ENSMUSG00000002825	chr9:21411836-21420277	+	1319	0.0587878	0.678168	0.000551273	254	227	225	183	219	219	7.03864	6.38776	7.21426	5.86048	7.53796	6.38411
ENSMUSG00000002831	Plin4	perilipin 4 [Source:MGI Symbol;Acc:MGI:1929709]	protein_coding	ENSMUSG00000002831	chr17:56100590-56109802	-	5755	-0.0202404	0.943203	0.000551273	59	54	85	44	73	69	0.37472	0.34827	0.624637	0.322949	0.57588	0.461004
ENSMUSG00000002833	Hdgfrp2	hepatoma-derived growth factor, related protein 2 [Source:MGI Symbol;Acc:MGI:1194492]	protein_coding	ENSMUSG00000002833	chr17:56079656-56100596	+	2251	-0.0590424	0.36388	0.000551273	1949	1902	1697	1640	1729	1931	31.6473	31.3619	31.8831	30.7748	34.8718	32.9843
ENSMUSG00000002835	Chaf1a	chromatin assembly factor 1, subunit A (p150) [Source:MGI Symbol;Acc:MGI:1351331]	protein_coding	ENSMUSG00000002835	chr17:56040415-56068026	+	3308	0.162025	0.417591	0.000551273	119	103	116	81	84	114	1.31487	1.15568	1.48302	1.0343	1.15284	1.32507
ENSMUSG00000002844	Adprh	ADP-ribosylarginine hydrolase [Source:MGI Symbol;Acc:MGI:1098234]	protein_coding	ENSMUSG00000002844	chr16:38445398-38452689	-	1583	0.0293601	0.634454	0.000551273	2018	1845	1680	1660	1508	1816	46.5951	43.2597	44.883	44.295	43.2489	44.1099
ENSMUSG00000002845	Tmem39a	transmembrane protein 39a [Source:MGI Symbol;Acc:MGI:1915096]	retained_intron,nonsense_mediated_decay,processed_transcript,protein_coding	ENSMUSG00000002845	chr16:38558697-38592162	+	4094	-0.0841621	0.541402	0.000551273	263	291	235	296	206	266	2.34805	2.63823	2.42758	3.05401	2.28441	2.49824
ENSMUSG00000002846	Timmdc1	translocase of inner mitochondrial membrane domain containing 1 [Source:MGI Symbol;Acc:MGI:1922139]	processed_transcript,protein_coding	ENSMUSG00000002846	chr16:38498346-38522663	-	1784	0.0370719	0.691818	0.000551273	587	559	471	479	435	531	12.0266	11.6301	11.1655	11.3414	11.07	11.4446
ENSMUSG00000002847	Pla1a	phospholipase A1 member A [Source:MGI Symbol;Acc:MGI:1934677]	protein_coding	ENSMUSG00000002847	chr16:38396118-38433145	-	1972	-0.0652546	0.849509	0.000551273	23	45	47	38	32	42	0.426305	0.84698	1.00796	0.813961	0.736712	0.818923
ENSMUSG00000002870	Mcm2	minichromosome maintenance deficient 2 mitotin (S. cerevisiae) [Source:MGI Symbol;Acc:MGI:105380]	protein_coding	ENSMUSG00000002870	chr6:88883474-88898780	-	3370	0.0109736	0.956535	0.000551273	139	103	91	115	84	103	1.5076	1.13442	1.142	1.44144	1.13163	1.17519
ENSMUSG00000002871	Tpra1	transmembrane protein, adipocyte asscociated 1 [Source:MGI Symbol;Acc:MGI:1345190]	retained_intron,processed_transcript,protein_coding	ENSMUSG00000002871	chr6:88902250-88912238	+	3026	-0.0107075	0.895626	0.000551273	882	816	803	736	719	862	10.6537	10.009	11.2228	10.2739	10.7873	10.9532
ENSMUSG00000002881	Nab1	Ngfi-A binding protein 1 [Source:MGI Symbol;Acc:MGI:107564]	retained_intron,processed_transcript,protein_coding	ENSMUSG00000002881	chr1:52457293-52500679	-	4083	-0.109009	0.189541	0.000551273	848	837	655	785	696	829	7.5913	7.60876	6.78447	8.12115	7.73899	7.80685
ENSMUSG00000002885	Cd97	CD97 antigen [Source:MGI Symbol;Acc:MGI:1347095]	nonsense_mediated_decay,retained_intron,protein_coding	ENSMUSG00000002885	chr8:83723250-83741326	-	3757	0.157912	0.172959	0.000551273	412	425	379	299	294	412	4.00826	4.19871	4.2663	3.36169	3.55272	4.21655
ENSMUSG00000002897	Il17ra	interleukin 17 receptor A [Source:MGI Symbol;Acc:MGI:107399]	protein_coding	ENSMUSG00000002897	chr6:120463196-120483727	+	3970	0.0787562	0.638777	0.000551273	151	157	167	135	135	144	1.39023	1.46783	1.77902	1.43638	1.54382	1.39467
ENSMUSG00000002900	Lamb1	laminin B1 [Source:MGI Symbol;Acc:MGI:96743]	nonsense_mediated_decay,retained_intron,protein_coding	ENSMUSG00000002900	chr12:31265233-31329644	+	9917	-0.0807243	0.410142	0.000551273	574	574	557	523	483	658	2.11559	2.14832	2.37536	2.22766	2.21117	2.55121
ENSMUSG00000002908	Kcnn1	potassium intermediate/small conductance calcium-activated channel, subfamily N, member 1 [Source:MGI Symbol;Acc:MGI:1933993]	protein_coding	ENSMUSG00000002908	chr8:70842048-70857008	-	4054	-0.10354	0.449733	0.000551273	250	292	216	229	259	256	2.25401	2.67342	2.25332	2.38605	2.90048	2.42805
ENSMUSG00000002910	Arrdc2	arrestin domain containing 2 [Source:MGI Symbol;Acc:MGI:1918057]	protein_coding	ENSMUSG00000002910	chr8:70835154-70839720	-	2329	0.0041045	0.980713	0.000551273	170	189	229	164	178	201	2.66796	3.01203	4.15834	2.97441	3.4698	3.31839
ENSMUSG00000002930	Ppp1r17	protein phosphatase 1, regulatory subunit 17 [Source:MGI Symbol;Acc:MGI:1333876]	protein_coding	ENSMUSG00000002930	chr6:56017514-56032688	+	1738	-0.139855	0.268479	0.000551273	266	259	226	241	248	269	5.59412	5.53118	5.49936	5.85726	6.47823	5.95118
ENSMUSG00000002944	Cd36	CD36 antigen [Source:MGI Symbol;Acc:MGI:107899]	protein_coding	ENSMUSG00000002944	chr5:17781689-17888959	-	3927	0.177571	0.240125	0.000551273	200	188	174	143	146	167	1.86153	1.77691	1.87388	1.53816	1.6879	1.63515
ENSMUSG00000002948	Map2k7	mitogen-activated protein kinase kinase 7 [Source:MGI Symbol;Acc:MGI:1346871]	retained_intron,nonsense_mediated_decay,processed_transcript,protein_coding	ENSMUSG00000002948	chr8:4238739-4251423	+	5359	0.0287879	0.653608	0.000551273	1825	1730	1546	1525	1465	1589	12.4474	11.982	12.2006	12.0202	12.411	11.4009
ENSMUSG00000002949	Timm44	translocase of inner mitochondrial membrane 44 [Source:MGI Symbol;Acc:MGI:1343262]	nonsense_mediated_decay,retained_intron,processed_transcript,protein_coding	ENSMUSG00000002949	chr8:4259730-4275913	-	3664	-0.0421114	0.597968	0.000551273	1280	1339	1256	1120	1231	1313	12.7689	13.5642	14.4973	12.9119	15.2531	13.7788
ENSMUSG00000002957	Ap2a2	adaptor-related protein complex 2, alpha 2 subunit [Source:MGI Symbol;Acc:MGI:101920]	protein_coding	ENSMUSG00000002957	chr7:141562179-141633011	+	4639	0.0246879	0.590939	0.000551273	9075	8731	7858	7787	7121	8235	71.5027	69.8566	71.6377	70.9044	69.6901	68.2559
ENSMUSG00000002963	Pnkp	polynucleotide kinase 3'- phosphatase [Source:MGI Symbol;Acc:MGI:1891698]	retained_intron,processed_transcript,protein_coding	ENSMUSG00000002963	chr7:44857138-44862925	+	3133	-0.0346426	0.709879	0.000551273	562	531	485	475	460	549	6.55656	6.29074	6.54689	6.40413	6.66579	6.73772
ENSMUSG00000002968	Med25	mediator complex subunit 25 [Source:MGI Symbol;Acc:MGI:1922863]	protein_coding	ENSMUSG00000002968	chr7:44879390-44892397	-	2297	-0.0352118	0.712711	0.000551273	641	557	529	566	510	544	10.1999	9.0004	9.73976	10.4084	10.0801	9.10623
ENSMUSG00000002980	Bcam	basal cell adhesion molecule [Source:MGI Symbol;Acc:MGI:1929940]	nonsense_mediated_decay,retained_intron,protein_coding	ENSMUSG00000002980	chr7:19756130-19771016	-	3199	-0.0759593	0.348068	0.000551273	796	756	666	690	663	792	9.09492	8.77153	8.80468	9.11092	9.40922	9.51945
ENSMUSG00000002981	Clptm1	cleft lip and palate associated transmembrane protein 1 [Source:MGI Symbol;Acc:MGI:1927155]	protein_coding	ENSMUSG00000002981	chr7:19631580-19665030	-	4130	0.0473907	0.361158	0.000551273	5698	5742	5307	4923	4615	5355	50.4281	51.6037	54.3442	50.3509	50.7313	49.8552
ENSMUSG00000002983	Relb	avian reticuloendotheliosis viral (v-rel) oncogene related B [Source:MGI Symbol;Acc:MGI:103289]	retained_intron,processed_transcript,protein_coding	ENSMUSG00000002983	chr7:19606216-19629438	-	3885	-0.251685	0.232691	0.000551273	101	82	71	83	96	97	0.950233	0.783413	0.772896	0.902431	1.12185	0.960023
ENSMUSG00000002984	Tomm40	translocase of outer mitochondrial membrane 40 homolog (yeast) [Source:MGI Symbol;Acc:MGI:1858259]	retained_intron,protein_coding	ENSMUSG00000002984	chr7:19701312-19715438	-	4239	-0.000526693	0.993959	0.000551273	1386	1379	1185	1137	1115	1377	11.9509	12.0745	11.8225	11.3299	11.9417	12.4903
ENSMUSG00000002985	Apoe	apolipoprotein E [Source:MGI Symbol;Acc:MGI:88057]	protein_coding	ENSMUSG00000002985	chr7:19696108-19699166	-	1980	0.0329284	0.799212	0.000551273	42368	55476	47948	40217	41976	49285	782.119	1039.94	1024.14	857.969	962.477	957.085
ENSMUSG00000002996	Hbp1	high mobility group box transcription factor 1 [Source:MGI Symbol;Acc:MGI:894659]	retained_intron,protein_coding	ENSMUSG00000002996	chr12:31926253-31950535	-	6167	-0.0393676	0.598866	0.000551273	1096	1149	911	968	913	1092	6.49586	6.91534	6.24738	6.63023	6.72127	6.80847
ENSMUSG00000002997	Prkar2b	protein kinase, cAMP dependent regulatory, type II beta [Source:MGI Symbol;Acc:MGI:97760]	protein_coding	ENSMUSG00000002997	chr12:31958475-32061296	-	3652	0.0708402	0.22725	0.000551273	2600	2514	2131	2158	1916	2246	26.0221	25.5507	24.6778	24.9602	23.8188	23.6472
ENSMUSG00000003031	Cdkn1b	cyclin-dependent kinase inhibitor 1B [Source:MGI Symbol;Acc:MGI:104565]	protein_coding	ENSMUSG00000003031	chr6:134920400-134925513	+	4552	0.0243942	0.701727	0.000551273	1606	1569	1367	1340	1263	1494	12.8956	12.7935	12.7005	12.4345	12.5967	12.6197
ENSMUSG00000003032	Klf4	Kruppel-like factor 4 (gut) [Source:MGI Symbol;Acc:MGI:1342287]	protein_coding	ENSMUSG00000003032	chr4:55527142-55532466	-	3049	-0.197002	0.455558	0.000551273	52	49	58	52	55	61	0.62337	0.596494	0.804497	0.720399	0.818954	0.76926
ENSMUSG00000003033	Ap1m1	adaptor-related protein complex AP-1, mu subunit 1 [Source:MGI Symbol;Acc:MGI:102776]	retained_intron,protein_coding	ENSMUSG00000003033	chr8:72240017-72257385	+	3150	0.0762168	0.316804	0.000551273	1283	1386	1271	1081	1091	1266	14.8873	16.3313	17.0643	14.4958	15.7242	15.4534
ENSMUSG00000003037	Rab8a	RAB8A, member RAS oncogene family [Source:MGI Symbol;Acc:MGI:96960]	retained_intron,processed_transcript,protein_coding	ENSMUSG00000003037	chr8:72161199-72183904	+	4678	0.0277366	0.687571	0.000551273	1402	1411	1271	1160	1145	1377	10.9544	11.1953	11.4905	10.4743	11.1122	11.3181
ENSMUSG00000003038	Hmgn2	high mobility group nucleosomal binding domain 2 [Source:MGI Symbol;Acc:MGI:96136]	retained_intron,processed_transcript,protein_coding	ENSMUSG00000003038	chr4:133964737-133968650	-	3060	0.0251097	0.869236	0.000551273	263	245	164	219	182	200	3.14148	2.97175	2.26661	3.02308	2.70025	2.5131
ENSMUSG00000003039	Fam32a	family with sequence similarity 32, member A [Source:MGI Symbol;Acc:MGI:1915172]	protein_coding	ENSMUSG00000003039	chr8:72219729-72223764	+	1910	0.0165932	0.796868	0.000551273	2719	2821	2423	2565	2098	2566	52.0326	54.8198	53.6505	56.7259	49.8685	51.6564
ENSMUSG00000003062	Stard3nl	STARD3 N-terminal like [Source:MGI Symbol;Acc:MGI:1923455]	protein_coding	ENSMUSG00000003062	chr13:19357676-19395752	-	1283	-0.00748567	0.925442	0.000551273	1400	1256	1042	1193	1067	1132	39.8842	36.3355	34.3475	39.2772	37.7565	33.925
ENSMUSG00000003068	Stk11	serine/threonine kinase 11 [Source:MGI Symbol;Acc:MGI:1341870]	retained_intron,nonsense_mediated_decay,processed_transcript,protein_coding	ENSMUSG00000003068	chr10:80115802-80130682	+	4580	0.0183415	0.794173	0.000551273	1312	1287	1125	1065	1091	1214	10.4705	10.4299	10.3882	9.82226	10.8147	10.1919
ENSMUSG00000003070	Efna2	ephrin A2 [Source:MGI Symbol;Acc:MGI:102707]	protein_coding	ENSMUSG00000003070	chr10:80179481-80190010	+	2131	-0.0451583	0.842143	0.000551273	93	71	76	64	70	94	1.59514	1.23664	1.50829	1.2686	1.49131	1.69608
ENSMUSG00000003072	Atp5d	ATP synthase, H+ transporting, mitochondrial F1 complex, delta subunit [Source:MGI Symbol;Acc:MGI:1913293]	processed_transcript,protein_coding	ENSMUSG00000003072	chr10:80138631-80145818	+	1928	0.0404796	0.519994	0.000551273	2245	2196	2085	1985	1730	2123	42.5607	42.2759	45.7354	43.4891	40.7374	42.3393
ENSMUSG00000003099	Ppp5c	protein phosphatase 5, catalytic subunit [Source:MGI Symbol;Acc:MGI:102666]	retained_intron,processed_transcript,protein_coding	ENSMUSG00000003099	chr7:17004639-17027924	-	3136	0.0256671	0.697229	0.000551273	2166	2307	2127	1963	1799	2209	25.2454	27.3048	28.6844	26.4406	26.0441	27.0845
ENSMUSG00000003119	Cdk12	cyclin-dependent kinase 12 [Source:MGI Symbol;Acc:MGI:1098802]	processed_transcript,protein_coding	ENSMUSG00000003119	chr11:98203058-98278504	+	11730	-0.014495	0.831965	0.000551273	1706	1686	1523	1392	1460	1708	5.31595	5.33491	5.49105	5.01266	5.65079	5.59874
ENSMUSG00000003123	Lipe	lipase, hormone sensitive [Source:MGI Symbol;Acc:MGI:96790]	protein_coding	ENSMUSG00000003123	chr7:25379526-25398710	-	4518	0.0208474	0.88228	0.000551273	237	246	225	192	186	266	1.91735	2.02095	2.10615	1.79507	1.86905	2.26379
ENSMUSG00000003131	Pafah1b2	platelet-activating factor acetylhydrolase, isoform 1b, subunit 2 [Source:MGI Symbol;Acc:MGI:108415]	protein_coding	ENSMUSG00000003131	chr9:45965310-45984871	-	4241	0.0177973	0.712795	0.000551273	9299	8894	7815	8081	7183	8278	80.1434	77.8389	77.9318	80.4867	76.8939	75.0512
ENSMUSG00000003134	Tbc1d8	TBC1 domain family, member 8 [Source:MGI Symbol;Acc:MGI:1927225]	retained_intron,nonsense_mediated_decay,protein_coding	ENSMUSG00000003134	chr1:39371498-39478747	-	4436	-0.00196148	0.982542	0.000551273	704	684	572	558	546	698	5.80071	5.72311	5.45329	5.31337	5.58799	6.05013
ENSMUSG00000003135	Cnot11	CCR4-NOT transcription complex, subunit 11 [Source:MGI Symbol;Acc:MGI:106580]	retained_intron,protein_coding	ENSMUSG00000003135	chr1:39534991-39546881	+	3500	0.0330058	0.719707	0.000551273	754	671	660	571	570	735	7.87414	7.11577	7.97498	6.89121	7.39369	8.07458
ENSMUSG00000003153	Slc2a3	solute carrier family 2 (facilitated glucose transporter), member 3 [Source:MGI Symbol;Acc:MGI:95757]	nonsense_mediated_decay,retained_intron,protein_coding	ENSMUSG00000003153	chr6:122727808-122801640	-	7245	-0.0126546	0.820433	0.000551273	4908	5084	4127	4212	4203	4618	24.7609	26.0456	24.0907	24.5571	26.3376	24.5085
ENSMUSG00000003154	Foxj2	forkhead box J2 [Source:MGI Symbol;Acc:MGI:1926805]	protein_coding	ENSMUSG00000003154	chr6:122819913-122845366	+	5283	-0.0381792	0.730533	0.000551273	488	438	347	417	379	396	3.37629	3.07724	2.77781	3.33413	3.25696	2.88214
ENSMUSG00000003161	Sri	sorcin [Source:MGI Symbol;Acc:MGI:98419]	nonsense_mediated_decay,retained_intron,protein_coding	ENSMUSG00000003161	chr5:8046077-8069379	+	3734	0.00933818	0.8893	0.000551273	1434	1342	1180	1203	1106	1294	14.037	13.3397	13.3648	13.6088	13.4473	13.3248
ENSMUSG00000003166	Dgcr2	DiGeorge syndrome critical region gene 2 [Source:MGI Symbol;Acc:MGI:892866]	retained_intron,processed_transcript,protein_coding	ENSMUSG00000003166	chr16:17839481-17894145	-	6638	0.00643742	0.913527	0.000551273	5635	5118	4739	4730	4615	4759	31.0282	28.6174	30.1928	30.0989	31.5638	27.5663
ENSMUSG00000003178	Mical3	microtubule associated monooxygenase, calponin and LIM domain containing 3 [Source:MGI Symbol;Acc:MGI:2442733]	protein_coding	ENSMUSG00000003178	chr6:121007240-121081609	-	2893	-0.0866039	0.260196	0.000551273	1019	990	856	888	830	1078	12.8744	12.7015	12.5135	12.9656	13.0252	14.3275
ENSMUSG00000003184	Irf3	interferon regulatory factor 3 [Source:MGI Symbol;Acc:MGI:1859179]	retained_intron,processed_transcript,protein_coding	ENSMUSG00000003184	chr7:44997647-45002848	+	3187	0.0688217	0.526762	0.000551273	665	609	568	618	416	582	7.62675	7.09256	7.53737	8.19094	5.92606	7.02169
ENSMUSG00000003190	Bcl2l12	BCL2-like 12 (proline rich) [Source:MGI Symbol;Acc:MGI:1922986]	retained_intron,processed_transcript,protein_coding	ENSMUSG00000003190	chr7:44991221-44998712	-	1976	0.350481	0.252926	0.000551273	54	39	55	32	36	39	0.998865	0.732564	1.17714	0.684054	0.827123	0.758889
ENSMUSG00000003198	Zfp959	zinc finger protein 959 [Source:MGI Symbol;Acc:MGI:2385058]	protein_coding	ENSMUSG00000003198	chr17:55892183-55898584	+	1620	0.0287649	0.888416	0.000551273	129	94	99	105	96	87	2.91055	2.15368	2.58448	2.7378	2.69036	2.06493
ENSMUSG00000003199	Mpnd	MPN domain containing [Source:MGI Symbol;Acc:MGI:1915297]	retained_intron,protein_coding	ENSMUSG00000003199	chr17:56005710-56016790	+	2305	0.0500881	0.445169	0.000551273	1996	1801	1701	1651	1535	1680	31.6512	29.0008	31.2095	30.2554	30.2337	28.0246
ENSMUSG00000003200	Sh3gl1	SH3-domain GRB2-like 1 [Source:MGI Symbol;Acc:MGI:700010]	protein_coding	ENSMUSG00000003200	chr17:56016752-56036637	-	2072	0.0922081	0.345466	0.000551273	582	664	582	511	514	549	10.2668	11.8945	11.8792	10.4174	11.2623	10.1879
ENSMUSG00000003206	Ebi3	Epstein-Barr virus induced gene 3 [Source:MGI Symbol;Acc:MGI:1354171]	protein_coding	ENSMUSG00000003206	chr17:55952622-55957021	+	1170	0.282191	0.556645	0.000551273	16	19	19	12	13	16	0.499843	0.602748	0.686786	0.433234	0.504443	0.525817
ENSMUSG00000003208	Ccdc94	coiled-coil domain containing 94 [Source:MGI Symbol;Acc:MGI:1920136]	protein_coding	ENSMUSG00000003208	chr17:55959186-55967949	+	1311	0.198509	0.268314	0.000551273	136	142	131	119	91	118	3.79172	4.02025	4.22593	3.83417	3.15132	3.46083
ENSMUSG00000003226	Ranbp2	RAN binding protein 2 [Source:MGI Symbol;Acc:MGI:894323]	protein_coding	ENSMUSG00000003226	chr10:58446851-58494155	+	9477	-0.019139	0.712116	0.000551273	8266	8108	6878	7008	6389	8254	31.8805	31.7549	30.6934	31.2356	30.6067	33.4884
ENSMUSG00000003227	Edar	ectodysplasin-A receptor [Source:MGI Symbol;Acc:MGI:1343498]	protein_coding	ENSMUSG00000003227	chr10:58600788-58675654	-	3637	0.264263	0.571261	0.000551273	20	20	18	13	18	13	0.200996	0.204105	0.209307	0.150983	0.22469	0.137436
ENSMUSG00000003228	Grk5	G protein-coupled receptor kinase 5 [Source:MGI Symbol;Acc:MGI:109161]	protein_coding	ENSMUSG00000003228	chr19:60889748-61092553	+	3165	0.0826716	0.564323	0.000551273	282	237	196	213	204	198	3.25668	2.77934	2.619	2.84271	2.92625	2.40543
ENSMUSG00000003233	Dvl3	dishevelled 3, dsh homolog (Drosophila) [Source:MGI Symbol;Acc:MGI:108100]	retained_intron,protein_coding	ENSMUSG00000003233	chr16:20516981-20532520	+	4899	-0.0232559	0.864997	0.000551273	231	230	226	221	203	217	1.72347	1.74256	1.95099	1.90551	1.88124	1.70315
ENSMUSG00000003234	Abcf3	ATP-binding cassette, sub-family F (GCN20), member 3 [Source:MGI Symbol;Acc:MGI:1351656]	retained_intron,protein_coding	ENSMUSG00000003234	chr16:20548576-20561379	+	3557	-0.0236056	0.675174	0.000551273	2861	2829	2468	2447	2436	2717	29.3991	29.52	29.3437	29.0588	31.0919	29.3702
ENSMUSG00000003235	Eif2b5	eukaryotic translation initiation factor 2B, subunit 5 epsilon [Source:MGI Symbol;Acc:MGI:2446176]	protein_coding	ENSMUSG00000003235	chr16:20498816-20509955	+	3209	0.00365506	0.95194	0.000551273	2105	1984	1704	1718	1656	1920	23.9763	22.9477	22.4571	22.6142	23.4285	23.0055
ENSMUSG00000003269	Cyth2	cytohesin 2 [Source:MGI Symbol;Acc:MGI:1334255]	nonsense_mediated_decay,processed_transcript,protein_coding	ENSMUSG00000003269	chr7:45806636-45814581	-	3515	-0.0231767	0.781898	0.000551273	1354	1517	1329	1151	1296	1477	14.0797	16.0187	15.9902	13.8318	16.7392	16.1568
ENSMUSG00000003271	Sult2b1	sulfotransferase family, cytosolic, 2B, member 1 [Source:MGI Symbol;Acc:MGI:1926342]	processed_transcript,protein_coding	ENSMUSG00000003271	chr7:45729982-45759612	-	1888	-0.398351	0.226757	0.000551273	27	41	31	48	32	40	0.522711	0.806027	0.694406	1.07391	0.769489	0.814627
ENSMUSG00000003273	Car11	carbonic anhydrase 11 [Source:MGI Symbol;Acc:MGI:1336193]	retained_intron,protein_coding	ENSMUSG00000003273	chr7:45699842-45704682	+	1926	0.0528878	0.507684	0.000551273	1174	1276	1134	998	944	1243	22.2798	24.5902	24.9006	21.8878	22.2521	24.8151
ENSMUSG00000003279	Dlgap1	discs, large (Drosophila) homolog-associated protein 1 [Source:MGI Symbol;Acc:MGI:1346065]	retained_intron,protein_coding	ENSMUSG00000003279	chr17:69969072-70821413	+	16992	-0.0223225	0.736074	0.000551273	2993	3312	2822	2652	2611	3269	6.43817	7.23458	7.02371	6.59259	6.97617	7.39726
ENSMUSG00000003282	Plag1	pleiomorphic adenoma gene 1 [Source:MGI Symbol;Acc:MGI:1891916]	retained_intron,nonsense_mediated_decay,protein_coding	ENSMUSG00000003282	chr4:3900995-3938423	-	8487	-0.0848765	0.618089	0.000551273	157	149	117	129	117	166	0.676154	0.651628	0.583023	0.642041	0.625873	0.752064
ENSMUSG00000003283	Hck	hemopoietic cell kinase [Source:MGI Symbol;Acc:MGI:96052]	protein_coding	ENSMUSG00000003283	chr2:153108467-153151441	+	2092	-0.00713006	0.978769	0.000551273	47	67	57	55	50	53	0.821176	1.18872	1.1523	1.11052	1.08508	0.974126
ENSMUSG00000003299	Mrpl4	mitochondrial ribosomal protein L4 [Source:MGI Symbol;Acc:MGI:2137210]	protein_coding	ENSMUSG00000003299	chr9:21002736-21008835	+	1285	-0.0899022	0.338894	0.000551273	614	588	474	553	519	558	17.4649	16.9841	15.6002	18.1781	18.3366	16.6967
ENSMUSG00000003308	Keap1	kelch-like ECH-associated protein 1 [Source:MGI Symbol;Acc:MGI:1858732]	processed_transcript,protein_coding	ENSMUSG00000003308	chr9:21229729-21239332	-	4470	-0.0240103	0.720759	0.000551273	2014	1877	1590	1646	1678	1768	16.4684	15.5856	15.0433	15.5543	17.0427	15.2081
ENSMUSG00000003309	Ap1m2	adaptor protein complex AP-1, mu 2 subunit [Source:MGI Symbol;Acc:MGI:1336974]	protein_coding	ENSMUSG00000003309	chr9:21295456-21312333	-	1738	-0.0217616	0.976455	0.000551273	6	4	12	5	7	9	0.126183	0.0854236	0.292002	0.12152	0.182853	0.19911
ENSMUSG00000003316	Glg1	golgi apparatus protein 1 [Source:MGI Symbol;Acc:MGI:104967]	nonsense_mediated_decay,protein_coding	ENSMUSG00000003316	chr8:111154420-111259216	-	7090	0.00983735	0.842311	0.000551273	8862	8495	7140	7516	6923	7822	45.6862	44.4718	42.5898	44.7783	44.3305	42.4202
ENSMUSG00000003341	Atp8b3	ATPase, class I, type 8B, member 3 [Source:MGI Symbol;Acc:MGI:1914581]	protein_coding	ENSMUSG00000003341	chr10:80519584-80539124	-	4411	0.318937	0.379723	0.000551273	33	32	33	21	27	24	0.273449	0.269265	0.316396	0.201099	0.277895	0.209206
ENSMUSG00000003344	Btbd2	BTB (POZ) domain containing 2 [Source:MGI Symbol;Acc:MGI:1933831]	retained_intron,protein_coding	ENSMUSG00000003344	chr10:80642616-80657071	-	3586	0.0577349	0.371546	0.000551273	1719	1742	1530	1438	1408	1550	17.5213	18.0304	18.0441	16.9385	17.8257	16.6197
ENSMUSG00000003345	Csnk1g2	casein kinase 1, gamma 2 [Source:MGI Symbol;Acc:MGI:1920014]	protein_coding	ENSMUSG00000003345	chr10:80622779-80640771	+	2511	0.0669016	0.232668	0.000551273	2921	2814	2409	2344	2147	2643	42.5192	41.5954	40.5736	39.431	38.8186	40.4717
ENSMUSG00000003346	Abhd17a	abhydrolase domain containing 17A [Source:MGI Symbol;Acc:MGI:106388]	protein_coding	ENSMUSG00000003346	chr10:80583648-80590341	-	1473	0.0338291	0.621362	0.000551273	1484	1553	1360	1290	1263	1386	36.824	39.1324	39.0472	36.9925	38.9274	36.1794
ENSMUSG00000003348	Mob3a	MOB kinase activator 3A [Source:MGI Symbol;Acc:MGI:3050117]	protein_coding	ENSMUSG00000003348	chr10:80685255-80701820	-	2644	0.0552242	0.558394	0.000551273	569	553	472	481	419	507	7.86594	7.76303	7.54978	7.68441	7.19461	7.37305
ENSMUSG00000003352	Cacnb3	calcium channel, voltage-dependent, beta 3 subunit [Source:MGI Symbol;Acc:MGI:103307]	protein_coding	ENSMUSG00000003352	chr15:98632219-98644530	+	3120	0.0404266	0.573832	0.000551273	1556	1373	1274	1311	1126	1309	18.2287	16.3337	17.2691	17.7491	16.3847	16.1319
ENSMUSG00000003354	Ccdc65	coiled-coil domain containing 65 [Source:MGI Symbol;Acc:MGI:2146001]	protein_coding	ENSMUSG00000003354	chr15:98708206-98723326	+	1890	0.056086	0.650572	0.000551273	329	291	266	237	256	288	6.36259	5.71477	5.95215	5.2968	6.1494	5.85911
ENSMUSG00000003355	Fkbp11	FK506 binding protein 11 [Source:MGI Symbol;Acc:MGI:1913370]	protein_coding	ENSMUSG00000003355	chr15:98724372-98728198	-	731	-0.131006	0.679918	0.000551273	37	46	31	34	31	50	1.85005	2.33565	1.79349	1.96467	1.9253	2.62999
ENSMUSG00000003360	Ddx23	DEAD (Asp-Glu-Ala-Asp) box polypeptide 23 [Source:MGI Symbol;Acc:MGI:1921601]	retained_intron,protein_coding	ENSMUSG00000003360	chr15:98645133-98662889	-	5452	-0.00765785	0.897802	0.000551273	2774	2655	2351	2502	2177	2489	18.5973	18.0749	18.2369	19.3847	18.1283	17.5537
ENSMUSG00000003363	Pld3	phospholipase D family, member 3 [Source:MGI Symbol;Acc:MGI:1333782]	nonsense_mediated_decay,retained_intron,processed_transcript,protein_coding	ENSMUSG00000003363	chr7:27531999-27553218	-	2924	0.0484357	0.361868	0.000551273	11099	11053	10454	9393	9298	10266	138.742	140.304	151.202	135.692	144.367	134.997
ENSMUSG00000003378	Grik5	glutamate receptor, ionotropic, kainate 5 (gamma 2) [Source:MGI Symbol;Acc:MGI:95818]	protein_coding	ENSMUSG00000003378	chr7:25009852-25072369	-	3836	-0.0466951	0.558804	0.000551273	1259	1212	1066	1012	1150	1180	11.9963	11.7271	11.7526	11.1437	13.6105	11.8278
ENSMUSG00000003380	Rabac1	Rab acceptor 1 (prenylated) [Source:MGI Symbol;Acc:MGI:1201692]	protein_coding	ENSMUSG00000003380	chr7:24969749-24972728	-	875	-0.0231142	0.716469	0.000551273	2513	2417	2078	2249	2070	2192	104.975	102.527	100.436	108.57	107.403	96.3237
ENSMUSG00000003382	Etv3	ets variant 3 [Source:MGI Symbol;Acc:MGI:1350926]	retained_intron,protein_coding	ENSMUSG00000003382	chr3:87525406-87540156	+	10274	-0.056021	0.515537	0.000551273	1133	958	936	1017	920	941	4.03079	3.46094	3.85292	4.18127	4.0654	3.52169
ENSMUSG00000003402	Prkcsh	protein kinase C substrate 80K-H [Source:MGI Symbol;Acc:MGI:107877]	protein_coding	ENSMUSG00000003402	chr9:22003034-22014219	+	2013	0.0111902	0.857198	0.000551273	2166	2054	1945	1924	1699	1996	39.3292	37.8725	40.8629	40.3728	38.3181	38.1257
ENSMUSG00000003410	Elavl3	ELAV (embryonic lethal, abnormal vision, Drosophila)-like 3 (Hu antigen C) [Source:MGI Symbol;Acc:MGI:109157]	protein_coding	ENSMUSG00000003410	chr9:22015004-22052023	-	5027	-0.0178778	0.734976	0.000551273	3714	3733	3248	3340	3078	3511	27.0043	27.5624	27.325	28.065	27.798	26.8548
ENSMUSG00000003411	Rab3b	RAB3B, member RAS oncogene family [Source:MGI Symbol;Acc:MGI:1917158]	processed_transcript,protein_coding	ENSMUSG00000003411	chr4:108879062-108943324	+	3524	0.0999857	0.255027	0.000551273	1226	1446	1226	1048	1140	1145	12.7161	15.23	14.7132	12.5618	14.6867	12.4931
ENSMUSG00000003418	St8sia6	ST8 alpha-N-acetyl-neuraminide alpha-2,8-sialyltransferase 6 [Source:MGI Symbol;Acc:MGI:2386797]	processed_transcript,protein_coding	ENSMUSG00000003418	chr2:13651019-13793808	-	7409	-0.172624	0.146979	0.000551273	340	319	266	335	265	357	1.67733	1.59808	1.51836	1.90991	1.62383	1.85272
ENSMUSG00000003420	Fcgrt	Fc receptor, IgG, alpha chain transporter [Source:MGI Symbol;Acc:MGI:103017]	protein_coding	ENSMUSG00000003420	chr7:45092992-45103822	-	1738	0.0316462	0.762053	0.000551273	491	540	497	481	387	510	10.326	11.5322	12.0937	11.6902	10.1092	11.2829
ENSMUSG00000003421	Nosip	nitric oxide synthase interacting protein [Source:MGI Symbol;Acc:MGI:1913644]	retained_intron,processed_transcript,protein_coding	ENSMUSG00000003421	chr7:45062428-45078503	+	2920	0.0262979	0.755675	0.000551273	793	844	774	702	696	777	9.92637	10.7282	11.2102	10.155	10.8213	10.2315
ENSMUSG00000003423	Pih1d1	PIH1 domain containing 1 [Source:MGI Symbol;Acc:MGI:1916095]	retained_intron,processed_transcript,protein_coding	ENSMUSG00000003423	chr7:45154302-45160069	+	2024	-0.0190015	0.864275	0.000551273	378	386	333	322	340	356	6.82623	7.07855	6.95805	6.72005	7.62646	6.76301
ENSMUSG00000003429	Rps11	ribosomal protein S11 [Source:MGI Symbol;Acc:MGI:1351329]	protein_coding	ENSMUSG00000003429	chr7:45122387-45124389	-	602	-0.0270514	0.726482	0.000551273	1627	1847	1661	1542	1429	1857	98.785	113.878	116.688	108.197	107.768	118.609
ENSMUSG00000003435	Supt5	suppressor of Ty 5 [Source:MGI Symbol;Acc:MGI:1202400]	protein_coding	ENSMUSG00000003435	chr7:28314897-28338719	-	3509	-0.0146621	0.777676	0.000551273	3764	3765	3337	3350	3064	3667	39.2072	39.8244	40.2186	40.3263	39.6424	40.1817
ENSMUSG00000003436	Dll3	delta-like 3 (Drosophila) [Source:MGI Symbol;Acc:MGI:1096877]	retained_intron,processed_transcript,protein_coding	ENSMUSG00000003436	chr7:28293552-28302238	-	2850	-0.264716	0.314272	0.000551273	48	57	47	54	50	64	0.615597	0.742331	0.69744	0.800343	0.796489	0.863447
ENSMUSG00000003437	Paf1	Paf1, RNA polymerase II associated factor, homolog (S. cerevisiae) [Source:MGI Symbol;Acc:MGI:1923988]	retained_intron,processed_transcript,protein_coding	ENSMUSG00000003437	chr7:28392950-28399388	+	3438	0.0301082	0.668474	0.000551273	2007	2117	1823	1607	1708	2037	21.3374	22.8551	22.4251	19.7441	22.5547	22.7817
ENSMUSG00000003438	Timm50	translocase of inner mitochondrial membrane 50 [Source:MGI Symbol;Acc:MGI:1913775]	retained_intron,processed_transcript,protein_coding	ENSMUSG00000003438	chr7:28305515-28312072	-	2684	-0.0140209	0.888761	0.000551273	635	571	485	572	467	522	8.64751	7.89626	7.64211	9.00203	7.8993	7.47806
ENSMUSG00000003444	Med29	mediator complex subunit 29 [Source:MGI Symbol;Acc:MGI:1914474]	protein_coding	ENSMUSG00000003444	chr7:28386145-28392708	-	1281	-0.0424808	0.817561	0.000551273	124	112	117	119	101	114	3.53812	3.24516	3.8627	3.92396	3.57954	3.42181
ENSMUSG00000003452	Bicd1	bicaudal D homolog 1 (Drosophila) [Source:MGI Symbol;Acc:MGI:1101760]	nonsense_mediated_decay,retained_intron,protein_coding	ENSMUSG00000003452	chr6:149408983-149563329	+	13747	-0.00712194	0.89752	0.000551273	4129	4169	3349	3501	3263	3964	10.9783	11.2562	10.3029	10.7575	10.7761	11.0873
ENSMUSG00000003458	Ncstn	nicastrin [Source:MGI Symbol;Acc:MGI:1891700]	retained_intron,nonsense_mediated_decay,protein_coding	ENSMUSG00000003458	chr1:172066012-172082795	-	3975	-0.0216995	0.777956	0.000551273	1101	1236	1018	1022	944	1164	10.124	11.5411	10.8309	10.8603	10.7818	11.2594
ENSMUSG00000003464	Pex19	peroxisomal biogenesis factor 19 [Source:MGI Symbol;Acc:MGI:1334458]	retained_intron,protein_coding	ENSMUSG00000003464	chr1:172126754-172136493	+	3815	-0.0568198	0.408236	0.000551273	2314	2337	1818	2123	1767	2279	22.1702	22.7369	20.1536	23.5062	21.0279	22.9694
ENSMUSG00000003469	Phyhip	phytanoyl-CoA hydroxylase interacting protein [Source:MGI Symbol;Acc:MGI:1860417]	protein_coding	ENSMUSG00000003469	chr14:70457475-70468832	+	2910	0.0153273	0.837057	0.000551273	2297	1996	1812	1983	1718	1818	28.8515	25.4586	26.3341	28.7844	26.8031	24.0216
ENSMUSG00000003476	Crhr2	corticotropin releasing hormone receptor 2 [Source:MGI Symbol;Acc:MGI:894312]	retained_intron,nonsense_mediated_decay,protein_coding	ENSMUSG00000003476	chr6:55090048-55133016	-	5112	0.0636444	0.761514	0.000551273	115	120	86	82	109	88	0.822256	0.871281	0.711478	0.677564	0.968033	0.6619
ENSMUSG00000003477	Inmt	indolethylamine N-methyltransferase [Source:MGI Symbol;Acc:MGI:102963]	retained_intron,protein_coding	ENSMUSG00000003477	chr6:55170625-55175043	-	1600	0.0272898	0.960327	0.000551273	7	18	20	9	17	15	0.159911	0.417561	0.528645	0.237602	0.482373	0.360472
ENSMUSG00000003500	Impdh1	inosine 5'-phosphate dehydrogenase 1 [Source:MGI Symbol;Acc:MGI:96567]	retained_intron,protein_coding	ENSMUSG00000003500	chr6:29200433-29216364	-	3294	-0.0630652	0.530017	0.000551273	846	645	600	682	568	753	9.38743	7.26781	7.70338	8.74557	7.82851	8.78966
ENSMUSG00000003518	Dusp3	dual specificity phosphatase 3 (vaccinia virus phosphatase VH1-related) [Source:MGI Symbol;Acc:MGI:1919599]	protein_coding	ENSMUSG00000003518	chr11:101971142-101987013	-	4682	-0.00301943	0.961598	0.000551273	3018	2767	2402	2587	2158	2785	23.5607	21.9354	21.6968	23.3395	20.9254	22.8715
ENSMUSG00000003526	Prodh	proline dehydrogenase [Source:MGI Symbol;Acc:MGI:97770]	nonsense_mediated_decay,processed_transcript,protein_coding	ENSMUSG00000003526	chr16:18060356-18090203	-	3461	-0.0710705	0.776895	0.000551273	484	647	700	492	617	676	5.11144	6.93858	8.55363	6.00469	8.09353	7.5101
ENSMUSG00000003527	Dgcr14	DiGeorge syndrome critical region gene 14 [Source:MGI Symbol;Acc:MGI:107854]	protein_coding	ENSMUSG00000003527	chr16:17900710-17911348	-	2819	0.0139169	0.87746	0.000551273	663	590	544	535	515	581	8.59643	7.76828	8.16127	8.01652	8.29405	7.92468
ENSMUSG00000003528	Slc25a1	solute carrier family 25 (mitochondrial carrier, citrate transporter), member 1 [Source:MGI Symbol;Acc:MGI:1345283]	retained_intron,protein_coding	ENSMUSG00000003528	chr16:17925210-17928219	-	2176	0.0554363	0.396412	0.000551273	1601	1551	1356	1291	1199	1494	26.8926	26.4558	26.3545	25.0608	25.0158	26.3993
ENSMUSG00000003531	Dgcr6	DiGeorge syndrome critical region gene 6 [Source:MGI Symbol;Acc:MGI:1202877]	processed_transcript,protein_coding	ENSMUSG00000003531	chr16:18052859-18071632	+	2985	0.00688991	0.930093	0.000551273	928	973	803	838	763	865	11.3633	12.0986	11.3769	11.8584	11.6047	11.1422
ENSMUSG00000003534	Ddr1	discoidin domain receptor family, member 1 [Source:MGI Symbol;Acc:MGI:99216]	nonsense_mediated_decay,protein_coding	ENSMUSG00000003534	chr17:35681566-35704621	-	4774	-0.0601777	0.372147	0.000551273	2006	1809	1793	1760	1734	1869	15.3585	14.0645	15.8837	15.5725	16.49	15.0532
ENSMUSG00000003541	Ier3	immediate early response 3 [Source:MGI Symbol;Acc:MGI:104814]	protein_coding	ENSMUSG00000003541	chr17:35821683-35822923	+	1131	-0.174608	0.252454	0.000551273	165	188	180	180	164	211	5.33238	6.16968	6.73075	6.7226	6.58318	7.17333
ENSMUSG00000003545	Fosb	FBJ osteosarcoma oncogene B [Source:MGI Symbol;Acc:MGI:95575]	protein_coding	ENSMUSG00000003545	chr7:19302720-19310045	-	3751	-0.450283	0.399893	0.000551273	32	9	15	42	15	12	0.311819	0.089056	0.169121	0.472965	0.181551	0.123008
ENSMUSG00000003546	Klc4	kinesin light chain 4 [Source:MGI Symbol;Acc:MGI:1922014]	protein_coding	ENSMUSG00000003546	chr17:46630630-46645144	-	2322	-0.041269	0.654075	0.000551273	667	598	527	568	487	638	10.4994	9.55887	9.59847	10.3327	9.52185	10.5647
ENSMUSG00000003549	Ercc1	excision repair cross-complementing rodent repair deficiency, complementation group 1 [Source:MGI Symbol;Acc:MGI:95412]	nonsense_mediated_decay,retained_intron,processed_transcript,protein_coding	ENSMUSG00000003549	chr7:19344777-19356524	+	3111	0.178661	0.130437	0.000551273	355	393	378	312	279	325	4.17089	4.68878	5.13861	4.23625	4.07154	4.01684
ENSMUSG00000003559	As3mt	arsenic (+3 oxidation state) methyltransferase [Source:MGI Symbol;Acc:MGI:1929882]	protein_coding	ENSMUSG00000003559	chr19:46707442-46741095	+	1751	0.0939592	0.346037	0.000551273	1082	809	712	750	669	809	22.5861	17.1487	17.1968	18.0927	17.3458	17.7649
ENSMUSG00000003573	Homer3	homer homolog 3 (Drosophila) [Source:MGI Symbol;Acc:MGI:1347359]	retained_intron,protein_coding	ENSMUSG00000003573	chr8:70282826-70294361	+	3440	-0.0883867	0.571349	0.000551273	171	181	139	154	142	183	1.81693	1.95294	1.70887	1.89099	1.87406	2.04547
ENSMUSG00000003575	Crtc1	CREB regulated transcription coactivator 1 [Source:MGI Symbol;Acc:MGI:2142523]	retained_intron,processed_transcript,protein_coding	ENSMUSG00000003575	chr8:70382354-70439579	-	11182	-0.0130809	0.883089	0.000551273	838	749	722	729	701	702	2.7392	2.48617	2.73068	2.75382	2.84612	2.41389
ENSMUSG00000003581	Rnf215	ring finger protein 215 [Source:MGI Symbol;Acc:MGI:1918923]	processed_transcript,protein_coding	ENSMUSG00000003581	chr11:4135201-4141172	+	2232	-0.00520259	0.946456	0.000551273	1031	910	831	854	782	914	16.8836	15.1326	15.7457	16.1618	15.9062	15.7454
ENSMUSG00000003585	Sec14l2	SEC14-like 2 (S. cerevisiae) [Source:MGI Symbol;Acc:MGI:1915065]	processed_transcript,protein_coding	ENSMUSG00000003585	chr11:4097038-4123415	-	3505	-0.0582885	0.516452	0.000551273	657	690	560	580	544	700	6.85137	7.30683	6.757	6.98984	7.04637	7.67911
ENSMUSG00000003604	Aven	apoptosis, caspase activation inhibitor [Source:MGI Symbol;Acc:MGI:1921518]	processed_transcript,protein_coding	ENSMUSG00000003604	chr2:112492963-112634573	+	5001	0.0406775	0.797169	0.000551273	213	171	148	159	153	160	1.55676	1.26913	1.25158	1.34297	1.38896	1.23017
ENSMUSG00000003617	Cp	ceruloplasmin [Source:MGI Symbol;Acc:MGI:88476]	nonsense_mediated_decay,retained_intron,protein_coding	ENSMUSG00000003617	chr3:19957053-20009145	+	9566	-0.0467558	0.616704	0.000551273	816	981	871	830	741	973	3.11788	3.80633	3.85072	3.66501	3.51676	3.91096
ENSMUSG00000003623	Crot	carnitine O-octanoyltransferase [Source:MGI Symbol;Acc:MGI:1921364]	retained_intron,processed_transcript,protein_coding	ENSMUSG00000003623	chr5:8966032-8997324	-	5456	0.00189619	0.981044	0.000551273	958	1040	880	874	772	998	6.41787	7.075	6.82122	6.7665	6.42388	7.03326
ENSMUSG00000003644	Rps6ka1	ribosomal protein S6 kinase polypeptide 1 [Source:MGI Symbol;Acc:MGI:104558]	retained_intron,processed_transcript,protein_coding	ENSMUSG00000003644	chr4:133847289-133887797	-	4258	-0.040649	0.687481	0.000551273	473	458	442	414	392	494	4.06027	3.99234	4.39006	4.10697	4.1796	4.4609
ENSMUSG00000003657	Calb2	calbindin 2 [Source:MGI Symbol;Acc:MGI:101914]	protein_coding	ENSMUSG00000003657	chr8:110142538-110168206	-	1430	0.0327204	0.494761	0.000551273	8010	8106	6778	6864	6222	7439	204.737	210.396	200.456	202.754	197.537	200.023
ENSMUSG00000003660	Snrnp200	small nuclear ribonucleoprotein 200 (U5) [Source:MGI Symbol;Acc:MGI:2444401]	retained_intron,processed_transcript,protein_coding	ENSMUSG00000003660	chr2:127208385-127240451	+	7819	-0.000723345	0.988965	0.000551273	5639	5189	4657	4851	4371	4970	26.3603	24.632	25.1889	26.2064	25.3796	24.4403
ENSMUSG00000003662	Ciao1	cytosolic iron-sulfur protein assembly 1 [Source:MGI Symbol;Acc:MGI:1346998]	nonsense_mediated_decay,retained_intron,protein_coding	ENSMUSG00000003662	chr2:127240937-127247816	-	3197	-0.0433373	0.496311	0.000551273	1898	1903	1543	1617	1578	1850	21.6997	22.0935	20.4116	21.3646	22.4088	22.25
ENSMUSG00000003665	Has1	hyaluronan synthase1 [Source:MGI Symbol;Acc:MGI:106590]	protein_coding	ENSMUSG00000003665	chr17:17843327-17855188	-	2090	0.258249	0.471846	0.000551273	44	32	25	28	22	27	0.769496	0.568292	0.50588	0.565899	0.477893	0.496727
ENSMUSG00000003680	Taf6l	TAF6-like RNA polymerase II, p300/CBP-associated factor (PCAF)-associated factor [Source:MGI Symbol;Acc:MGI:2444957]	retained_intron,processed_transcript,protein_coding	ENSMUSG00000003680	chr19:8774353-8786417	-	5150	0.0928208	0.414834	0.000551273	396	364	315	319	291	312	2.81053	2.62338	2.58677	2.61644	2.56531	2.32942
ENSMUSG00000003721	Insig2	insulin induced gene 2 [Source:MGI Symbol;Acc:MGI:1920249]	retained_intron,protein_coding	ENSMUSG00000003721	chr1:121304352-121332589	-	3473	-0.00651362	0.931091	0.000551273	1225	1069	1012	1020	964	1058	12.8923	11.4246	12.3234	12.4057	12.6016	11.7134
ENSMUSG00000003731	Kpna6	karyopherin (importin) alpha 6 [Source:MGI Symbol;Acc:MGI:1100836]	retained_intron,protein_coding	ENSMUSG00000003731	chr4:129643979-129672767	-	6729	-0.0547863	0.405096	0.000551273	3577	3240	2740	3241	2684	3156	19.4298	17.8715	17.2208	20.3449	18.1087	18.0338
ENSMUSG00000003746	Man1a	mannosidase 1, alpha [Source:MGI Symbol;Acc:MGI:104677]	retained_intron,protein_coding	ENSMUSG00000003746	chr10:53904787-54075796	-	9058	-0.0601161	0.392714	0.000551273	1369	1472	1199	1290	1152	1425	5.52422	6.03175	5.5981	6.01568	5.77397	6.049
ENSMUSG00000003752	Itpkc	inositol 1,4,5-trisphosphate 3-kinase C [Source:MGI Symbol;Acc:MGI:2442554]	retained_intron,processed_transcript,protein_coding	ENSMUSG00000003752	chr7:27207171-27228628	-	3644	0.00623525	0.966512	0.000551273	265	197	181	200	172	214	2.65808	2.00658	2.10065	2.31835	2.14291	2.25806
ENSMUSG00000003762	Adck4	aarF domain containing kinase 4 [Source:MGI Symbol;Acc:MGI:1924139]	nonsense_mediated_decay,processed_transcript,protein_coding	ENSMUSG00000003762	chr7:27233022-27262252	+	3175	0.0458222	0.574567	0.000551273	842	814	779	722	680	764	9.69322	9.51587	10.3764	9.60551	9.72343	9.25231
ENSMUSG00000003778	Brd8	bromodomain containing 8 [Source:MGI Symbol;Acc:MGI:1925906]	retained_intron,processed_transcript,protein_coding	ENSMUSG00000003778	chr18:34598614-34624601	-	10633	-0.0103715	0.853118	0.000551273	3099	2961	2663	2546	2523	2997	10.6528	10.3359	10.5918	10.1142	10.7725	10.8376
ENSMUSG00000003779	Kif20a	kinesin family member 20A [Source:MGI Symbol;Acc:MGI:1201682]	protein_coding	ENSMUSG00000003779	chr18:34624623-34633265	+	3796	-0.220119	0.590764	0.000551273	25	17	23	26	17	27	0.240721	0.166223	0.256245	0.289317	0.203319	0.273488
ENSMUSG00000003808	Farsa	phenylalanyl-tRNA synthetase, alpha subunit [Source:MGI Symbol;Acc:MGI:1913840]	nonsense_mediated_decay,retained_intron,protein_coding	ENSMUSG00000003808	chr8:84856988-84869257	+	4538	0.0111625	0.880174	0.000551273	1023	998	893	881	829	942	8.23969	8.1627	8.32225	8.20047	8.29363	7.98155
ENSMUSG00000003809	Gcdh	glutaryl-Coenzyme A dehydrogenase [Source:MGI Symbol;Acc:MGI:104541]	retained_intron,protein_coding	ENSMUSG00000003809	chr8:84886392-84893921	-	2754	-0.0239691	0.764026	0.000551273	955	859	799	824	711	906	12.6747	11.577	12.2698	12.6384	11.7209	12.6493
ENSMUSG00000003810	Mast2	microtubule associated serine/threonine kinase 2 [Source:MGI Symbol;Acc:MGI:894676]	processed_transcript,protein_coding	ENSMUSG00000003810	chr4:116306761-116464183	-	7645	0.0531092	0.402984	0.000551273	2577	2282	2183	2154	1869	2206	12.3207	11.0791	12.0762	11.9013	11.0991	11.095
ENSMUSG00000003812	Dnase2a	deoxyribonuclease II alpha [Source:MGI Symbol;Acc:MGI:1329019]	retained_intron,processed_transcript,protein_coding	ENSMUSG00000003812	chr8:84908559-84922915	+	5389	0.100259	0.626576	0.000551273	93	104	109	91	82	90	0.630775	0.716297	0.855406	0.713281	0.690812	0.642148
ENSMUSG00000003813	Rad23a	RAD23a homolog (S. cerevisiae) [Source:MGI Symbol;Acc:MGI:105126]	retained_intron,protein_coding	ENSMUSG00000003813	chr8:84834018-84840665	-	2577	-0.0187849	0.78539	0.000551273	1591	1412	1268	1311	1260	1389	22.5661	20.3371	20.8094	21.489	22.1978	20.7247
ENSMUSG00000003814	Calr	calreticulin [Source:MGI Symbol;Acc:MGI:88252]	retained_intron,protein_coding	ENSMUSG00000003814	chr8:84841849-84846934	-	2880	0.0972361	0.135673	0.000551273	11280	11442	10198	9625	7731	11048	143.158	147.461	149.753	141.168	121.87	147.5
ENSMUSG00000003824	Syce2	synaptonemal complex central element protein 2 [Source:MGI Symbol;Acc:MGI:1919096]	retained_intron,nonsense_mediated_decay,protein_coding	ENSMUSG00000003824	chr8:84872110-84888221	+	1968	0.0877551	0.754573	0.000551273	49	53	50	46	35	51	0.910062	0.999582	1.07448	0.987324	0.807416	0.996428
ENSMUSG00000003847	Nfat5	nuclear factor of activated T cells 5 [Source:MGI Symbol;Acc:MGI:1859333]	retained_intron,nonsense_mediated_decay,protein_coding	ENSMUSG00000003847	chr8:107293469-107379517	+	18378	-0.0638131	0.348423	0.000551273	1784	1721	1401	1461	1480	1756	3.54811	3.47576	3.22399	3.35799	3.6561	3.6739
ENSMUSG00000003848	Nob1	NIN1/RPN12 binding protein 1 homolog (S. cerevisiae) [Source:MGI Symbol;Acc:MGI:1914869]	nonsense_mediated_decay,retained_intron,processed_transcript,protein_coding	ENSMUSG00000003848	chr8:107412485-107425051	-	3486	-0.0585313	0.590162	0.000551273	461	375	367	387	348	414	4.83363	3.99274	4.45238	4.68933	4.53217	4.5664
ENSMUSG00000003849	Nqo1	NAD(P)H dehydrogenase, quinone 1 [Source:MGI Symbol;Acc:MGI:103187]	protein_coding	ENSMUSG00000003849	chr8:107388224-107403206	-	1553	0.0643686	0.688797	0.000551273	184	234	179	193	168	161	4.33058	5.59258	4.87456	5.24944	4.91125	3.98616
ENSMUSG00000003863	Ppfia3	protein tyrosine phosphatase, receptor type, f polypeptide (PTPRF), interacting protein (liprin), alpha 3 [Source:MGI Symbol;Acc:MGI:1924037]	retained_intron,processed_transcript,protein_coding	ENSMUSG00000003863	chr7:45339125-45367019	-	5293	-0.00971784	0.879394	0.000551273	2498	2279	2248	2072	2095	2326	17.2501	15.9812	17.9617	16.5354	17.9695	16.897
ENSMUSG00000003865	Gys1	glycogen synthase 1, muscle [Source:MGI Symbol;Acc:MGI:101805]	retained_intron,processed_transcript,protein_coding	ENSMUSG00000003865	chr7:45434843-45456619	+	4789	0.0368657	0.714208	0.000551273	512	526	453	470	375	491	3.90773	4.0767	4.00043	4.14553	3.55501	3.94219
ENSMUSG00000003868	Ruvbl2	RuvB-like protein 2 [Source:MGI Symbol;Acc:MGI:1342299]	protein_coding	ENSMUSG00000003868	chr7:45421851-45438096	-	2573	-0.0139566	0.866487	0.000551273	821	768	690	717	669	721	11.6628	11.0787	11.3413	11.7708	11.8043	10.7745
ENSMUSG00000003872	Lin7b	lin-7 homolog B (C. elegans) [Source:MGI Symbol;Acc:MGI:1330858]	retained_intron,protein_coding	ENSMUSG00000003872	chr7:45367890-45370583	-	1463	0.0165239	0.859531	0.000551273	582	597	542	545	466	552	14.5405	15.146	15.6678	15.7355	14.4609	14.5076
ENSMUSG00000003873	Bax	BCL2-associated X protein [Source:MGI Symbol;Acc:MGI:99702]	protein_coding	ENSMUSG00000003873	chr7:45461694-45466898	-	869	0.00676458	0.945632	0.000551273	493	509	419	433	412	450	20.7361	21.7403	20.3914	21.0472	21.5244	19.911
ENSMUSG00000003882	Il7r	interleukin 7 receptor [Source:MGI Symbol;Acc:MGI:96562]	protein_coding	ENSMUSG00000003882	chr15:9506160-9529876	-	3208	-0.230761	0.701757	0.000551273	14	11	5	10	9	13	0.159512	0.12727	0.0659158	0.131672	0.127369	0.155815
ENSMUSG00000003923	Tfam	transcription factor A, mitochondrial [Source:MGI Symbol;Acc:MGI:107810]	processed_transcript,protein_coding	ENSMUSG00000003923	chr10:71225463-71238280	-	4438	-0.0520023	0.480177	0.000551273	1360	1231	1037	1185	1031	1227	11.2009	10.2953	9.88201	11.2787	10.5469	10.6306
ENSMUSG00000003929	Zfp81	zinc finger protein 81 [Source:MGI Symbol;Acc:MGI:1890752]	protein_coding	ENSMUSG00000003929	chr17:33329341-33358878	-	6639	-0.0935817	0.256621	0.000551273	807	833	697	787	663	840	4.44294	4.65704	4.44001	5.00725	4.53383	4.86494
ENSMUSG00000003934	Efnb3	ephrin B3 [Source:MGI Symbol;Acc:MGI:109196]	protein_coding	ENSMUSG00000003934	chr11:69554091-69560205	-	3183	-0.0207214	0.762347	0.000551273	3268	2840	2480	2838	2395	2732	37.5271	33.1169	32.951	37.662	34.1604	33.0023
ENSMUSG00000003948	Mmd	monocyte to macrophage differentiation-associated [Source:MGI Symbol;Acc:MGI:1914718]	processed_transcript,protein_coding	ENSMUSG00000003948	chr11:90187683-90278589	+	5386	0.0521514	0.419165	0.000551273	1814	1676	1478	1498	1327	1567	12.3104	11.5498	11.6054	11.7482	11.1856	11.1867
ENSMUSG00000003949	Hlf	hepatic leukemia factor [Source:MGI Symbol;Acc:MGI:96108]	processed_transcript,protein_coding	ENSMUSG00000003949	chr11:90336535-90390895	-	6681	0.000780884	0.992108	0.000551273	1168	1143	1030	1055	849	1171	6.39001	6.34998	6.52003	6.67019	5.76927	6.73932
ENSMUSG00000003955	Fam162a	family with sequence similarity 162, member A [Source:MGI Symbol;Acc:MGI:1917436]	protein_coding	ENSMUSG00000003955	chr16:36043843-36071515	-	635	0.0485983	0.621524	0.000551273	573	542	440	457	400	522	32.9823	31.6806	29.3044	30.3997	28.5983	31.608
ENSMUSG00000003970	Rpl8	ribosomal protein L8 [Source:MGI Symbol;Acc:MGI:1350927]	protein_coding	ENSMUSG00000003970	chr15:76904070-76906318	+	862	-0.0160282	0.738787	0.000551273	6566	6276	5504	5725	5262	6011	278.416	270.236	270.038	280.54	277.139	268.127
ENSMUSG00000003974	Grm3	glutamate receptor, metabotropic 3 [Source:MGI Symbol;Acc:MGI:1351340]	protein_coding	ENSMUSG00000003974	chr5:9485235-9725352	-	3536	0.0299794	0.734098	0.000551273	1262	1137	899	996	816	1151	13.0451	11.9348	10.7523	11.898	10.4769	12.5159
ENSMUSG00000003992	Ssbp2	single-stranded DNA binding protein 2 [Source:MGI Symbol;Acc:MGI:1914220]	nonsense_mediated_decay,retained_intron,processed_transcript,protein_coding	ENSMUSG00000003992	chr13:91460282-91703429	+	7961	-0.0340163	0.593962	0.000551273	2170	2325	1903	2031	1777	2207	9.96304	10.8398	10.1094	10.7763	10.1338	10.6595
ENSMUSG00000004018	Fancl	Fanconi anemia, complementation group L [Source:MGI Symbol;Acc:MGI:1914280]	processed_transcript,protein_coding	ENSMUSG00000004018	chr11:26386134-26471876	+	3372	-0.0762256	0.54838	0.000551273	323	310	224	263	263	299	3.50118	3.41226	2.8094	3.29454	3.54097	3.40945
ENSMUSG00000004031	Brinp2	bone morphogenic protein/retinoic acid inducible neural-specific 2 [Source:MGI Symbol;Acc:MGI:2443333]	retained_intron,nonsense_mediated_decay,processed_transcript,protein_coding	ENSMUSG00000004031	chr1:158245270-158356260	-	4099	0.0178456	0.799315	0.000551273	2026	2290	1861	1750	1754	2100	18.066	20.736	19.2009	18.0338	19.427	19.6989
ENSMUSG00000004032	Gstm5	glutathione S-transferase, mu 5 [Source:MGI Symbol;Acc:MGI:1309466]	nonsense_mediated_decay,protein_coding	ENSMUSG00000004032	chr3:107895820-107898686	+	1278	0.0490901	0.481977	0.000551273	3278	3807	3234	2861	2899	3414	93.7515	110.566	107.02	94.5615	102.984	102.715
ENSMUSG00000004035	Gstm7	glutathione S-transferase, mu 7 [Source:MGI Symbol;Acc:MGI:1915562]	protein_coding	ENSMUSG00000004035	chr3:107926333-107931817	-	1601	0.0593887	0.538872	0.000551273	581	647	563	519	517	540	13.2643	14.9996	14.8721	13.6931	14.6607	12.9689
ENSMUSG00000004038	Gstm3	glutathione S-transferase, mu 3 [Source:MGI Symbol;Acc:MGI:106026]	protein_coding	ENSMUSG00000004038	chr3:107942332-107969283	-	1393	0.134265	0.780219	0.000551273	30	14	17	24	9	18	0.787173	0.373031	0.516121	0.727758	0.293323	0.496846
ENSMUSG00000004040	Stat3	signal transducer and activator of transcription 3 [Source:MGI Symbol;Acc:MGI:103038]	retained_intron,processed_transcript,protein_coding	ENSMUSG00000004040	chr11:100885097-100939540	-	9527	-0.0175868	0.796459	0.000551273	1862	1822	1588	1746	1469	1675	7.1437	7.09839	7.04933	7.74132	7.00036	6.7602
ENSMUSG00000004043	Stat5a	signal transducer and activator of transcription 5A [Source:MGI Symbol;Acc:MGI:103036]	processed_transcript,protein_coding	ENSMUSG00000004043	chr11:100859350-100885169	+	7133	-0.0667336	0.769469	0.000551273	78	70	75	64	69	82	0.399689	0.364245	0.444675	0.378996	0.439169	0.44202
ENSMUSG00000004044	Ptrf	polymerase I and transcript release factor [Source:MGI Symbol;Acc:MGI:1277968]	processed_transcript,protein_coding	ENSMUSG00000004044	chr11:100956732-100970887	-	3587	0.103471	0.324336	0.000551273	675	793	774	621	557	754	6.87816	8.20558	9.12564	7.31286	7.04982	8.08241
ENSMUSG00000004054	Map3k11	mitogen-activated protein kinase kinase kinase 11 [Source:MGI Symbol;Acc:MGI:1346880]	protein_coding	ENSMUSG00000004054	chr19:5689130-5702862	+	3801	0.0748011	0.424697	0.000551273	589	623	528	519	475	520	5.66392	6.08356	5.87476	5.76762	5.67349	5.26025
ENSMUSG00000004056	Akt2	thymoma viral proto-oncogene 2 [Source:MGI Symbol;Acc:MGI:104874]	retained_intron,processed_transcript,protein_coding	ENSMUSG00000004056	chr7:27591551-27640826	+	7131	-0.00927482	0.923579	0.000551273	549	539	462	459	419	556	2.81399	2.80547	2.73997	2.71888	2.66758	2.99795
ENSMUSG00000004069	Dnaja3	DnaJ (Hsp40) homolog, subfamily A, member 3 [Source:MGI Symbol;Acc:MGI:1933786]	retained_intron,processed_transcript,protein_coding	ENSMUSG00000004069	chr16:4639988-4707695	+	3912	0.0188908	0.748841	0.000551273	2415	2424	2188	2039	1972	2363	22.5641	22.9986	23.6539	22.0164	22.8856	23.2255
ENSMUSG00000004070	Hmox2	heme oxygenase (decycling) 2 [Source:MGI Symbol;Acc:MGI:109373]	protein_coding	ENSMUSG00000004070	chr16:4726360-4766742	+	2217	0.0245296	0.711217	0.000551273	1810	1852	1650	1523	1445	1838	29.841	31.0058	31.4755	29.0176	29.5908	31.8772
ENSMUSG00000004071	Cdip1	cell death inducing Trp53 target 1 [Source:MGI Symbol;Acc:MGI:1913876]	retained_intron,protein_coding	ENSMUSG00000004071	chr16:4750347-4790292	-	5746	0.0385351	0.433693	0.000551273	7370	7278	6605	6346	5967	6668	46.8815	47.0126	48.614	46.6511	47.146	44.6201
ENSMUSG00000004085	Zak	sterile alpha motif and leucine zipper containing kinase AZK [Source:MGI Symbol;Acc:MGI:2443258]	retained_intron,protein_coding	ENSMUSG00000004085	chr2:72285636-72442610	+	10175	-0.00320581	0.975119	0.000551273	459	519	428	411	397	487	1.64884	1.89322	1.77895	1.70622	1.77138	1.84033
ENSMUSG00000004096	Cwc15	CWC15 homolog (S. cerevisiae) [Source:MGI Symbol;Acc:MGI:1913320]	protein_coding	ENSMUSG00000004096	chr9:14500616-14510577	+	1111	0.0368986	0.612166	0.000551273	1704	1855	1587	1401	1455	1756	56.0603	61.9723	60.4111	53.2661	59.4571	60.7731
ENSMUSG00000004098	Col5a3	collagen, type V, alpha 3 [Source:MGI Symbol;Acc:MGI:1858212]	retained_intron,protein_coding	ENSMUSG00000004098	chr9:20770049-20815067	-	6809	-0.0934705	0.524617	0.000551273	202	194	190	170	195	209	1.08435	1.05751	1.18011	1.05461	1.30019	1.18022
ENSMUSG00000004099	Dnmt1	DNA methyltransferase (cytosine-5) 1 [Source:MGI Symbol;Acc:MGI:94912]	protein_coding	ENSMUSG00000004099	chr9:20907205-20959888	-	6304	0.0327694	0.553863	0.000551273	2879	2792	2506	2356	2293	2688	16.6927	16.4387	16.812	15.7865	16.5136	16.3951
ENSMUSG00000004100	Ppan	peter pan homolog (Drosophila) [Source:MGI Symbol;Acc:MGI:2178445]	retained_intron,protein_coding	ENSMUSG00000004100	chr9:20888174-20892178	+	2504	0.0596576	0.641778	0.000551273	341	309	355	267	291	331	4.9776	4.58028	5.99581	4.50406	5.2761	5.0827
ENSMUSG00000004105	Angptl2	angiopoietin-like 2 [Source:MGI Symbol;Acc:MGI:1347002]	retained_intron,protein_coding	ENSMUSG00000004105	chr2:33216068-33247717	+	6286	-0.0548072	0.733834	0.000551273	282	216	246	243	166	308	1.63974	1.2754	1.65506	1.6329	1.19891	1.88398
ENSMUSG00000004110	Cacna1e	calcium channel, voltage-dependent, R type, alpha 1E subunit [Source:MGI Symbol;Acc:MGI:106217]	retained_intron,protein_coding	ENSMUSG00000004110	chr1:154392518-154725920	-	12697	0.0389427	0.435501	0.000551273	6565	5984	5468	5396	4863	5833	18.8988	17.4928	18.213	17.9514	17.3883	17.6641
ENSMUSG00000004113	Cacna1b	calcium channel, voltage-dependent, N type, alpha 1B subunit [Source:MGI Symbol;Acc:MGI:88296]	nonsense_mediated_decay,protein_coding	ENSMUSG00000004113	chr2:24603886-24763152	-	9942	0.0162604	0.769298	0.000551273	3863	3543	3295	3093	3095	3517	14.202	13.2271	14.0164	13.1411	14.1332	13.6019
ENSMUSG00000004127	Trmt10a	tRNA methyltransferase 10A [Source:MGI Symbol;Acc:MGI:1920421]	retained_intron,protein_coding	ENSMUSG00000004127	chr3:138143447-138159821	+	7976	-0.0431849	0.727568	0.000551273	338	284	249	260	264	297	1.54893	1.3216	1.32029	1.37694	1.5027	1.43177
ENSMUSG00000004151	Etv1	ets variant 1 [Source:MGI Symbol;Acc:MGI:99254]	retained_intron,processed_transcript,protein_coding	ENSMUSG00000004151	chr12:38779379-38868215	+	5889	0.00177739	0.990988	0.000551273	207	219	208	191	145	251	1.28478	1.38029	1.49374	1.36999	1.11784	1.63883
ENSMUSG00000004187	Kifc2	kinesin family member C2 [Source:MGI Symbol;Acc:MGI:109187]	protein_coding	ENSMUSG00000004187	chr15:76660640-76668196	+	3143	-0.0375052	0.537055	0.000551273	4427	4858	4185	4071	4106	4507	51.4831	57.3695	56.3125	54.7122	59.3102	55.1371
ENSMUSG00000004207	Psap	prosaposin [Source:MGI Symbol;Acc:MGI:97783]	protein_coding	ENSMUSG00000004207	chr10:60277626-60302597	+	2744	0.0174727	0.712266	0.000551273	34457	34675	31083	30109	28998	31658	458.979	469.029	479.063	463.489	479.776	443.609
ENSMUSG00000004221	Ikbkg	inhibitor of kappaB kinase gamma [Source:MGI Symbol;Acc:MGI:1338074]	retained_intron,processed_transcript,protein_coding	ENSMUSG00000004221	chrX:74393289-74453854	+	8110	0.010968	0.863838	0.000551273	2031	1997	1697	1766	1654	1778	9.15354	9.13955	8.84942	9.19808	9.25911	8.42969
ENSMUSG00000004233	Wars2	tryptophanyl tRNA synthetase 2 (mitochondrial) [Source:MGI Symbol;Acc:MGI:1917810]	processed_transcript,protein_coding	ENSMUSG00000004233	chr3:99141067-99239186	+	5946	-0.119345	0.437657	0.000551273	254	207	168	231	162	233	1.56138	1.29215	1.19492	1.64102	1.23693	1.50672
ENSMUSG00000004263	Atn1	atrophin 1 [Source:MGI Symbol;Acc:MGI:104725]	nonsense_mediated_decay,processed_transcript,protein_coding	ENSMUSG00000004263	chr6:124739188-124756524	-	5085	0.0831551	0.187703	0.000551273	2144	2096	1971	1837	1665	1881	15.4111	15.2992	16.3927	15.2597	14.8654	14.2232
ENSMUSG00000004264	Phb2	prohibitin 2 [Source:MGI Symbol;Acc:MGI:102520]	retained_intron,processed_transcript,protein_coding	ENSMUSG00000004264	chr6:124712335-124716950	+	3718	0.0446679	0.493399	0.000551273	2017	2111	1921	1717	1715	1957	19.8288	21.074	21.851	19.5069	20.9416	20.2387
ENSMUSG00000004266	Ptpn6	protein tyrosine phosphatase, non-receptor type 6 [Source:MGI Symbol;Acc:MGI:96055]	retained_intron,processed_transcript,protein_coding	ENSMUSG00000004266	chr6:124720706-124738714	-	2802	0.0317919	0.885513	0.000551273	81	99	110	75	83	105	1.05662	1.3114	1.66027	1.13063	1.34482	1.44086
ENSMUSG00000004267	Eno2	enolase 2, gamma neuronal [Source:MGI Symbol;Acc:MGI:95394]	retained_intron,processed_transcript,protein_coding	ENSMUSG00000004267	chr6:124760052-124769673	-	4705	-0.0440007	0.31397	0.000551273	20457	19897	17691	18513	16979	19376	158.921	156.962	159.018	166.205	163.835	158.345
ENSMUSG00000004268	Emg1	EMG1 nucleolar protein homolog (S. cerevisiae) [Source:MGI Symbol;Acc:MGI:1315195]	retained_intron,processed_transcript,protein_coding	ENSMUSG00000004268	chr6:124704380-124712178	-	1404	0.0507267	0.547976	0.000551273	785	790	674	681	629	678	20.4363	20.8847	20.3024	20.4884	20.3394	18.5679
ENSMUSG00000004270	Lpcat3	lysophosphatidylcholine acyltransferase 3 [Source:MGI Symbol;Acc:MGI:1315211]	retained_intron,nonsense_mediated_decay,processed_transcript,protein_coding	ENSMUSG00000004270	chr6:124663026-124704418	+	3268	-0.0329449	0.758886	0.000551273	412	444	400	375	391	413	4.60803	5.04276	5.17645	4.84704	5.43187	4.85924
ENSMUSG00000004285	Atp6v1f	ATPase, H+ transporting, lysosomal V1 subunit F [Source:MGI Symbol;Acc:MGI:1913394]	processed_transcript,protein_coding	ENSMUSG00000004285	chr6:29467717-29470512	+	1063	0.10075	0.221286	0.000551273	1211	1248	1135	1132	885	1063	41.64	43.5762	45.1561	44.9822	37.7976	38.4504
ENSMUSG00000004317	Clcn5	chloride channel 5 [Source:MGI Symbol;Acc:MGI:99486]	retained_intron,processed_transcript,protein_coding	ENSMUSG00000004317	chrX:7153809-7319358	-	11452	-0.047918	0.42319	0.000551273	2978	2917	2514	2532	2623	2800	9.50481	9.45416	9.28406	9.3392	10.3985	9.40107
ENSMUSG00000004319	Clcn3	chloride channel 3 [Source:MGI Symbol;Acc:MGI:103555]	retained_intron,processed_transcript,protein_coding	ENSMUSG00000004319	chr8:60910388-60983300	-	17071	-0.0189591	0.688501	0.000551273	9525	9527	8501	8226	8082	9319	20.3942	20.714	21.0603	20.3543	21.4939	20.9899
ENSMUSG00000004328	Hif3a	hypoxia inducible factor 3, alpha subunit [Source:MGI Symbol;Acc:MGI:1859778]	processed_transcript,protein_coding	ENSMUSG00000004328	chr7:17031506-17062427	-	6713	-0.170115	0.606886	0.000551273	34	57	81	38	70	73	0.185124	0.315156	0.510296	0.239108	0.473408	0.418126
ENSMUSG00000004347	Pde1c	phosphodiesterase 1C [Source:MGI Symbol;Acc:MGI:108413]	protein_coding	ENSMUSG00000004347	chr6:56069820-56369634	-	12803	-0.0053855	0.950948	0.000551273	818	815	650	745	603	752	2.33529	2.36273	2.14712	2.45794	2.13826	2.25843
ENSMUSG00000004356	Utp20	UTP20, small subunit (SSU) processome component, homolog (yeast) [Source:MGI Symbol;Acc:MGI:1917933]	protein_coding	ENSMUSG00000004356	chr10:88746606-88826814	-	8831	0.011589	0.877448	0.000551273	1342	1246	1004	1078	970	1216	5.55447	5.23692	4.80815	5.15627	4.98674	5.29449
ENSMUSG00000004360	9330159F19Rik	RIKEN cDNA 9330159F19 gene [Source:MGI Symbol;Acc:MGI:3036239]	protein_coding	ENSMUSG00000004360	chr10:29211642-29230779	+	5644	0.0293848	0.607708	0.000551273	3244	3025	2630	2737	2375	2883	21.0084	19.8933	19.7071	20.484	19.1043	19.6408
ENSMUSG00000004364	Cul3	cullin 3 [Source:MGI Symbol;Acc:MGI:1347360]	nonsense_mediated_decay,retained_intron,protein_coding	ENSMUSG00000004364	chr1:80264922-80340480	-	4873	-0.0501067	0.354863	0.000551273	4584	4054	3716	3871	3599	4258	34.3833	30.8784	32.2503	33.5547	33.5305	33.5977
ENSMUSG00000004366	Sst	somatostatin [Source:MGI Symbol;Acc:MGI:98326]	protein_coding	ENSMUSG00000004366	chr16:23889580-23890844	-	599	0.1346	0.0627773	0.000551273	1621	1468	1496	1235	1175	1435	98.9136	90.9634	105.623	87.0898	89.0565	92.114
ENSMUSG00000004383	Large	like-glycosyltransferase [Source:MGI Symbol;Acc:MGI:1342270]	retained_intron,protein_coding	ENSMUSG00000004383	chr8:72814598-73353540	-	7883	-0.0128812	0.820734	0.000551273	2779	2775	2486	2411	2258	2789	12.8854	13.0659	13.3372	12.9191	13.0043	13.6037
ENSMUSG00000004393	Ddx56	DEAD (Asp-Glu-Ala-Asp) box polypeptide 56 [Source:MGI Symbol;Acc:MGI:1277172]	retained_intron,protein_coding	ENSMUSG00000004393	chr11:6258918-6267772	-	2533	-0.00681876	0.931695	0.000551273	1217	1130	1003	990	1048	1037	17.5612	16.5581	16.7463	16.5092	18.7837	15.7414
ENSMUSG00000004394	Tmed4	transmembrane emp24 protein transport domain containing 4 [Source:MGI Symbol;Acc:MGI:1915070]	retained_intron,protein_coding	ENSMUSG00000004394	chr11:6270368-6274870	-	2178	-0.00227566	0.97186	0.000551273	2662	2306	2161	2224	2058	2254	44.6735	39.2979	41.9615	43.1324	42.8985	39.7921
ENSMUSG00000004415	Col26a1	collagen, type XXVI, alpha 1 [Source:MGI Symbol;Acc:MGI:2155345]	retained_intron,processed_transcript,protein_coding	ENSMUSG00000004415	chr5:136741758-136883209	-	5844	-0.0345409	0.825895	0.000551273	181	222	222	200	163	230	1.13206	1.40997	1.60656	1.4456	1.26629	1.51328
ENSMUSG00000004446	Bid	BH3 interacting domain death agonist [Source:MGI Symbol;Acc:MGI:108093]	retained_intron,nonsense_mediated_decay,processed_transcript,protein_coding	ENSMUSG00000004446	chr6:120891929-120916853	-	3550	0.0392216	0.732752	0.000551273	388	352	319	287	315	342	3.99488	3.68029	3.80028	3.41492	4.02844	3.70423
ENSMUSG00000004451	Ralb	v-ral simian leukemia viral oncogene homolog B (ras related) [Source:MGI Symbol;Acc:MGI:1927244]	retained_intron,protein_coding	ENSMUSG00000004451	chr1:119470304-119504794	-	4734	0.0509765	0.584559	0.000551273	624	633	495	517	486	544	4.81788	4.96299	4.42212	4.61306	4.66082	4.41846
ENSMUSG00000004455	Ppp1cc	protein phosphatase 1, catalytic subunit, gamma isoform [Source:MGI Symbol;Acc:MGI:104872]	retained_intron,processed_transcript,protein_coding	ENSMUSG00000004455	chr5:122158277-122175273	+	3424	-0.00782074	0.960378	0.000551273	186	181	138	163	142	159	1.98554	1.96206	1.70451	2.01086	1.88282	1.78552
ENSMUSG00000004460	Dnajb11	DnaJ (Hsp40) homolog, subfamily B, member 11 [Source:MGI Symbol;Acc:MGI:1915088]	processed_transcript,protein_coding	ENSMUSG00000004460	chr16:22857844-22879634	+	3236	-0.00434661	0.946439	0.000551273	1841	1865	1621	1606	1442	1866	20.7943	21.3913	21.185	20.9635	20.2307	22.1719
ENSMUSG00000004462	Tbccd1	TBCC domain containing 1 [Source:MGI Symbol;Acc:MGI:1917823]	protein_coding	ENSMUSG00000004462	chr16:22813214-22857569	-	2702	-0.0109781	0.929267	0.000551273	354	364	269	331	252	328	4.7887	5.00016	4.21037	5.17452	4.23418	4.66755
ENSMUSG00000004473	Clec11a	C-type lectin domain family 11, member a [Source:MGI Symbol;Acc:MGI:1298219]	protein_coding	ENSMUSG00000004473	chr7:44303769-44306959	-	1952	0.5012	0.0279606	0.000551273	85	122	90	66	56	71	1.59162	2.31978	1.94992	1.42821	1.30245	1.39855
ENSMUSG00000004500	Zfp324	zinc finger protein 324 [Source:MGI Symbol;Acc:MGI:2444641]	nonsense_mediated_decay,protein_coding	ENSMUSG00000004500	chr7:12965837-12974236	+	4776	-0.0294943	0.747129	0.000551273	609	560	498	527	473	560	4.66072	4.35203	4.4098	4.66094	4.49626	4.50842
ENSMUSG00000004508	Gab2	growth factor receptor bound protein 2-associated protein 2 [Source:MGI Symbol;Acc:MGI:1333854]	protein_coding	ENSMUSG00000004508	chr7:97081750-97308940	+	5997	0.0426497	0.589003	0.000551273	905	957	818	789	755	842	5.51588	5.92305	5.76863	5.55738	5.71567	5.39857
ENSMUSG00000004530	Coro1c	coronin, actin binding protein 1C [Source:MGI Symbol;Acc:MGI:1345964]	retained_intron,nonsense_mediated_decay,processed_transcript,protein_coding	ENSMUSG00000004530	chr5:113842435-113908758	-	9664	-0.00163611	0.976636	0.000551273	2984	2940	2579	2488	2489	2829	11.286	11.2917	11.2862	10.8748	11.6929	11.2558
ENSMUSG00000004535	Tax1bp1	Tax1 (human T cell leukemia virus type I) binding protein 1 [Source:MGI Symbol;Acc:MGI:1289308]	retained_intron,processed_transcript,protein_coding	ENSMUSG00000004535	chr6:52713728-52766780	+	6609	-0.000898805	0.987541	0.000551273	5956	6378	5197	5175	4803	6146	32.9396	35.8192	33.2561	33.0751	32.9937	35.7567
ENSMUSG00000004558	Ndrg2	N-myc downstream regulated gene 2 [Source:MGI Symbol;Acc:MGI:1352498]	protein_coding	ENSMUSG00000004558	chr14:51905270-51913488	-	2157	0.0109874	0.835969	0.000551273	25230	26574	23917	23219	20343	25657	427.53	457.272	468.933	454.695	428.173	457.358
ENSMUSG00000004561	Mettl17	methyltransferase like 17 [Source:MGI Symbol;Acc:MGI:1098577]	nonsense_mediated_decay,retained_intron,protein_coding	ENSMUSG00000004561	chr14:51884841-51893039	+	3970	0.0064112	0.946419	0.000551273	722	742	710	583	667	740	6.64732	6.93715	7.56348	6.20305	7.62763	7.16707
ENSMUSG00000004562	Arhgef40	Rho guanine nucleotide exchange factor (GEF) 40 [Source:MGI Symbol;Acc:MGI:2685515]	retained_intron,nonsense_mediated_decay,processed_transcript,protein_coding	ENSMUSG00000004562	chr14:51984718-52006251	+	10366	-0.110952	0.101696	0.000551273	1627	1605	1418	1596	1444	1559	5.73689	5.74687	5.78521	6.50353	6.32427	5.78277
ENSMUSG00000004565	Pnpla6	patatin-like phospholipase domain containing 6 [Source:MGI Symbol;Acc:MGI:1354723]	protein_coding	ENSMUSG00000004565	chr8:3515383-3544266	+	4496	0.0331	0.601462	0.000551273	2784	2504	2353	2371	2136	2333	22.633	20.6717	22.1335	22.2758	21.569	19.9521
ENSMUSG00000004567	Mcoln1	mucolipin 1 [Source:MGI Symbol;Acc:MGI:1890498]	retained_intron,protein_coding	ENSMUSG00000004567	chr8:3500456-3515232	+	3260	-0.0442349	0.546117	0.000551273	1093	1121	1007	1034	939	1076	12.2547	12.7631	13.0637	13.3977	13.0768	12.691
ENSMUSG00000004568	Arhgef18	rho/rac guanine nucleotide exchange factor (GEF) 18 [Source:MGI Symbol;Acc:MGI:2142567]	retained_intron,processed_transcript,protein_coding	ENSMUSG00000004568	chr8:3393005-3456601	+	8395	0.0102427	0.875732	0.000551273	1920	1814	1529	1654	1458	1671	8.3595	8.02018	7.70266	8.32227	7.88481	7.65344
ENSMUSG00000004591	Pkn2	protein kinase N2 [Source:MGI Symbol;Acc:MGI:109211]	retained_intron,nonsense_mediated_decay,processed_transcript,protein_coding	ENSMUSG00000004591	chr3:142790901-142882004	-	7420	-0.0201597	0.769808	0.000551273	1586	1551	1299	1442	1210	1472	7.81266	7.75846	7.40387	8.20897	7.40348	7.62789
ENSMUSG00000004609	Cd33	CD33 antigen [Source:MGI Symbol;Acc:MGI:99440]	protein_coding	ENSMUSG00000004609	chr7:43527455-43533171	-	2571	-0.368744	0.207286	0.000551273	42	39	42	39	52	55	0.5971	0.563028	0.690877	0.640752	0.918239	0.822548
ENSMUSG00000004610	Etfb	electron transferring flavoprotein, beta polypeptide [Source:MGI Symbol;Acc:MGI:106098]	processed_transcript,protein_coding	ENSMUSG00000004610	chr7:43444107-43457800	+	1139	0.0304734	0.752945	0.000551273	608	547	556	536	475	527	19.511	17.8251	20.6445	19.8778	18.9332	17.7905
ENSMUSG00000004626	Stxbp2	syntaxin binding protein 2 [Source:MGI Symbol;Acc:MGI:107370]	retained_intron,processed_transcript,protein_coding	ENSMUSG00000004626	chr8:3630954-3643644	+	4159	-0.117808	0.435027	0.000551273	183	196	205	188	194	201	1.60828	1.74918	2.08458	1.9094	2.11771	1.85827
ENSMUSG00000004631	Sgce	sarcoglycan, epsilon [Source:MGI Symbol;Acc:MGI:1329042]	processed_transcript,protein_coding	ENSMUSG00000004631	chr6:4674349-4747204	-	3086	0.0545521	0.501775	0.000551273	934	1032	824	809	737	921	11.0624	12.4123	11.2924	11.0734	10.8424	11.4753
ENSMUSG00000004633	Chn2	chimerin 2 [Source:MGI Symbol;Acc:MGI:1917243]	processed_transcript,protein_coding	ENSMUSG00000004633	chr6:54039553-54301810	+	5745	-0.0346036	0.611061	0.000551273	1745	1899	1612	1650	1454	1848	11.1021	12.2688	11.8667	12.1317	11.4902	12.3684
ENSMUSG00000004637	Wwox	WW domain-containing oxidoreductase [Source:MGI Symbol;Acc:MGI:1931237]	processed_transcript,protein_coding	ENSMUSG00000004637	chr8:114439654-115352708	+	10173	-0.0467069	0.601563	0.000551273	736	798	723	671	642	836	2.64441	2.91153	3.00568	2.78613	2.8651	3.15979
ENSMUSG00000004642	Slbp	stem-loop binding protein [Source:MGI Symbol;Acc:MGI:108402]	retained_intron,protein_coding	ENSMUSG00000004642	chr5:33634951-33652574	-	4472	-0.0441856	0.587909	0.000551273	895	911	708	767	749	856	7.31512	7.56109	6.69553	7.24471	7.60387	7.35991
ENSMUSG00000004655	Aqp1	aquaporin 1 [Source:MGI Symbol;Acc:MGI:103201]	protein_coding	ENSMUSG00000004655	chr6:55336431-55348555	+	2627	-0.294492	0.715889	0.000551273	3	11	4	3	10	7	0.0417408	0.155418	0.0643952	0.0482379	0.17282	0.102456
ENSMUSG00000004661	Arid3b	AT rich interactive domain 3B (BRIGHT-like) [Source:MGI Symbol;Acc:MGI:1930768]	retained_intron,nonsense_mediated_decay,processed_transcript,protein_coding	ENSMUSG00000004661	chr9:57790352-57836793	-	7976	-0.173823	0.46004	0.000551273	92	71	54	82	66	75	0.421602	0.330401	0.286327	0.434266	0.375676	0.361557
ENSMUSG00000004665	Cnn2	calponin 2 [Source:MGI Symbol;Acc:MGI:105093]	protein_coding	ENSMUSG00000004665	chr10:79988583-79996062	+	2460	0.00015243	0.999348	0.000551273	146	159	108	122	96	162	2.16929	2.399	1.8567	2.09484	1.7717	2.5321
ENSMUSG00000004667	Polr2e	polymerase (RNA) II (DNA directed) polypeptide E [Source:MGI Symbol;Acc:MGI:1913670]	retained_intron,protein_coding	ENSMUSG00000004667	chr10:80035948-80039795	-	2670	0.030395	0.732621	0.000551273	634	666	565	557	504	616	8.67916	9.25829	8.94934	8.81193	8.56986	8.87095
ENSMUSG00000004668	Abca13	ATP-binding cassette, sub-family A (ABC1), member 13 [Source:MGI Symbol;Acc:MGI:2388707]	processed_transcript,protein_coding	ENSMUSG00000004668	chr11:9191941-9684259	+	19737	0.0885917	0.836112	0.000551273	27	23	17	20	22	15	0.0500014	0.0432528	0.0364268	0.0428032	0.0506053	0.0292221
ENSMUSG00000004677	Myo9b	myosin IXb [Source:MGI Symbol;Acc:MGI:106624]	protein_coding	ENSMUSG00000004677	chr8:71272713-71360712	+	7297	0.0463832	0.478076	0.000551273	1843	1740	1689	1512	1450	1733	9.23168	8.8506	9.78902	8.75255	9.02149	9.13177
ENSMUSG00000004698	Hdac9	histone deacetylase 9 [Source:MGI Symbol;Acc:MGI:1931221]	protein_coding	ENSMUSG00000004698	chr12:34371502-34528889	-	4422	0.0302555	0.717682	0.000551273	940	1097	904	881	792	975	7.76979	9.20779	8.64577	8.41559	8.13132	8.47787
ENSMUSG00000004730	Emr1	EGF-like module containing, mucin-like, hormone receptor-like sequence 1 [Source:MGI Symbol;Acc:MGI:106912]	protein_coding	ENSMUSG00000004730	chr17:57358685-57483529	+	3245	0.0319684	0.836995	0.000551273	211	236	203	218	142	227	2.37666	2.69939	2.64567	2.83772	1.98668	2.68975
ENSMUSG00000004748	Mtfp1	mitochondrial fission process 1 [Source:MGI Symbol;Acc:MGI:1916686]	processed_transcript,protein_coding	ENSMUSG00000004748	chr11:4091479-4095445	-	1738	0.0146148	0.833877	0.000551273	1256	1293	1096	1111	1011	1188	26.4143	27.6132	26.6695	27.0017	26.4092	26.2825
ENSMUSG00000004768	Rab23	RAB23, member RAS oncogene family [Source:MGI Symbol;Acc:MGI:99833]	nonsense_mediated_decay,retained_intron,processed_transcript,protein_coding	ENSMUSG00000004768	chr1:33719881-33742564	+	8273	0.0238701	0.778754	0.000551273	809	751	640	664	632	683	3.57425	3.36934	3.27168	3.39025	3.46824	3.17438
ENSMUSG00000004771	Rab11a	RAB11A, member RAS oncogene family [Source:MGI Symbol;Acc:MGI:1858202]	retained_intron,processed_transcript,protein_coding	ENSMUSG00000004771	chr9:64715298-64737758	-	2992	-0.0166837	0.764176	0.000551273	4777	4584	3951	4279	3815	4230	58.3571	56.8657	55.8469	60.4099	57.8879	54.36
ENSMUSG00000004788	Eif2b2	eukaryotic translation initiation factor 2B, subunit 2 beta [Source:MGI Symbol;Acc:MGI:2145118]	retained_intron,protein_coding	ENSMUSG00000004788	chr12:85219480-85226628	+	1885	0.0162195	0.850105	0.000551273	708	718	619	621	545	692	13.7285	14.1378	13.8878	13.9158	13.1262	14.1155
ENSMUSG00000004789	Dlst	dihydrolipoamide S-succinyltransferase (E2 component of 2-oxo-glutarate complex) [Source:MGI Symbol;Acc:MGI:1926170]	protein_coding	ENSMUSG00000004789	chr12:85110832-85134091	+	2767	0.00048137	0.993433	0.000551273	3298	3568	2979	2954	2746	3341	43.5654	47.8612	45.5318	45.095	45.0553	46.4267
ENSMUSG00000004791	Pgf	placental growth factor [Source:MGI Symbol;Acc:MGI:105095]	protein_coding	ENSMUSG00000004791	chr12:85166638-85177296	-	1582	0.149996	0.415597	0.000551273	142	120	121	102	89	127	3.28082	2.81542	3.23469	2.72346	2.5541	3.08673
ENSMUSG00000004798	Ulk2	unc-51 like kinase 2 [Source:MGI Symbol;Acc:MGI:1352758]	processed_transcript,protein_coding	ENSMUSG00000004798	chr11:61775648-61855073	-	5977	0.0158935	0.767084	0.000551273	3293	3148	2755	2809	2545	2985	20.1376	19.5488	19.4936	19.8516	19.3312	19.2027
ENSMUSG00000004815	Dgkq	diacylglycerol kinase, theta [Source:MGI Symbol;Acc:MGI:102918]	retained_intron,nonsense_mediated_decay,protein_coding	ENSMUSG00000004815	chr5:108646692-108669672	-	7189	-0.0135862	0.817896	0.000551273	3067	2735	2480	2569	2404	2681	15.5936	14.1207	14.5894	15.0946	15.1817	14.3393
ENSMUSG00000004837	Grap	GRB2-related adaptor protein [Source:MGI Symbol;Acc:MGI:1918770]	processed_transcript,protein_coding	ENSMUSG00000004837	chr11:61653264-61672784	+	1793	-0.0101058	0.961254	0.000551273	110	88	100	103	87	85	2.2424	1.82167	2.3587	2.42652	2.20289	1.8228
ENSMUSG00000004843	Chmp2b	charged multivesicular body protein 2B [Source:MGI Symbol;Acc:MGI:1916192]	protein_coding	ENSMUSG00000004843	chr16:65539132-65562697	-	1838	-0.0477932	0.519915	0.000551273	1381	1217	1068	1186	1086	1193	27.463	24.5761	24.5742	27.2563	26.8249	24.9572
ENSMUSG00000004846	Plod3	procollagen-lysine, 2-oxoglutarate 5-dioxygenase 3 [Source:MGI Symbol;Acc:MGI:1347008]	retained_intron,protein_coding	ENSMUSG00000004846	chr5:136987018-136996648	+	4519	-0.000620388	0.993287	0.000551273	1074	1036	906	906	883	975	8.68684	8.50913	8.4789	8.46863	8.87101	8.29589
ENSMUSG00000004849	Ap1s1	adaptor protein complex AP-1, sigma 1 [Source:MGI Symbol;Acc:MGI:1098244]	retained_intron,protein_coding	ENSMUSG00000004849	chr5:137034992-137046135	-	2198	0.0658949	0.400497	0.000551273	1956	1712	1542	1680	1346	1528	32.5268	28.9097	29.6695	32.2856	27.8017	26.7298
ENSMUSG00000004865	Srpk1	serine/arginine-rich protein specific kinase 1 [Source:MGI Symbol;Acc:MGI:106908]	retained_intron,nonsense_mediated_decay,protein_coding	ENSMUSG00000004865	chr17:28587647-28622521	-	9647	0.0499428	0.442354	0.000551273	1855	1771	1510	1538	1331	1684	7.02832	6.81387	6.6197	6.73428	6.26383	6.71198
ENSMUSG00000004880	Lbr	lamin B receptor [Source:MGI Symbol;Acc:MGI:2138281]	retained_intron,protein_coding	ENSMUSG00000004880	chr1:181815315-181842401	-	3551	-0.0128448	0.88738	0.000551273	668	580	550	553	511	600	6.87584	6.06241	6.55037	6.57812	6.53318	6.49683
ENSMUSG00000004885	Crabp2	cellular retinoic acid binding protein II [Source:MGI Symbol;Acc:MGI:88491]	retained_intron,protein_coding	ENSMUSG00000004885	chr3:87948665-87953376	+	1322	-0.201898	0.403208	0.000551273	61	87	98	91	90	80	1.68655	2.44262	3.13508	2.90762	3.09076	2.3268
ENSMUSG00000004891	Nes	nestin [Source:MGI Symbol;Acc:MGI:101784]	retained_intron,protein_coding	ENSMUSG00000004891	chr3:87971077-87980451	+	6416	0.0334059	0.724519	0.000551273	714	700	526	589	501	646	4.06756	4.0495	3.46717	3.87773	3.54509	3.87141
ENSMUSG00000004892	Bcan	brevican [Source:MGI Symbol;Acc:MGI:1096385]	retained_intron,protein_coding	ENSMUSG00000004892	chr3:87987530-88000356	-	3267	0.0101545	0.855639	0.000551273	7188	7565	6551	6187	6342	6861	80.419	85.9464	84.8032	79.9941	88.1316	80.7493
ENSMUSG00000004894	Hapln2	hyaluronan and proteoglycan link protein 2 [Source:MGI Symbol;Acc:MGI:2137300]	nonsense_mediated_decay,retained_intron,protein_coding	ENSMUSG00000004894	chr3:88021749-88027583	-	2371	0.0585509	0.692889	0.000551273	278	229	199	221	158	244	4.28562	3.58486	3.54957	3.9372	3.02538	3.95694
ENSMUSG00000004895	Prcc	papillary renal cell carcinoma (translocation-associated) [Source:MGI Symbol;Acc:MGI:2137738]	protein_coding	ENSMUSG00000004895	chr3:87858899-87885608	-	2102	0.0680733	0.413033	0.000551273	1017	1001	903	801	875	874	17.6843	17.6754	18.1681	16.0963	18.8986	15.9875
ENSMUSG00000004896	Rrnad1	ribosomal RNA adenine dimethylase domain containing 1 [Source:MGI Symbol;Acc:MGI:2387197]	retained_intron,nonsense_mediated_decay,processed_transcript,protein_coding	ENSMUSG00000004896	chr3:87922600-87930717	-	6342	0.0381633	0.634076	0.000551273	848	820	701	684	660	771	4.88731	4.79905	4.67461	4.55572	4.72468	4.67443
ENSMUSG00000004897	Hdgf	hepatoma-derived growth factor [Source:MGI Symbol;Acc:MGI:1194494]	retained_intron,nonsense_mediated_decay,processed_transcript,protein_coding	ENSMUSG00000004897	chr3:87906320-87916132	+	2873	0.041236	0.437093	0.000551273	3368	3214	2829	2795	2593	2996	42.8486	41.522	41.6439	41.0935	40.9752	40.0965
ENSMUSG00000004902	Slc25a18	solute carrier family 25 (mitochondrial carrier), member 18 [Source:MGI Symbol;Acc:MGI:1919053]	protein_coding	ENSMUSG00000004902	chr6:120773767-120793982	+	1367	0.0826107	0.221674	0.000551273	2385	2196	1926	2016	1673	1938	63.7705	59.6254	59.5856	62.2944	55.5625	54.5112
ENSMUSG00000004929	Thop1	thimet oligopeptidase 1 [Source:MGI Symbol;Acc:MGI:1354165]	retained_intron,processed_transcript,protein_coding	ENSMUSG00000004929	chr10:81070034-81082559	+	5059	0.104994	0.148365	0.000551273	1122	1072	946	880	834	963	8.1064	7.86498	7.90825	7.34759	7.48438	7.31918
ENSMUSG00000004931	Apba3	amyloid beta (A4) precursor protein-binding, family A, member 3 [Source:MGI Symbol;Acc:MGI:1888527]	protein_coding	ENSMUSG00000004931	chr10:81268171-81273246	+	2106	0.0372417	0.721225	0.000551273	629	495	473	500	434	490	10.9167	8.72398	9.49853	10.0286	9.35591	8.9462
ENSMUSG00000004933	Matk	megakaryocyte-associated tyrosine kinase [Source:MGI Symbol;Acc:MGI:99259]	retained_intron,nonsense_mediated_decay,protein_coding	ENSMUSG00000004933	chr10:81252934-81263365	+	4594	-0.0106723	0.853224	0.000551273	3469	3414	3028	2860	2981	3313	27.6003	27.5829	27.8752	26.2968	29.4595	27.7288
ENSMUSG00000004934	Pias4	protein inhibitor of activated STAT 4 [Source:MGI Symbol;Acc:MGI:2136940]	nonsense_mediated_decay,retained_intron,protein_coding	ENSMUSG00000004934	chr10:81153265-81167923	-	4582	0.183893	0.125131	0.000551273	344	318	308	273	237	274	2.74412	2.57596	2.84282	2.51672	2.34827	2.2993
ENSMUSG00000004936	Map2k1	mitogen-activated protein kinase kinase 1 [Source:MGI Symbol;Acc:MGI:1346866]	retained_intron,processed_transcript,protein_coding	ENSMUSG00000004936	chr9:64185769-64253631	-	3391	0.0448961	0.380597	0.000551273	6201	5923	5164	5221	4798	5322	66.8396	64.8308	64.4039	65.0359	64.2373	60.3459
ENSMUSG00000004937	Sgta	small glutamine-rich tetratricopeptide repeat (TPR)-containing, alpha [Source:MGI Symbol;Acc:MGI:1098703]	protein_coding	ENSMUSG00000004937	chr10:81044074-81060178	-	1969	0.0156008	0.813902	0.000551273	1998	2178	1935	1846	1686	2029	37.0894	41.0563	41.5613	39.6016	38.8746	39.6221
ENSMUSG00000004945	Tmem242	transmembrane protein 242 [Source:MGI Symbol;Acc:MGI:1917794]	protein_coding	ENSMUSG00000004945	chr17:5410863-5440260	-	971	-0.105604	0.144147	0.000551273	1219	1113	964	1047	1030	1170	45.8864	42.5445	41.9867	45.5465	48.1584	46.3305
ENSMUSG00000004947	Dtx2	deltex 2 homolog (Drosophila) [Source:MGI Symbol;Acc:MGI:1921448]	retained_intron,nonsense_mediated_decay,processed_transcript,protein_coding	ENSMUSG00000004947	chr5:135994799-136032872	+	7032	0.0763969	0.632396	0.000551273	167	169	158	152	123	156	0.868036	0.892022	0.950237	0.913044	0.79411	0.852995
ENSMUSG00000004951	Hspb1	heat shock protein 1 [Source:MGI Symbol;Acc:MGI:96240]	protein_coding	ENSMUSG00000004951	chr5:135887918-135889563	+	1031	-0.0232801	0.956026	0.000551273	27	20	21	24	12	28	0.957205	0.720011	0.861419	0.983286	0.528417	1.04424
ENSMUSG00000004952	Rasa4	RAS p21 protein activator 4 [Source:MGI Symbol;Acc:MGI:1858600]	nonsense_mediated_decay,retained_intron,processed_transcript,protein_coding	ENSMUSG00000004952	chr5:136083915-136111860	+	6191	0.00920463	0.946049	0.000551273	343	255	236	255	246	255	2.02504	1.52879	1.61215	1.73983	1.80397	1.58373
ENSMUSG00000004961	Syt5	synaptotagmin V [Source:MGI Symbol;Acc:MGI:1926368]	protein_coding	ENSMUSG00000004961	chr7:4539767-4546567	-	1747	0.0775552	0.263596	0.000551273	2876	2534	2122	2179	2112	2219	60.1722	53.8371	51.3696	52.6855	54.8852	48.8388
ENSMUSG00000004980	Hnrnpa2b1	heterogeneous nuclear ribonucleoprotein A2/B1 [Source:MGI Symbol;Acc:MGI:104819]	protein_coding	ENSMUSG00000004980	chr6:51460433-51469894	-	4086	-0.0690632	0.353578	0.000551273	8455	7159	6053	7626	5997	7139	75.6337	65.0312	62.6507	78.8362	66.6331	67.18
ENSMUSG00000004994	Ccdc130	coiled-coil domain containing 130 [Source:MGI Symbol;Acc:MGI:1914986]	nonsense_mediated_decay,retained_intron,protein_coding	ENSMUSG00000004994	chr8:84257794-84270380	-	2694	-0.0515341	0.731467	0.000551273	185	222	213	184	192	216	2.51	3.0586	3.34377	2.88501	3.23562	3.08288
ENSMUSG00000004996	Mri1	methylthioribose-1-phosphate isomerase homolog (S. cerevisiae) [Source:MGI Symbol;Acc:MGI:1915123]	retained_intron,nonsense_mediated_decay,processed_transcript,protein_coding	ENSMUSG00000004996	chr8:84249905-84257326	-	3273	-0.0167586	0.893962	0.000551273	373	322	354	300	344	329	4.16546	3.65155	4.57416	3.87171	4.77163	3.86501
ENSMUSG00000005034	Prkacb	protein kinase, cAMP dependent, catalytic, beta [Source:MGI Symbol;Acc:MGI:97594]	retained_intron,protein_coding	ENSMUSG00000005034	chr3:146729578-146812960	-	5451	-0.00998335	0.827785	0.000551273	27083	27035	22764	23047	22670	25145	181.602	184.085	176.614	178.593	188.812	177.368
ENSMUSG00000005043	Sgsh	N-sulfoglucosamine sulfohydrolase (sulfamidase) [Source:MGI Symbol;Acc:MGI:1350341]	nonsense_mediated_decay,processed_transcript,protein_coding	ENSMUSG00000005043	chr11:119343424-119355536	-	4414	0.0869587	0.507285	0.000551273	439	309	290	289	271	334	3.63523	2.59833	2.77856	2.76562	2.78735	2.90948
ENSMUSG00000005045	Chd5	chromodomain helicase DNA binding protein 5 [Source:MGI Symbol;Acc:MGI:3036258]	processed_transcript,protein_coding	ENSMUSG00000005045	chr4:152338650-152390194	+	9583	0.00969274	0.838167	0.000551273	9118	8598	7712	7591	7367	8180	34.7775	33.3015	34.0345	33.4599	34.9015	32.8211
ENSMUSG00000005054	Cstb	cystatin B [Source:MGI Symbol;Acc:MGI:109514]	protein_coding	ENSMUSG00000005054	chr10:78425669-78427619	+	599	0.0311963	0.767408	0.000551273	438	455	436	406	350	442	26.7268	28.1937	30.7832	28.6303	26.5275	28.3724
ENSMUSG00000005057	Sh2b2	SH2B adaptor protein 2 [Source:MGI Symbol;Acc:MGI:1345171]	protein_coding	ENSMUSG00000005057	chr5:136218148-136244903	-	2848	-0.0300508	0.848536	0.000551273	184	173	154	179	140	159	2.36144	2.25462	2.28683	2.65485	2.23173	2.14663
ENSMUSG00000005069	Pex5	peroxisomal biogenesis factor 5 [Source:MGI Symbol;Acc:MGI:1098808]	processed_transcript,protein_coding	ENSMUSG00000005069	chr6:124396815-124415067	-	3943	0.00672559	0.924524	0.000551273	1638	1582	1345	1451	1313	1390	15.184	14.8918	14.4261	15.5442	15.1179	13.5547
ENSMUSG00000005078	Jkamp	JNK1/MAPK8-associated membrane protein [Source:MGI Symbol;Acc:MGI:1915057]	retained_intron,processed_transcript,protein_coding	ENSMUSG00000005078	chr12:72085588-72101461	+	2692	0.0940607	0.170657	0.000551273	1369	1301	1219	1108	1023	1216	18.5878	17.9378	19.1506	17.3857	17.2526	17.3684
ENSMUSG00000005087	Cd44	CD44 antigen [Source:MGI Symbol;Acc:MGI:88338]	retained_intron,protein_coding	ENSMUSG00000005087	chr2:102811140-102901665	-	6776	0.17577	0.258757	0.000551273	268	200	169	173	155	187	1.44564	1.09553	1.05479	1.07845	1.03852	1.06113
ENSMUSG00000005089	Slc1a2	solute carrier family 1 (glial high affinity glutamate transporter), member 2 [Source:MGI Symbol;Acc:MGI:101931]	processed_transcript,protein_coding	ENSMUSG00000005089	chr2:102658658-102790784	+	13133	-0.0544579	0.393254	0.000551273	33108	34705	30985	27785	30637	35941	92.1444	98.0835	99.7795	89.3663	105.91	105.227
ENSMUSG00000005102	Eif2ak4	eukaryotic translation initiation factor 2 alpha kinase 4 [Source:MGI Symbol;Acc:MGI:1353427]	processed_transcript,protein_coding	ENSMUSG00000005102	chr2:118388617-118475234	+	7457	-0.0298336	0.678909	0.000551273	1230	1278	1113	1080	1099	1211	6.02894	6.36113	6.31226	6.11768	6.69095	6.24426
ENSMUSG00000005103	Wdr1	WD repeat domain 1 [Source:MGI Symbol;Acc:MGI:1337100]	protein_coding	ENSMUSG00000005103	chr5:38526813-38561666	-	2948	-0.0124869	0.784208	0.000551273	8174	7941	6978	6916	6642	7813	101.346	99.9805	100.105	99.0957	102.288	101.904
ENSMUSG00000005107	Slc2a9	solute carrier family 2 (facilitated glucose transporter), member 9 [Source:MGI Symbol;Acc:MGI:2152844]	retained_intron,nonsense_mediated_decay,processed_transcript,protein_coding	ENSMUSG00000005107	chr5:38349272-38503143	-	5083	-0.518657	0.109383	0.000551273	34	37	25	37	48	40	0.244489	0.270178	0.208005	0.307474	0.428722	0.30258
ENSMUSG00000005124	Wisp1	WNT1 inducible signaling pathway protein 1 [Source:MGI Symbol;Acc:MGI:1197008]	nonsense_mediated_decay,processed_transcript,protein_coding	ENSMUSG00000005124	chr15:66891319-66923201	+	5518	0.130278	0.766101	0.000551273	17	22	26	22	15	18	0.112607	0.147982	0.199272	0.16841	0.123414	0.125427
ENSMUSG00000005125	Ndrg1	N-myc downstream regulated gene 1 [Source:MGI Symbol;Acc:MGI:1341799]	nonsense_mediated_decay,retained_intron,protein_coding	ENSMUSG00000005125	chr15:66929320-66969640	-	6593	0.0393791	0.493451	0.000551273	2861	2703	2469	2444	2126	2610	15.8612	15.2171	15.8377	15.6583	14.6398	15.2215
ENSMUSG00000005131	4930550C14Rik	RIKEN cDNA 4930550C14 gene [Source:MGI Symbol;Acc:MGI:1922561]	protein_coding	ENSMUSG00000005131	chr9:53405285-53432803	+	1237	0.0232103	0.970249	0.000551273	7	11	13	9	12	7	0.206837	0.330058	0.444455	0.307326	0.440419	0.217585
ENSMUSG00000005142	Man2b1	mannosidase 2, alpha B1 [Source:MGI Symbol;Acc:MGI:107286]	protein_coding	ENSMUSG00000005142	chr8:85083268-85098739	+	4325	0.0551559	0.500222	0.000551273	1319	1469	1310	1089	1195	1342	11.147	12.6068	12.8097	10.6358	12.544	11.9307
ENSMUSG00000005148	Klf5	Kruppel-like factor 5 [Source:MGI Symbol;Acc:MGI:1338056]	protein_coding	ENSMUSG00000005148	chr14:99298690-99313405	+	1721	0.241466	0.478742	0.000551273	36	48	30	35	26	27	0.764578	1.03521	0.737215	0.859042	0.685878	0.603231
ENSMUSG00000005150	Wdr83	WD repeat domain containing 83 [Source:MGI Symbol;Acc:MGI:1915086]	nonsense_mediated_decay,retained_intron,protein_coding	ENSMUSG00000005150	chr8:85075034-85081306	-	2818	-0.134633	0.174242	0.000551273	491	477	438	483	455	476	6.36855	6.28268	6.57335	7.23991	7.33035	6.49481
ENSMUSG00000005161	Prdx2	peroxiredoxin 2 [Source:MGI Symbol;Acc:MGI:109486]	retained_intron,protein_coding	ENSMUSG00000005161	chr8:84969586-84974834	+	3050	-0.0188863	0.73652	0.000551273	4987	4591	3903	4307	3759	4438	59.764	55.8695	54.1193	59.6489	55.9535	55.9485
ENSMUSG00000005198	Polr2a	polymerase (RNA) II (DNA directed) polypeptide A [Source:MGI Symbol;Acc:MGI:98086]	processed_transcript,protein_coding	ENSMUSG00000005198	chr11:69733996-69758637	-	7067	-0.0513433	0.512014	0.000551273	1058	1158	1007	956	984	1128	5.47206	6.08193	6.02626	5.71413	6.32142	6.13726
ENSMUSG00000005204	Senp3	SUMO/sentrin specific peptidase 3 [Source:MGI Symbol;Acc:MGI:2158736]	retained_intron,processed_transcript,protein_coding	ENSMUSG00000005204	chr11:69673114-69682084	-	3632	0.0149495	0.831393	0.000551273	1296	1245	1148	1119	990	1248	13.0424	12.723	13.3675	13.014	12.375	13.212
ENSMUSG00000005220	Corin	corin [Source:MGI Symbol;Acc:MGI:1349451]	retained_intron,processed_transcript,protein_coding	ENSMUSG00000005220	chr5:72300024-72504473	-	5400	0.311021	0.447142	0.000551273	30	26	35	30	24	13	0.203061	0.178709	0.274112	0.234668	0.201777	0.0925657
ENSMUSG00000005225	Plekha8	pleckstrin homology domain containing, family A (phosphoinositide binding specific) member 8 [Source:MGI Symbol;Acc:MGI:2681164]	protein_coding	ENSMUSG00000005225	chr6:54595110-54645839	+	7005	-0.0397544	0.711823	0.000551273	835	680	547	718	559	656	4.35691	3.60303	3.30243	4.32956	3.62292	3.60078
ENSMUSG00000005233	Spc25	SPC25, NDC80 kinetochore complex component, homolog (S. cerevisiae) [Source:MGI Symbol;Acc:MGI:1913692]	processed_transcript,protein_coding	ENSMUSG00000005233	chr2:69193894-69206194	-	3188	0.139779	0.823222	0.000551273	19	11	8	19	7	5	0.217839	0.128068	0.106127	0.251746	0.099686	0.0603049
ENSMUSG00000005237	Dnah2	dynein, axonemal, heavy chain 2 [Source:MGI Symbol;Acc:MGI:107731]	processed_transcript,protein_coding	ENSMUSG00000005237	chr11:69420808-69549110	-	14810	-0.199607	0.522404	0.000551273	304	246	256	173	300	381	0.750271	0.616521	0.731036	0.493422	0.919646	0.989169
ENSMUSG00000005251	Ripk4	receptor-interacting serine-threonine kinase 4 [Source:MGI Symbol;Acc:MGI:1919638]	protein_coding	ENSMUSG00000005251	chr16:97741932-97763737	-	3953	0.0395657	0.925332	0.000551273	13	42	36	22	23	38	0.120203	0.394358	0.38515	0.235084	0.264153	0.369622
ENSMUSG00000005262	Ufd1l	ubiquitin fusion degradation 1 like [Source:MGI Symbol;Acc:MGI:109353]	retained_intron,nonsense_mediated_decay,processed_transcript,protein_coding	ENSMUSG00000005262	chr16:18811778-18835261	+	4336	0.0289127	0.691942	0.000551273	2070	2044	1746	1574	1794	1887	17.4494	17.4968	17.0298	15.3335	18.784	16.7334
ENSMUSG00000005267	Zfp287	zinc finger protein 287 [Source:MGI Symbol;Acc:MGI:2176561]	retained_intron,nonsense_mediated_decay,protein_coding	ENSMUSG00000005267	chr11:62700355-62731905	-	7632	-0.00725145	0.932382	0.000551273	795	738	708	655	620	798	3.8074	3.5891	3.92327	3.62518	3.68814	4.02036
ENSMUSG00000005268	Prlr	prolactin receptor [Source:MGI Symbol;Acc:MGI:97763]	nonsense_mediated_decay,retained_intron,processed_transcript,protein_coding	ENSMUSG00000005268	chr15:10177237-10349180	+	15339	0.0444185	0.52892	0.000551273	1434	1310	1134	1172	1025	1250	3.41706	3.16987	3.12658	3.22744	3.03376	3.13338
ENSMUSG00000005299	Letm1	leucine zipper-EF-hand containing transmembrane protein 1 [Source:MGI Symbol;Acc:MGI:1932557]	retained_intron,processed_transcript,protein_coding	ENSMUSG00000005299	chr5:33739672-33782817	-	9650	-0.0295073	0.63111	0.000551273	2639	2337	2211	2144	2076	2517	9.99567	8.98875	9.68981	9.38479	9.76685	10.029
ENSMUSG00000005312	Ubqln1	ubiquilin 1 [Source:MGI Symbol;Acc:MGI:1860276]	protein_coding	ENSMUSG00000005312	chr13:58176155-58215653	-	3686	0.0290498	0.564253	0.000551273	6030	5945	5059	5188	4547	5584	59.7946	59.8638	58.0448	59.4527	56.0047	58.2493
ENSMUSG00000005338	Cadm3	cell adhesion molecule 3 [Source:MGI Symbol;Acc:MGI:2137858]	retained_intron,protein_coding	ENSMUSG00000005338	chr1:173334253-173367695	-	6252	0.0138544	0.772514	0.000551273	6789	6402	5842	5772	5372	6145	39.6905	38.0071	39.5181	38.9973	39.0096	37.7923
ENSMUSG00000005354	Txn2	thioredoxin 2 [Source:MGI Symbol;Acc:MGI:1929468]	processed_transcript,protein_coding	ENSMUSG00000005354	chr15:77915046-77929006	-	4208	0.00126987	0.987375	0.000551273	1029	953	958	928	836	934	8.93798	8.40591	9.62817	9.31535	9.01955	8.53438
ENSMUSG00000005357	Slc1a6	solute carrier family 1 (high affinity aspartate/glutamate transporter), member 6 [Source:MGI Symbol;Acc:MGI:1096331]	protein_coding	ENSMUSG00000005357	chr10:78780495-78814825	+	2089	0.0232481	0.789788	0.000551273	698	668	563	581	543	614	12.2128	11.8688	11.3979	11.748	11.8009	11.3014
ENSMUSG00000005360	Slc1a3	solute carrier family 1 (glial high affinity glutamate transporter), member 3 [Source:MGI Symbol;Acc:MGI:99917]	retained_intron,processed_transcript,protein_coding	ENSMUSG00000005360	chr15:8634123-8710764	-	8537	-0.0110626	0.864759	0.000551273	23454	24623	21443	19087	21798	23331	100.418	107.054	106.227	94.4408	115.922	105.082
ENSMUSG00000005362	Crbn	cereblon [Source:MGI Symbol;Acc:MGI:1913277]	retained_intron,processed_transcript,protein_coding	ENSMUSG00000005362	chr6:106778248-106800074	-	5179	0.0112716	0.842022	0.000551273	2770	2736	2504	2413	2285	2597	19.5494	19.6082	20.4476	19.6806	20.0306	19.2809
ENSMUSG00000005370	Msh6	mutS homolog 6 (E. coli) [Source:MGI Symbol;Acc:MGI:1343961]	protein_coding	ENSMUSG00000005370	chr17:87975049-87990883	+	4254	-0.016662	0.827906	0.000551273	1240	1108	924	1023	931	1073	10.6543	9.66741	9.18604	10.1579	9.93589	9.69846
ENSMUSG00000005371	Fbxo11	F-box protein 11 [Source:MGI Symbol;Acc:MGI:2147134]	retained_intron,nonsense_mediated_decay,protein_coding	ENSMUSG00000005371	chr17:87990858-88065291	-	4144	-0.00263357	0.964887	0.000551273	2824	2954	2562	2446	2331	2907	24.9083	26.4581	26.1465	24.9324	25.5374	26.9728
ENSMUSG00000005373	Mlxipl	MLX interacting protein-like [Source:MGI Symbol;Acc:MGI:1927999]	nonsense_mediated_decay,retained_intron,protein_coding	ENSMUSG00000005373	chr5:135106890-135138382	+	5367	-0.00314501	0.993123	0.000551273	32	29	24	29	22	27	0.217931	0.200555	0.189118	0.228241	0.1861	0.193434
ENSMUSG00000005374	Tbl2	transducin (beta)-like 2 [Source:MGI Symbol;Acc:MGI:1351652]	nonsense_mediated_decay,protein_coding	ENSMUSG00000005374	chr5:135149656-135163873	+	5968	0.0749672	0.393033	0.000551273	883	837	716	774	620	724	5.40794	5.20552	5.07385	5.47822	4.71647	4.66456
ENSMUSG00000005378	Wbscr22	Williams Beuren syndrome chromosome region 22 [Source:MGI Symbol;Acc:MGI:1913388]	retained_intron,processed_transcript,protein_coding	ENSMUSG00000005378	chr5:135052956-135064959	-	3386	-0.0219435	0.824401	0.000551273	593	496	457	490	427	522	6.40129	5.43704	5.70799	6.11274	5.72526	5.92767
ENSMUSG00000005397	Nid1	nidogen 1 [Source:MGI Symbol;Acc:MGI:97342]	protein_coding	ENSMUSG00000005397	chr13:13437601-13512275	+	6046	-0.0219991	0.81644	0.000551273	687	799	727	686	665	714	4.15325	4.90508	5.08534	4.79273	4.99353	4.54078
ENSMUSG00000005410	Mcm5	minichromosome maintenance deficient 5, cell division cycle 46 (S. cerevisiae) [Source:MGI Symbol;Acc:MGI:103197]	protein_coding	ENSMUSG00000005410	chr8:75109527-75128439	+	3422	-0.0911871	0.721214	0.000551273	71	57	62	77	48	61	0.758365	0.618248	0.766241	0.950469	0.636819	0.68541
ENSMUSG00000005413	Hmox1	heme oxygenase (decycling) 1 [Source:MGI Symbol;Acc:MGI:96163]	retained_intron,protein_coding	ENSMUSG00000005413	chr8:75093590-75100596	+	2161	0.184301	0.371438	0.000551273	93	109	105	81	77	91	1.573	1.87214	2.05489	1.58328	1.61767	1.61915
ENSMUSG00000005417	Mprip	myosin phosphatase Rho interacting protein [Source:MGI Symbol;Acc:MGI:1349438]	processed_transcript,protein_coding	ENSMUSG00000005417	chr11:59661304-59780860	+	13327	0.0214631	0.642841	0.000551273	10277	10259	9170	8733	8217	9948	28.186	28.572	29.0998	27.6795	27.9921	28.7015
ENSMUSG00000005442	Cic	capicua homolog (Drosophila) [Source:MGI Symbol;Acc:MGI:1918972]	retained_intron,nonsense_mediated_decay,processed_transcript,protein_coding	ENSMUSG00000005442	chr7:25267703-25294159	+	10294	-0.036339	0.637267	0.000551273	1259	1155	1152	1051	1106	1200	4.47035	4.16453	4.73284	4.31266	4.87782	4.48227
ENSMUSG00000005447	Pafah1b3	platelet-activating factor acetylhydrolase, isoform 1b, subunit 3 [Source:MGI Symbol;Acc:MGI:108414]	retained_intron,processed_transcript,protein_coding	ENSMUSG00000005447	chr7:25295048-25297986	-	2107	0.0865615	0.405622	0.000551273	629	505	480	495	421	475	10.9115	8.89599	9.63453	9.92357	9.07135	8.66822
ENSMUSG00000005469	Prkaca	protein kinase, cAMP dependent, catalytic, alpha [Source:MGI Symbol;Acc:MGI:97592]	protein_coding	ENSMUSG00000005469	chr8:83972977-83996445	+	2293	-0.0302541	0.550826	0.000551273	5851	5859	4967	5232	4912	5449	93.2666	94.839	91.6102	96.3809	97.2543	91.3721
ENSMUSG00000005470	Asf1b	anti-silencing function 1B histone chaperone [Source:MGI Symbol;Acc:MGI:1914179]	retained_intron,processed_transcript,protein_coding	ENSMUSG00000005470	chr8:83955506-83970197	+	2338	-0.497153	0.350301	0.000551273	17	11	7	14	13	18	0.265769	0.174629	0.126621	0.252936	0.252437	0.296025
ENSMUSG00000005481	Ddx39	DEAD (Asp-Glu-Ala-Asp) box polypeptide 39 [Source:MGI Symbol;Acc:MGI:1915528]	nonsense_mediated_decay,retained_intron,protein_coding	ENSMUSG00000005481	chr8:83715176-83726892	+	5155	0.173933	0.124924	0.000551273	397	356	360	299	277	331	2.81489	2.56324	2.95344	2.45002	2.43953	2.46888
ENSMUSG00000005483	Dnajb1	DnaJ (Hsp40) homolog, subfamily B, member 1 [Source:MGI Symbol;Acc:MGI:1931874]	protein_coding	ENSMUSG00000005483	chr8:83608174-83611902	+	2263	-0.0456407	0.83276	0.000551273	1901	1576	1273	1877	1193	1394	30.7042	25.8487	23.7902	35.0354	23.9337	23.6853
ENSMUSG00000005493	Msh4	mutS homolog 4 (E. coli) [Source:MGI Symbol;Acc:MGI:1860077]	retained_intron,processed_transcript,protein_coding	ENSMUSG00000005493	chr3:153857146-153906138	-	3327	0.230178	0.68652	0.000551273	14	11	12	9	9	11	0.153807	0.122718	0.152539	0.114266	0.122813	0.127128
ENSMUSG00000005501	Usp40	ubiquitin specific peptidase 40 [Source:MGI Symbol;Acc:MGI:2443184]	retained_intron,nonsense_mediated_decay,protein_coding	ENSMUSG00000005501	chr1:87945120-88008551	-	5049	-0.000283345	0.997172	0.000551273	1033	1090	929	847	900	1056	7.47816	8.01288	7.78151	7.08607	8.09267	8.04191
ENSMUSG00000005505	Kbtbd4	kelch repeat and BTB (POZ) domain containing 4 [Source:MGI Symbol;Acc:MGI:1914386]	processed_transcript,protein_coding	ENSMUSG00000005505	chr2:90904739-90911626	+	3139	0.088855	0.251844	0.000551273	1163	1061	923	952	810	948	13.5422	12.5456	12.4355	12.8107	11.7152	11.6123
ENSMUSG00000005506	Celf1	CUGBP, Elav-like family member 1 [Source:MGI Symbol;Acc:MGI:1342295]	processed_transcript,protein_coding	ENSMUSG00000005506	chr2:90940381-91019497	+	8446	-0.0185375	0.749646	0.000551273	4154	3713	3263	3546	3153	3619	17.9769	16.317	16.3388	17.7343	16.9483	16.4755
ENSMUSG00000005510	Ndufs3	NADH dehydrogenase (ubiquinone) Fe-S protein 3 [Source:MGI Symbol;Acc:MGI:1915599]	processed_transcript,protein_coding	ENSMUSG00000005510	chr2:90894633-90904827	-	2178	0.0179259	0.832382	0.000551273	924	812	765	785	715	761	15.5065	13.8378	14.8545	15.2244	14.904	13.4347
ENSMUSG00000005514	Por	P450 (cytochrome) oxidoreductase [Source:MGI Symbol;Acc:MGI:97744]	retained_intron,processed_transcript,protein_coding	ENSMUSG00000005514	chr5:135670032-135735326	+	4021	0.00121262	0.984367	0.000551273	2321	2172	2115	1960	1879	2232	21.098	20.049	22.2449	20.5897	21.2152	21.3433
ENSMUSG00000005533	Igf1r	insulin-like growth factor I receptor [Source:MGI Symbol;Acc:MGI:96433]	protein_coding	ENSMUSG00000005533	chr7:67952858-68226780	+	4489	-0.109439	0.191936	0.000551273	836	831	750	736	725	939	6.80701	6.87099	7.06587	6.92557	7.33234	8.04297
ENSMUSG00000005534	Insr	insulin receptor [Source:MGI Symbol;Acc:MGI:96575]	retained_intron,protein_coding	ENSMUSG00000005534	chr8:3150921-3279617	-	9633	-0.00931161	0.881438	0.000551273	2530	2287	2193	2120	2086	2261	9.59973	8.81196	9.62788	9.29611	9.83122	9.02484
ENSMUSG00000005553	Atp4a	ATPase, H+/K+ exchanging, gastric, alpha polypeptide [Source:MGI Symbol;Acc:MGI:88113]	nonsense_mediated_decay,retained_intron,protein_coding	ENSMUSG00000005553	chr7:30712208-30725535	+	3762	-0.311224	0.493456	0.000551273	11	23	25	15	26	27	0.106874	0.226922	0.281044	0.168422	0.313768	0.27596
ENSMUSG00000005566	Trim28	tripartite motif-containing 28 [Source:MGI Symbol;Acc:MGI:109274]	retained_intron,protein_coding	ENSMUSG00000005566	chr7:13024151-13031035	+	4044	0.0403522	0.545371	0.000551273	3740	3317	3359	3066	3054	3164	33.8034	30.444	35.1279	32.0249	34.2856	30.0833
ENSMUSG00000005575	Ube2m	ubiquitin-conjugating enzyme E2M [Source:MGI Symbol;Acc:MGI:108278]	retained_intron,processed_transcript,protein_coding	ENSMUSG00000005575	chr7:13035119-13038275	-	2287	0.0849767	0.137725	0.000551273	2912	2961	2664	2375	2321	2697	46.5399	48.0551	49.2631	43.8657	46.0748	45.3435
ENSMUSG00000005580	Adcy9	adenylate cyclase 9 [Source:MGI Symbol;Acc:MGI:108450]	protein_coding	ENSMUSG00000005580	chr16:4287528-4420498	-	5197	-0.01096	0.883696	0.000551273	1041	1077	907	956	851	988	7.32146	7.69185	7.38088	7.7702	7.43415	7.30979
ENSMUSG00000005583	Mef2c	myocyte enhancer factor 2C [Source:MGI Symbol;Acc:MGI:99458]	protein_coding	ENSMUSG00000005583	chr13:83504033-83667079	+	6760	0.151089	0.0351221	0.000551273	1453	1530	1348	1203	1040	1347	7.85631	8.40064	8.43329	7.51703	6.98459	7.66164
ENSMUSG00000005609	Ctr9	Ctr9, Paf1/RNA polymerase II complex component, homolog (S. cerevisiae) [Source:MGI Symbol;Acc:MGI:109345]	retained_intron,processed_transcript,protein_coding	ENSMUSG00000005609	chr7:111028950-111056377	+	6544	-0.046338	0.450307	0.000551273	2815	2919	2496	2491	2320	3008	15.723	16.5561	16.1308	16.0789	16.0953	17.674
ENSMUSG00000005610	Eif4g2	eukaryotic translation initiation factor 4, gamma 2 [Source:MGI Symbol;Acc:MGI:109207]	retained_intron,processed_transcript,protein_coding	ENSMUSG00000005610	chr7:111067984-111083030	-	9931	0.00257412	0.964537	0.000551273	13469	12299	10805	11956	9884	11590	49.5727	45.9668	46.0135	50.8534	45.185	44.8736
ENSMUSG00000005611	Mrvi1	MRV integration site 1 [Source:MGI Symbol;Acc:MGI:1338023]	retained_intron,processed_transcript,protein_coding	ENSMUSG00000005611	chr7:110868265-110982461	-	6827	0.177755	0.357264	0.000551273	140	118	118	101	77	129	0.749546	0.641534	0.730981	0.624912	0.512053	0.726542
ENSMUSG00000005615	Pcyt1a	phosphate cytidylyltransferase 1, choline, alpha isoform [Source:MGI Symbol;Acc:MGI:88557]	retained_intron,protein_coding	ENSMUSG00000005615	chr16:32430920-32475070	+	5751	-0.0520021	0.4256	0.000551273	1808	1936	1646	1740	1582	1804	11.4909	12.4948	12.1043	12.7801	12.4887	12.0613
ENSMUSG00000005621	Zfp592	zinc finger protein 592 [Source:MGI Symbol;Acc:MGI:2443541]	retained_intron,processed_transcript,protein_coding	ENSMUSG00000005621	chr7:80993680-81045164	+	7412	-0.0521226	0.535541	0.000551273	901	815	693	773	732	777	4.44313	4.08122	3.95414	4.40526	4.48363	4.03075
ENSMUSG00000005625	Psmd4	proteasome (prosome, macropain) 26S subunit, non-ATPase, 4 [Source:MGI Symbol;Acc:MGI:1201670]	retained_intron,processed_transcript,protein_coding	ENSMUSG00000005625	chr3:95032693-95042614	-	2808	-0.0436762	0.422215	0.000551273	3388	3489	2931	3049	2906	3311	44.1008	46.1181	44.1441	45.8656	46.9843	45.338
ENSMUSG00000005640	Insrr	insulin receptor-related receptor [Source:MGI Symbol;Acc:MGI:1346037]	retained_intron,processed_transcript,protein_coding	ENSMUSG00000005640	chr3:87796950-87816101	+	5714	-0.0103369	0.985938	0.000551273	7	19	11	15	11	8	0.0447773	0.123419	0.0814153	0.110886	0.0873991	0.0538332
ENSMUSG00000005656	Snx6	sorting nexin 6 [Source:MGI Symbol;Acc:MGI:1919433]	protein_coding	ENSMUSG00000005656	chr12:54746348-54795703	-	1928	-0.0476633	0.480391	0.000551273	1533	1514	1258	1385	1274	1413	29.0626	29.1465	27.5948	30.3438	29.9997	28.1797
ENSMUSG00000005667	Mthfd2	methylenetetrahydrofolate dehydrogenase (NAD+ dependent), methenyltetrahydrofolate cyclohydrolase [Source:MGI Symbol;Acc:MGI:1338850]	processed_transcript,protein_coding	ENSMUSG00000005667	chr6:83305690-83317606	-	2722	-0.0476142	0.742932	0.000551273	326	230	208	252	207	263	4.37753	3.13623	3.23168	3.91057	3.45252	3.71508
ENSMUSG00000005672	Kit	kit oncogene [Source:MGI Symbol;Acc:MGI:96677]	processed_transcript,protein_coding	ENSMUSG00000005672	chr5:75574915-75656722	+	5831	0.0773792	0.372547	0.000551273	864	726	731	667	619	734	5.4159	4.62127	5.30186	4.83181	4.8195	4.84009
ENSMUSG00000005674	Tomm40l	translocase of outer mitochondrial membrane 40 homolog-like (yeast) [Source:MGI Symbol;Acc:MGI:3589112]	retained_intron,nonsense_mediated_decay,processed_transcript,protein_coding	ENSMUSG00000005674	chr1:171217801-171222514	-	3344	0.0592325	0.537148	0.000551273	1530	1184	1073	1231	924	1171	16.7234	13.1417	13.5702	15.5496	12.5447	13.4645
ENSMUSG00000005681	Apoa2	apolipoprotein A-II [Source:MGI Symbol;Acc:MGI:88050]	protein_coding	ENSMUSG00000005681	chr1:171225053-171226379	+	537	0.0309343	0.966549	0.000551273	20	15	1	14	2	16	1.36131	1.03678	0.0787552	1.10124	0.169087	1.14564
ENSMUSG00000005682	Pan2	PAN2 polyA specific ribonuclease subunit homolog (S. cerevisiae) [Source:MGI Symbol;Acc:MGI:1918984]	protein_coding	ENSMUSG00000005682	chr10:128303334-128321358	+	4450	0.0781557	0.442575	0.000551273	530	501	498	403	430	499	4.35327	4.17874	4.73285	3.82536	4.38695	4.31163
ENSMUSG00000005683	Cs	citrate synthase [Source:MGI Symbol;Acc:MGI:88529]	protein_coding	ENSMUSG00000005683	chr10:128337831-128362479	+	2828	-0.0257298	0.613175	0.000551273	5649	5459	4770	5083	4411	5337	73.0116	71.6476	71.3334	75.922	70.8129	72.5636
ENSMUSG00000005686	Ampd3	adenosine monophosphate deaminase 3 [Source:MGI Symbol;Acc:MGI:1096344]	retained_intron,processed_transcript,protein_coding	ENSMUSG00000005686	chr7:110768205-110812405	+	5605	0.0783943	0.367861	0.000551273	704	670	637	585	524	642	4.59089	4.43677	4.80637	4.40867	4.24434	4.40413
ENSMUSG00000005687	Bcas2	breast carcinoma amplified sequence 2 [Source:MGI Symbol;Acc:MGI:1915433]	nonsense_mediated_decay,retained_intron,protein_coding	ENSMUSG00000005687	chr3:103171654-103179166	+	4390	-0.0413747	0.532559	0.000551273	1601	1630	1343	1372	1371	1570	13.3299	13.7813	12.9379	13.2013	14.1784	13.751
ENSMUSG00000005698	Ctcf	CCCTC-binding factor [Source:MGI Symbol;Acc:MGI:109447]	retained_intron,processed_transcript,protein_coding	ENSMUSG00000005698	chr8:105636567-105682922	+	4860	-0.0516601	0.431759	0.000551273	2081	1913	1598	1770	1567	1976	15.6508	14.6099	13.9057	15.3838	14.6382	15.6333
ENSMUSG00000005699	Pard6a	par-6 family cell polarity regulator alpha [Source:MGI Symbol;Acc:MGI:1927223]	protein_coding	ENSMUSG00000005699	chr8:105701153-105703493	+	1430	-0.089521	0.360476	0.000551273	494	524	440	491	439	492	12.6267	13.6008	13.0128	14.5035	13.9374	13.2291
ENSMUSG00000005705	Agrp	agouti related protein [Source:MGI Symbol;Acc:MGI:892013]	protein_coding	ENSMUSG00000005705	chr8:105566699-105568298	-	659	0.0711344	0.695763	0.000551273	141	186	177	127	163	151	7.82048	10.476	11.359	8.14039	11.2294	8.81033
ENSMUSG00000005716	Pvalb	parvalbumin [Source:MGI Symbol;Acc:MGI:97821]	protein_coding	ENSMUSG00000005716	chr15:78191113-78206400	-	1041	0.00375415	0.97498	0.000551273	345	409	302	304	292	371	12.1135	14.5828	12.269	12.3353	12.7346	13.7033
ENSMUSG00000005718	Tfap4	transcription factor AP4 [Source:MGI Symbol;Acc:MGI:103239]	protein_coding	ENSMUSG00000005718	chr16:4544660-4559720	-	2113	-0.0163506	0.932542	0.000551273	112	101	112	95	93	115	1.9374	1.77415	2.24167	1.89911	1.9982	2.09266
ENSMUSG00000005732	Ranbp1	RAN binding protein 1 [Source:MGI Symbol;Acc:MGI:96269]	retained_intron,processed_transcript,protein_coding	ENSMUSG00000005732	chr16:18239783-18248732	-	1666	-0.0595796	0.432982	0.000551273	1430	1671	1369	1365	1352	1561	31.3734	37.228	34.7522	34.6087	36.8431	36.027
ENSMUSG00000005763	Cd247	CD247 antigen [Source:MGI Symbol;Acc:MGI:88334]	retained_intron,nonsense_mediated_decay,processed_transcript,protein_coding	ENSMUSG00000005763	chr1:165788680-165877276	+	5374	-0.296469	0.631948	0.000551273	7	9	11	10	7	14	0.0476102	0.0621602	0.0865663	0.0786013	0.0591364	0.100168
ENSMUSG00000005774	Rfx5	regulatory factor X, 5 (influences HLA class II expression) [Source:MGI Symbol;Acc:MGI:1858421]	retained_intron,nonsense_mediated_decay,processed_transcript,protein_coding	ENSMUSG00000005774	chr3:94954074-94961561	+	5497	-0.0702509	0.37712	0.000551273	1138	1202	1049	979	1078	1209	7.56687	8.11608	8.07056	7.52288	8.90323	8.45671
ENSMUSG00000005779	Psmb4	proteasome (prosome, macropain) subunit, beta type 4 [Source:MGI Symbol;Acc:MGI:1098257]	retained_intron,protein_coding	ENSMUSG00000005779	chr3:94884092-94886961	-	1384	-0.0152893	0.813212	0.000551273	3647	3324	2823	3143	2863	3030	96.3163	89.1441	86.2638	95.9258	93.916	84.1797
ENSMUSG00000005802	Slc30a4	solute carrier family 30 (zinc transporter), member 4 [Source:MGI Symbol;Acc:MGI:1345282]	protein_coding	ENSMUSG00000005802	chr2:122681232-122702663	-	5482	0.0107961	0.874891	0.000551273	2376	2154	1890	1966	1910	1942	15.8419	14.5839	14.5806	15.1486	15.8179	13.6211
ENSMUSG00000005803	Sqrdl	sulfide quinone reductase-like (yeast) [Source:MGI Symbol;Acc:MGI:1929899]	nonsense_mediated_decay,retained_intron,processed_transcript,protein_coding	ENSMUSG00000005803	chr2:122765236-122809569	+	4084	-0.0414734	0.79167	0.000551273	188	165	152	174	142	160	1.68257	1.49957	1.57403	1.79966	1.57855	1.50638
ENSMUSG00000005804	Bloc1s6	biogenesis of lysosomal organelles complex-1, subunit 6, pallidin [Source:MGI Symbol;Acc:MGI:1927580]	processed_transcript,protein_coding	ENSMUSG00000005804	chr2:122738502-122749475	+	3899	0.0579887	0.497041	0.000551273	747	737	650	587	608	685	7.00273	7.01588	7.0504	6.35934	7.07954	6.7552
ENSMUSG00000005813	Metap1	methionyl aminopeptidase 1 [Source:MGI Symbol;Acc:MGI:1922874]	protein_coding	ENSMUSG00000005813	chr3:138458959-138489382	-	2549	0.0499862	0.449916	0.000551273	1510	1447	1309	1209	1179	1395	21.6524	21.0701	21.7182	20.0347	20.999	21.0429
ENSMUSG00000005823	Gpr108	G protein-coupled receptor 108 [Source:MGI Symbol;Acc:MGI:1925558]	protein_coding	ENSMUSG00000005823	chr17:57234913-57247641	-	2095	-0.0256654	0.782691	0.000551273	642	628	593	618	494	633	11.2008	11.1261	11.9708	12.4604	10.7053	11.6177
ENSMUSG00000005846	Rsl1d1	ribosomal L1 domain containing 1 [Source:MGI Symbol;Acc:MGI:1913659]	retained_intron,protein_coding	ENSMUSG00000005846	chr16:11192969-11203331	-	2258	-0.0119586	0.845368	0.000551273	2051	2042	1720	1722	1645	2012	33.2003	33.566	32.215	32.2134	33.0747	34.2614
ENSMUSG00000005864	Cnga2	cyclic nucleotide gated channel alpha 2 [Source:MGI Symbol;Acc:MGI:108040]	processed_transcript,protein_coding	ENSMUSG00000005864	chrX:71991848-72010218	+	3095	-0.18042	0.680073	0.000551273	17	25	16	16	23	21	0.200765	0.299811	0.218632	0.218367	0.337382	0.260891
ENSMUSG00000005871	Apc	adenomatosis polyposis coli [Source:MGI Symbol;Acc:MGI:88039]	nonsense_mediated_decay,retained_intron,processed_transcript,protein_coding	ENSMUSG00000005871	chr18:34220923-34322189	+	15753	-0.00541219	0.917678	0.000551273	11764	12526	10409	10453	9532	12031	27.2955	29.5132	27.9447	28.0288	27.471	29.3656
ENSMUSG00000005873	Reep5	receptor accessory protein 5 [Source:MGI Symbol;Acc:MGI:1270152]	protein_coding	ENSMUSG00000005873	chr18:34344888-34373415	-	2894	0.0336902	0.469901	0.000551273	7956	7673	7047	6708	6251	7388	100.484	98.4089	102.982	97.9088	98.0631	98.1588
ENSMUSG00000005881	Ergic3	ERGIC and golgi 3 [Source:MGI Symbol;Acc:MGI:1913616]	retained_intron,processed_transcript,protein_coding	ENSMUSG00000005881	chr2:156008044-156018279	+	2121	-0.0149398	0.789994	0.000551273	2854	2761	2524	2561	2294	2695	49.1828	48.3163	50.3272	51.003	49.1029	48.8561
ENSMUSG00000005882	Uqcc1	ubiquinol-cytochrome c reductase complex assembly factor 1 [Source:MGI Symbol;Acc:MGI:1929472]	retained_intron,nonsense_mediated_decay,processed_transcript,protein_coding	ENSMUSG00000005882	chr2:155846893-155930310	-	6044	-0.0439103	0.476538	0.000551273	2024	1984	1730	1707	1728	1990	12.2401	12.1839	12.1053	11.9299	12.98	12.6599
ENSMUSG00000005883	Spo11	SPO11 meiotic protein covalently bound to DSB homolog (S. cerevisiae) [Source:MGI Symbol;Acc:MGI:1349669]	retained_intron,processed_transcript,protein_coding	ENSMUSG00000005883	chr2:172977699-172993576	+	3921	-0.074923	0.869837	0.000551273	13	20	24	15	17	24	0.121184	0.189322	0.258862	0.161593	0.196837	0.23535
ENSMUSG00000005886	Ncoa2	nuclear receptor coactivator 2 [Source:MGI Symbol;Acc:MGI:1276533]	retained_intron,processed_transcript,protein_coding	ENSMUSG00000005886	chr1:13139104-13374083	-	14344	0.00906055	0.875274	0.000551273	2617	2453	2172	2225	1970	2409	6.66858	6.34739	6.40388	6.5522	6.2352	6.45754
ENSMUSG00000005892	Trh	thyrotropin releasing hormone [Source:MGI Symbol;Acc:MGI:98823]	protein_coding	ENSMUSG00000005892	chr6:92242060-92244650	-	1384	0.0600412	0.413909	0.000551273	3284	2651	2664	2345	2499	2711	86.7295	71.0954	81.4052	71.5705	81.9756	75.3172
ENSMUSG00000005893	Nr2c2	nuclear receptor subfamily 2, group C, member 2 [Source:MGI Symbol;Acc:MGI:1352466]	nonsense_mediated_decay,processed_transcript,protein_coding	ENSMUSG00000005893	chr6:92091389-92173057	+	9152	-0.0350043	0.513243	0.000551273	4179	3772	3530	3560	3295	3944	16.69	15.2976	16.3122	16.4309	16.3453	16.57
ENSMUSG00000005897	Nr2c1	nuclear receptor subfamily 2, group C, member 1 [Source:MGI Symbol;Acc:MGI:1352465]	protein_coding	ENSMUSG00000005897	chr10:94148022-94197211	+	4607	-0.0870089	0.503512	0.000551273	283	313	245	235	264	321	2.24527	2.5217	2.24906	2.15465	2.6016	2.67909
ENSMUSG00000005899	Smpd4	sphingomyelin phosphodiesterase 4 [Source:MGI Symbol;Acc:MGI:1924876]	nonsense_mediated_decay,retained_intron,processed_transcript,protein_coding	ENSMUSG00000005899	chr16:17619353-17644828	+	8926	0.0649619	0.407648	0.000551273	1159	1015	948	931	790	1021	4.74599	4.22063	4.49164	4.40575	4.01814	4.39815
ENSMUSG00000005907	Pex1	peroxisomal biogenesis factor 1 [Source:MGI Symbol;Acc:MGI:1918632]	nonsense_mediated_decay,retained_intron,protein_coding	ENSMUSG00000005907	chr5:3596065-3637232	+	7740	0.0041209	0.962142	0.000551273	929	847	749	778	638	900	4.38707	4.06172	4.09256	4.24586	3.74226	4.47098
ENSMUSG00000005917	Otx1	orthodenticle homolog 1 [Source:MGI Symbol;Acc:MGI:97450]	retained_intron,protein_coding	ENSMUSG00000005917	chr11:21994763-22002897	-	5422	-0.0441786	0.939767	0.000551273	16	12	7	14	6	13	0.10786	0.0821466	0.0546	0.109068	0.0502396	0.0921902
ENSMUSG00000005936	Kctd20	potassium channel tetramerisation domain containing 20 [Source:MGI Symbol;Acc:MGI:1914239]	processed_transcript,protein_coding	ENSMUSG00000005936	chr17:28951949-28969549	+	4379	-0.0193227	0.764671	0.000551273	2276	2157	1759	1953	1788	1995	18.9975	18.2828	16.9881	18.8389	18.5373	17.5174
ENSMUSG00000005947	Itgae	integrin alpha E, epithelial-associated [Source:MGI Symbol;Acc:MGI:1298377]	protein_coding	ENSMUSG00000005947	chr11:73090582-73147446	+	4581	0.396745	0.453642	0.000551273	13	15	19	11	11	11	0.103725	0.121534	0.175407	0.101428	0.109015	0.0923279
ENSMUSG00000005949	Ctns	cystinosis, nephropathic [Source:MGI Symbol;Acc:MGI:1932872]	retained_intron,processed_transcript,protein_coding	ENSMUSG00000005949	chr11:73183595-73199042	-	3391	-0.0378492	0.702368	0.000551273	483	476	433	432	423	455	5.20618	5.21011	5.40025	5.38125	5.66327	5.15922
ENSMUSG00000005950	P2rx5	purinergic receptor P2X, ligand-gated ion channel, 5 [Source:MGI Symbol;Acc:MGI:2137026]	protein_coding	ENSMUSG00000005950	chr11:73160420-73172685	+	2395	-0.0660646	0.804979	0.000551273	63	49	56	43	53	66	0.961468	0.759378	0.988863	0.758386	1.00467	1.05959
ENSMUSG00000005951	Shpk	sedoheptulokinase [Source:MGI Symbol;Acc:MGI:1921887]	nonsense_mediated_decay,protein_coding	ENSMUSG00000005951	chr11:73199459-73224511	+	2985	-0.0396266	0.835176	0.000551273	116	123	90	107	97	105	1.42041	1.52943	1.27512	1.51414	1.47531	1.35253
ENSMUSG00000005952	Trpv1	transient receptor potential cation channel, subfamily V, member 1 [Source:MGI Symbol;Acc:MGI:1341787]	processed_transcript,protein_coding	ENSMUSG00000005952	chr11:73234291-73261242	+	3681	-0.156629	0.72874	0.000551273	35	18	11	24	22	18	0.347538	0.181499	0.126381	0.275405	0.271338	0.188021
ENSMUSG00000005958	Ephb3	Eph receptor B3 [Source:MGI Symbol;Acc:MGI:104770]	retained_intron,nonsense_mediated_decay,protein_coding	ENSMUSG00000005958	chr16:21204754-21223305	+	6289	-0.188762	0.228701	0.000551273	268	225	156	251	204	217	1.55759	1.32791	1.04905	1.68585	1.47266	1.32672
ENSMUSG00000005968	Tuft1	tuftelin 1 [Source:MGI Symbol;Acc:MGI:109572]	protein_coding	ENSMUSG00000005968	chr3:94612756-94658872	-	3117	0.102542	0.597242	0.000551273	118	137	91	94	90	111	1.38371	1.63137	1.23469	1.27385	1.31087	1.36926
ENSMUSG00000005973	Rcn1	reticulocalbin 1 [Source:MGI Symbol;Acc:MGI:104559]	retained_intron,protein_coding	ENSMUSG00000005973	chr2:105386290-105399319	-	3196	-0.0460134	0.50694	0.000551273	2112	1916	1699	1932	1556	1935	24.1539	22.2514	22.4823	25.5345	22.1033	23.2796
ENSMUSG00000005981	Trap1	TNF receptor-associated protein 1 [Source:MGI Symbol;Acc:MGI:1915265]	retained_intron,nonsense_mediated_decay,processed_transcript,protein_coding	ENSMUSG00000005981	chr16:4039970-4077827	-	2573	0.0349313	0.576729	0.000551273	2232	2265	1876	1796	1757	2156	31.7069	32.6735	30.8352	29.4845	31.0018	32.2188
ENSMUSG00000005982	Naa60	N(alpha)-acetyltransferase 60, NatF catalytic subunit [Source:MGI Symbol;Acc:MGI:1922013]	retained_intron,nonsense_mediated_decay,protein_coding	ENSMUSG00000005982	chr16:3872374-3904770	+	3765	-0.00970226	0.887168	0.000551273	1709	1803	1663	1619	1433	1743	16.5912	17.7745	18.6802	18.1639	17.2797	17.8005
ENSMUSG00000005983	1700037C18Rik	RIKEN cDNA 1700037C18 gene [Source:MGI Symbol;Acc:MGI:1920511]	nonsense_mediated_decay,processed_transcript,protein_coding	ENSMUSG00000005983	chr16:3895178-3908689	-	3227	0.044021	0.809303	0.000551273	129	117	112	102	98	119	1.46114	1.34572	1.46782	1.33514	1.37874	1.41791
ENSMUSG00000005986	Ankrd13d	ankyrin repeat domain 13 family, member D [Source:MGI Symbol;Acc:MGI:1915673]	nonsense_mediated_decay,processed_transcript,protein_coding	ENSMUSG00000005986	chr19:4270179-4283137	-	2460	0.0576705	0.401662	0.000551273	1573	1563	1381	1225	1266	1494	23.3719	23.5826	23.7417	21.0343	23.3643	23.3516
ENSMUSG00000006005	Tpr	translocated promoter region, nuclear basket protein [Source:MGI Symbol;Acc:MGI:1922066]	retained_intron,processed_transcript,protein_coding	ENSMUSG00000006005	chr1:150392837-150449935	+	10496	-0.0112332	0.839793	0.000551273	7836	8216	7064	6617	6736	8053	27.2879	29.0539	28.463	26.6296	29.1362	29.5009
ENSMUSG00000006010	BC003331	cDNA sequence BC003331 [Source:MGI Symbol;Acc:MGI:2385108]	retained_intron,nonsense_mediated_decay,processed_transcript,protein_coding	ENSMUSG00000006010	chr1:150361304-150393080	-	4084	-0.0113146	0.853019	0.000551273	2282	2384	2022	1962	1955	2268	20.4235	21.6665	20.9387	20.2927	21.7328	21.353
ENSMUSG00000006014	Prg4	proteoglycan 4 (megakaryocyte stimulating factor, articular superficial zone protein) [Source:MGI Symbol;Acc:MGI:1891344]	protein_coding	ENSMUSG00000006014	chr1:150449411-150466165	-	4280	-0.00801739	0.984557	0.000551273	19	25	23	24	18	20	0.162259	0.216802	0.227268	0.236862	0.190934	0.179675
ENSMUSG00000006019	Dhx34	DEAH (Asp-Glu-Ala-His) box polypeptide 34 [Source:MGI Symbol;Acc:MGI:1918973]	retained_intron,processed_transcript,protein_coding	ENSMUSG00000006019	chr7:16197146-16222037	-	4596	-0.0123734	0.919473	0.000551273	330	282	285	289	246	296	2.62442	2.27739	2.62252	2.6561	2.43002	2.47635
ENSMUSG00000006021	Kptn	kaptin [Source:MGI Symbol;Acc:MGI:1890380]	retained_intron,protein_coding	ENSMUSG00000006021	chr7:16119894-16127516	+	3341	0.160651	0.145145	0.000551273	497	462	379	380	299	420	5.43726	5.13255	4.79752	4.80435	4.06302	4.83363
ENSMUSG00000006024	Napa	N-ethylmaleimide sensitive fusion protein attachment protein alpha [Source:MGI Symbol;Acc:MGI:104563]	retained_intron,processed_transcript,protein_coding	ENSMUSG00000006024	chr7:16098457-16117975	+	3786	0.0250782	0.667405	0.000551273	3983	4177	3785	3442	3440	3904	38.4529	40.9498	42.2804	38.4023	41.2508	39.6488
ENSMUSG00000006050	Sra1	steroid receptor RNA activator 1 [Source:MGI Symbol;Acc:MGI:1344414]	retained_intron,nonsense_mediated_decay,protein_coding	ENSMUSG00000006050	chr18:36666680-36671196	-	2660	0.0416375	0.590938	0.000551273	985	972	825	858	749	870	13.5349	13.5629	13.1167	13.6249	12.7836	12.5759
ENSMUSG00000006057	Atp5g1	ATP synthase, H+ transporting, mitochondrial F0 complex, subunit C1 (subunit 9) [Source:MGI Symbol;Acc:MGI:107653]	protein_coding	ENSMUSG00000006057	chr11:96068851-96075670	-	4912	-0.0559723	0.614631	0.000551273	683	529	507	619	461	556	5.08232	3.99728	4.36519	5.32304	4.26086	4.35228
ENSMUSG00000006058	Snf8	SNF8, ESCRT-II complex subunit, homolog (S. cerevisiae) [Source:MGI Symbol;Acc:MGI:1343161]	processed_transcript,protein_coding	ENSMUSG00000006058	chr11:96034884-96047430	+	2677	-0.046429	0.61288	0.000551273	672	601	506	544	530	607	9.17531	8.33285	7.99385	8.58376	8.98839	8.71849
ENSMUSG00000006095	Tbcb	tubulin folding cofactor B [Source:MGI Symbol;Acc:MGI:1913661]	retained_intron,processed_transcript,protein_coding	ENSMUSG00000006095	chr7:30224130-30232272	-	1442	-0.0538954	0.392449	0.000551273	1814	1761	1530	1621	1435	1811	45.9803	45.3275	44.8725	47.4837	45.1795	48.2896
ENSMUSG00000006127	Inpp5k	inositol polyphosphate 5-phosphatase K [Source:MGI Symbol;Acc:MGI:1194899]	nonsense_mediated_decay,retained_intron,processed_transcript,protein_coding	ENSMUSG00000006127	chr11:75630987-75648871	+	5728	-0.0246313	0.762924	0.000551273	917	969	820	770	801	957	5.85149	6.27897	6.05431	5.67825	6.34869	6.42406
ENSMUSG00000006134	Crkl	v-crk sarcoma virus CT10 oncogene homolog (avian)-like [Source:MGI Symbol;Acc:MGI:104686]	protein_coding	ENSMUSG00000006134	chr16:17451986-17486255	+	3863	-0.0128443	0.850653	0.000551273	2226	2072	1855	1995	1798	1884	21.062	19.9082	20.3083	21.8145	21.131	18.7524
ENSMUSG00000006154	Eps8l1	EPS8-like 1 [Source:MGI Symbol;Acc:MGI:1914675]	retained_intron,nonsense_mediated_decay,processed_transcript,protein_coding	ENSMUSG00000006154	chr7:4460673-4479404	+	4953	0.389446	0.433918	0.000551273	147	163	246	87	90	230	1.0848	1.22148	2.10049	0.741956	0.824952	1.7855
ENSMUSG00000006169	Clint1	clathrin interactor 1 [Source:MGI Symbol;Acc:MGI:2144243]	processed_transcript,protein_coding	ENSMUSG00000006169	chr11:45852050-45910625	+	6946	0.0188397	0.765018	0.000551273	1735	1689	1454	1489	1347	1578	9.12987	9.02532	8.85286	9.05497	8.80415	8.7352
ENSMUSG00000006191	Cdkal1	CDK5 regulatory subunit associated protein 1-like 1 [Source:MGI Symbol;Acc:MGI:1921765]	retained_intron,nonsense_mediated_decay,protein_coding	ENSMUSG00000006191	chr13:29191745-29855674	-	12799	-0.0191763	0.83898	0.000551273	638	602	526	547	460	639	1.82198	1.74577	1.73805	1.80525	1.63168	1.91967
ENSMUSG00000006205	Htra1	HtrA serine peptidase 1 [Source:MGI Symbol;Acc:MGI:1929076]	retained_intron,processed_transcript,protein_coding	ENSMUSG00000006205	chr7:130936110-130985660	+	2879	-0.0363458	0.864194	0.000551273	2100	2683	2398	1785	2488	2499	26.6611	34.5897	35.2258	26.1893	39.2341	33.3753
ENSMUSG00000006215	Zbtb17	zinc finger and BTB domain containing 17 [Source:MGI Symbol;Acc:MGI:107410]	processed_transcript,protein_coding	ENSMUSG00000006215	chr4:141444653-141467930	+	3877	-0.00235348	0.978413	0.000551273	661	650	590	562	541	646	6.23169	6.22279	6.43591	6.12305	6.33514	6.40675
ENSMUSG00000006218	Fam131c	family with sequence similarity 131, member C [Source:MGI Symbol;Acc:MGI:2685539]	protein_coding	ENSMUSG00000006218	chr4:141368219-141384175	+	1433	0.0826848	0.65524	0.000551273	118	143	111	101	106	115	3.00979	3.70389	3.2759	2.97716	3.35826	3.08569
ENSMUSG00000006219	Fblim1	filamin binding LIM protein 1 [Source:MGI Symbol;Acc:MGI:1921452]	processed_transcript,protein_coding	ENSMUSG00000006219	chr4:141576061-141606096	-	4457	0.179207	0.783051	0.000551273	11	14	6	4	9	12	0.090209	0.116588	0.0569328	0.0379092	0.0916757	0.103524
ENSMUSG00000006235	Epor	erythropoietin receptor [Source:MGI Symbol;Acc:MGI:95408]	protein_coding	ENSMUSG00000006235	chr9:21958898-21963576	-	1829	0.180296	0.646014	0.000551273	24	28	27	23	21	20	0.47962	0.568214	0.624315	0.531179	0.521267	0.420453
ENSMUSG00000006241	Ccdc159	coiled-coil domain containing 159 [Source:MGI Symbol;Acc:MGI:1914369]	protein_coding	ENSMUSG00000006241	chr9:21927470-21935872	+	1545	-0.0735895	0.664312	0.000551273	166	137	143	137	119	177	3.92717	3.29124	3.91437	3.74558	3.49682	4.405
ENSMUSG00000006262	Mob1b	MOB kinase activator 1B [Source:MGI Symbol;Acc:MGI:1915723]	retained_intron,protein_coding	ENSMUSG00000006262	chr5:88720854-88762058	+	10927	-0.120999	0.148655	0.000551273	798	715	622	689	653	786	2.66933	2.42869	2.40737	2.66346	2.71311	2.76581
ENSMUSG00000006270	Vax1	ventral anterior homeobox 1 [Source:MGI Symbol;Acc:MGI:1277163]	processed_transcript,protein_coding	ENSMUSG00000006270	chr19:59166186-59170978	-	2039	-0.160903	0.60144	0.000551273	39	47	49	54	50	34	0.699113	0.855556	1.01633	1.11867	1.11329	0.641154
ENSMUSG00000006273	Atp6v1b2	ATPase, H+ transporting, lysosomal V1 subunit B2 [Source:MGI Symbol;Acc:MGI:109618]	retained_intron,protein_coding	ENSMUSG00000006273	chr8:69088645-69113711	+	5305	-0.026142	0.595144	0.000551273	15343	14559	12703	13564	12462	13667	105.712	101.862	101.269	108.001	106.649	99.0578
ENSMUSG00000006276	Eps15l1	epidermal growth factor receptor pathway substrate 15-like 1 [Source:MGI Symbol;Acc:MGI:104582]	protein_coding	ENSMUSG00000006276	chr8:72341000-72421474	-	3141	-0.0379147	0.577568	0.000551273	1557	1560	1397	1322	1375	1556	18.1184	18.4342	18.8097	17.7783	19.8742	19.0477
ENSMUSG00000006281	Tep1	telomerase associated protein 1 [Source:MGI Symbol;Acc:MGI:109573]	protein_coding	ENSMUSG00000006281	chr14:50824061-50870560	-	8168	0.133194	0.37332	0.000551273	236	198	199	175	144	213	1.05608	0.89974	1.03037	0.905002	0.800389	1.00269
ENSMUSG00000006288	Ttc5	tetratricopeptide repeat domain 5 [Source:MGI Symbol;Acc:MGI:2683584]	protein_coding	ENSMUSG00000006288	chr14:50765414-50785518	-	1841	0.00748738	0.93809	0.000551273	681	604	557	615	494	570	13.5205	12.1773	12.7954	14.1107	12.1823	11.9048
ENSMUSG00000006289	Osgep	O-sialoglycoprotein endopeptidase [Source:MGI Symbol;Acc:MGI:1913496]	retained_intron,nonsense_mediated_decay,protein_coding	ENSMUSG00000006289	chr14:50906477-50924893	-	4933	-0.0422742	0.696749	0.000551273	524	485	385	469	359	488	3.88258	3.64921	3.30068	4.01596	3.30398	3.80373
ENSMUSG00000006299	Aamp	angio-associated migratory protein [Source:MGI Symbol;Acc:MGI:107809]	retained_intron,protein_coding	ENSMUSG00000006299	chr1:74279839-74284738	-	1820	0.00617358	0.912762	0.000551273	4432	4420	3772	4015	3536	3960	89.0078	90.1402	87.6504	93.184	88.2054	83.6613
ENSMUSG00000006301	Tmbim1	transmembrane BAX inhibitor motif containing 1 [Source:MGI Symbol;Acc:MGI:1916910]	retained_intron,processed_transcript,protein_coding	ENSMUSG00000006301	chr1:74288246-74305622	-	12659	-0.00337512	0.964642	0.000551273	1190	1330	1097	1114	981	1238	3.43596	3.8996	3.66489	3.71717	3.51823	3.7603
ENSMUSG00000006304	Arpc2	actin related protein 2/3 complex, subunit 2 [Source:MGI Symbol;Acc:MGI:1923959]	protein_coding	ENSMUSG00000006304	chr1:74236496-74268209	+	1794	0.0330636	0.627508	0.000551273	2217	2457	1985	1901	1796	2286	45.1693	50.8335	46.7942	44.7597	45.4505	48.9953
ENSMUSG00000006307	Kmt2b	lysine (K)-specific methyltransferase 2B [Source:MGI Symbol;Acc:MGI:109565]	retained_intron,processed_transcript,protein_coding	ENSMUSG00000006307	chr7:30568857-30588726	-	9596	-0.0486623	0.622781	0.000551273	697	576	580	527	589	641	2.65487	2.22792	2.55618	2.31978	2.78663	2.56843
ENSMUSG00000006315	Tmem147	transmembrane protein 147 [Source:MGI Symbol;Acc:MGI:1915011]	protein_coding	ENSMUSG00000006315	chr7:30727700-30729534	-	868	-0.00372066	0.95822	0.000551273	1459	1397	1222	1326	1128	1292	61.4378	59.7371	59.5395	64.5284	58.9989	57.2326
ENSMUSG00000006333	Rps9	ribosomal protein S9 [Source:MGI Symbol;Acc:MGI:1924096]	nonsense_mediated_decay,retained_intron,protein_coding	ENSMUSG00000006333	chr7:3703992-3706901	+	2526	-0.0204186	0.733777	0.000551273	2302	2360	1960	2088	1887	2180	33.3098	34.6774	32.8153	34.916	33.9151	33.1836
ENSMUSG00000006335	Tfpt	TCF3 (E2A) fusion partner [Source:MGI Symbol;Acc:MGI:1916964]	nonsense_mediated_decay,processed_transcript,protein_coding	ENSMUSG00000006335	chr7:3620323-3629929	-	1197	-0.0288251	0.799115	0.000551273	407	426	379	339	337	464	12.428	13.2094	13.3906	11.9628	12.7817	14.9047
ENSMUSG00000006342	Susd2	sushi domain containing 2 [Source:MGI Symbol;Acc:MGI:1918983]	protein_coding	ENSMUSG00000006342	chr10:75636618-75644008	-	3255	0.00473502	0.952555	0.000551273	979	915	853	787	827	896	10.9934	10.4337	11.0829	10.2129	11.5348	10.5842
ENSMUSG00000006344	Ggt5	gamma-glutamyltransferase 5 [Source:MGI Symbol;Acc:MGI:1346063]	processed_transcript,protein_coding	ENSMUSG00000006344	chr10:75589380-75616968	+	4137	0.127518	0.647309	0.000551273	53	51	71	47	42	60	0.468263	0.457565	0.725816	0.479888	0.460912	0.557656
ENSMUSG00000006345	Ggt1	gamma-glutamyltransferase 1 [Source:MGI Symbol;Acc:MGI:95706]	retained_intron,processed_transcript,protein_coding	ENSMUSG00000006345	chr10:75561603-75586200	+	3411	-0.308435	0.217374	0.000551273	66	58	44	62	60	68	0.707232	0.631123	0.545538	0.767781	0.79859	0.766528
ENSMUSG00000006356	Crip2	cysteine rich protein 2 [Source:MGI Symbol;Acc:MGI:1915587]	protein_coding	ENSMUSG00000006356	chr12:113140235-113145504	+	1437	0.0673093	0.401755	0.000551273	993	901	885	819	772	842	25.2576	23.2721	26.046	24.0743	24.3902	22.5297
ENSMUSG00000006360	Crip1	cysteine-rich protein 1 (intestinal) [Source:MGI Symbol;Acc:MGI:88501]	protein_coding	ENSMUSG00000006360	chr12:113152011-113153877	+	445	0.188167	0.397546	0.000551273	97	89	71	64	60	83	7.96731	7.42331	6.74764	6.07501	6.12133	7.17165
ENSMUSG00000006362	Cbfa2t3	core-binding factor, runt domain, alpha subunit 2, translocated to, 3 (human) [Source:MGI Symbol;Acc:MGI:1338013]	retained_intron,processed_transcript,protein_coding	ENSMUSG00000006362	chr8:122628738-122699109	-	4775	0.269216	0.520167	0.000551273	31	31	18	24	11	26	0.237295	0.240966	0.159424	0.212307	0.104586	0.209363
ENSMUSG00000006369	Fbln1	fibulin 1 [Source:MGI Symbol;Acc:MGI:95487]	processed_transcript,protein_coding	ENSMUSG00000006369	chr15:85205948-85286535	+	4368	0.029478	0.835829	0.000551273	321	338	422	341	285	357	2.6861	2.87211	4.08586	3.29761	2.96222	3.14258
ENSMUSG00000006373	Pgrmc1	progesterone receptor membrane component 1 [Source:MGI Symbol;Acc:MGI:1858305]	protein_coding	ENSMUSG00000006373	chrX:36598205-36606079	+	1857	-0.0248342	0.59466	0.000551273	16829	15934	14123	14042	14053	15591	331.243	318.479	321.639	319.407	343.567	322.822
ENSMUSG00000006378	Gcat	glycine C-acetyltransferase (2-amino-3-ketobutyrate-coenzyme A ligase) [Source:MGI Symbol;Acc:MGI:1349389]	protein_coding	ENSMUSG00000006378	chr15:79030873-79043558	+	3851	0.0374437	0.796087	0.000551273	209	204	178	186	158	184	1.98368	1.96618	1.95479	2.04017	1.86268	1.83715
ENSMUSG00000006386	Tek	endothelial-specific receptor tyrosine kinase [Source:MGI Symbol;Acc:MGI:98664]	processed_transcript,protein_coding	ENSMUSG00000006386	chr4:94739288-94874976	+	4712	0.0987378	0.336452	0.000551273	617	629	570	463	456	646	4.78608	4.95465	5.11592	4.15052	4.39353	5.27142
ENSMUSG00000006390	Elovl1	elongation of very long chain fatty acids (FEN1/Elo2, SUR4/Elo3, yeast)-like 1 [Source:MGI Symbol;Acc:MGI:1858959]	processed_transcript,protein_coding	ENSMUSG00000006390	chr4:118428092-118432953	+	2726	-0.0741422	0.505679	0.000551273	419	469	451	454	367	480	5.61808	6.38579	6.99688	7.03489	6.11216	6.77043
ENSMUSG00000006392	Med8	mediator complex subunit 8 [Source:MGI Symbol;Acc:MGI:1915269]	processed_transcript,protein_coding	ENSMUSG00000006392	chr4:118409336-118415782	+	3001	0.0420436	0.626318	0.000551273	720	740	670	620	563	721	8.76933	9.15237	9.44197	8.72676	8.5172	9.23783
ENSMUSG00000006395	Hyi	hydroxypyruvate isomerase homolog (E. coli) [Source:MGI Symbol;Acc:MGI:1915430]	nonsense_mediated_decay,retained_intron,polymorphic_pseudogene,protein_coding	ENSMUSG00000006395	chr4:118359989-118362744	+	2209	-0.0079293	0.951709	0.000551273	385	449	401	306	415	419	6.37037	7.54429	7.67719	5.85131	8.52917	7.29322
ENSMUSG00000006398	Cdc20	cell division cycle 20 [Source:MGI Symbol;Acc:MGI:1859866]	retained_intron,nonsense_mediated_decay,protein_coding	ENSMUSG00000006398	chr4:118432900-118437352	-	1868	0.0414476	0.920151	0.000551273	27	20	26	29	19	17	0.528308	0.397394	0.588641	0.655765	0.461776	0.349923
ENSMUSG00000006403	Adamts4	a disintegrin-like and metallopeptidase (reprolysin type) with thrombospondin type 1 motif, 4 [Source:MGI Symbol;Acc:MGI:1339949]	protein_coding	ENSMUSG00000006403	chr1:171250420-171260637	+	4810	-0.0257045	0.754716	0.000551273	1447	1720	1300	1325	1236	1620	10.9957	13.2724	11.4302	11.6358	11.6662	12.95
ENSMUSG00000006411	Pvrl4	poliovirus receptor-related 4 [Source:MGI Symbol;Acc:MGI:1918990]	protein_coding	ENSMUSG00000006411	chr1:171370098-171388598	+	3746	-0.0985504	0.683281	0.000551273	67	77	67	74	49	86	0.653743	0.76294	0.756416	0.834432	0.593858	0.882737
ENSMUSG00000006412	Pfdn2	prefoldin 2 [Source:MGI Symbol;Acc:MGI:1276111]	processed_transcript,protein_coding	ENSMUSG00000006412	chr1:171345669-171359254	+	1937	-0.0171018	0.847348	0.000551273	845	872	697	775	616	854	15.9451	16.7092	15.218	16.9005	14.438	16.9523
ENSMUSG00000006418	Rnf114	ring finger protein 114 [Source:MGI Symbol;Acc:MGI:1933159]	nonsense_mediated_decay,protein_coding	ENSMUSG00000006418	chr2:167492644-167516173	+	3356	-0.0670187	0.321811	0.000551273	1492	1554	1343	1408	1341	1465	16.2498	17.1869	16.9242	17.7218	18.141	16.7848
ENSMUSG00000006423	C330007P06Rik	RIKEN cDNA C330007P06 gene [Source:MGI Symbol;Acc:MGI:1924894]	retained_intron,processed_transcript,protein_coding	ENSMUSG00000006423	chrX:36823736-36874111	-	7424	-0.0924546	0.250053	0.000551273	796	830	724	774	704	822	3.919	4.14962	4.12434	4.40383	4.30516	4.2573
ENSMUSG00000006435	Neurl1a	neuralized homolog 1A (Drosophila) [Source:MGI Symbol;Acc:MGI:1334263]	protein_coding	ENSMUSG00000006435	chr19:47178819-47259440	+	4411	0.0940729	0.303477	0.000551273	1640	1190	1185	1131	1103	1203	13.5896	10.0133	11.3615	10.8306	11.3525	10.4865
ENSMUSG00000006442	Srm	spermidine synthase [Source:MGI Symbol;Acc:MGI:102690]	retained_intron,processed_transcript,protein_coding	ENSMUSG00000006442	chr4:148591502-148594993	+	1599	0.0304242	0.748307	0.000551273	607	583	523	550	442	548	13.8752	13.5328	13.8327	14.5292	12.5496	13.1775
ENSMUSG00000006445	Epha2	Eph receptor A2 [Source:MGI Symbol;Acc:MGI:95278]	processed_transcript,protein_coding	ENSMUSG00000006445	chr4:141301239-141329384	+	4674	0.630131	0.0378426	0.000551273	59	54	44	27	29	37	0.461385	0.428818	0.398123	0.244007	0.281685	0.304378
ENSMUSG00000006456	Rbm14	RNA binding motif protein 14 [Source:MGI Symbol;Acc:MGI:1929092]	protein_coding	ENSMUSG00000006456	chr19:4800568-4811634	-	3910	0.0187454	0.837068	0.000551273	755	731	656	712	552	677	7.05781	6.93918	7.09547	7.69184	6.40939	6.65752
ENSMUSG00000006457	Actn3	actinin alpha 3 [Source:MGI Symbol;Acc:MGI:99678]	processed_transcript,protein_coding	ENSMUSG00000006457	chr19:4861222-4877909	-	2894	-0.0304997	0.915629	0.000551273	44	46	52	39	43	52	0.555717	0.589966	0.759904	0.569237	0.674566	0.690885
ENSMUSG00000006463	Zdhhc24	zinc finger, DHHC domain containing 24 [Source:MGI Symbol;Acc:MGI:1917855]	nonsense_mediated_decay,processed_transcript,protein_coding	ENSMUSG00000006463	chr19:4878667-4885397	+	2916	-0.0333064	0.751621	0.000551273	506	477	479	451	466	454	6.34254	6.07154	6.94707	6.53305	7.25526	5.98645
ENSMUSG00000006464	Bbs1	Bardet-Biedl syndrome 1 (human) [Source:MGI Symbol;Acc:MGI:1277215]	protein_coding	ENSMUSG00000006464	chr19:4886897-4906627	-	5581	0.0143206	0.830151	0.000551273	1787	1640	1591	1519	1447	1592	11.7034	10.9069	12.0562	11.4967	11.7709	10.9681
ENSMUSG00000006471	Ndor1	NADPH dependent diflavin oxidoreductase 1 [Source:MGI Symbol;Acc:MGI:1926047]	retained_intron,nonsense_mediated_decay,processed_transcript,protein_coding	ENSMUSG00000006471	chr2:25244820-25256022	-	5835	-0.0549505	0.571797	0.000551273	581	518	538	531	488	543	3.63945	3.29501	3.89938	3.84398	3.79694	3.57816
ENSMUSG00000006476	Nsmf	NMDA receptor synaptonuclear signaling and neuronal migration factor [Source:MGI Symbol;Acc:MGI:1861755]	nonsense_mediated_decay,retained_intron,protein_coding	ENSMUSG00000006476	chr2:25054354-25062881	+	4896	0.0638517	0.368193	0.000551273	4915	5403	4633	4465	3612	5126	36.6929	40.9601	40.0198	38.5219	33.4935	40.2567
ENSMUSG00000006494	Pdk1	pyruvate dehydrogenase kinase, isoenzyme 1 [Source:MGI Symbol;Acc:MGI:1926119]	processed_transcript,protein_coding	ENSMUSG00000006494	chr2:71873223-71903858	+	7779	0.0450631	0.446374	0.000551273	2379	2285	1923	1895	1810	2146	11.1782	10.9026	10.4546	10.2899	10.5635	10.6073
ENSMUSG00000006498	Ptbp1	polypyrimidine tract binding protein 1 [Source:MGI Symbol;Acc:MGI:97791]	nonsense_mediated_decay,retained_intron,processed_transcript,protein_coding	ENSMUSG00000006498	chr10:79854426-79864771	+	4740	0.0742874	0.409285	0.000551273	722	642	579	585	519	586	5.56748	5.02718	5.166	5.2132	4.971	4.75357
ENSMUSG00000006517	Mvd	mevalonate (diphospho) decarboxylase [Source:MGI Symbol;Acc:MGI:2179327]	protein_coding	ENSMUSG00000006517	chr8:122433595-122443422	-	1761	-0.0522859	0.630543	0.000551273	577	554	415	543	409	514	11.9761	11.6766	9.9665	13.0247	10.5443	11.2229
ENSMUSG00000006519	Cyba	cytochrome b-245, alpha polypeptide [Source:MGI Symbol;Acc:MGI:1316658]	protein_coding	ENSMUSG00000006519	chr8:122424771-122432940	-	758	0.0213368	0.916556	0.000551273	103	99	87	79	77	106	4.9667	4.84768	4.85405	4.40235	4.61186	5.37697
ENSMUSG00000006522	Itih3	inter-alpha trypsin inhibitor, heavy chain 3 [Source:MGI Symbol;Acc:MGI:96620]	retained_intron,protein_coding	ENSMUSG00000006522	chr14:30908572-30923760	-	3637	-0.03789	0.565187	0.000551273	12850	13835	12386	11190	12446	13166	129.14	141.19	144.026	129.961	155.361	139.191
ENSMUSG00000006526	Tmem110	transmembrane protein 110 [Source:MGI Symbol;Acc:MGI:1921500]	retained_intron,nonsense_mediated_decay,processed_transcript,protein_coding	ENSMUSG00000006526	chr14:30825589-30876986	+	4058	-0.0590643	0.569771	0.000551273	631	520	497	573	483	514	5.68352	4.75619	5.17962	5.96444	5.40368	4.87026
ENSMUSG00000006527	Sfmbt1	Scm-like with four mbt domains 1 [Source:MGI Symbol;Acc:MGI:1859609]	retained_intron,protein_coding	ENSMUSG00000006527	chr14:30714848-30822713	+	8629	-0.0646942	0.34527	0.000551273	1475	1430	1221	1281	1171	1512	6.24786	6.15096	5.98424	6.2707	6.161	6.7374
ENSMUSG00000006538	Ihh	Indian hedgehog [Source:MGI Symbol;Acc:MGI:96533]	retained_intron,protein_coding	ENSMUSG00000006538	chr1:74945318-74951651	-	2443	-0.266921	0.759962	0.000551273	3	4	8	10	2	5	0.0448846	0.0607721	0.138491	0.172903	0.0371673	0.078695
ENSMUSG00000006567	Atp7b	ATPase, Cu++ transporting, beta polypeptide [Source:MGI Symbol;Acc:MGI:103297]	protein_coding	ENSMUSG00000006567	chr8:21992784-22060305	-	6505	0.0699497	0.582242	0.000551273	293	288	258	226	250	256	1.64634	1.64328	1.67736	1.46753	1.74481	1.51319
ENSMUSG00000006574	Slc4a1	solute carrier family 4 (anion exchanger), member 1 [Source:MGI Symbol;Acc:MGI:109393]	processed_transcript,protein_coding	ENSMUSG00000006574	chr11:102348823-102366203	-	4891	-0.0766229	0.813681	0.000551273	39	44	32	38	43	29	0.291452	0.333905	0.276698	0.328181	0.39914	0.227982
ENSMUSG00000006575	Rundc3a	RUN domain containing 3A [Source:MGI Symbol;Acc:MGI:1858752]	retained_intron,processed_transcript,protein_coding	ENSMUSG00000006575	chr11:102393402-102402555	+	2941	0.0399653	0.442146	0.000551273	5790	6106	5117	4983	4619	5593	71.9587	77.0601	73.5824	71.5687	71.3029	73.1224
ENSMUSG00000006576	Slc4a3	solute carrier family 4 (anion exchanger), member 3 [Source:MGI Symbol;Acc:MGI:109350]	nonsense_mediated_decay,retained_intron,protein_coding	ENSMUSG00000006576	chr1:75546265-75562172	+	8599	0.022431	0.669937	0.000551273	4451	4406	3912	3868	3639	4015	18.9195	19.018	19.24	19.0005	19.2127	17.9531
ENSMUSG00000006585	Cdt1	chromatin licensing and DNA replication factor 1 [Source:MGI Symbol;Acc:MGI:1914427]	protein_coding	ENSMUSG00000006585	chr8:122568014-122573128	+	2189	0.00218335	0.996035	0.000551273	25	19	19	17	25	15	0.41744	0.322163	0.367081	0.328043	0.5185	0.263479
ENSMUSG00000006586	Runx1t1	runt-related transcription factor 1; translocated to, 1 (cyclin D-related) [Source:MGI Symbol;Acc:MGI:104793]	processed_transcript,protein_coding	ENSMUSG00000006586	chr4:13743435-13893649	+	7959	-0.0807323	0.359671	0.000551273	722	781	598	675	604	759	3.31573	3.64217	3.17758	3.58239	3.44535	3.66677
ENSMUSG00000006589	Aprt	adenine phosphoribosyl transferase [Source:MGI Symbol;Acc:MGI:88061]	protein_coding	ENSMUSG00000006589	chr8:122574636-122576907	-	866	-0.0637772	0.537731	0.000551273	419	427	360	387	354	415	17.6846	18.3011	17.5808	18.8764	18.5584	18.426
ENSMUSG00000006599	Gtf2h1	general transcription factor II H, polypeptide 1 [Source:MGI Symbol;Acc:MGI:1277216]	retained_intron,nonsense_mediated_decay,protein_coding	ENSMUSG00000006599	chr7:46796102-46823800	+	2984	-0.0218828	0.758234	0.000551273	1481	1644	1425	1372	1322	1552	18.1408	20.4489	20.1962	19.4215	20.1135	19.9983
ENSMUSG00000006611	Hfe	hemochromatosis [Source:MGI Symbol;Acc:MGI:109191]	protein_coding	ENSMUSG00000006611	chr13:23702033-23710854	-	3572	0.0451382	0.811389	0.000551273	118	140	108	104	115	105	1.20745	1.45474	1.27869	1.22984	1.46164	1.13026
ENSMUSG00000006638	Abhd1	abhydrolase domain containing 1 [Source:MGI Symbol;Acc:MGI:1931013]	retained_intron,processed_transcript	ENSMUSG00000006638	chr5:30950065-30955091	+	1758	0.260671	0.192125	0.000551273	120	125	99	79	96	87	2.49495	2.63912	2.38161	1.89817	2.47917	1.90283
ENSMUSG00000006641	Slc5a6	solute carrier family 5 (sodium-dependent vitamin transporter), member 6 [Source:MGI Symbol;Acc:MGI:2660847]	retained_intron,protein_coding	ENSMUSG00000006641	chr5:31036035-31048924	-	3991	0.010378	0.904153	0.000551273	680	666	602	599	535	642	6.22769	6.19384	6.37923	6.33975	6.08592	6.1852
ENSMUSG00000006649	Nphs1	nephrosis 1, nephrin [Source:MGI Symbol;Acc:MGI:1859637]	retained_intron,nonsense_mediated_decay,protein_coding	ENSMUSG00000006649	chr7:30458314-30487223	+	5280	0.250179	0.725264	0.000551273	5	11	10	8	8	4	0.0346127	0.0773262	0.0800977	0.0640005	0.0687877	0.0291291
ENSMUSG00000006651	Aplp1	amyloid beta (A4) precursor-like protein 1 [Source:MGI Symbol;Acc:MGI:88046]	protein_coding	ENSMUSG00000006651	chr7:30434980-30445582	-	2391	0.00237057	0.95978	0.000551273	10050	9522	8182	8447	7938	8979	153.634	147.814	144.722	149.228	150.725	144.394
ENSMUSG00000006673	Qrich1	glutamine-rich 1 [Source:MGI Symbol;Acc:MGI:1916482]	retained_intron,processed_transcript,protein_coding	ENSMUSG00000006673	chr9:108517086-108560167	+	3362	0.0400888	0.509242	0.000551273	3765	3884	3624	3166	3193	3728	40.9324	42.8794	45.5873	39.7778	43.1177	42.6362
ENSMUSG00000006675	P4htm	prolyl 4-hydroxylase, transmembrane (endoplasmic reticulum) [Source:MGI Symbol;Acc:MGI:1921693]	retained_intron,processed_transcript,protein_coding	ENSMUSG00000006675	chr9:108578825-108597600	-	1810	0.0371643	0.597833	0.000551273	1970	1743	1759	1622	1581	1688	39.7821	35.7426	41.0999	37.8529	39.6559	35.8587
ENSMUSG00000006676	Usp19	ubiquitin specific peptidase 19 [Source:MGI Symbol;Acc:MGI:1918722]	retained_intron,protein_coding	ENSMUSG00000006676	chr9:108490675-108502333	+	5212	0.0341598	0.535978	0.000551273	3949	3675	3399	3186	3180	3501	27.6938	26.171	27.5804	25.8207	27.6998	25.8279
ENSMUSG00000006678	Pola1	polymerase (DNA directed), alpha 1 [Source:MGI Symbol;Acc:MGI:99660]	retained_intron,processed_transcript,protein_coding	ENSMUSG00000006678	chrX:93304766-93632155	-	8813	-0.0463778	0.698608	0.000551273	431	371	312	352	284	421	1.78753	1.56249	1.49722	1.68712	1.46302	1.83679
ENSMUSG00000006699	Cdc42	cell division cycle 42 [Source:MGI Symbol;Acc:MGI:106211]	protein_coding	ENSMUSG00000006699	chr4:137319695-137357720	-	2966	0.00477705	0.915634	0.000551273	8762	8660	7562	7608	7026	8208	107.977	108.371	107.825	108.349	107.545	106.406
ENSMUSG00000006705	Pknox1	Pbx/knotted 1 homeobox [Source:MGI Symbol;Acc:MGI:1201409]	retained_intron,processed_transcript,protein_coding	ENSMUSG00000006705	chr17:31564748-31607680	+	6888	0.00463203	0.966408	0.000551273	413	399	346	366	295	400	2.19158	2.15004	2.1244	2.24448	1.94439	2.23289
ENSMUSG00000006711	D130043K22Rik	RIKEN cDNA D130043K22 gene [Source:MGI Symbol;Acc:MGI:3036268]	nonsense_mediated_decay,processed_transcript,protein_coding	ENSMUSG00000006711	chr13:24845134-24901270	+	5276	0.0467282	0.489629	0.000551273	1866	1663	1563	1571	1342	1611	12.9273	11.6992	12.5288	12.5776	11.5479	11.7406
ENSMUSG00000006715	Gmnn	geminin [Source:MGI Symbol;Acc:MGI:1927344]	nonsense_mediated_decay,protein_coding	ENSMUSG00000006715	chr13:24751844-24761923	-	1465	-0.0732054	0.801548	0.000551273	50	61	37	59	39	44	1.24748	1.54547	1.06811	1.70115	1.2086	1.15482
ENSMUSG00000006717	Acot13	acyl-CoA thioesterase 13 [Source:MGI Symbol;Acc:MGI:1914084]	protein_coding	ENSMUSG00000006717	chr13:24817947-24831517	-	721	0.00926683	0.909001	0.000551273	828	855	716	724	650	815	41.9754	44.0148	41.9983	42.4161	40.9291	43.4633
ENSMUSG00000006720	Zfp184	zinc finger protein 184 (Kruppel-like) [Source:MGI Symbol;Acc:MGI:1922244]	retained_intron,nonsense_mediated_decay,protein_coding	ENSMUSG00000006720	chr13:21945093-21960779	+	3513	-0.033682	0.843348	0.000551273	183	139	148	167	128	146	1.90403	1.4686	1.78171	2.00801	1.65419	1.598
ENSMUSG00000006728	Cdk4	cyclin-dependent kinase 4 [Source:MGI Symbol;Acc:MGI:88357]	retained_intron,nonsense_mediated_decay,protein_coding	ENSMUSG00000006728	chr10:127063533-127067920	+	3249	0.0174857	0.797516	0.000551273	1436	1496	1332	1245	1211	1414	16.1549	17.0903	17.3384	16.1863	16.9219	16.734
ENSMUSG00000006731	B4galnt1	beta-1,4-N-acetyl-galactosaminyl transferase 1 [Source:MGI Symbol;Acc:MGI:1342057]	protein_coding	ENSMUSG00000006731	chr10:127165155-127172340	+	2474	0.0867261	0.274115	0.000551273	1034	970	923	783	824	923	15.2764	14.5526	15.7781	13.3687	15.1211	14.3451
ENSMUSG00000006732	Mettl1	methyltransferase like 1 [Source:MGI Symbol;Acc:MGI:1339986]	nonsense_mediated_decay,retained_intron,protein_coding	ENSMUSG00000006732	chr10:127041413-127046365	+	2907	0.0638679	0.645556	0.000551273	268	221	207	211	175	225	3.36969	2.82173	3.01147	3.06595	2.73305	2.97604
ENSMUSG00000006736	Tspan31	tetraspanin 31 [Source:MGI Symbol;Acc:MGI:1914375]	protein_coding	ENSMUSG00000006736	chr10:127067316-127070261	-	1516	0.0345525	0.639215	0.000551273	1463	1308	1099	1174	1028	1258	35.2732	32.024	30.6586	32.7112	30.7857	31.9067
ENSMUSG00000006740	Kif5b	kinesin family member 5B [Source:MGI Symbol;Acc:MGI:1098268]	retained_intron,processed_transcript,protein_coding	ENSMUSG00000006740	chr18:6201001-6242174	-	7395	-0.0186368	0.722962	0.000551273	13436	12550	10325	11302	10018	12371	66.4097	62.9902	59.0481	64.5571	61.5031	64.3232
ENSMUSG00000006763	Saal1	serum amyloid A-like 1 [Source:MGI Symbol;Acc:MGI:1926185]	retained_intron,processed_transcript,protein_coding	ENSMUSG00000006763	chr7:46686107-46710680	-	8108	0.102163	0.408145	0.000551273	383	318	307	297	234	333	1.72657	1.45573	1.60132	1.54728	1.31026	1.57918
ENSMUSG00000006764	Tph2	tryptophan hydroxylase 2 [Source:MGI Symbol;Acc:MGI:2651811]	processed_transcript,protein_coding	ENSMUSG00000006764	chr10:115078640-115185022	-	2879	0.0563885	0.918704	0.000551273	10	22	9	12	11	13	0.126957	0.283628	0.132207	0.176062	0.173462	0.173621
ENSMUSG00000006782	Cnp	2',3'-cyclic nucleotide 3' phosphodiesterase [Source:MGI Symbol;Acc:MGI:88437]	processed_transcript,protein_coding	ENSMUSG00000006782	chr11:100574903-100591729	+	3639	-0.0760172	0.128	0.000551273	19412	20179	16518	17644	16250	20421	194.979	205.819	191.968	204.806	202.734	215.772
ENSMUSG00000006784	Ttc25	tetratricopeptide repeat domain 25 [Source:MGI Symbol;Acc:MGI:1921657]	retained_intron,protein_coding	ENSMUSG00000006784	chr11:100545606-100572568	+	6147	0.0923203	0.693377	0.000551273	138	79	84	66	89	103	0.82057	0.477014	0.577923	0.453532	0.657327	0.64428
ENSMUSG00000006800	Sulf2	sulfatase 2 [Source:MGI Symbol;Acc:MGI:1919293]	retained_intron,processed_transcript,protein_coding	ENSMUSG00000006800	chr2:166073088-166155663	-	5818	0.0275886	0.708681	0.000551273	2274	2578	2301	2051	2128	2265	14.2862	16.4466	16.7262	14.8908	16.6055	14.9691
ENSMUSG00000006818	Sod2	superoxide dismutase 2, mitochondrial [Source:MGI Symbol;Acc:MGI:98352]	protein_coding	ENSMUSG00000006818	chr17:13007838-13018119	+	3824	0.00550456	0.915018	0.000551273	4962	4778	4069	4275	3880	4442	47.4284	46.3763	45.0011	47.2221	46.0647	44.6644
ENSMUSG00000006850	Tmco6	transmembrane and coiled-coil domains 6 [Source:MGI Symbol;Acc:MGI:1919233]	protein_coding	ENSMUSG00000006850	chr18:36735067-36742391	+	1817	-0.069277	0.587404	0.000551273	273	272	225	262	222	256	5.49171	5.55625	5.23699	6.09079	5.54693	5.41734
ENSMUSG00000006906	Stambp	STAM binding protein [Source:MGI Symbol;Acc:MGI:1917777]	protein_coding	ENSMUSG00000006906	chr6:83543205-83572504	-	2157	0.00971728	0.936008	0.000551273	362	327	275	260	284	333	6.13421	5.62685	5.39183	5.09155	5.97754	5.93601
ENSMUSG00000006920	Ezh1	enhancer of zeste homolog 1 (Drosophila) [Source:MGI Symbol;Acc:MGI:1097695]	processed_transcript,protein_coding	ENSMUSG00000006920	chr11:101191114-101226463	-	7440	0.0261532	0.685879	0.000551273	1917	1784	1642	1634	1518	1655	9.41779	8.89999	9.3337	9.27697	9.26304	8.55314
ENSMUSG00000006930	Hap1	huntingtin-associated protein 1 [Source:MGI Symbol;Acc:MGI:1261831]	protein_coding	ENSMUSG00000006930	chr11:100347326-100356128	-	3766	0.00589398	0.920971	0.000551273	24063	20513	19203	19564	18813	19657	233.544	202.17	215.647	219.434	226.794	200.696
ENSMUSG00000006931	Leprel4	leprecan-like 4 [Source:MGI Symbol;Acc:MGI:1913430]	protein_coding	ENSMUSG00000006931	chr11:100408455-100414836	-	2178	0.0476028	0.645429	0.000551273	630	518	451	438	438	541	10.5726	8.82754	8.75735	8.49461	9.13	9.55081
ENSMUSG00000006932	Ctnnb1	catenin (cadherin associated protein), beta 1 [Source:MGI Symbol;Acc:MGI:88276]	retained_intron,nonsense_mediated_decay,processed_transcript,protein_coding	ENSMUSG00000006932	chr9:120929215-120960507	+	5099	0.0112598	0.820197	0.000551273	19833	20608	17303	17918	15522	19176	142.168	150.009	143.513	148.433	138.203	144.602
ENSMUSG00000006941	Eif1b	eukaryotic translation initiation factor 1B [Source:MGI Symbol;Acc:MGI:1916219]	protein_coding	ENSMUSG00000006941	chr9:120492605-120495327	+	917	-0.0814411	0.227328	0.000551273	1743	1762	1421	1609	1390	1784	69.4749	71.3188	65.5358	74.1163	68.8177	74.8042
ENSMUSG00000006958	Chrd	chordin [Source:MGI Symbol;Acc:MGI:1313268]	retained_intron,nonsense_mediated_decay,protein_coding	ENSMUSG00000006958	chr16:20733126-20742384	+	5838	-0.060518	0.636713	0.000551273	257	253	239	236	228	253	1.60905	1.60851	1.73136	1.70756	1.77307	1.66632
ENSMUSG00000006998	Psmd2	proteasome (prosome, macropain) 26S subunit, non-ATPase, 2 [Source:MGI Symbol;Acc:MGI:1096584]	nonsense_mediated_decay,processed_transcript,protein_coding	ENSMUSG00000006998	chr16:20651651-20663414	+	4038	0.0194483	0.712235	0.000551273	5487	5443	4896	4784	4568	4958	49.6671	50.0311	51.2777	50.044	51.3587	47.2108
ENSMUSG00000007021	Syngr3	synaptogyrin 3 [Source:MGI Symbol;Acc:MGI:1341881]	processed_transcript,protein_coding	ENSMUSG00000007021	chr17:24685091-24689955	-	2071	0.0588565	0.276531	0.000551273	5610	5259	5044	4740	4373	4909	99.0108	94.252	103.003	96.6775	95.8636	91.141
ENSMUSG00000007029	Vars	valyl-tRNA synthetase [Source:MGI Symbol;Acc:MGI:90675]	retained_intron,protein_coding	ENSMUSG00000007029	chr17:35000986-35016322	+	5608	0.0088419	0.921563	0.000551273	881	780	749	743	732	715	5.74206	5.16243	5.64843	5.59639	5.92594	4.90229
ENSMUSG00000007030	Vwa7	von Willebrand factor A domain containing 7 [Source:MGI Symbol;Acc:MGI:1306798]	protein_coding	ENSMUSG00000007030	chr17:35016578-35026741	+	4313	0.458064	0.383689	0.000551273	15	17	16	10	12	10	0.127119	0.146298	0.15689	0.0979372	0.126315	0.08915
ENSMUSG00000007033	Hspa1l	heat shock protein 1-like [Source:MGI Symbol;Acc:MGI:96231]	protein_coding	ENSMUSG00000007033	chr17:34972702-34979284	+	2471	0.411025	0.511275	0.000551273	16	11	8	11	5	8	0.236672	0.16523	0.136921	0.188039	0.0918654	0.124485
ENSMUSG00000007035	Msh5	mutS homolog 5 (E. coli) [Source:MGI Symbol;Acc:MGI:1329021]	retained_intron,nonsense_mediated_decay,processed_transcript,protein_coding	ENSMUSG00000007035	chr17:35028604-35046745	-	5526	-0.134461	0.82558	0.000551273	14	10	6	12	7	11	0.0926013	0.0671671	0.0459192	0.0917271	0.0575098	0.076539
ENSMUSG00000007036	Abhd16a	abhydrolase domain containing 16A [Source:MGI Symbol;Acc:MGI:99476]	nonsense_mediated_decay,retained_intron,processed_transcript,protein_coding	ENSMUSG00000007036	chr17:35089262-35102987	+	3220	-0.0212177	0.727622	0.000551273	1952	1906	1691	1687	1642	1833	22.1577	21.9702	22.2096	22.1303	23.1511	21.8881
ENSMUSG00000007038	Neu1	neuraminidase 1 [Source:MGI Symbol;Acc:MGI:97305]	retained_intron,protein_coding	ENSMUSG00000007038	chr17:34931252-34935953	+	3733	-0.0478588	0.469526	0.000551273	1547	1416	1305	1361	1247	1438	15.1472	14.079	14.7845	15.4002	15.1657	14.8116
ENSMUSG00000007039	Ddah2	dimethylarginine dimethylaminohydrolase 2 [Source:MGI Symbol;Acc:MGI:1859016]	retained_intron,protein_coding	ENSMUSG00000007039	chr17:35059034-35062095	+	1593	-0.111639	0.358429	0.000551273	284	308	249	279	258	296	6.51632	7.17633	6.61055	7.39802	7.3529	7.14458
ENSMUSG00000007041	Clic1	chloride intracellular channel 1 [Source:MGI Symbol;Acc:MGI:2148924]	retained_intron,protein_coding	ENSMUSG00000007041	chr17:35049965-35058749	+	1799	0.0956361	0.51665	0.000551273	241	199	224	206	164	202	4.8965	4.10572	5.26588	4.83686	4.13873	4.31739
ENSMUSG00000007050	Lsm2	LSM2 homolog, U6 small nuclear RNA associated (S. cerevisiae) [Source:MGI Symbol;Acc:MGI:90676]	retained_intron,processed_transcript,protein_coding	ENSMUSG00000007050	chr17:34981861-34985891	+	3152	-0.0672938	0.761948	0.000551273	94	73	70	72	67	89	1.09004	0.859616	0.939216	0.96488	0.965035	1.08569
ENSMUSG00000007080	Pole	polymerase (DNA directed), epsilon [Source:MGI Symbol;Acc:MGI:1196391]	retained_intron,protein_coding	ENSMUSG00000007080	chr5:110286305-110337474	+	11160	-0.0238653	0.915088	0.000551273	108	84	73	83	60	105	0.35372	0.279372	0.276638	0.314153	0.244085	0.361764
ENSMUSG00000007097	Atp1a2	ATPase, Na+/K+ transporting, alpha 2 polypeptide [Source:MGI Symbol;Acc:MGI:88106]	retained_intron,protein_coding	ENSMUSG00000007097	chr1:172271708-172298064	-	6782	-0.0468513	0.377641	0.000551273	39607	36098	34168	36480	31703	35896	213.459	197.557	213.067	227.208	212.225	203.512
ENSMUSG00000007107	Atp1a4	ATPase, Na+/K+ transporting, alpha 4 polypeptide [Source:MGI Symbol;Acc:MGI:1351335]	processed_transcript,protein_coding	ENSMUSG00000007107	chr1:172223512-172258414	-	3470	-0.538936	0.408343	0.000551273	5	8	11	9	15	8	0.0526672	0.0855713	0.134065	0.109557	0.196253	0.0886464
ENSMUSG00000007207	Stx1a	syntaxin 1A (brain) [Source:MGI Symbol;Acc:MGI:109355]	nonsense_mediated_decay,retained_intron,processed_transcript,protein_coding	ENSMUSG00000007207	chr5:135023481-135051100	+	2666	0.0326246	0.644218	0.000551273	1286	1292	1154	1125	983	1247	17.6312	17.9875	18.3063	17.8246	16.7397	17.9849
ENSMUSG00000007216	Zfp775	zinc finger protein 775 [Source:MGI Symbol;Acc:MGI:2683557]	protein_coding	ENSMUSG00000007216	chr6:48613179-48623227	+	4083	0.0433527	0.725519	0.000551273	288	320	280	256	255	280	2.57818	2.90896	2.90023	2.64843	2.83541	2.63681
ENSMUSG00000007279	Scube2	signal peptide, CUB domain, EGF-like 2 [Source:MGI Symbol;Acc:MGI:1928765]	processed_transcript,protein_coding	ENSMUSG00000007279	chr7:109798675-109865679	-	4153	-0.157936	0.490883	0.000551273	72	68	73	66	69	84	0.633681	0.607736	0.743387	0.671288	0.754296	0.777711
ENSMUSG00000007338	Mrpl49	mitochondrial ribosomal protein L49 [Source:MGI Symbol;Acc:MGI:108180]	protein_coding	ENSMUSG00000007338	chr19:6053629-6057751	-	1722	-0.0332135	0.64156	0.000551273	1182	1166	975	1039	974	1101	25.0891	25.1323	23.9456	25.4865	25.6791	24.5841
ENSMUSG00000007379	Dennd2c	DENN/MADD domain containing 2C [Source:MGI Symbol;Acc:MGI:3036254]	retained_intron,processed_transcript,protein_coding	ENSMUSG00000007379	chr3:103102603-103169769	+	6858	0.27279	0.464837	0.000551273	29	35	31	24	16	33	0.154561	0.189425	0.191169	0.147823	0.10592	0.185019
ENSMUSG00000007411	Mark3	MAP/microtubule affinity-regulating kinase 3 [Source:MGI Symbol;Acc:MGI:1341865]	protein_coding	ENSMUSG00000007411	chr12:111574509-111656227	+	3388	0.0104093	0.865667	0.000551273	2622	2810	2378	2249	2244	2626	28.2872	30.7844	29.684	28.0397	30.07	29.8025
ENSMUSG00000007415	Gatad1	GATA zinc finger domain containing 1 [Source:MGI Symbol;Acc:MGI:1914460]	protein_coding	ENSMUSG00000007415	chr5:3632931-3647934	-	4125	-0.0311777	0.607678	0.000551273	2173	2010	1815	1906	1735	1976	19.2547	18.0859	18.6083	19.5176	19.0955	18.4189
ENSMUSG00000007440	Pcdha10	protocadherin alpha 10 [Source:MGI Symbol;Acc:MGI:1298408]	protein_coding	ENSMUSG00000007440	chr18:36930284-37187657	+	24670	0.0526614	0.34251	0.000551273	3304	3324	2800	2755	2487	3104	4.8952	5.00103	4.80002	4.71715	4.57679	4.83786
ENSMUSG00000007458	M6pr	mannose-6-phosphate receptor, cation dependent [Source:MGI Symbol;Acc:MGI:96904]	retained_intron,protein_coding	ENSMUSG00000007458	chr6:122308719-122317680	+	4170	-0.0237831	0.668263	0.000551273	3147	3041	2779	2661	2618	3094	27.5842	27.0675	28.1842	26.9548	28.5028	28.5289
ENSMUSG00000007476	Lrrc8a	leucine rich repeat containing 8A [Source:MGI Symbol;Acc:MGI:2652847]	protein_coding	ENSMUSG00000007476	chr2:30237714-30263790	+	4308	-0.053897	0.744633	0.000551273	2066	2698	2321	1963	2303	2505	17.5289	23.2452	22.7852	19.2474	24.2702	22.358
ENSMUSG00000007480	Mc5r	melanocortin 5 receptor [Source:MGI Symbol;Acc:MGI:99420]	protein_coding	ENSMUSG00000007480	chr18:68337602-68339711	+	1162	-0.347217	0.578173	0.000551273	7	10	10	6	10	16	0.220187	0.31942	0.363955	0.218108	0.390704	0.529437
ENSMUSG00000007564	Ppp2r1a	protein phosphatase 2, regulatory subunit A, alpha [Source:MGI Symbol;Acc:MGI:1926334]	retained_intron,nonsense_mediated_decay,protein_coding	ENSMUSG00000007564	chr17:20945310-20965916	+	3375	0.0149969	0.750848	0.000551273	11154	11107	9629	9862	8914	10150	120.797	122.149	120.659	123.429	119.909	115.636
ENSMUSG00000007570	Fance	Fanconi anemia, complementation group E [Source:MGI Symbol;Acc:MGI:1920025]	retained_intron,processed_transcript,protein_coding	ENSMUSG00000007570	chr17:28313529-28326568	+	3183	-0.0880991	0.459237	0.000551273	307	314	267	272	283	310	3.52535	3.66151	3.54755	3.6096	4.03649	3.74478
ENSMUSG00000007589	Tinf2	Terf1 (TRF1)-interacting nuclear factor 2 [Source:MGI Symbol;Acc:MGI:107246]	protein_coding	ENSMUSG00000007589	chr14:55679082-55681817	-	1736	-0.112482	0.437893	0.000551273	236	239	217	186	245	255	4.96892	5.10994	5.28645	4.52575	6.40724	5.64795
ENSMUSG00000007591	Tssk4	testis-specific serine kinase 4 [Source:MGI Symbol;Acc:MGI:1918349]	protein_coding	ENSMUSG00000007591	chr14:55650181-55652539	+	1688	-0.689343	0.290096	0.000551273	7	11	6	15	4	17	0.151574	0.241873	0.150325	0.375358	0.107583	0.387237
ENSMUSG00000007594	Hapln4	hyaluronan and proteoglycan link protein 4 [Source:MGI Symbol;Acc:MGI:2679531]	protein_coding	ENSMUSG00000007594	chr8:70083528-70090862	+	3576	0.0666581	0.469125	0.000551273	1064	845	792	780	671	918	10.8754	8.77055	9.36659	9.21349	8.51882	9.87065
ENSMUSG00000007603	Dus3l	dihydrouridine synthase 3-like (S. cerevisiae) [Source:MGI Symbol;Acc:MGI:2147092]	protein_coding	ENSMUSG00000007603	chr17:56764750-56770092	+	2303	-0.0251071	0.746462	0.000551273	1454	1340	1366	1220	1297	1369	23.0765	21.5963	25.0848	22.3765	25.5682	22.8565
ENSMUSG00000007610	Gtpbp3	GTP binding protein 3 [Source:MGI Symbol;Acc:MGI:1917609]	retained_intron,nonsense_mediated_decay,protein_coding	ENSMUSG00000007610	chr8:71488102-71499583	+	3984	-0.0305447	0.769402	0.000551273	572	540	422	491	470	467	5.24779	5.03086	4.47968	5.20582	5.35591	4.50711
ENSMUSG00000007613	Tgfbr1	transforming growth factor, beta receptor I [Source:MGI Symbol;Acc:MGI:98728]	processed_transcript,protein_coding	ENSMUSG00000007613	chr4:47353221-47414931	+	6534	-0.0484898	0.483591	0.000551273	1380	1276	1187	1251	1103	1293	7.71969	7.24835	7.6829	8.08733	7.66392	7.60887
ENSMUSG00000007617	Homer1	homer homolog 1 (Drosophila) [Source:MGI Symbol;Acc:MGI:1347345]	protein_coding	ENSMUSG00000007617	chr13:93303756-93404129	+	10502	-0.00323496	0.963407	0.000551273	1631	1613	1259	1409	1241	1480	5.67652	5.70072	5.06999	5.66717	5.36481	5.41864
ENSMUSG00000007646	Rad51c	RAD51 homolog C [Source:MGI Symbol;Acc:MGI:2150020]	nonsense_mediated_decay,protein_coding	ENSMUSG00000007646	chr11:87376644-87404954	-	4384	-0.0249976	0.911249	0.000551273	125	98	76	110	62	107	1.04217	0.829704	0.733157	1.05986	0.64206	0.938456
ENSMUSG00000007653	Gabrb2	gamma-aminobutyric acid (GABA) A receptor, subunit beta 2 [Source:MGI Symbol;Acc:MGI:95620]	processed_transcript,protein_coding	ENSMUSG00000007653	chr11:42419756-42629028	+	6246	-0.0103757	0.867834	0.000551273	5416	5542	4348	4923	4047	5165	31.694	32.9331	29.4402	33.2932	29.4161	31.7957
ENSMUSG00000007655	Cav1	caveolin 1, caveolae protein [Source:MGI Symbol;Acc:MGI:102709]	nonsense_mediated_decay,processed_transcript,protein_coding	ENSMUSG00000007655	chr6:17306334-17341452	+	3444	-0.00268582	0.979095	0.000551273	530	576	465	511	397	539	5.62487	6.20765	5.7101	6.26736	5.23337	6.01764
ENSMUSG00000007656	Arpp19	cAMP-regulated phosphoprotein 19 [Source:MGI Symbol;Acc:MGI:1891691]	nonsense_mediated_decay,retained_intron,protein_coding	ENSMUSG00000007656	chr9:75037613-75060313	+	4957	0.0576261	0.398134	0.000551273	2343	2275	1905	2043	1631	2076	17.2764	17.0345	16.2529	17.4091	14.9379	16.1031
ENSMUSG00000007659	Bcl2l1	BCL2-like 1 [Source:MGI Symbol;Acc:MGI:88139]	processed_transcript,protein_coding	ENSMUSG00000007659	chr2:152780667-152831728	-	4586	-0.0168405	0.827352	0.000551273	1701	1965	1714	1697	1600	1698	13.5572	15.9036	15.8063	15.6306	15.8395	14.2365
ENSMUSG00000007670	Khsrp	KH-type splicing regulatory protein [Source:MGI Symbol;Acc:MGI:1336214]	protein_coding	ENSMUSG00000007670	chr17:57021057-57031507	-	3990	0.0102114	0.888893	0.000551273	1215	1100	1019	1002	968	1063	11.1302	10.2326	10.8008	10.6077	11.0143	10.2438
ENSMUSG00000007682	Dio2	deiodinase, iodothyronine, type II [Source:MGI Symbol;Acc:MGI:1338833]	protein_coding	ENSMUSG00000007682	chr12:90724553-90738438	-	5813	0.00777266	0.976112	0.000551273	425	689	587	460	562	535	2.67232	4.39933	4.27063	3.3426	4.38925	3.53879
ENSMUSG00000007721	Ccdc124	coiled-coil domain containing 124 [Source:MGI Symbol;Acc:MGI:1916403]	protein_coding	ENSMUSG00000007721	chr8:70868226-70873490	-	911	0.066503	0.444014	0.000551273	1001	1067	925	854	729	1054	40.162	43.4724	42.9415	39.5974	36.3299	44.486
ENSMUSG00000007739	Cct4	chaperonin containing Tcp1, subunit 4 (delta) [Source:MGI Symbol;Acc:MGI:104689]	retained_intron,nonsense_mediated_decay,processed_transcript,protein_coding	ENSMUSG00000007739	chr11:22990518-23003780	+	4201	0.0306492	0.654887	0.000551273	4512	4093	3424	3911	3162	3693	39.2569	36.1624	34.4695	39.3244	34.1715	33.8008
ENSMUSG00000007777	0610009B22Rik	RIKEN cDNA 0610009B22 gene [Source:MGI Symbol;Acc:MGI:1913300]	protein_coding	ENSMUSG00000007777	chr11:51685385-51688874	-	998	0.101252	0.313597	0.000551273	554	509	455	390	418	490	20.2899	18.9302	19.2812	16.5067	19.0152	18.8784
ENSMUSG00000007783	Cpt1c	carnitine palmitoyltransferase 1c [Source:MGI Symbol;Acc:MGI:2446526]	protein_coding	ENSMUSG00000007783	chr7:44959372-44974851	-	2793	0.0435641	0.508096	0.000551273	1908	1794	1607	1637	1367	1727	24.9694	23.8407	24.3332	24.7574	22.2204	23.7751
ENSMUSG00000007805	Twist2	twist basic helix-loop-helix transcription factor 2 [Source:MGI Symbol;Acc:MGI:104685]	protein_coding	ENSMUSG00000007805	chr1:91801460-91848028	+	1329	0.8979	0.282358	0.000551273	13	6	6	2	7	3	0.357535	0.167569	0.190933	0.0635671	0.239126	0.0867955
ENSMUSG00000007812	Zfp655	zinc finger protein 655 [Source:MGI Symbol;Acc:MGI:1919861]	protein_coding	ENSMUSG00000007812	chr5:145231722-145247302	+	4514	-0.0513703	0.454855	0.000551273	1983	1789	1504	1737	1508	1756	16.0569	14.7101	14.0909	16.2542	15.1668	14.9577
ENSMUSG00000007815	Rhoa	ras homolog gene family, member A [Source:MGI Symbol;Acc:MGI:1096342]	retained_intron,protein_coding	ENSMUSG00000007815	chr9:108306204-108337939	+	2126	0.0811381	0.2644	0.000551273	1283	1303	1220	1050	1028	1232	22.0579	22.7483	24.2689	20.8619	21.9525	22.2817
ENSMUSG00000007817	Zmiz1	zinc finger, MIZ-type containing 1 [Source:MGI Symbol;Acc:MGI:3040693]	retained_intron,processed_transcript,protein_coding	ENSMUSG00000007817	chr14:25459184-25666743	+	12523	-0.111968	0.274669	0.000551273	604	578	547	485	551	684	1.7629	1.71312	1.84728	1.63591	1.99755	2.10014
ENSMUSG00000007827	Ankrd26	ankyrin repeat domain 26 [Source:MGI Symbol;Acc:MGI:1917887]	retained_intron,protein_coding	ENSMUSG00000007827	chr6:118502563-118562256	-	5704	-0.00225647	0.973223	0.000551273	1620	1547	1277	1382	1233	1461	10.3809	10.0665	9.46815	10.2342	9.81382	9.84853
ENSMUSG00000007833	Aldh16a1	aldehyde dehydrogenase 16 family, member A1 [Source:MGI Symbol;Acc:MGI:1916998]	retained_intron,processed_transcript,protein_coding	ENSMUSG00000007833	chr7:45140683-45154584	-	5501	-0.00450582	0.977907	0.000551273	173	165	132	155	122	155	1.14949	1.11329	1.01481	1.19019	1.00687	1.0834
ENSMUSG00000007836	Hnrnpa0	heterogeneous nuclear ribonucleoprotein A0 [Source:MGI Symbol;Acc:MGI:1924384]	protein_coding	ENSMUSG00000007836	chr13:58125878-58128556	-	2678	0.0576658	0.465967	0.000551273	2137	1855	1644	1634	1689	1611	29.1671	25.7099	25.9624	25.7732	28.6334	23.1305
ENSMUSG00000007837	Prrg2	proline-rich Gla (G-carboxyglutamic acid) polypeptide 2 [Source:MGI Symbol;Acc:MGI:1929596]	nonsense_mediated_decay,retained_intron,processed_transcript,protein_coding	ENSMUSG00000007837	chr7:45053612-45062677	-	2091	-0.0105551	0.962387	0.000551273	76	86	72	68	73	75	1.32849	1.52655	1.45624	1.37367	1.58498	1.37914
ENSMUSG00000007850	Hnrnph1	heterogeneous nuclear ribonucleoprotein H1 [Source:MGI Symbol;Acc:MGI:1891925]	processed_transcript,protein_coding	ENSMUSG00000007850	chr11:50376989-50386528	+	5842	0.00329969	0.956358	0.000551273	7011	6210	5377	5843	4890	6284	43.865	39.4546	38.9253	42.2475	38.0016	41.3595
ENSMUSG00000007867	Ift43	intraflagellar transport 43 [Source:MGI Symbol;Acc:MGI:1923661]	protein_coding	ENSMUSG00000007867	chr12:86082560-86162458	+	775	0.075564	0.649773	0.000551273	201	173	174	143	127	211	9.47969	8.28537	9.49514	7.79402	7.43972	10.4684
ENSMUSG00000007872	Id3	inhibitor of DNA binding 3 [Source:MGI Symbol;Acc:MGI:96398]	retained_intron,processed_transcript,protein_coding	ENSMUSG00000007872	chr4:136143496-136145755	+	1791	-0.0942106	0.458489	0.000551273	611	528	388	585	430	467	12.4694	10.9422	9.16199	13.7971	10.9	10.0259
ENSMUSG00000007880	Arid1a	AT rich interactive domain 1A (SWI-like) [Source:MGI Symbol;Acc:MGI:1935147]	retained_intron,protein_coding	ENSMUSG00000007880	chr4:133679007-133756769	-	11476	-0.00528198	0.946417	0.000551273	998	1022	962	876	839	1041	3.17863	3.30543	3.54518	3.22434	3.31914	3.48788
ENSMUSG00000007888	Crlf1	cytokine receptor-like factor 1 [Source:MGI Symbol;Acc:MGI:1340030]	protein_coding	ENSMUSG00000007888	chr8:70493157-70504081	+	1644	0.107728	0.821577	0.000551273	10	32	23	13	19	24	0.22233	0.722463	0.59167	0.334017	0.524694	0.56132
ENSMUSG00000007891	Ctsd	cathepsin D [Source:MGI Symbol;Acc:MGI:88562]	retained_intron,nonsense_mediated_decay,protein_coding	ENSMUSG00000007891	chr7:142371147-142388038	-	2519	-0.0135042	0.775101	0.000551273	11114	10721	9937	9736	9271	10421	161.266	157.97	166.833	163.26	167.091	159.068
ENSMUSG00000007892	Rplp1	ribosomal protein, large, P1 [Source:MGI Symbol;Acc:MGI:1927099]	protein_coding	ENSMUSG00000007892	chr9:61913283-61914538	-	495	0.0428333	0.440294	0.000551273	3712	3936	3389	3258	3008	3575	274.096	295.133	289.548	278.018	275.884	277.697
ENSMUSG00000007908	Hmgcll1	3-hydroxymethyl-3-methylglutaryl-Coenzyme A lyase-like 1 [Source:MGI Symbol;Acc:MGI:2446108]	retained_intron,protein_coding	ENSMUSG00000007908	chr9:76014854-76136350	+	5449	0.0942727	0.301955	0.000551273	665	652	547	524	465	615	4.46072	4.44118	4.24546	4.06202	3.87428	4.33969
ENSMUSG00000007944	Ttc9b	tetratricopeptide repeat domain 9B [Source:MGI Symbol;Acc:MGI:1920282]	protein_coding	ENSMUSG00000007944	chr7:27653914-27656208	+	914	0.017001	0.868045	0.000551273	505	573	439	427	433	515	20.1951	23.2689	20.3129	19.7337	21.5078	21.6652
ENSMUSG00000007950	Abhd8	abhydrolase domain containing 8 [Source:MGI Symbol;Acc:MGI:1918946]	protein_coding	ENSMUSG00000007950	chr8:71456699-71463657	-	1985	-0.0283363	0.634462	0.000551273	5030	4766	3920	4448	3962	4369	92.6206	89.1171	83.5179	94.6524	90.6167	84.6296
ENSMUSG00000007987	Ift22	intraflagellar transport 22 [Source:MGI Symbol;Acc:MGI:1914536]	protein_coding	ENSMUSG00000007987	chr5:136908149-136913244	+	911	-0.0202241	0.797473	0.000551273	1092	966	852	921	849	929	43.8131	39.3574	39.5526	42.704	42.3101	39.2101
ENSMUSG00000007989	Fzd3	frizzled homolog 3 (Drosophila) [Source:MGI Symbol;Acc:MGI:108476]	processed_transcript,protein_coding	ENSMUSG00000007989	chr14:65201025-65262463	-	4227	0.0610013	0.340226	0.000551273	2729	2440	2084	2149	1876	2347	23.5978	21.4252	20.8506	21.4749	20.1491	21.3492
ENSMUSG00000008028	1700008O03Rik	RIKEN cDNA 1700008O03 gene [Source:MGI Symbol;Acc:MGI:1916599]	retained_intron,processed_transcript,protein_coding	ENSMUSG00000008028	chr7:44360042-44385820	-	3675	0.547447	0.0927463	0.000551273	43	49	44	32	20	34	0.427672	0.494887	0.506348	0.367807	0.247074	0.355731
ENSMUSG00000008035	Mid1ip1	Mid1 interacting protein 1 (gastrulation specific G12-like (zebrafish)) [Source:MGI Symbol;Acc:MGI:1915291]	processed_transcript,protein_coding	ENSMUSG00000008035	chrX:10715012-10719690	+	2128	-0.0374677	0.565643	0.000551273	3137	2742	2348	2670	2304	2752	53.8819	47.8259	46.6638	52.9989	49.1547	49.7253
ENSMUSG00000008036	Ap2s1	adaptor-related protein complex 2, sigma 1 subunit [Source:MGI Symbol;Acc:MGI:2141861]	retained_intron,protein_coding	ENSMUSG00000008036	chr7:16738409-16749294	+	1333	0.0017158	0.976312	0.000551273	3110	3239	2915	2852	2574	3081	85.2767	90.1879	92.4831	90.3746	87.6663	88.8715
ENSMUSG00000008090	Fgfrl1	fibroblast growth factor receptor-like 1 [Source:MGI Symbol;Acc:MGI:2150920]	protein_coding	ENSMUSG00000008090	chr5:108694228-108706950	+	2656	0.0701175	0.642505	0.000551273	299	232	197	237	166	232	4.11475	3.24211	3.13684	3.76918	2.83749	3.35862
ENSMUSG00000008129	4930432K21Rik	RIKEN cDNA 4930432K21 gene [Source:MGI Symbol;Acc:MGI:1921916]	protein_coding	ENSMUSG00000008129	chr8:84148024-84172590	+	2406	-0.102682	0.678475	0.000551273	78	89	100	63	113	87	1.18495	1.37297	1.75775	1.10604	2.13225	1.39035
ENSMUSG00000008136	Fhl2	four and a half LIM domains 2 [Source:MGI Symbol;Acc:MGI:1338762]	protein_coding	ENSMUSG00000008136	chr1:43123073-43163961	-	1563	-0.0891506	0.587132	0.000551273	157	169	173	145	171	172	3.67148	4.01324	4.68102	3.91865	4.96697	4.23126
ENSMUSG00000008140	Emc10	ER membrane protein complex subunit 10 [Source:MGI Symbol;Acc:MGI:1916933]	retained_intron,protein_coding	ENSMUSG00000008140	chr7:44489936-44496529	-	2917	0.0983437	0.100978	0.000551273	2510	2341	2001	1979	1768	2118	31.4512	29.7874	29.0111	28.6574	27.517	27.9184
ENSMUSG00000008153	Clstn3	calsyntenin 3 [Source:MGI Symbol;Acc:MGI:2178323]	processed_transcript,protein_coding	ENSMUSG00000008153	chr6:124430758-124464794	-	4968	-0.0047542	0.919454	0.000551273	19638	19389	16722	17298	16166	17736	144.483	144.858	142.351	147.076	147.732	137.27
ENSMUSG00000008167	Fbxw9	F-box and WD-40 domain protein 9 [Source:MGI Symbol;Acc:MGI:1915878]	retained_intron,processed_transcript,protein_coding	ENSMUSG00000008167	chr8:85060054-85067124	+	3383	0.00916061	0.931418	0.000551273	431	414	421	377	364	416	4.65667	4.5422	5.26301	4.70724	4.88488	4.72816
ENSMUSG00000008200	Fnbp4	formin binding protein 4 [Source:MGI Symbol;Acc:MGI:1860513]	processed_transcript,protein_coding	ENSMUSG00000008200	chr2:90745369-90781021	+	6583	-0.0756976	0.308554	0.000551273	1738	1626	1613	1476	1612	1727	9.64997	9.16778	10.3625	9.47087	11.1172	10.0872
ENSMUSG00000008206	Cers4	ceramide synthase 4 [Source:MGI Symbol;Acc:MGI:1914510]	retained_intron,nonsense_mediated_decay,protein_coding	ENSMUSG00000008206	chr8:4493025-4524676	+	5264	-0.00472704	0.942127	0.000551273	1641	1537	1387	1425	1299	1474	11.3944	10.8374	11.1433	11.4347	11.2033	10.7667
ENSMUSG00000008226	Scrn3	secernin 3 [Source:MGI Symbol;Acc:MGI:1921866]	processed_transcript,protein_coding	ENSMUSG00000008226	chr2:73312600-73337818	+	4815	0.011512	0.890607	0.000551273	907	835	712	747	640	848	6.88511	6.43662	6.25371	6.55317	6.03446	6.77174
ENSMUSG00000008301	Phax	phosphorylated adaptor for RNA export [Source:MGI Symbol;Acc:MGI:1891839]	protein_coding	ENSMUSG00000008301	chr18:56562442-56587712	+	2223	-0.00959387	0.900638	0.000551273	1562	1686	1526	1326	1432	1663	25.6827	28.1505	29.0315	25.196	29.2454	28.7643
ENSMUSG00000008305	Tle1	transducin-like enhancer of split 1, homolog of Drosophila E(spl) [Source:MGI Symbol;Acc:MGI:104636]	retained_intron,processed_transcript,protein_coding	ENSMUSG00000008305	chr4:72117141-72200919	-	8711	-0.0126192	0.853504	0.000551273	1320	1275	1117	1100	1066	1270	5.53867	5.43263	5.42299	5.33399	5.55576	5.60578
ENSMUSG00000008307	1700109H08Rik	RIKEN cDNA 1700109H08 gene [Source:MGI Symbol;Acc:MGI:1924286]	nonsense_mediated_decay,protein_coding	ENSMUSG00000008307	chr5:3571565-3584356	+	880	-0.507223	0.0802281	0.000551273	43	37	36	47	42	63	1.78602	1.56058	1.73011	2.25602	2.16681	2.7527
ENSMUSG00000008318	Relt	RELT tumor necrosis factor receptor [Source:MGI Symbol;Acc:MGI:2443373]	nonsense_mediated_decay,protein_coding	ENSMUSG00000008318	chr7:100845847-100863446	-	3279	0.0289472	0.74948	0.000551273	618	607	538	506	513	565	6.88885	6.87092	6.93896	6.51833	7.10281	6.62533
ENSMUSG00000008333	Snrpb2	U2 small nuclear ribonucleoprotein B [Source:MGI Symbol;Acc:MGI:104805]	retained_intron,protein_coding	ENSMUSG00000008333	chr2:143063038-143072853	+	2857	-0.00432169	0.958314	0.000551273	831	827	675	687	647	813	10.6314	10.7439	9.99188	10.1572	10.2813	10.9416
ENSMUSG00000008348	Ubc	ubiquitin C [Source:MGI Symbol;Acc:MGI:98889]	protein_coding	ENSMUSG00000008348	chr5:125385964-125390202	-	2893	0.064796	0.403189	0.000551273	5719	4824	4463	4909	3945	4252	72.2556	61.8909	65.2427	71.6757	61.9089	56.5126
ENSMUSG00000008373	Prpf31	PRP31 pre-mRNA processing factor 31 homolog (yeast) [Source:MGI Symbol;Acc:MGI:1916238]	retained_intron,protein_coding	ENSMUSG00000008373	chr7:3629984-3642486	+	5439	-0.00472249	0.946157	0.000551273	1267	1304	1175	1122	1065	1267	8.51447	8.89869	9.13635	8.71367	8.88966	8.95691
ENSMUSG00000008384	Sertad1	SERTA domain containing 1 [Source:MGI Symbol;Acc:MGI:1913438]	protein_coding	ENSMUSG00000008384	chr7:27486909-27490316	+	1344	0.101933	0.655239	0.000551273	101	86	79	96	59	72	2.74677	2.37502	2.48589	3.01717	1.993	2.05984
ENSMUSG00000008393	Carhsp1	calcium regulated heat stable protein 1 [Source:MGI Symbol;Acc:MGI:1196368]	protein_coding	ENSMUSG00000008393	chr16:8658586-8672153	-	2849	0.0522997	0.442797	0.000551273	1374	1304	1183	1137	1071	1206	17.6276	16.9884	17.5609	16.8576	17.0668	16.2763
ENSMUSG00000008398	Elk3	ELK3, member of ETS oncogene family [Source:MGI Symbol;Acc:MGI:101762]	retained_intron,nonsense_mediated_decay,protein_coding	ENSMUSG00000008398	chr10:93247413-93311135	-	4550	0.169118	0.305049	0.000551273	161	181	166	124	142	149	1.29335	1.4765	1.54295	1.15116	1.41687	1.25914
ENSMUSG00000008429	Herpud2	HERPUD family member 2 [Source:MGI Symbol;Acc:MGI:1915393]	protein_coding	ENSMUSG00000008429	chr9:25108129-25151781	-	2744	0.00257521	0.977217	0.000551273	636	586	556	529	495	607	8.47175	7.9265	8.56928	8.14327	8.18984	8.50561
ENSMUSG00000008435	Rdh13	retinol dehydrogenase 13 (all-trans and 9-cis) [Source:MGI Symbol;Acc:MGI:1918732]	retained_intron,processed_transcript,protein_coding	ENSMUSG00000008435	chr7:4424769-4445649	-	6595	-0.100681	0.308281	0.000551273	806	669	579	736	604	671	4.46704	3.76512	3.71294	4.71401	4.15792	3.91209
ENSMUSG00000008438	Adam21	a disintegrin and metallopeptidase domain 21 [Source:MGI Symbol;Acc:MGI:1861229]	protein_coding	ENSMUSG00000008438	chr12:81558583-81568474	-	2911	-0.246974	0.443034	0.000551273	36	29	39	36	35	43	0.452023	0.369763	0.5666	0.522381	0.545859	0.567972
ENSMUSG00000008450	Nutf2	nuclear transport factor 2 [Source:MGI Symbol;Acc:MGI:1915301]	protein_coding	ENSMUSG00000008450	chr8:105860633-105880402	+	1966	0.0075921	0.955473	0.000551273	320	271	230	278	229	238	5.94931	5.11627	4.94764	5.97294	5.28818	4.65473
ENSMUSG00000008475	Arpc5	actin related protein 2/3 complex, subunit 5 [Source:MGI Symbol;Acc:MGI:1915021]	retained_intron,protein_coding	ENSMUSG00000008475	chr1:152766541-152775597	+	2276	0.00674328	0.917262	0.000551273	1779	1849	1674	1618	1507	1722	28.5696	30.1531	31.1055	30.0285	30.0605	29.0912
ENSMUSG00000008489	Elavl2	ELAV (embryonic lethal, abnormal vision, Drosophila)-like 2 (Hu antigen B) [Source:MGI Symbol;Acc:MGI:1100887]	retained_intron,processed_transcript,protein_coding	ENSMUSG00000008489	chr4:91250762-91400785	-	8313	-0.0201959	0.716732	0.000551273	4013	4043	3335	3616	3130	3849	17.6446	18.0515	16.9665	18.3737	17.0939	17.8029
ENSMUSG00000008496	Pou2f2	POU domain, class 2, transcription factor 2 [Source:MGI Symbol;Acc:MGI:101897]	retained_intron,protein_coding	ENSMUSG00000008496	chr7:25092471-25159922	-	3103	-0.214888	0.522218	0.000551273	32	31	29	32	31	35	0.376936	0.370807	0.395248	0.435608	0.45356	0.433698
ENSMUSG00000008540	Mgst1	microsomal glutathione S-transferase 1 [Source:MGI Symbol;Acc:MGI:1913850]	processed_transcript,protein_coding	ENSMUSG00000008540	chr6:138140315-138156755	+	2013	0.0946117	0.344716	0.000551273	495	488	471	423	380	449	8.98796	8.99795	9.89534	8.87613	8.57027	8.57637
ENSMUSG00000008575	Nfib	nuclear factor I/B [Source:MGI Symbol;Acc:MGI:103188]	retained_intron,processed_transcript,protein_coding	ENSMUSG00000008575	chr4:82290172-82705750	-	14957	-0.0237032	0.729838	0.000551273	1750	1573	1494	1393	1435	1667	4.27655	3.90348	4.22435	3.93399	4.35574	4.2854
ENSMUSG00000008604	Ubqln4	ubiquilin 4 [Source:MGI Symbol;Acc:MGI:2150152]	nonsense_mediated_decay,retained_intron,processed_transcript,protein_coding	ENSMUSG00000008604	chr3:88553715-88569725	+	3372	0.0174612	0.820266	0.000551273	1589	1515	1365	1470	1120	1469	17.2241	16.676	17.1198	18.4144	15.0794	16.7508
ENSMUSG00000008658	Rbfox1	RNA binding protein, fox-1 homolog (C. elegans) 1 [Source:MGI Symbol;Acc:MGI:1926224]	protein_coding	ENSMUSG00000008658	chr16:6809221-7412479	+	4151	0.0235866	0.71343	0.000551273	3613	3889	3489	3163	2970	3836	31.8138	34.7739	35.5469	32.1865	32.4832	35.5326
ENSMUSG00000008668	Rps18	ribosomal protein S18 [Source:MGI Symbol;Acc:MGI:98146]	retained_intron,processed_transcript,protein_coding	ENSMUSG00000008668	chr17:33951998-33956001	-	2491	-0.180271	0.107822	0.000551273	350	337	288	321	309	384	5.13564	5.02139	4.88959	5.44325	5.6317	5.92732
ENSMUSG00000008682	Rpl10	ribosomal protein L10 [Source:MGI Symbol;Acc:MGI:105943]	retained_intron,processed_transcript,protein_coding	ENSMUSG00000008682	chrX:74270811-74273135	+	2053	-0.0883069	0.632078	0.000551273	206	142	129	183	117	164	3.66757	2.56724	2.65739	3.76521	2.58733	3.07154
ENSMUSG00000008683	Rps15a	ribosomal protein S15A [Source:MGI Symbol;Acc:MGI:2389091]	retained_intron,protein_coding	ENSMUSG00000008683	chr7:118104377-118116186	-	6262	-0.0284607	0.702878	0.000551273	3317	2843	2332	2740	2497	2653	19.3612	16.8512	15.7496	18.4827	18.1034	16.2901
ENSMUSG00000008690	Ncaph2	non-SMC condensin II complex, subunit H2 [Source:MGI Symbol;Acc:MGI:1289164]	retained_intron,nonsense_mediated_decay,protein_coding	ENSMUSG00000008690	chr15:89355718-89372826	+	4198	-0.000152764	0.997785	0.000551273	2789	2780	2385	2399	2232	2668	24.2832	24.5793	24.027	24.1388	24.1383	24.4368
ENSMUSG00000008730	Hipk1	homeodomain interacting protein kinase 1 [Source:MGI Symbol;Acc:MGI:1314873]	retained_intron,nonsense_mediated_decay,protein_coding	ENSMUSG00000008730	chr3:103739814-103791563	-	8591	0.0234005	0.67409	0.000551273	5144	4542	4143	4182	3912	4361	21.8855	19.6233	20.3951	20.5621	20.6733	19.5183
ENSMUSG00000008734	Gprc5b	G protein-coupled receptor, family C, group 5, member B [Source:MGI Symbol;Acc:MGI:1927596]	protein_coding	ENSMUSG00000008734	chr7:118972039-118995211	-	4525	0.019854	0.705455	0.000551273	4206	4198	3809	3705	3334	4033	33.9743	34.4343	35.5997	34.5857	33.4504	34.2697
ENSMUSG00000008763	Man1a2	mannosidase, alpha, class 1A, member 2 [Source:MGI Symbol;Acc:MGI:104676]	processed_transcript,protein_coding	ENSMUSG00000008763	chr3:100562207-100685503	-	7969	-0.0363221	0.47875	0.000551273	5015	5231	4480	4586	4266	5009	23.0021	24.364	23.7754	24.3085	24.3037	24.1684
ENSMUSG00000008822	Acyp1	acylphosphatase 1, erythrocyte (common) type [Source:MGI Symbol;Acc:MGI:1913454]	protein_coding	ENSMUSG00000008822	chr12:85272397-85288438	-	1380	0.0615183	0.620839	0.000551273	299	281	255	231	225	279	7.9194	7.55779	7.81475	7.07066	7.40215	7.77367
ENSMUSG00000008845	Cd163	CD163 antigen [Source:MGI Symbol;Acc:MGI:2135946]	protein_coding	ENSMUSG00000008845	chr6:124304650-124330527	+	4492	-0.368108	0.203244	0.000551273	35	45	49	47	49	58	0.284792	0.371827	0.461328	0.441962	0.495234	0.496465
ENSMUSG00000008855	Hdac5	histone deacetylase 5 [Source:MGI Symbol;Acc:MGI:1333784]	nonsense_mediated_decay,retained_intron,processed_transcript,protein_coding	ENSMUSG00000008855	chr11:102194431-102230166	-	8780	0.0400286	0.477565	0.000551273	3612	3612	3092	3192	2784	3221	15.0367	15.2694	14.8936	15.3566	14.3956	14.1058
ENSMUSG00000008859	Rala	v-ral simian leukemia viral oncogene homolog A (ras related) [Source:MGI Symbol;Acc:MGI:1927243]	protein_coding	ENSMUSG00000008859	chr13:17880574-17944239	-	2684	0.0671882	0.310983	0.000551273	2115	2191	1994	1808	1619	2114	28.8023	30.2989	31.4193	28.454	27.3854	30.2847
ENSMUSG00000008892	Vdac3	voltage-dependent anion channel 3 [Source:MGI Symbol;Acc:MGI:106922]	protein_coding	ENSMUSG00000008892	chr8:22577074-22593813	-	1423	-0.0306306	0.727506	0.000551273	1314	1097	951	1143	939	1054	33.7513	28.6134	28.2637	33.9288	29.9582	28.4798
ENSMUSG00000008932	Slc1a7	solute carrier family 1 (glutamate transporter), member 7 [Source:MGI Symbol;Acc:MGI:2444087]	retained_intron,protein_coding	ENSMUSG00000008932	chr4:107968331-108013532	+	3360	-1.34703	0.152937	0.000551273	4	1	4	12	5	4	0.0435132	0.0110466	0.0503471	0.150858	0.0675593	0.0457743
ENSMUSG00000008958	Vps72	vacuolar protein sorting 72 (yeast) [Source:MGI Symbol;Acc:MGI:1202305]	retained_intron,processed_transcript,protein_coding	ENSMUSG00000008958	chr3:95111021-95123051	+	3639	0.0668372	0.476611	0.000551273	575	585	474	468	439	523	5.77545	5.9668	5.50871	5.43239	5.47693	5.52612
ENSMUSG00000008976	Gabpa	GA repeat binding protein, alpha [Source:MGI Symbol;Acc:MGI:95610]	retained_intron,processed_transcript,protein_coding	ENSMUSG00000008976	chr16:84834924-84863779	+	5687	0.0159698	0.833069	0.000551273	1026	1058	938	895	819	1035	6.59423	6.9051	6.97547	6.64763	6.53815	6.99774
ENSMUSG00000008999	Bmp7	bone morphogenetic protein 7 [Source:MGI Symbol;Acc:MGI:103302]	retained_intron,protein_coding	ENSMUSG00000008999	chr2:172868011-172940321	-	4019	-0.157213	0.30262	0.000551273	190	200	218	225	196	203	1.72797	1.84705	2.29399	2.36478	2.21408	1.94213
ENSMUSG00000009013	Dynll1	dynein light chain LC8-type 1 [Source:MGI Symbol;Acc:MGI:1861457]	retained_intron,processed_transcript,protein_coding	ENSMUSG00000009013	chr5:115297109-115300999	-	2926	-0.020107	0.902847	0.000551273	2430	2027	1528	2063	1499	1975	30.3551	25.7127	22.0853	29.7819	23.2585	25.9534
ENSMUSG00000009030	Pdcl	phosducin-like [Source:MGI Symbol;Acc:MGI:1914716]	processed_transcript,protein_coding	ENSMUSG00000009030	chr2:37350073-37359332	-	3751	0.0425489	0.602752	0.000551273	824	829	684	705	636	738	8.02934	8.20305	7.71193	7.93906	7.69776	7.56502
ENSMUSG00000009035	Tmem184b	transmembrane protein 184b [Source:MGI Symbol;Acc:MGI:2445179]	protein_coding	ENSMUSG00000009035	chr15:79360683-79403303	-	3434	-0.0613171	0.49681	0.000551273	640	603	544	597	522	590	6.81208	6.51756	6.69965	7.34347	6.9012	6.60621
ENSMUSG00000009070	Rsph14	radial spoke head homolog 14 (Chlamydomonas) [Source:MGI Symbol;Acc:MGI:1918486]	retained_intron,protein_coding	ENSMUSG00000009070	chr10:74957476-75032586	-	3012	0.451866	0.196664	0.000551273	37	44	35	18	27	33	0.449	0.542207	0.491436	0.252432	0.406971	0.421269
ENSMUSG00000009073	Nf2	neurofibromatosis 2 [Source:MGI Symbol;Acc:MGI:97307]	nonsense_mediated_decay,retained_intron,processed_transcript,protein_coding	ENSMUSG00000009073	chr11:4765844-4849536	-	6825	0.0374374	0.55265	0.000551273	2006	2004	1623	1669	1567	1788	10.7431	10.8984	10.057	10.3295	10.4237	10.0732
ENSMUSG00000009075	Cabp7	calcium binding protein 7 [Source:MGI Symbol;Acc:MGI:2183437]	protein_coding	ENSMUSG00000009075	chr11:4736891-4746778	-	2628	-0.0902328	0.291605	0.000551273	972	1139	916	1035	853	1074	13.5189	16.0867	14.7409	16.6357	14.736	15.7137
ENSMUSG00000009076	Zmat5	zinc finger, matrin type 5 [Source:MGI Symbol;Acc:MGI:1914428]	processed_transcript,protein_coding	ENSMUSG00000009076	chr11:4704677-4737669	+	1248	-0.0408235	0.786898	0.000551273	227	191	193	218	154	206	6.64831	5.6805	6.54028	7.37852	5.60223	6.34678
ENSMUSG00000009079	Ewsr1	Ewing sarcoma breakpoint region 1 [Source:MGI Symbol;Acc:MGI:99960]	processed_transcript,protein_coding	ENSMUSG00000009079	chr11:5069688-5099266	-	5907	-0.042299	0.40607	0.000551273	4170	3907	3560	3607	3380	4012	25.8029	24.5496	25.4881	25.7933	25.9779	26.1153
ENSMUSG00000009090	Ap1b1	adaptor protein complex AP-1, beta 1 subunit [Source:MGI Symbol;Acc:MGI:1096368]	processed_transcript,protein_coding	ENSMUSG00000009090	chr11:4986823-5042791	+	4957	0.0138932	0.779427	0.000551273	6678	6667	6059	5887	5507	6245	49.2411	49.9205	51.6935	50.1652	50.4372	48.4411
ENSMUSG00000009092	Derl3	Der1-like domain family, member 3 [Source:MGI Symbol;Acc:MGI:1917627]	protein_coding	ENSMUSG00000009092	chr10:75893397-75895941	+	1336	0.254463	0.411792	0.000551273	49	43	37	34	30	35	1.34057	1.19462	1.17125	1.07498	1.01946	1.00731
ENSMUSG00000009097	Tbx1	T-box 1 [Source:MGI Symbol;Acc:MGI:98493]	protein_coding	ENSMUSG00000009097	chr16:18581712-18586969	-	1777	0.149512	0.83427	0.000551273	10	3	13	8	5	9	0.20569	0.0626616	0.309392	0.190165	0.127743	0.19474
ENSMUSG00000009112	Bcl2l13	BCL2-like 13 (apoptosis facilitator) [Source:MGI Symbol;Acc:MGI:2136959]	protein_coding	ENSMUSG00000009112	chr6:120836229-120892842	+	6933	-0.0781566	0.297108	0.000551273	1299	1158	1084	1181	1083	1158	6.84838	6.19948	6.61244	7.19541	7.09189	6.42226
ENSMUSG00000009145	Dqx1	DEAQ RNA-dependent ATPase [Source:MGI Symbol;Acc:MGI:2136388]	protein_coding	ENSMUSG00000009145	chr6:83057843-83067210	+	3149	-0.337163	0.542417	0.000551273	14	9	11	13	16	10	0.162501	0.106081	0.147732	0.17438	0.230676	0.122103
ENSMUSG00000009207	Lnp	limb and neural patterns [Source:MGI Symbol;Acc:MGI:1918115]	processed_transcript,protein_coding	ENSMUSG00000009207	chr2:74520290-74579435	-	9154	-0.00693482	0.924815	0.000551273	2138	1799	1606	1713	1465	1933	8.53683	7.29437	7.41974	7.90449	7.26576	8.11936
ENSMUSG00000009210	2310007L24Rik	RIKEN cDNA 2310007L24 gene [Source:MGI Symbol;Acc:MGI:1922823]	protein_coding	ENSMUSG00000009210	chr11:106365473-106377114	+	1278	-0.0321121	0.950957	0.000551273	17	13	15	10	9	24	0.486203	0.377555	0.49638	0.330519	0.319717	0.722073
ENSMUSG00000009214	Tmem8c	transmembrane protein 8C [Source:MGI Symbol;Acc:MGI:1913389]	protein_coding	ENSMUSG00000009214	chr2:27061635-27072179	-	1511	0.815454	0.25235	0.000551273	12	9	12	3	10	4	0.29028	0.221078	0.33587	0.0838656	0.300462	0.101788
ENSMUSG00000009216	Fam163b	family with sequence similarity 163, member B [Source:MGI Symbol;Acc:MGI:1926106]	protein_coding	ENSMUSG00000009216	chr2:27110379-27142491	-	2959	0.0835149	0.702122	0.000551273	95	98	67	74	71	79	1.17349	1.22927	0.957599	1.05636	1.08935	1.02656
ENSMUSG00000009281	Rarres2	retinoic acid receptor responder (tazarotene induced) 2 [Source:MGI Symbol;Acc:MGI:1918910]	protein_coding	ENSMUSG00000009281	chr6:48569697-48572670	-	708	0.000389956	0.997754	0.000551273	506	352	344	432	296	371	26.1226	18.4534	20.5484	25.7738	18.9807	20.1484
ENSMUSG00000009291	Pttg1ip	pituitary tumor-transforming 1 interacting protein [Source:MGI Symbol;Acc:MGI:2652132]	nonsense_mediated_decay,retained_intron,protein_coding	ENSMUSG00000009291	chr10:77581719-77598732	+	3426	0.022334	0.738314	0.000551273	1527	1429	1334	1286	1223	1365	16.2911	15.4815	16.4673	15.8555	16.2067	15.3196
ENSMUSG00000009292	Trpm2	transient receptor potential cation channel, subfamily M, member 2 [Source:MGI Symbol;Acc:MGI:1351901]	retained_intron,processed_transcript,protein_coding	ENSMUSG00000009292	chr10:77907721-77970563	-	12323	-0.054583	0.484355	0.000551273	1308	1215	1020	1166	943	1269	3.87964	3.65955	3.50056	3.99677	3.47416	3.95955
ENSMUSG00000009293	Ube2g2	ubiquitin-conjugating enzyme E2G 2 [Source:MGI Symbol;Acc:MGI:1343188]	retained_intron,nonsense_mediated_decay,protein_coding	ENSMUSG00000009293	chr10:77622274-77645993	+	2431	-0.0158635	0.873858	0.000551273	602	657	549	615	512	547	9.05131	10.0311	9.55083	10.6861	9.5618	8.65173
ENSMUSG00000009356	Lpo	lactoperoxidase [Source:MGI Symbol;Acc:MGI:1923363]	retained_intron,protein_coding	ENSMUSG00000009356	chr11:87806427-87828289	-	3135	-0.074024	0.74732	0.000551273	97	69	77	83	58	95	1.13093	0.816919	1.03874	1.11832	0.839934	1.16516
ENSMUSG00000009376	Met	met proto-oncogene [Source:MGI Symbol;Acc:MGI:96969]	retained_intron,protein_coding	ENSMUSG00000009376	chr6:17463799-17573980	+	7679	0.0302418	0.857788	0.000551273	141	158	142	133	113	152	0.671142	0.763695	0.782055	0.731601	0.66808	0.761096
ENSMUSG00000009378	Slc16a12	solute carrier family 16 (monocarboxylic acid transporters), member 12 [Source:MGI Symbol;Acc:MGI:2147716]	protein_coding	ENSMUSG00000009378	chr19:34668402-34747289	-	4051	-0.0672829	0.690434	0.000551273	148	156	169	168	133	156	1.33536	1.42932	1.76432	1.75176	1.49054	1.48069
ENSMUSG00000009394	Syn2	synapsin II [Source:MGI Symbol;Acc:MGI:103020]	protein_coding	ENSMUSG00000009394	chr6:115134901-115282626	+	5646	-0.0225443	0.67531	0.000551273	10041	9162	7906	8751	7516	8949	65.0034	60.2306	59.2202	65.4702	60.4367	60.9445
ENSMUSG00000009406	Elk1	ELK1, member of ETS oncogene family [Source:MGI Symbol;Acc:MGI:101833]	retained_intron,protein_coding	ENSMUSG00000009406	chrX:20933394-20950608	-	5381	0.0619696	0.44074	0.000551273	884	856	767	731	709	760	6.00467	5.90444	6.02818	5.73828	5.98188	5.43064
ENSMUSG00000009418	Nav1	neuron navigator 1 [Source:MGI Symbol;Acc:MGI:2183683]	retained_intron,processed_transcript,protein_coding	ENSMUSG00000009418	chr1:135434579-135585355	-	12776	-0.0425535	0.539506	0.000551273	1714	1760	1577	1460	1505	1819	4.90361	5.11311	5.22024	4.82709	5.34806	5.47443
ENSMUSG00000009470	Tnpo1	transportin 1 [Source:MGI Symbol;Acc:MGI:2681523]	protein_coding	ENSMUSG00000009470	chr13:98839018-98926384	-	8579	0.0131655	0.828174	0.000551273	3239	3090	2574	2795	2500	2771	13.7998	13.3687	12.6889	13.7617	13.2299	12.4194
ENSMUSG00000009535	Rnmt	RNA (guanine-7-) methyltransferase [Source:MGI Symbol;Acc:MGI:1915147]	retained_intron,processed_transcript,protein_coding	ENSMUSG00000009535	chr18:68300354-68324852	+	7339	-0.0473824	0.409475	0.000551273	3247	3157	2772	2797	2839	3045	16.1713	15.9663	15.9739	16.0984	17.5624	15.9533
ENSMUSG00000009545	Kcnq1	potassium voltage-gated channel, subfamily Q, member 1 [Source:MGI Symbol;Acc:MGI:108083]	protein_coding	ENSMUSG00000009545	chr7:143107253-143427042	+	3029	0.524751	0.389806	0.000551273	16	12	11	4	8	13	0.193073	0.147045	0.153584	0.0557812	0.119907	0.165023
ENSMUSG00000009549	Srp14	signal recognition particle 14 [Source:MGI Symbol;Acc:MGI:107169]	processed_transcript,protein_coding	ENSMUSG00000009549	chr2:118475849-118479711	-	1195	0.0275427	0.642164	0.000551273	2450	2341	2180	2101	1971	2202	74.9373	72.7112	77.1511	74.2652	74.8813	70.8517
ENSMUSG00000009551	6330409D20Rik	RIKEN cDNA 6330409D20 gene [Source:MGI Symbol;Acc:MGI:1917980]	processed_transcript,protein_coding	ENSMUSG00000009551	chr2:32732619-32741016	-	1431	-0.063605	0.781992	0.000551273	73	72	70	64	62	81	1.86459	1.8675	2.06877	1.88915	1.96701	2.17644
ENSMUSG00000009555	Cdk9	cyclin-dependent kinase 9 (CDC2-related kinase) [Source:MGI Symbol;Acc:MGI:1328368]	nonsense_mediated_decay,retained_intron,protein_coding	ENSMUSG00000009555	chr2:32705783-32713076	-	4611	-0.0803426	0.348588	0.000551273	926	810	834	845	801	846	7.34033	6.52015	7.64935	7.74085	7.88664	7.05466
ENSMUSG00000009563	Tor2a	torsin family 2, member A [Source:MGI Symbol;Acc:MGI:1353596]	retained_intron,nonsense_mediated_decay,processed_transcript,protein_coding	ENSMUSG00000009563	chr2:32757233-32762244	+	3050	-0.0671302	0.543974	0.000551273	455	433	341	398	390	386	5.4527	5.26933	4.72834	5.51201	5.80523	4.86618
ENSMUSG00000009566	Fpgs	folylpolyglutamyl synthetase [Source:MGI Symbol;Acc:MGI:95576]	nonsense_mediated_decay,retained_intron,processed_transcript,protein_coding	ENSMUSG00000009566	chr2:32682608-32704137	-	3794	0.179609	0.261409	0.000551273	173	179	171	127	136	162	1.66667	1.75115	1.90613	1.41395	1.62741	1.64179
ENSMUSG00000009569	Mkl2	MKL/myocardin-like 2 [Source:MGI Symbol;Acc:MGI:3050795]	protein_coding	ENSMUSG00000009569	chr16:13256480-13417529	+	8990	-0.0433873	0.51624	0.000551273	2842	2596	2363	2515	2403	2428	11.5548	10.718	11.1162	11.817	12.1352	10.3846
ENSMUSG00000009575	Cbx5	chromobox 5 [Source:MGI Symbol;Acc:MGI:109372]	protein_coding	ENSMUSG00000009575	chr15:103191543-103239816	-	9006	0.0214896	0.739421	0.000551273	15340	13347	11487	13007	10551	12645	62.2577	55.0072	53.9422	61.006	53.1883	53.9868
ENSMUSG00000009585	Apobec3	apolipoprotein B mRNA editing enzyme, catalytic polypeptide 3 [Source:MGI Symbol;Acc:MGI:1933111]	retained_intron,nonsense_mediated_decay,processed_transcript,protein_coding	ENSMUSG00000009585	chr15:79891658-79915906	+	6083	0.132696	0.637637	0.000551273	52	60	49	34	46	55	0.312454	0.366101	0.340669	0.236096	0.343316	0.347653
ENSMUSG00000009614	Sardh	sarcosine dehydrogenase [Source:MGI Symbol;Acc:MGI:2183102]	retained_intron,processed_transcript,protein_coding	ENSMUSG00000009614	chr2:27188392-27248337	-	5432	-0.0742571	0.447521	0.000551273	476	474	416	435	413	471	3.20293	3.23882	3.23882	3.38265	3.45179	3.33397
ENSMUSG00000009621	Vav2	vav 2 oncogene [Source:MGI Symbol;Acc:MGI:102718]	nonsense_mediated_decay,processed_transcript,protein_coding	ENSMUSG00000009621	chr2:27262103-27427033	-	6915	-0.037746	0.762879	0.000551273	376	303	336	350	284	323	1.98745	1.62637	2.05495	2.13798	1.86458	1.79602
ENSMUSG00000009628	Tex15	testis expressed gene 15 [Source:MGI Symbol;Acc:MGI:1934816]	nonsense_mediated_decay,protein_coding	ENSMUSG00000009628	chr8:33516737-33585582	+	9622	-0.0991836	0.584649	0.000551273	143	174	147	137	117	207	0.543214	0.671199	0.646109	0.601426	0.552046	0.827191
ENSMUSG00000009630	Ppp2cb	protein phosphatase 2 (formerly 2A), catalytic subunit, beta isoform [Source:MGI Symbol;Acc:MGI:1321161]	protein_coding	ENSMUSG00000009630	chr8:33599620-33619794	+	1826	0.0205226	0.72632	0.000551273	2871	2758	2524	2559	2208	2612	57.4688	56.061	58.4578	59.1966	54.8975	55.0013
ENSMUSG00000009633	G0s2	G0/G1 switch gene 2 [Source:MGI Symbol;Acc:MGI:1316737]	protein_coding	ENSMUSG00000009633	chr1:193272160-193273188	-	842	-0.0880587	0.618543	0.000551273	137	138	103	114	114	140	5.94714	6.08324	5.17343	5.719	6.14677	6.39318
ENSMUSG00000009640	Dmap1	DNA methyltransferase 1-associated protein 1 [Source:MGI Symbol;Acc:MGI:1913483]	processed_transcript,protein_coding	ENSMUSG00000009640	chr4:117674680-117682273	-	2636	-0.0271911	0.740794	0.000551273	870	801	705	738	715	762	12.0635	11.2786	11.3109	11.826	12.3145	11.115
ENSMUSG00000009647	Mcu	mitochondrial calcium uniporter [Source:MGI Symbol;Acc:MGI:3026965]	nonsense_mediated_decay,processed_transcript,protein_coding	ENSMUSG00000009647	chr10:59446983-59616692	-	6936	-0.0314914	0.737457	0.000551273	642	706	525	590	548	613	3.38319	3.77801	3.20114	3.59311	3.58696	3.39822
ENSMUSG00000009681	Bcr	breakpoint cluster region [Source:MGI Symbol;Acc:MGI:88141]	protein_coding	ENSMUSG00000009681	chr10:75060895-75184923	+	6537	0.0266585	0.64947	0.000551273	2654	2488	2234	2263	2061	2310	14.8396	14.1267	14.453	14.6229	14.3138	13.5873
ENSMUSG00000009687	Fxyd5	FXYD domain-containing ion transport regulator 5 [Source:MGI Symbol;Acc:MGI:1201785]	retained_intron,protein_coding	ENSMUSG00000009687	chr7:31032721-31042481	-	4185	0.224829	0.174058	0.000551273	168	200	192	163	124	155	1.46728	1.77379	1.94026	1.6452	1.34518	1.42409
ENSMUSG00000009731	Kcnd1	potassium voltage-gated channel, Shal-related family, member 1 [Source:MGI Symbol;Acc:MGI:96671]	processed_transcript,protein_coding	ENSMUSG00000009731	chrX:7822288-7838280	+	5287	-0.0895893	0.665941	0.000551273	111	87	81	97	87	87	0.767386	0.61077	0.647932	0.774978	0.747075	0.632719
ENSMUSG00000009733	Tfcp2	transcription factor CP2 [Source:MGI Symbol;Acc:MGI:98509]	protein_coding	ENSMUSG00000009733	chr15:100502798-100552008	-	3250	0.0462216	0.549597	0.000551273	961	986	828	792	787	884	10.8079	11.2606	10.7746	10.2936	10.9938	10.4585
ENSMUSG00000009734	Pou6f2	POU domain, class 6, transcription factor 2 [Source:MGI Symbol;Acc:MGI:2443631]	nonsense_mediated_decay,processed_transcript,protein_coding	ENSMUSG00000009734	chr13:18121100-18382041	-	6555	0.22931	0.264632	0.000551273	99	127	111	99	72	94	0.55203	0.719116	0.71615	0.637954	0.498671	0.551386
ENSMUSG00000009739	Pou6f1	POU domain, class 6, transcription factor 1 [Source:MGI Symbol;Acc:MGI:102935]	retained_intron,nonsense_mediated_decay,protein_coding	ENSMUSG00000009739	chr15:100575317-100599984	-	6987	0.0316116	0.69685	0.000551273	1282	1379	1144	1008	1140	1265	6.70652	7.32557	6.92451	6.09392	7.40745	6.96146
ENSMUSG00000009741	Ubp1	upstream binding protein 1 [Source:MGI Symbol;Acc:MGI:104889]	protein_coding	ENSMUSG00000009741	chr9:113930933-113977199	+	3850	-0.0911635	0.136184	0.000551273	2116	1945	1680	1859	1730	2012	20.0888	18.7511	18.4545	20.396	20.4005	20.0941
ENSMUSG00000009772	Nuak2	NUAK family, SNF1-like kinase, 2 [Source:MGI Symbol;Acc:MGI:1921387]	retained_intron,processed_transcript,protein_coding	ENSMUSG00000009772	chr1:132316125-132333488	+	3920	0.221845	0.423919	0.000551273	63	48	66	53	40	47	0.587428	0.454488	0.712052	0.571106	0.463264	0.461012
ENSMUSG00000009828	Ick	intestinal cell kinase [Source:MGI Symbol;Acc:MGI:1934157]	retained_intron,processed_transcript,protein_coding	ENSMUSG00000009828	chr9:78109191-78172107	+	11524	-0.0853571	0.352416	0.000551273	1046	1273	1169	1070	1056	1290	3.31763	4.10008	4.29008	3.922	4.16021	4.30415
ENSMUSG00000009863	Sdhb	succinate dehydrogenase complex, subunit B, iron sulfur (Ip) [Source:MGI Symbol;Acc:MGI:1914930]	processed_transcript,protein_coding	ENSMUSG00000009863	chr4:140961202-140979193	+	2239	0.00049704	0.99285	0.000551273	3637	3735	3265	3100	3102	3557	59.373	61.9162	61.6713	58.4837	62.8988	61.0844
ENSMUSG00000009876	Cox4i2	cytochrome c oxidase subunit IV isoform 2 [Source:MGI Symbol;Acc:MGI:2135755]	protein_coding	ENSMUSG00000009876	chr2:152754172-152765037	+	788	0.0489738	0.907227	0.000551273	28	24	16	24	15	21	1.29877	1.13045	0.858712	1.28651	0.86421	1.02469
ENSMUSG00000009894	Snap47	synaptosomal-associated protein, 47 [Source:MGI Symbol;Acc:MGI:1915076]	protein_coding	ENSMUSG00000009894	chr11:59407133-59451186	-	2651	0.00135096	0.978497	0.000551273	11257	11503	9793	10246	9186	10367	155.208	161.053	156.228	163.257	157.315	150.364
ENSMUSG00000009905	Kdsr	3-ketodihydrosphingosine reductase [Source:MGI Symbol;Acc:MGI:1918000]	retained_intron,protein_coding	ENSMUSG00000009905	chr1:106720409-106759742	-	5582	-0.0594246	0.413008	0.000551273	1167	1119	976	977	998	1141	7.64154	7.4406	7.39458	7.39319	8.11699	7.85953
ENSMUSG00000009907	Vps4b	vacuolar protein sorting 4b (yeast) [Source:MGI Symbol;Acc:MGI:1100499]	retained_intron,processed_transcript,protein_coding	ENSMUSG00000009907	chr1:106764070-106796728	-	8384	-0.0300087	0.639257	0.000551273	2148	1931	1736	1713	1740	1987	9.36446	8.54867	8.75694	8.63045	9.4222	9.11271
ENSMUSG00000009927	Rps25	ribosomal protein S25 [Source:MGI Symbol;Acc:MGI:1922867]	protein_coding	ENSMUSG00000009927	chr9:44407713-44410405	+	683	0.166519	0.38531	0.000551273	121	114	123	103	94	96	6.47537	6.19515	7.6162	6.37006	6.2483	5.40445
ENSMUSG00000009941	Nxf2	nuclear RNA export factor 2 [Source:MGI Symbol;Acc:MGI:1933192]	retained_intron,protein_coding	ENSMUSG00000009941	chrX:134944525-134964754	-	2568	0.0916961	0.919407	0.000551273	9	2	8	7	0	10	0.128099	0.028907	0.131749	0.115141	0	0.149729
ENSMUSG00000009995	Taz	tafazzin [Source:MGI Symbol;Acc:MGI:109626]	nonsense_mediated_decay,retained_intron,processed_transcript,protein_coding	ENSMUSG00000009995	chrX:74281911-74290151	+	5364	0.00420212	0.951375	0.000551273	1898	1745	1657	1506	1604	1735	12.9332	12.0746	13.0643	11.8594	13.5759	12.4369
ENSMUSG00000010021	Kif19a	kinesin family member 19A [Source:MGI Symbol;Acc:MGI:2447024]	retained_intron,processed_transcript,protein_coding	ENSMUSG00000010021	chr11:114765387-114790739	+	4068	0.069684	0.543494	0.000551273	435	515	481	376	406	475	3.90848	4.69888	5.00055	3.90422	4.53106	4.48966
ENSMUSG00000010025	Aldh3a2	aldehyde dehydrogenase family 3, subfamily A2 [Source:MGI Symbol;Acc:MGI:1353452]	processed_transcript,protein_coding	ENSMUSG00000010025	chr11:61223416-61267464	-	5619	0.0422175	0.506348	0.000551273	1778	1719	1520	1432	1431	1603	11.5657	11.3549	11.4403	10.7649	11.5621	10.9692
ENSMUSG00000010044	Zmynd10	zinc finger, MYND domain containing 10 [Source:MGI Symbol;Acc:MGI:2387863]	retained_intron,nonsense_mediated_decay,processed_transcript,protein_coding	ENSMUSG00000010044	chr9:107547309-107551319	+	1753	0.17945	0.325322	0.000551273	155	118	131	110	97	121	3.23184	2.49843	3.16041	2.65056	2.51214	2.65402
ENSMUSG00000010045	Tmem115	transmembrane protein 115 [Source:MGI Symbol;Acc:MGI:1930765]	protein_coding	ENSMUSG00000010045	chr9:107533944-107538656	+	2177	-0.0250884	0.748143	0.000551273	981	885	808	830	791	871	16.4706	15.0887	15.6966	16.1045	16.4958	15.3837
ENSMUSG00000010047	Hyal2	hyaluronoglucosaminidase 2 [Source:MGI Symbol;Acc:MGI:1196334]	retained_intron,protein_coding	ENSMUSG00000010047	chr9:107569116-107572776	+	1893	0.141682	0.242294	0.000551273	352	321	282	284	235	274	6.7966	6.29393	6.30017	6.33716	5.63601	5.56545
ENSMUSG00000010048	Ifrd2	interferon-related developmental regulator 2 [Source:MGI Symbol;Acc:MGI:1316708]	nonsense_mediated_decay,retained_intron,processed_transcript,protein_coding	ENSMUSG00000010048	chr9:107587717-107593038	+	1980	-0.0519444	0.771644	0.000551273	165	138	118	154	121	123	3.04592	2.58691	2.52041	3.28536	2.77444	2.38858
ENSMUSG00000010051	Hyal1	hyaluronoglucosaminidase 1 [Source:MGI Symbol;Acc:MGI:96298]	retained_intron,protein_coding	ENSMUSG00000010051	chr9:107576926-107581710	+	3777	0.0597269	0.669559	0.000551273	218	232	209	196	186	198	2.10965	2.27986	2.3402	2.19198	2.23574	2.01567
ENSMUSG00000010054	Tusc2	tumor suppressor candidate 2 [Source:MGI Symbol;Acc:MGI:1931086]	processed_transcript,protein_coding	ENSMUSG00000010054	chr9:107563254-107566108	+	1661	-0.0176714	0.799079	0.000551273	1433	1462	1281	1220	1185	1482	31.5338	32.6697	32.6162	31.0254	32.3894	34.3067
ENSMUSG00000010057	Nprl2	nitrogen permease regulator-like 2 [Source:MGI Symbol;Acc:MGI:1914482]	retained_intron,nonsense_mediated_decay,protein_coding	ENSMUSG00000010057	chr9:107542208-107545704	+	1456	-0.00718157	0.928531	0.000551273	1032	1023	869	961	769	967	25.9071	26.0785	25.2413	27.8798	23.9784	25.5368
ENSMUSG00000010064	Slc38a3	solute carrier family 38, member 3 [Source:MGI Symbol;Acc:MGI:1923507]	nonsense_mediated_decay,retained_intron,processed_transcript,protein_coding	ENSMUSG00000010064	chr9:107650638-107668968	-	3526	0.0708428	0.34695	0.000551273	1362	1220	1089	1114	999	1084	14.1187	12.8424	13.0617	13.3454	12.8629	11.8208
ENSMUSG00000010066	Cacna2d2	calcium channel, voltage-dependent, alpha 2/delta subunit 2 [Source:MGI Symbol;Acc:MGI:1929813]	retained_intron,processed_transcript,protein_coding	ENSMUSG00000010066	chr9:107399611-107529346	+	6054	-0.000459619	0.994406	0.000551273	2763	2742	2385	2513	2318	2386	16.6816	16.811	16.6609	17.5338	17.383	15.1541
ENSMUSG00000010067	Rassf1	Ras association (RalGDS/AF-6) domain family member 1 [Source:MGI Symbol;Acc:MGI:1928386]	nonsense_mediated_decay,retained_intron,processed_transcript,protein_coding	ENSMUSG00000010067	chr9:107551554-107562263	+	5425	-0.00271668	0.981235	0.000551273	469	396	396	432	351	374	3.1599	2.70934	3.08709	3.36365	2.93739	2.65077
ENSMUSG00000010080	Epn3	epsin 3 [Source:MGI Symbol;Acc:MGI:1919139]	processed_transcript,protein_coding	ENSMUSG00000010080	chr11:94489598-94499974	-	4067	-0.0744232	0.718353	0.000551273	108	191	128	140	105	171	0.970621	1.74312	1.33104	1.45406	1.17211	1.61667
ENSMUSG00000010086	Rnf112	ring finger protein 112 [Source:MGI Symbol;Acc:MGI:106611]	processed_transcript,protein_coding	ENSMUSG00000010086	chr11:61448441-61454131	-	3923	0.0145413	0.784867	0.000551273	5364	4872	4558	4576	4023	4848	49.977	46.0953	49.1371	49.2714	46.5571	47.5166
ENSMUSG00000010095	Slc3a2	solute carrier family 3 (activators of dibasic and neutral amino acid transport), member 2 [Source:MGI Symbol;Acc:MGI:96955]	protein_coding	ENSMUSG00000010095	chr19:8706881-8723369	-	2958	0.0468855	0.445231	0.000551273	2677	2851	2540	2301	2235	2645	33.0788	35.7739	36.3153	32.8583	34.3031	34.3818
ENSMUSG00000010097	Nxf1	nuclear RNA export factor 1 [Source:MGI Symbol;Acc:MGI:1858330]	retained_intron,nonsense_mediated_decay,processed_transcript,protein_coding	ENSMUSG00000010097	chr19:8757072-8772456	+	5961	0.0136945	0.833796	0.000551273	2860	2435	2319	2388	2054	2477	17.5367	15.1617	16.4526	16.9216	15.6436	15.9775
ENSMUSG00000010110	Stx5a	syntaxin 5A [Source:MGI Symbol;Acc:MGI:1928483]	retained_intron,nonsense_mediated_decay,protein_coding	ENSMUSG00000010110	chr19:8741412-8756069	+	5808	0.0336266	0.595553	0.000551273	1818	1737	1500	1512	1423	1587	11.4411	11.1005	10.9224	10.9964	11.1233	10.5063
ENSMUSG00000010122	Slc47a1	solute carrier family 47, member 1 [Source:MGI Symbol;Acc:MGI:1914723]	nonsense_mediated_decay,processed_transcript,protein_coding	ENSMUSG00000010122	chr11:61343400-61378345	-	3383	0.0716436	0.879103	0.000551273	135	170	251	173	207	106	1.45858	1.86515	3.1378	2.16009	2.77794	1.20477
ENSMUSG00000010136	Pifo	primary cilia formation [Source:MGI Symbol;Acc:MGI:1923670]	protein_coding	ENSMUSG00000010136	chr3:105996956-106014646	-	1127	-0.0467379	0.866273	0.000551273	72	52	38	52	49	51	2.33512	1.71257	1.42598	1.94898	1.97391	1.73999
ENSMUSG00000010142	Tnfrsf13b	tumor necrosis factor receptor superfamily, member 13b [Source:MGI Symbol;Acc:MGI:1889411]	processed_transcript,protein_coding	ENSMUSG00000010142	chr11:61126754-61149372	+	2836	0.620167	0.1018	0.000551273	37	38	52	13	28	36	0.476865	0.49733	0.775445	0.193626	0.448236	0.488087
ENSMUSG00000010154	Spire2	spire homolog 2 (Drosophila) [Source:MGI Symbol;Acc:MGI:2446256]	protein_coding	ENSMUSG00000010154	chr8:123332712-123369515	+	2330	0.0927805	0.26697	0.000551273	812	864	786	704	664	753	12.738	13.7634	14.2666	12.7627	12.938	12.4262
ENSMUSG00000010175	Prox1	prospero homeobox 1 [Source:MGI Symbol;Acc:MGI:97772]	protein_coding	ENSMUSG00000010175	chr1:190118037-190170680	-	8323	0.0779854	0.370594	0.000551273	849	846	781	694	614	855	3.72844	3.77275	3.96849	3.52214	3.34921	3.94991
ENSMUSG00000010205	Raver1	ribonucleoprotein, PTB-binding 1 [Source:MGI Symbol;Acc:MGI:1919016]	protein_coding	ENSMUSG00000010205	chr9:21074167-21091988	-	3440	0.00175494	0.98891	0.000551273	311	285	301	254	277	292	3.30447	3.07506	3.70051	3.11891	3.65574	3.26381
ENSMUSG00000010277	2610507B11Rik	RIKEN cDNA 2610507B11 gene [Source:MGI Symbol;Acc:MGI:1919753]	nonsense_mediated_decay,retained_intron,processed_transcript,protein_coding	ENSMUSG00000010277	chr11:78261751-78290623	+	8798	0.00532207	0.907445	0.000551273	11142	11175	9679	9621	8819	10843	46.2891	47.1445	46.5265	46.1916	45.5082	47.3878
ENSMUSG00000010290	AI597479	expressed sequence AI597479 [Source:MGI Symbol;Acc:MGI:2138299]	protein_coding	ENSMUSG00000010290	chr1:43098709-43115947	+	3458	-0.0396582	0.563403	0.000551273	1905	1696	1477	1662	1415	1704	20.1358	18.2041	18.0638	20.3017	18.5774	18.9472
ENSMUSG00000010307	Tmem86a	transmembrane protein 86A [Source:MGI Symbol;Acc:MGI:1915143]	protein_coding	ENSMUSG00000010307	chr7:47050639-47054776	+	1791	0.0929415	0.448333	0.000551273	324	344	350	277	276	327	6.61225	7.12903	8.26468	6.53298	6.99629	7.02026
ENSMUSG00000010311	Optc	opticin [Source:MGI Symbol;Acc:MGI:2151113]	retained_intron,protein_coding	ENSMUSG00000010311	chr1:133897198-133907999	-	2575	0.00735578	0.980906	0.000551273	45	37	42	36	31	47	0.638756	0.533325	0.689804	0.590544	0.546561	0.701813
ENSMUSG00000010342	Tex14	testis expressed gene 14 [Source:MGI Symbol;Acc:MGI:1933227]	processed_transcript,protein_coding	ENSMUSG00000010342	chr11:87405064-87555823	+	5014	0.251802	0.489624	0.000551273	40	37	23	23	20	34	0.291592	0.273896	0.193998	0.193763	0.181092	0.260733
ENSMUSG00000010358	Ifi35	interferon-induced protein 35 [Source:MGI Symbol;Acc:MGI:1917360]	nonsense_mediated_decay,retained_intron,protein_coding	ENSMUSG00000010358	chr11:101448406-101458698	+	1727	-0.0149986	0.951814	0.000551273	75	62	60	71	55	56	1.58734	1.3325	1.46931	1.73657	1.44586	1.2468
ENSMUSG00000010362	Rdm1	RAD52 motif 1 [Source:MGI Symbol;Acc:MGI:1913849]	retained_intron,nonsense_mediated_decay,processed_transcript,protein_coding	ENSMUSG00000010362	chr11:101627194-101636100	+	1575	0.0179988	0.930461	0.000551273	116	92	94	94	70	111	2.69201	2.16808	2.52407	2.52101	2.01777	2.70984
ENSMUSG00000010376	Nedd8	neural precursor cell expressed, developmentally down-regulated gene 8 [Source:MGI Symbol;Acc:MGI:97301]	protein_coding	ENSMUSG00000010376	chr14:55662264-55671906	-	604	-0.0209513	0.752141	0.000551273	2022	2127	1823	1742	1688	2144	122.361	130.707	127.645	121.826	126.879	136.486
ENSMUSG00000010392	Gosr1	golgi SNAP receptor complex member 1 [Source:MGI Symbol;Acc:MGI:1858260]	processed_transcript,protein_coding	ENSMUSG00000010392	chr11:76726601-76763579	-	4289	-0.0473784	0.458228	0.000551273	1963	1869	1699	1706	1708	1821	16.7288	16.1741	16.7529	16.8016	18.0795	16.3251
ENSMUSG00000010406	Mrpl52	mitochondrial ribosomal protein L52 [Source:MGI Symbol;Acc:MGI:1916086]	protein_coding	ENSMUSG00000010406	chr14:54426908-54429750	+	412	-0.0173314	0.867558	0.000551273	421	437	380	383	363	403	37.3495	39.3688	39.0068	39.2671	40.0004	37.6105
ENSMUSG00000010453	Kansl3	KAT8 regulatory NSL complex subunit 3 [Source:MGI Symbol;Acc:MGI:1918055]	retained_intron,nonsense_mediated_decay,protein_coding	ENSMUSG00000010453	chr1:36335729-36369181	-	4663	-0.026465	0.689158	0.000551273	2794	2514	2128	2385	2179	2352	21.9008	20.0109	19.3001	21.6048	21.2152	19.3942
ENSMUSG00000010461	Eya4	eyes absent 4 homolog (Drosophila) [Source:MGI Symbol;Acc:MGI:1337104]	protein_coding	ENSMUSG00000010461	chr10:23104167-23349895	-	4192	-0.293551	0.160972	0.000551273	81	79	81	91	81	100	0.706258	0.699477	0.81718	0.916953	0.87724	0.917233
ENSMUSG00000010476	Ebf3	early B cell factor 3 [Source:MGI Symbol;Acc:MGI:894289]	protein_coding	ENSMUSG00000010476	chr7:137193672-137314445	-	5021	-0.00156121	0.987845	0.000551273	516	501	462	399	445	516	3.75629	3.70352	3.8914	3.35668	4.02369	3.95148
ENSMUSG00000010492	Uckl1os	uridine-cytidine kinase 1-like 1, opposite strand [Source:MGI Symbol;Acc:MGI:3801877]	antisense	ENSMUSG00000010492	chr2:181578479-181585170	+	2522	-0.0018743	0.995939	0.000551273	47	26	24	33	20	36	0.681166	0.382645	0.402457	0.552708	0.360031	0.548856
ENSMUSG00000010505	Myt1	myelin transcription factor 1 [Source:MGI Symbol;Acc:MGI:1100535]	retained_intron,nonsense_mediated_decay,processed_transcript,protein_coding	ENSMUSG00000010505	chr2:181763331-181827797	+	6905	-0.0233402	0.755162	0.000551273	1310	1145	1012	1050	966	1216	6.93438	6.15474	6.19827	6.42322	6.35138	6.77128
ENSMUSG00000010517	Faf1	Fas-associated factor 1 [Source:MGI Symbol;Acc:MGI:109419]	processed_transcript,protein_coding	ENSMUSG00000010517	chr4:109676587-109963960	+	5093	-0.00151877	0.979344	0.000551273	2388	2291	1978	2010	1937	2155	17.138	16.6963	16.425	16.6705	17.2667	16.2695
ENSMUSG00000010529	Gm266	predicted gene 266 [Source:MGI Symbol;Acc:MGI:2685112]	protein_coding	ENSMUSG00000010529	chr12:111484610-111485823	-	1213	-0.1184	0.577249	0.000551273	84	94	73	88	72	90	2.53115	2.8763	2.54516	3.06443	2.6948	2.85287
ENSMUSG00000010538	Tsacc	TSSK6 activating co-chaperone [Source:MGI Symbol;Acc:MGI:1924177]	retained_intron,protein_coding	ENSMUSG00000010538	chr3:88282756-88296999	-	1112	-0.108292	0.797606	0.000551273	21	30	14	20	19	25	0.690263	1.00135	0.532448	0.759718	0.775717	0.864442
ENSMUSG00000010554	Mettl16	methyltransferase like 16 [Source:MGI Symbol;Acc:MGI:1914743]	retained_intron,nonsense_mediated_decay,processed_transcript,protein_coding	ENSMUSG00000010554	chr11:74770829-74828525	+	13817	0.0540838	0.562724	0.000551273	2315	1910	1734	1971	1352	1951	6.12403	5.13083	5.30749	6.0256	4.4424	5.4293
ENSMUSG00000010592	Dazl	deleted in azoospermia-like [Source:MGI Symbol;Acc:MGI:1342328]	protein_coding	ENSMUSG00000010592	chr17:50279393-50293599	-	2942	-0.11049	0.741141	0.000551273	36	38	32	32	43	29	0.44726	0.479412	0.460003	0.459446	0.66356	0.379015
ENSMUSG00000010607	Pigyl	phosphatidylinositol glycan anchor biosynthesis, class Y-like [Source:MGI Symbol;Acc:MGI:1913518]	protein_coding	ENSMUSG00000010607	chr9:22156845-22158358	+	777	-0.0967997	0.446687	0.000551273	260	261	231	257	221	260	12.2307	12.4677	12.5732	13.9714	12.913	12.8663
ENSMUSG00000010608	Rbm25	RNA binding motif protein 25 [Source:MGI Symbol;Acc:MGI:1914289]	retained_intron,nonsense_mediated_decay,processed_transcript,protein_coding	ENSMUSG00000010608	chr12:83631235-83683123	+	18784	-0.00944401	0.850323	0.000551273	5554	5219	4523	4559	4348	5211	10.8073	10.3126	10.1834	10.252	10.5089	10.6668
ENSMUSG00000010609	Psen2	presenilin 2 [Source:MGI Symbol;Acc:MGI:109284]	retained_intron,processed_transcript,protein_coding	ENSMUSG00000010609	chr1:180227003-180263438	-	3832	0.0123226	0.894027	0.000551273	595	637	512	529	497	558	5.67533	6.16995	5.65065	5.83119	5.88824	5.59899
ENSMUSG00000010651	Acaa1b	acetyl-Coenzyme A acyltransferase 1B [Source:MGI Symbol;Acc:MGI:3605455]	retained_intron,protein_coding	ENSMUSG00000010651	chr9:119148022-119157093	-	1962	-0.165553	0.791847	0.000551273	10	8	9	11	6	11	0.186295	0.151342	0.193998	0.236821	0.138837	0.215573
ENSMUSG00000010660	Plcd1	phospholipase C, delta 1 [Source:MGI Symbol;Acc:MGI:97614]	protein_coding	ENSMUSG00000010660	chr9:119071526-119093496	-	2651	-0.174267	0.245802	0.000551273	185	199	209	186	193	239	2.55071	2.78619	3.33419	2.96367	3.30523	3.46648
ENSMUSG00000010663	Fads1	fatty acid desaturase 1 [Source:MGI Symbol;Acc:MGI:1923517]	protein_coding	ENSMUSG00000010663	chr19:10182887-10196870	+	3456	-0.0141062	0.828216	0.000551273	5761	4679	4525	4759	4154	4939	60.929	50.2513	55.3731	58.166	54.5692	54.9498
ENSMUSG00000010721	Lmbr1	limb region 1 [Source:MGI Symbol;Acc:MGI:1861746]	protein_coding	ENSMUSG00000010721	chr5:29229813-29378390	-	4940	-0.0320761	0.626223	0.000551273	1646	1591	1402	1400	1414	1530	12.1788	11.9539	12.0026	11.9709	12.995	11.9087
ENSMUSG00000010751	Tnfrsf22	tumor necrosis factor receptor superfamily, member 22 [Source:MGI Symbol;Acc:MGI:1930270]	processed_transcript,protein_coding	ENSMUSG00000010751	chr7:143634807-143649661	-	4287	0.0815511	0.878359	0.000551273	14	14	16	8	18	12	0.119364	0.121211	0.157841	0.0788249	0.190622	0.107629
ENSMUSG00000010755	Cars	cysteinyl-tRNA synthetase [Source:MGI Symbol;Acc:MGI:1351477]	retained_intron,processed_transcript,protein_coding	ENSMUSG00000010755	chr7:143557229-143600090	-	4639	0.0371086	0.602585	0.000551273	1308	1215	1136	1065	1054	1150	10.3058	9.72119	10.3564	9.69733	10.315	9.53178
ENSMUSG00000010797	Wnt2	wingless-type MMTV integration site family, member 2 [Source:MGI Symbol;Acc:MGI:98954]	nonsense_mediated_decay,protein_coding	ENSMUSG00000010797	chr6:17988939-18030585	-	2255	-0.270601	0.551357	0.000551273	16	25	16	31	14	18	0.259342	0.411492	0.300073	0.580687	0.281862	0.306921
ENSMUSG00000010803	Gabra1	gamma-aminobutyric acid (GABA) A receptor, subunit alpha 1 [Source:MGI Symbol;Acc:MGI:95613]	processed_transcript,protein_coding	ENSMUSG00000010803	chr11:42130938-42182930	-	5160	0.00425257	0.939683	0.000551273	9949	9807	8169	8731	7264	9583	70.4741	70.543	66.9535	71.4729	63.9117	71.4089
ENSMUSG00000010825	Grid2ip	glutamate receptor, ionotropic, delta 2 (Grid2) interacting protein 1 [Source:MGI Symbol;Acc:MGI:2176213]	retained_intron,protein_coding	ENSMUSG00000010825	chr5:143357337-143392152	+	4786	0.131299	0.547239	0.000551273	102	157	128	107	75	147	0.778982	1.21757	1.13107	0.944361	0.711448	1.18099
ENSMUSG00000010830	Kdelr3	KDEL (Lys-Asp-Glu-Leu) endoplasmic reticulum protein retention receptor 3 [Source:MGI Symbol;Acc:MGI:2145953]	protein_coding	ENSMUSG00000010830	chr15:79516407-79527739	+	1414	-0.122013	0.739468	0.000551273	28	30	41	20	38	42	0.723783	0.78748	1.22628	0.597458	1.22008	1.14209
ENSMUSG00000010911	Apip	APAF1 interacting protein [Source:MGI Symbol;Acc:MGI:1926788]	processed_transcript,protein_coding	ENSMUSG00000010911	chr2:103073674-103092644	+	1000	0.0208895	0.864122	0.000551273	315	282	267	265	232	285	11.5136	10.4669	11.2918	11.1937	10.5328	10.9584
ENSMUSG00000010914	Pdhx	pyruvate dehydrogenase complex, component X [Source:MGI Symbol;Acc:MGI:1351627]	protein_coding	ENSMUSG00000010914	chr2:103021074-103073513	-	3930	0.0196014	0.773509	0.000551273	1561	1665	1351	1345	1312	1480	14.5181	15.725	14.5384	14.4563	15.1564	14.48
ENSMUSG00000010936	Vac14	Vac14 homolog (S. cerevisiae) [Source:MGI Symbol;Acc:MGI:2157980]	protein_coding	ENSMUSG00000010936	chr8:110618637-110720396	+	3028	0.0658595	0.446575	0.000551273	717	708	668	607	547	686	8.65492	8.67851	9.32984	8.46759	8.20136	8.71102
ENSMUSG00000011096	Akt1s1	AKT1 substrate 1 (proline-rich) [Source:MGI Symbol;Acc:MGI:1914855]	retained_intron,protein_coding	ENSMUSG00000011096	chr7:44848990-44855421	+	3201	-0.0326879	0.725115	0.000551273	675	746	676	609	603	765	7.70758	8.65009	8.9313	8.03635	8.55236	9.18917
ENSMUSG00000011114	Tbrg1	transforming growth factor beta regulated gene 1 [Source:MGI Symbol;Acc:MGI:1100877]	retained_intron,protein_coding	ENSMUSG00000011114	chr9:37649181-37657312	-	3482	0.0244559	0.759037	0.000551273	1026	1134	1002	906	881	1074	10.7701	12.0879	12.1701	10.9907	11.4869	11.8598
ENSMUSG00000011148	Adssl1	adenylosuccinate synthetase like 1 [Source:MGI Symbol;Acc:MGI:87947]	protein_coding	ENSMUSG00000011148	chr12:112620044-112641354	+	1861	0.0563215	0.543801	0.000551273	650	719	611	565	577	603	12.7664	14.34	13.8851	12.8242	14.0762	12.4587
ENSMUSG00000011154	1700026D08Rik	RIKEN cDNA 1700026D08 gene [Source:MGI Symbol;Acc:MGI:1922806]	protein_coding	ENSMUSG00000011154	chr7:83774100-83794880	-	3015	0.195988	0.260743	0.000551273	171	139	153	117	105	151	2.07304	1.71118	2.14614	1.63918	1.58109	1.92571
ENSMUSG00000011158	Brf1	BRF1 homolog, subunit of RNA polymerase III transcription initiation factor IIIB (S. cerevisiae) [Source:MGI Symbol;Acc:MGI:1919558]	protein_coding	ENSMUSG00000011158	chr12:112959861-113000621	-	2755	0.0151125	0.853963	0.000551273	833	772	730	709	670	740	11.0516	10.4007	11.2061	10.8706	11.041	10.3279
ENSMUSG00000011171	Vipr2	vasoactive intestinal peptide receptor 2 [Source:MGI Symbol;Acc:MGI:107166]	retained_intron,processed_transcript,protein_coding	ENSMUSG00000011171	chr12:116077725-116146261	+	4463	0.0665252	0.707003	0.000551273	130	135	120	109	102	127	1.06467	1.12273	1.13712	1.03164	1.03759	1.09415
ENSMUSG00000011179	Odc1	ornithine decarboxylase, structural 1 [Source:MGI Symbol;Acc:MGI:97402]	protein_coding	ENSMUSG00000011179	chr12:17544872-17551502	+	2547	-0.0324741	0.722795	0.000551273	696	618	586	583	514	691	9.98804	9.0059	9.73022	9.66867	9.16197	10.4316
ENSMUSG00000011254	Thg1l	tRNA-histidine guanylyltransferase 1-like (S. cerevisiae) [Source:MGI Symbol;Acc:MGI:1913878]	processed_transcript,protein_coding	ENSMUSG00000011254	chr11:45946842-45955494	-	3015	-0.059514	0.697531	0.000551273	209	193	203	162	181	239	2.53372	2.37595	2.84749	2.26963	2.7255	3.04797
ENSMUSG00000011256	Adam19	a disintegrin and metallopeptidase domain 19 (meltrin beta) [Source:MGI Symbol;Acc:MGI:105377]	retained_intron,processed_transcript,protein_coding	ENSMUSG00000011256	chr11:46055991-46147343	+	7115	0.0200966	0.855882	0.000551273	458	402	330	367	318	389	2.35283	2.0971	1.96152	2.1788	2.02912	2.10221
ENSMUSG00000011257	Pabpc4	poly(A) binding protein, cytoplasmic 4 [Source:MGI Symbol;Acc:MGI:2385206]	retained_intron,nonsense_mediated_decay,processed_transcript,protein_coding	ENSMUSG00000011257	chr4:123262350-123298925	+	4027	-0.07484	0.578118	0.000551273	291	236	227	257	231	238	2.64126	2.17519	2.38395	2.69574	2.60426	2.27246
ENSMUSG00000011267	Zfp296	zinc finger protein 296 [Source:MGI Symbol;Acc:MGI:1926956]	protein_coding	ENSMUSG00000011267	chr7:19577286-19580656	+	1530	0.833961	0.240806	0.000551273	12	9	10	8	3	5	0.286675	0.218333	0.276415	0.220864	0.0890193	0.125655
ENSMUSG00000011305	Plin5	perilipin 5 [Source:MGI Symbol;Acc:MGI:1914218]	protein_coding	ENSMUSG00000011305	chr17:56111600-56117596	-	2087	0.0638126	0.804536	0.000551273	59	64	60	62	45	54	1.03331	1.13822	1.21586	1.25486	0.978914	0.994883
ENSMUSG00000011306	Sugp1	SURP and G patch domain containing 1 [Source:MGI Symbol;Acc:MGI:1917866]	protein_coding	ENSMUSG00000011306	chr8:70042812-70071953	+	2287	0.0359567	0.7247	0.000551273	799	910	847	661	796	835	12.7697	14.7687	15.6629	12.2085	15.8016	14.0385
ENSMUSG00000011382	Dhdh	dihydrodiol dehydrogenase (dimeric) [Source:MGI Symbol;Acc:MGI:1919005]	processed_transcript,protein_coding	ENSMUSG00000011382	chr7:45472955-45488805	-	3678	-0.0474751	0.67503	0.000551273	461	394	377	347	405	413	4.5813	3.97605	4.33494	3.98515	4.99917	4.31757
ENSMUSG00000011427	Zfp790	zinc finger protein 790 [Source:MGI Symbol;Acc:MGI:1923431]	protein_coding	ENSMUSG00000011427	chr7:29816071-29832042	+	4525	-0.0943517	0.255979	0.000551273	1051	923	780	936	780	977	8.48954	7.57096	7.29004	8.73744	7.82583	8.30188
ENSMUSG00000011463	Cpb1	carboxypeptidase B1 (tissue) [Source:MGI Symbol;Acc:MGI:1923953]	retained_intron,processed_transcript,protein_coding	ENSMUSG00000011463	chr3:20248263-20275733	-	3284	-0.140823	0.841873	0.000551273	9	4	12	12	3	11	0.10017	0.045209	0.154537	0.15435	0.0414737	0.128792
ENSMUSG00000011589	Fsd1	fibronectin type 3 and SPRY domain-containing protein [Source:MGI Symbol;Acc:MGI:1934858]	protein_coding	ENSMUSG00000011589	chr17:55986510-55996881	+	1748	0.08786	0.230841	0.000551273	1211	1126	1015	940	860	1098	25.3223	23.9092	24.5572	22.715	22.3363	24.1525
ENSMUSG00000011658	Fuz	fuzzy homolog (Drosophila) [Source:MGI Symbol;Acc:MGI:1917550]	retained_intron,nonsense_mediated_decay,processed_transcript,protein_coding	ENSMUSG00000011658	chr7:44896078-44902631	+	5003	0.00117029	0.989488	0.000551273	778	718	623	694	560	687	5.68393	5.32674	5.26637	5.85944	5.08173	5.27992
ENSMUSG00000011751	Sptbn4	spectrin beta, non-erythrocytic 4 [Source:MGI Symbol;Acc:MGI:1890574]	processed_transcript,protein_coding	ENSMUSG00000011751	chr7:27356382-27447686	-	9741	0.00819721	0.887291	0.000551273	2960	3098	2710	2565	2492	2953	11.1068	11.8044	11.7657	11.1227	11.6145	11.6563
ENSMUSG00000011752	Pgam1	phosphoglycerate mutase 1 [Source:MGI Symbol;Acc:MGI:97552]	protein_coding	ENSMUSG00000011752	chr19:41911870-41918664	+	1831	0.0105216	0.935031	0.000551273	357	283	267	288	267	267	7.12656	5.73675	6.16704	6.64403	6.6203	5.60691
ENSMUSG00000011831	Evi5	ecotropic viral integration site 5 [Source:MGI Symbol;Acc:MGI:104736]	retained_intron,processed_transcript,protein_coding	ENSMUSG00000011831	chr5:107744794-107875107	-	8060	0.0151566	0.780129	0.000551273	2947	2910	2547	2487	2341	2806	13.3643	13.4006	13.3643	13.0337	13.1862	13.3861
ENSMUSG00000011832	Evi5l	ecotropic viral integration site 5 like [Source:MGI Symbol;Acc:MGI:2442167]	nonsense_mediated_decay,retained_intron,processed_transcript,protein_coding	ENSMUSG00000011832	chr8:4166566-4211257	+	8524	-0.0054667	0.920942	0.000551273	4075	4284	3624	3553	3508	3969	17.4737	18.6541	17.9804	17.6067	18.684	17.9035
ENSMUSG00000011837	Snapc2	small nuclear RNA activating complex, polypeptide 2 [Source:MGI Symbol;Acc:MGI:1914861]	protein_coding	ENSMUSG00000011837	chr8:4253101-4256219	+	1513	0.0331103	0.752752	0.000551273	447	462	405	416	365	396	10.7986	11.3337	11.3206	11.614	10.9524	10.0637
ENSMUSG00000011877	Git1	G protein-coupled receptor kinase-interactor 1 [Source:MGI Symbol;Acc:MGI:1927140]	retained_intron,protein_coding	ENSMUSG00000011877	chr11:77493561-77507786	+	4838	-0.00850256	0.897746	0.000551273	1819	1742	1685	1542	1503	1810	13.7425	13.3644	14.7295	13.4631	14.1042	14.3851
ENSMUSG00000011884	Gltp	glycolipid transfer protein [Source:MGI Symbol;Acc:MGI:1929253]	protein_coding	ENSMUSG00000011884	chr5:114669402-114690984	-	1757	-0.0765657	0.392632	0.000551273	647	653	594	574	556	708	13.4596	13.7946	14.2978	13.7996	14.3667	15.494
ENSMUSG00000011958	Bnip2	BCL2/adenovirus E1B interacting protein 2 [Source:MGI Symbol;Acc:MGI:109327]	retained_intron,nonsense_mediated_decay,processed_transcript,protein_coding	ENSMUSG00000011958	chr9:69989465-70008317	+	3455	0.0521814	0.483806	0.000551273	1072	1087	928	933	841	955	11.3409	11.6775	11.3594	11.4067	11.051	10.6281
ENSMUSG00000011960	Ccnt1	cyclin T1 [Source:MGI Symbol;Acc:MGI:1328363]	retained_intron,nonsense_mediated_decay,processed_transcript,protein_coding	ENSMUSG00000011960	chr15:98538688-98570923	-	9157	-0.00999293	0.881298	0.000551273	2197	2091	1768	1988	1662	1933	8.76954	8.47556	8.1655	9.17044	8.2401	8.1167
ENSMUSG00000012017	Scarf2	scavenger receptor class F, member 2 [Source:MGI Symbol;Acc:MGI:1858430]	protein_coding	ENSMUSG00000012017	chr16:17797281-17808287	+	3302	-0.0766563	0.708369	0.000551273	101	92	85	85	94	89	1.11801	1.03414	1.08867	1.08735	1.29242	1.03637
ENSMUSG00000012076	Brms1l	breast cancer metastasis-suppressor 1-like [Source:MGI Symbol;Acc:MGI:1196337]	protein_coding	ENSMUSG00000012076	chr12:55836365-55869735	+	2566	0.00966758	0.886551	0.000551273	1693	1617	1344	1461	1252	1523	24.1157	23.3895	22.1512	24.0503	22.1515	22.8215
ENSMUSG00000012114	Med15	mediator complex subunit 15 [Source:MGI Symbol;Acc:MGI:2137379]	protein_coding	ENSMUSG00000012114	chr16:17651220-17722930	-	3383	-0.0243398	0.818699	0.000551273	406	409	377	353	341	421	4.38656	4.48734	4.71295	4.40758	4.57622	4.78499
ENSMUSG00000012117	Dhdds	dehydrodolichyl diphosphate synthase [Source:MGI Symbol;Acc:MGI:1914672]	processed_transcript,protein_coding	ENSMUSG00000012117	chr4:133969027-134000918	-	3784	0.00132834	0.985669	0.000551273	1272	1300	1255	1139	1094	1286	12.2867	12.7515	14.0264	12.7145	13.1256	13.0674
ENSMUSG00000012123	Aim1l	absent in melanoma 1-like [Source:MGI Symbol;Acc:MGI:1334463]	retained_intron,processed_transcript,protein_coding	ENSMUSG00000012123	chr4:134065911-134092504	+	6942	0.285038	0.635178	0.000551273	14	15	7	10	6	11	0.0737129	0.0802	0.0426449	0.0608475	0.0392393	0.0609269
ENSMUSG00000012126	Ubxn11	UBX domain protein 11 [Source:MGI Symbol;Acc:MGI:1914836]	processed_transcript,protein_coding	ENSMUSG00000012126	chr4:134102569-134127593	+	4742	0.00105441	0.993845	0.000551273	311	243	230	214	221	284	2.39717	1.90201	2.05126	1.90625	2.11585	2.30281
ENSMUSG00000012187	Mogat1	monoacylglycerol O-acyltransferase 1 [Source:MGI Symbol;Acc:MGI:1915643]	processed_transcript,protein_coding	ENSMUSG00000012187	chr1:78510990-78538173	+	1558	-0.333183	0.428872	0.000551273	19	22	16	24	17	25	0.445745	0.524111	0.434316	0.650685	0.495377	0.616983
ENSMUSG00000012211	Tex22	testis expressed gene 22 [Source:MGI Symbol;Acc:MGI:1922921]	protein_coding	ENSMUSG00000012211	chr12:113074501-113088917	+	1270	0.400515	0.420609	0.000551273	19	18	15	12	12	12	0.546827	0.526061	0.499507	0.399121	0.428975	0.363311
ENSMUSG00000012296	Tjap1	tight junction associated protein 1 [Source:MGI Symbol;Acc:MGI:1921344]	protein_coding	ENSMUSG00000012296	chr17:46257850-46283026	-	2595	0.0359904	0.798662	0.000551273	263	227	191	205	200	201	3.7044	3.2468	3.11279	3.3369	3.49903	2.97824
ENSMUSG00000012405	Rpl15	ribosomal protein L15 [Source:MGI Symbol;Acc:MGI:1913730]	protein_coding	ENSMUSG00000012405	chr14:18267822-18271391	-	2397	-0.0297083	0.672989	0.000551273	1414	1337	1173	1246	1170	1249	21.5616	20.7029	20.6959	21.9572	22.1601	20.0353
ENSMUSG00000012422	Tmem167	transmembrane protein 167 [Source:MGI Symbol;Acc:MGI:1913324]	nonsense_mediated_decay,protein_coding	ENSMUSG00000012422	chr13:90089122-90143907	+	10807	0.00530444	0.933046	0.000551273	2141	1951	1670	1765	1596	1897	7.24121	6.70069	6.53529	6.89869	6.70474	6.74936
ENSMUSG00000012428	Steap4	STEAP family member 4 [Source:MGI Symbol;Acc:MGI:1923560]	protein_coding	ENSMUSG00000012428	chr5:7960471-7982213	+	3140	-1.16514	0.0542304	0.000551273	6	8	9	11	23	13	0.0698428	0.0945645	0.121218	0.147976	0.332547	0.15919
ENSMUSG00000012429	Mplkip	M-phase specific PLK1 intereacting protein [Source:MGI Symbol;Acc:MGI:1913558]	protein_coding	ENSMUSG00000012429	chr13:17695412-17699105	+	2672	0.0151298	0.894492	0.000551273	385	342	312	293	307	342	5.26653	4.7507	4.93824	4.63189	5.21623	4.92142
ENSMUSG00000012443	Kif11	kinesin family member 11 [Source:MGI Symbol;Acc:MGI:1098231]	protein_coding	ENSMUSG00000012443	chr19:37376402-37421859	+	4819	-0.133507	0.520658	0.000551273	146	109	105	129	78	158	1.10738	0.839532	0.921481	1.13073	0.734839	1.26067
ENSMUSG00000012483	Rpa3	replication protein A3 [Source:MGI Symbol;Acc:MGI:1915490]	retained_intron,protein_coding	ENSMUSG00000012483	chr6:8255935-8259173	-	1136	0.0232136	0.897399	0.000551273	141	117	119	111	111	118	4.53671	3.82274	4.43019	4.12735	4.43608	3.99397
ENSMUSG00000012519	Mlkl	mixed lineage kinase domain-like [Source:MGI Symbol;Acc:MGI:1921818]	processed_transcript,protein_coding	ENSMUSG00000012519	chr8:111311796-111338177	-	2303	-1.09473	0.163729	0.000551273	6	5	2	7	10	8	0.0952264	0.0805831	0.0367274	0.12839	0.197134	0.133566
ENSMUSG00000012535	Tnpo3	transportin 3 [Source:MGI Symbol;Acc:MGI:1196412]	retained_intron,nonsense_mediated_decay,protein_coding	ENSMUSG00000012535	chr6:29540826-29609887	-	10246	-0.0367353	0.514776	0.000551273	2816	2766	2397	2388	2322	2803	10.0457	10.0199	9.8939	9.8448	10.2887	10.5189
ENSMUSG00000012609	Ttll5	tubulin tyrosine ligase-like family, member 5 [Source:MGI Symbol;Acc:MGI:2443657]	retained_intron,nonsense_mediated_decay,processed_transcript,protein_coding	ENSMUSG00000012609	chr12:85824658-86061893	+	15833	0.028046	0.720799	0.000551273	1530	1653	1405	1335	1164	1651	3.53206	3.87505	3.7529	3.5616	3.33768	4.00945
ENSMUSG00000012640	Zfp715	zinc finger protein 715 [Source:MGI Symbol;Acc:MGI:1917180]	nonsense_mediated_decay,processed_transcript,protein_coding	ENSMUSG00000012640	chr7:43296196-43313294	-	5119	-0.027914	0.679183	0.000551273	1617	1467	1269	1370	1229	1467	11.5458	10.6368	10.4841	11.3048	10.8999	11.0191
ENSMUSG00000012705	Retn	resistin [Source:MGI Symbol;Acc:MGI:1888506]	protein_coding	ENSMUSG00000012705	chr8:3655769-3660110	+	1579	0.735398	0.393723	0.000551273	4	7	10	3	2	7	0.0925929	0.164545	0.267838	0.0802539	0.0575046	0.170458
ENSMUSG00000012819	Cdh23	cadherin 23 (otocadherin) [Source:MGI Symbol;Acc:MGI:1890219]	retained_intron,processed_transcript,protein_coding	ENSMUSG00000012819	chr10:60302747-60696490	-	16939	-0.120856	0.288657	0.000551273	439	509	453	450	385	574	0.947276	1.11532	1.131	1.12215	1.03188	1.30294
ENSMUSG00000012848	Rps5	ribosomal protein S5 [Source:MGI Symbol;Acc:MGI:1097682]	retained_intron,protein_coding	ENSMUSG00000012848	chr7:12922289-12926686	+	1734	-0.0195847	0.726012	0.000551273	3814	3967	3534	3569	3237	3726	80.3955	84.9143	86.1929	86.941	84.7516	82.6218
ENSMUSG00000013033	Lphn1	latrophilin 1 [Source:MGI Symbol;Acc:MGI:1929461]	retained_intron,nonsense_mediated_decay,processed_transcript,protein_coding	ENSMUSG00000013033	chr8:83900104-83941954	+	8587	-0.00838678	0.869712	0.000551273	7458	6844	6427	6326	6074	6712	31.7454	29.5826	31.6534	31.1182	32.1135	30.0546
ENSMUSG00000013076	Amotl1	angiomotin-like 1 [Source:MGI Symbol;Acc:MGI:1922973]	retained_intron,protein_coding	ENSMUSG00000013076	chr9:14541965-14615483	-	9798	0.030069	0.58176	0.000551273	5637	5640	5087	5092	4311	5332	21.0286	21.3653	21.9573	21.9522	19.9754	20.9244
ENSMUSG00000013089	Etv5	ets variant 5 [Source:MGI Symbol;Acc:MGI:1096867]	nonsense_mediated_decay,processed_transcript,protein_coding	ENSMUSG00000013089	chr16:22381308-22439719	-	4103	0.0864154	0.404898	0.000551273	463	474	450	409	349	445	4.12458	4.2879	4.63836	4.21065	3.8617	4.17022
ENSMUSG00000013150	Gfod2	glucose-fructose oxidoreductase domain containing 2 [Source:MGI Symbol;Acc:MGI:1917825]	processed_transcript,protein_coding	ENSMUSG00000013150	chr8:105713853-105758664	-	4608	-0.00243114	0.979639	0.000551273	814	669	593	676	564	662	6.45672	5.38867	5.44247	6.19671	5.55675	5.52391
ENSMUSG00000013155	Enkd1	enkurin domain containing 1 [Source:MGI Symbol;Acc:MGI:2142593]	protein_coding	ENSMUSG00000013155	chr8:105703654-105707933	-	1272	0.00889754	0.960362	0.000551273	138	138	119	138	101	121	3.96544	4.0268	3.95652	4.58268	3.60486	3.65762
ENSMUSG00000013158	4933405L10Rik	RIKEN cDNA 4933405L10 gene [Source:MGI Symbol;Acc:MGI:1918296]	protein_coding	ENSMUSG00000013158	chr8:105708290-105710244	+	1212	-0.679592	0.364033	0.000551273	5	3	11	7	15	6	0.150788	0.0918727	0.383834	0.243962	0.561879	0.190348
ENSMUSG00000013160	Atp6v0d1	ATPase, H+ transporting, lysosomal V0 subunit D1 [Source:MGI Symbol;Acc:MGI:1201778]	retained_intron,protein_coding	ENSMUSG00000013160	chr8:105524464-105566047	-	1793	0.0303613	0.543656	0.000551273	4972	4928	4363	4124	3969	4732	101.356	102.014	102.91	97.1551	100.498	101.476
ENSMUSG00000013236	Ptprs	protein tyrosine phosphatase, receptor type, S [Source:MGI Symbol;Acc:MGI:97815]	processed_transcript,protein_coding	ENSMUSG00000013236	chr17:56412430-56476483	-	6970	-0.0282061	0.530922	0.000551273	10211	9976	9040	9045	8481	9832	53.547	53.1241	54.8516	54.8154	55.2419	54.2388
ENSMUSG00000013275	Slc41a1	solute carrier family 41, member 1 [Source:MGI Symbol;Acc:MGI:2444823]	retained_intron,processed_transcript,protein_coding	ENSMUSG00000013275	chr1:131827492-131848865	+	4912	-0.0900666	0.185973	0.000551273	1564	1536	1429	1479	1422	1519	11.638	11.6065	12.3035	12.7185	13.143	11.8905
ENSMUSG00000013367	Iglon5	IgLON family member 5 [Source:MGI Symbol;Acc:MGI:2686277]	protein_coding	ENSMUSG00000013367	chr7:43472906-43490075	-	2619	0.0588612	0.687773	0.000551273	241	268	233	207	171	281	3.36342	3.79811	3.76248	3.33858	2.96425	4.12545
ENSMUSG00000013419	Zfp651	zinc finger protein 651 [Source:MGI Symbol;Acc:MGI:2670992]	protein_coding	ENSMUSG00000013419	chr9:121760032-121771742	+	6353	0.0529286	0.43903	0.000551273	1917	1810	1720	1700	1467	1651	11.0292	10.5747	11.4499	11.3031	10.4835	9.99238
ENSMUSG00000013465	Nelfb	negative elongation factor complex member B [Source:MGI Symbol;Acc:MGI:1931035]	retained_intron,processed_transcript,protein_coding	ENSMUSG00000013465	chr2:25199711-25211489	-	3432	0.00313871	0.962956	0.000551273	1739	1584	1467	1460	1412	1504	18.5205	17.1307	18.0774	17.9694	18.6785	16.8501
ENSMUSG00000013483	Card14	caspase recruitment domain family, member 14 [Source:MGI Symbol;Acc:MGI:2386258]	processed_transcript,protein_coding	ENSMUSG00000013483	chr11:119307767-119345375	+	4605	0.770303	0.0795646	0.000551273	18	34	38	15	17	17	0.142871	0.274042	0.348986	0.137591	0.1676	0.141945
ENSMUSG00000013495	Tmem175	transmembrane protein 175 [Source:MGI Symbol;Acc:MGI:1919642]	retained_intron,protein_coding	ENSMUSG00000013495	chr5:108629769-108647770	+	3875	-0.000784175	0.991929	0.000551273	922	875	810	799	747	847	8.69679	8.38116	8.8403	8.70968	8.75192	8.40451
ENSMUSG00000013523	Bcas1	breast carcinoma amplified sequence 1 [Source:MGI Symbol;Acc:MGI:1924210]	processed_transcript,protein_coding	ENSMUSG00000013523	chr2:170346990-170427845	-	3775	0.015652	0.832476	0.000551273	4975	5713	4678	4268	4129	5623	48.1699	56.1714	52.4079	47.7567	49.6572	57.2733
ENSMUSG00000013539	Tango2	transport and golgi organization 2 [Source:MGI Symbol;Acc:MGI:101825]	retained_intron,nonsense_mediated_decay,processed_transcript,protein_coding	ENSMUSG00000013539	chr16:18300824-18348103	-	7040	-0.0369302	0.612404	0.000551273	1353	1342	1256	1237	1074	1424	7.02466	7.07534	7.5452	7.42206	6.92606	7.77746
ENSMUSG00000013584	Aldh1a2	aldehyde dehydrogenase family 1, subfamily A2 [Source:MGI Symbol;Acc:MGI:107928]	protein_coding	ENSMUSG00000013584	chr9:71215788-71296243	+	2264	-0.0171138	0.929011	0.000551273	144	193	245	187	161	201	2.3248	3.16409	4.57661	3.48893	3.22852	3.41366
ENSMUSG00000013593	Ndufs2	NADH dehydrogenase (ubiquinone) Fe-S protein 2 [Source:MGI Symbol;Acc:MGI:2385112]	retained_intron,processed_transcript,protein_coding	ENSMUSG00000013593	chr1:171234852-171247122	-	2142	-0.0145067	0.819291	0.000551273	5348	5957	5117	4725	4745	5797	91.2582	103.223	101.03	93.1772	100.571	104.06
ENSMUSG00000013611	Snx31	sorting nexin 31 [Source:MGI Symbol;Acc:MGI:1913946]	processed_transcript,protein_coding	ENSMUSG00000013611	chr15:36504061-36555573	-	2935	0.281574	0.425701	0.000551273	40	57	26	26	23	44	0.49814	0.720833	0.374644	0.37419	0.355774	0.576428
ENSMUSG00000013622	Atraid	all-trans retinoic acid induced differentiation factor [Source:MGI Symbol;Acc:MGI:1918918]	nonsense_mediated_decay,retained_intron,processed_transcript,protein_coding	ENSMUSG00000013622	chr5:31048311-31054633	+	2092	-0.0130576	0.852364	0.000551273	1891	1964	1822	1622	1716	1927	33.0392	34.8456	36.8333	32.7504	37.24	35.4177
ENSMUSG00000013629	Cad	carbamoyl-phosphate synthetase 2, aspartate transcarbamylase, and dihydroorotase [Source:MGI Symbol;Acc:MGI:1916969]	retained_intron,processed_transcript,protein_coding	ENSMUSG00000013629	chr5:31054779-31078479	+	8164	0.0637414	0.484086	0.000551273	778	667	590	609	520	656	3.48318	3.03243	3.05635	3.15095	2.89171	3.0896
ENSMUSG00000013646	Sh3bp5l	SH3 binding domain protein 5 like [Source:MGI Symbol;Acc:MGI:1933124]	processed_transcript,protein_coding	ENSMUSG00000013646	chr11:58330723-58347728	+	6352	-0.0166893	0.804429	0.000551273	1570	1549	1362	1405	1326	1420	9.03419	9.05125	9.06819	9.34314	9.47736	8.59565
ENSMUSG00000013662	Atad1	ATPase family, AAA domain containing 1 [Source:MGI Symbol;Acc:MGI:1915229]	protein_coding	ENSMUSG00000013662	chr19:32672562-32712298	-	2813	-0.0507633	0.319468	0.000551273	4658	4541	3815	4008	3862	4479	60.5243	59.9169	57.356	60.1846	62.33	61.2226
ENSMUSG00000013663	Pten	phosphatase and tensin homolog [Source:MGI Symbol;Acc:MGI:109583]	retained_intron,protein_coding	ENSMUSG00000013663	chr19:32757496-32826160	+	11507	0.0269629	0.577989	0.000551273	6050	5768	5216	5138	4757	5437	19.2173	18.605	19.1703	18.8608	18.7683	18.1676
ENSMUSG00000013698	Pea15a	phosphoprotein enriched in astrocytes 15A [Source:MGI Symbol;Acc:MGI:104799]	retained_intron,processed_transcript,protein_coding	ENSMUSG00000013698	chr1:172196727-172206804	-	3861	0.0517085	0.432402	0.000551273	12770	11843	9684	10921	8528	10857	120.89	113.849	106.074	119.478	100.277	108.121
ENSMUSG00000013701	Timm23	translocase of inner mitochondrial membrane 23 [Source:MGI Symbol;Acc:MGI:1858317]	retained_intron,nonsense_mediated_decay,processed_transcript,protein_coding	ENSMUSG00000013701	chr14:32180161-32201898	-	1786	0.110928	0.555735	0.000551273	132	120	101	108	90	101	2.70142	2.49383	2.39163	2.55429	2.28779	2.17441
ENSMUSG00000013707	Tnfaip8l2	tumor necrosis factor, alpha-induced protein 8-like 2 [Source:MGI Symbol;Acc:MGI:1917019]	protein_coding	ENSMUSG00000013707	chr3:95139520-95142360	-	1122	0.000329999	0.999171	0.000551273	37	42	35	31	31	43	1.20534	1.38939	1.31926	1.16707	1.25436	1.47359
ENSMUSG00000013736	Trnt1	tRNA nucleotidyl transferase, CCA-adding, 1 [Source:MGI Symbol;Acc:MGI:1917297]	processed_transcript,protein_coding	ENSMUSG00000013736	chr6:106769119-106782474	+	3869	-0.0681182	0.344858	0.000551273	1506	1432	1127	1281	1179	1441	14.2274	13.7376	12.3191	13.9855	13.8347	14.3208
ENSMUSG00000013787	Ehmt2	euchromatic histone lysine N-methyltransferase 2 [Source:MGI Symbol;Acc:MGI:2148922]	nonsense_mediated_decay,retained_intron,processed_transcript,protein_coding	ENSMUSG00000013787	chr17:34898468-34914052	+	5489	-0.00343962	0.957584	0.000551273	4629	4490	4050	4144	3979	3942	30.8243	30.3613	31.2044	31.8899	32.9106	27.6137
ENSMUSG00000013822	Elof1	elongation factor 1 homolog (ELF1, S. cerevisiae) [Source:MGI Symbol;Acc:MGI:1913376]	protein_coding	ENSMUSG00000013822	chr9:22112988-22117148	-	1092	0.0245135	0.734879	0.000551273	1207	1119	1018	1022	891	1106	40.4003	38.0343	39.4257	39.5326	37.0433	38.9433
ENSMUSG00000013833	Med16	mediator complex subunit 16 [Source:MGI Symbol;Acc:MGI:2158394]	retained_intron,protein_coding	ENSMUSG00000013833	chr10:79894707-79908923	-	4663	0.00476425	0.960902	0.000551273	656	572	572	593	494	559	5.14207	4.55301	5.18781	5.37176	4.80968	4.60943
ENSMUSG00000013846	St3gal1	ST3 beta-galactoside alpha-2,3-sialyltransferase 1 [Source:MGI Symbol;Acc:MGI:98304]	protein_coding	ENSMUSG00000013846	chr15:67102874-67113992	-	4985	0.0893236	0.654435	0.000551273	121	100	98	103	78	94	0.887197	0.744565	0.831409	0.872769	0.710369	0.725042
ENSMUSG00000013858	Tmem259	transmembrane protein 259 [Source:MGI Symbol;Acc:MGI:2177957]	retained_intron,protein_coding	ENSMUSG00000013858	chr10:79974947-79984330	-	4663	0.00754069	0.910095	0.000551273	1770	1737	1516	1520	1493	1559	13.8742	13.8262	13.7495	13.7691	14.5361	12.8553
ENSMUSG00000013878	Rnf170	ring finger protein 170 [Source:MGI Symbol;Acc:MGI:1924983]	nonsense_mediated_decay,protein_coding	ENSMUSG00000013878	chr8:26119367-26143871	+	5032	0.0464045	0.610084	0.000551273	765	879	668	655	669	725	5.55675	6.4836	5.61422	5.49829	6.03587	5.53985
ENSMUSG00000013921	Clip3	CAP-GLY domain containing linker protein 3 [Source:MGI Symbol;Acc:MGI:1923936]	retained_intron,processed_transcript,protein_coding	ENSMUSG00000013921	chr7:30291671-30308367	+	3991	-0.0228792	0.780753	0.000551273	1241	1460	1278	1191	1120	1416	11.3655	13.5781	13.5426	12.6054	12.7406	13.6421
ENSMUSG00000013936	Myl2	myosin, light polypeptide 2, regulatory, cardiac, slow [Source:MGI Symbol;Acc:MGI:97272]	processed_transcript,protein_coding	ENSMUSG00000013936	chr5:122100950-122113472	+	1950	-1.16594	0.100569	0.000551273	5	6	4	10	8	13	0.0937207	0.114205	0.0867519	0.216617	0.186256	0.256336
ENSMUSG00000013973	Dedd	death effector domain-containing [Source:MGI Symbol;Acc:MGI:1333874]	retained_intron,protein_coding	ENSMUSG00000013973	chr1:171329144-171342331	+	5861	0.0395858	0.666728	0.000551273	765	673	599	648	521	648	4.77078	4.26198	4.32224	4.67015	4.03571	4.25113
ENSMUSG00000013997	Nit1	nitrilase 1 [Source:MGI Symbol;Acc:MGI:1350916]	retained_intron,protein_coding	ENSMUSG00000013997	chr1:171338007-171345646	-	4932	0.0330344	0.717654	0.000551273	1039	970	748	877	681	910	7.70003	7.29989	6.41405	7.5111	6.26872	7.09446
ENSMUSG00000014039	Prdm15	PR domain containing 15 [Source:MGI Symbol;Acc:MGI:1930121]	retained_intron,nonsense_mediated_decay,processed_transcript,protein_coding	ENSMUSG00000014039	chr16:97791466-97851850	-	10547	-0.0160272	0.878591	0.000551273	700	669	497	642	486	596	2.42588	2.35432	1.99288	2.57118	2.092	2.17279
ENSMUSG00000014074	Rnf168	ring finger protein 168 [Source:MGI Symbol;Acc:MGI:1917488]	protein_coding	ENSMUSG00000014074	chr16:32277458-32301434	+	4462	0.0338047	0.616539	0.000551273	1835	1626	1405	1447	1340	1564	15.0316	13.5257	13.3168	13.6983	13.6342	13.4775
ENSMUSG00000014075	Tctex1d2	Tctex1 domain containing 2 [Source:MGI Symbol;Acc:MGI:1913311]	retained_intron,protein_coding	ENSMUSG00000014075	chr16:32419701-32429099	+	2385	-0.218229	0.111959	0.000551273	244	213	210	222	205	288	3.7394	3.31481	3.72379	3.9318	3.90229	4.64307
ENSMUSG00000014077	Chp1	calcineurin-like EF hand protein 1 [Source:MGI Symbol;Acc:MGI:1927185]	retained_intron,protein_coding	ENSMUSG00000014077	chr2:119547696-119587027	+	3499	-0.00101146	0.987742	0.000551273	2652	2574	2207	2406	2130	2265	27.7032	27.3044	26.6755	29.0455	27.637	24.89
ENSMUSG00000014158	Trpv4	transient receptor potential cation channel, subfamily V, member 4 [Source:MGI Symbol;Acc:MGI:1926945]	retained_intron,processed_transcript,protein_coding	ENSMUSG00000014158	chr5:114622151-114658421	-	4076	0.50992	0.2673	0.000551273	19	27	23	10	13	22	0.17038	0.245865	0.238642	0.103632	0.144798	0.207534
ENSMUSG00000014164	Klhl3	kelch-like 3 [Source:MGI Symbol;Acc:MGI:2445185]	protein_coding	ENSMUSG00000014164	chr13:58004220-58113592	-	3329	-0.0519183	0.708462	0.000551273	252	246	200	234	176	255	2.76686	2.74277	2.5408	2.96913	2.40023	2.94528
ENSMUSG00000014177	Tvp23b	trans-golgi network vesicle protein 23B [Source:MGI Symbol;Acc:MGI:1914760]	processed_transcript,protein_coding	ENSMUSG00000014177	chr11:62879454-62916780	+	2235	-0.0327979	0.720634	0.000551273	738	691	638	711	556	674	12.0692	11.4754	12.0725	13.4375	11.2941	11.5953
ENSMUSG00000014195	Dnajc7	DnaJ (Hsp40) homolog, subfamily C, member 7 [Source:MGI Symbol;Acc:MGI:1928373]	processed_transcript,protein_coding	ENSMUSG00000014195	chr11:100582817-100620168	-	4863	-0.0376643	0.50948	0.000551273	4086	4105	3291	3429	3338	4034	30.711	31.3312	28.6205	29.7845	31.1628	31.8957
ENSMUSG00000014198	Zfp385c	zinc finger protein 385C [Source:MGI Symbol;Acc:MGI:3608347]	processed_transcript,protein_coding	ENSMUSG00000014198	chr11:100627542-100692455	-	3101	-0.0832382	0.908391	0.000551273	4	7	11	7	5	10	0.0471474	0.0837846	0.150018	0.0953506	0.073202	0.123994
ENSMUSG00000014226	Cacybp	calcyclin binding protein [Source:MGI Symbol;Acc:MGI:1270839]	retained_intron,protein_coding	ENSMUSG00000014226	chr1:160202366-160212892	-	2115	-0.00472872	0.945005	0.000551273	3347	3020	2450	2830	2347	2917	57.8423	52.9986	48.9902	56.5201	50.3799	53.0306
ENSMUSG00000014232	Cluap1	clusterin associated protein 1 [Source:MGI Symbol;Acc:MGI:1924029]	nonsense_mediated_decay,retained_intron,protein_coding	ENSMUSG00000014232	chr16:3908800-3941147	+	2279	-0.0247734	0.755298	0.000551273	882	864	748	728	740	859	14.1457	14.0714	13.8807	13.4932	14.7415	14.4927
ENSMUSG00000014243	Zswim7	zinc finger SWIM-type containing 7 [Source:MGI Symbol;Acc:MGI:1916997]	protein_coding	ENSMUSG00000014243	chr11:62267223-62281375	-	732	-0.0490177	0.769967	0.000551273	157	201	148	153	170	155	7.8395	10.1918	8.55075	8.82892	10.5437	8.14182
ENSMUSG00000014245	Pigl	phosphatidylinositol glycan anchor biosynthesis, class L [Source:MGI Symbol;Acc:MGI:2681271]	processed_transcript,protein_coding	ENSMUSG00000014245	chr11:62458459-62514417	+	2268	-0.0983408	0.589325	0.000551273	133	136	100	105	123	133	2.14343	2.22568	1.86471	1.95557	2.46216	2.25481
ENSMUSG00000014294	Ndufa2	NADH dehydrogenase (ubiquinone) 1 alpha subcomplex, 2 [Source:MGI Symbol;Acc:MGI:1343103]	protein_coding	ENSMUSG00000014294	chr18:36742331-36744557	-	572	-0.0472259	0.569125	0.000551273	1482	1429	1128	1348	1231	1223	94.7005	92.7265	83.4002	99.5454	97.7049	82.2112
ENSMUSG00000014301	Pam16	presequence translocase-asssociated motor 16 homolog (S. cerevisiae) [Source:MGI Symbol;Acc:MGI:1913699]	nonsense_mediated_decay,retained_intron,protein_coding	ENSMUSG00000014301	chr16:4616463-4624988	-	857	-0.178002	0.654276	0.000551273	31	20	20	22	28	23	1.32215	0.866197	0.986968	1.08435	1.48331	1.03192
ENSMUSG00000014303	Glis2	GLIS family zinc finger 2 [Source:MGI Symbol;Acc:MGI:1932535]	retained_intron,processed_transcript,protein_coding	ENSMUSG00000014303	chr16:4594712-4624924	+	4373	0.0255494	0.86877	0.000551273	193	189	216	181	176	184	1.61316	1.60417	2.08895	1.74834	1.82721	1.61785
ENSMUSG00000014313	Cox6c	cytochrome c oxidase subunit VIc [Source:MGI Symbol;Acc:MGI:104614]	retained_intron,nonsense_mediated_decay,protein_coding	ENSMUSG00000014313	chr15:35925885-35938246	-	3567	0.0218871	0.767512	0.000551273	3128	3452	3129	2711	2617	3506	32.0526	35.9199	37.0985	32.1036	33.3085	37.7928
ENSMUSG00000014329	Bicc1	bicaudal C homolog 1 (Drosophila) [Source:MGI Symbol;Acc:MGI:1933388]	retained_intron,protein_coding	ENSMUSG00000014329	chr10:70922831-71159700	-	7441	0.0242486	0.861598	0.000551273	279	296	330	250	244	331	1.37048	1.47648	1.87558	1.41917	1.48872	1.7104
ENSMUSG00000014349	Ube2z	ubiquitin-conjugating enzyme E2Z (putative) [Source:MGI Symbol;Acc:MGI:1343160]	protein_coding	ENSMUSG00000014349	chr11:96047431-96065388	-	3997	-0.0422318	0.517326	0.000551273	2544	2288	1936	2167	2003	2197	23.2639	21.2466	20.4845	22.9009	22.751	21.1347
ENSMUSG00000014353	Tmem87b	transmembrane protein 87B [Source:MGI Symbol;Acc:MGI:1919727]	retained_intron,processed_transcript,protein_coding	ENSMUSG00000014353	chr2:128818117-128854261	+	8395	-0.00371094	0.95131	0.000551273	2665	2410	2069	2159	2059	2335	11.6032	10.6553	10.423	10.8632	11.135	10.6947
ENSMUSG00000014355	Anapc1	anaphase promoting complex subunit 1 [Source:MGI Symbol;Acc:MGI:103097]	processed_transcript,protein_coding	ENSMUSG00000014355	chr2:128610103-128687391	-	16714	0.0745695	0.138451	0.000551273	5285	4938	4538	4281	3878	4716	11.5575	10.9658	11.4825	10.8191	10.5337	10.8491
ENSMUSG00000014361	Mertk	c-mer proto-oncogene tyrosine kinase [Source:MGI Symbol;Acc:MGI:96965]	processed_transcript,protein_coding	ENSMUSG00000014361	chr2:128698955-128802894	+	4336	-0.0415351	0.859869	0.000551273	423	518	615	453	508	524	3.56575	4.43413	5.99846	4.41302	5.31899	4.64668
ENSMUSG00000014402	Tsg101	tumor susceptibility gene 101 [Source:MGI Symbol;Acc:MGI:106581]	retained_intron,processed_transcript,protein_coding	ENSMUSG00000014402	chr7:46888948-46919969	-	2730	-0.015773	0.83091	0.000551273	1020	982	873	868	834	964	13.6564	13.3511	13.524	13.4303	13.8694	13.5774
ENSMUSG00000014418	Hps5	Hermansky-Pudlak syndrome 5 homolog (human) [Source:MGI Symbol;Acc:MGI:2180307]	retained_intron,nonsense_mediated_decay,processed_transcript,protein_coding	ENSMUSG00000014418	chr7:46760465-46796064	-	6482	-0.0228382	0.789441	0.000551273	789	706	661	690	625	692	4.44906	4.04262	4.31267	4.49642	4.37749	4.10485
ENSMUSG00000014426	Map3k4	mitogen-activated protein kinase kinase kinase 4 [Source:MGI Symbol;Acc:MGI:1346875]	protein_coding	ENSMUSG00000014426	chr17:12227620-12318660	-	5305	-0.00976796	0.857746	0.000551273	2969	2826	2538	2495	2409	2792	20.4562	19.7722	20.233	19.8661	20.6161	20.2363
ENSMUSG00000014444	Piezo1	piezo-type mechanosensitive ion channel component 1 [Source:MGI Symbol;Acc:MGI:3603204]	nonsense_mediated_decay,retained_intron,protein_coding	ENSMUSG00000014444	chr8:122481697-122551329	-	9933	-0.16657	0.469193	0.000551273	68	76	73	64	77	83	0.250224	0.283989	0.310811	0.272161	0.351937	0.321291
ENSMUSG00000014470	Rnf166	ring finger protein 166 [Source:MGI Symbol;Acc:MGI:1915968]	retained_intron,processed_transcript,protein_coding	ENSMUSG00000014470	chr8:122466146-122476064	-	1985	0.0221287	0.830057	0.000551273	591	543	457	497	473	459	10.8825	10.1533	9.73665	10.576	10.8182	8.89105
ENSMUSG00000014496	Ankrd28	ankyrin repeat domain 28 [Source:MGI Symbol;Acc:MGI:2145661]	protein_coding	ENSMUSG00000014496	chr14:31700014-31830415	-	5229	-0.017124	0.800187	0.000551273	1942	2028	1759	1626	1715	1982	13.5747	14.3952	14.2266	13.135	14.8902	14.5742
ENSMUSG00000014498	Ankrd52	ankyrin repeat domain 52 [Source:MGI Symbol;Acc:MGI:2444029]	retained_intron,protein_coding	ENSMUSG00000014498	chr10:128377114-128408704	+	8401	-0.0554005	0.461096	0.000551273	1045	1053	964	920	929	1074	4.54658	4.65227	4.85288	4.62577	5.02041	4.91557
ENSMUSG00000014503	Pkd2l2	polycystic kidney disease 2-like 2 [Source:MGI Symbol;Acc:MGI:1858231]	protein_coding	ENSMUSG00000014503	chr18:34409422-34442789	+	2666	0.0523315	0.912847	0.000551273	17	19	14	15	15	14	0.233071	0.264522	0.222086	0.237661	0.255438	0.201915
ENSMUSG00000014504	Srp19	signal recognition particle 19 [Source:MGI Symbol;Acc:MGI:1913634]	nonsense_mediated_decay,retained_intron,processed_transcript,protein_coding	ENSMUSG00000014504	chr18:34330846-34336599	+	3630	-0.0728889	0.313112	0.000551273	1172	1107	940	1004	984	1112	11.8011	11.319	10.9515	11.683	12.3067	11.7787
ENSMUSG00000014547	Wdfy2	WD repeat and FYVE domain containing 2 [Source:MGI Symbol;Acc:MGI:2442811]	protein_coding	ENSMUSG00000014547	chr14:62837689-62956886	+	2011	0.107781	0.289415	0.000551273	493	451	402	381	344	421	8.96055	8.324	8.45411	8.00276	7.76606	8.04953
ENSMUSG00000014550	Zfyve20	zinc finger, FYVE domain containing 20 [Source:MGI Symbol;Acc:MGI:1925537]	processed_transcript,protein_coding	ENSMUSG00000014550	chr6:92186711-92214925	-	5757	0.0301296	0.593696	0.000551273	2490	2412	2132	2068	1934	2321	15.809	15.5507	15.6619	15.1733	15.2516	15.5017
ENSMUSG00000014551	Mrps25	mitochondrial ribosomal protein S25 [Source:MGI Symbol;Acc:MGI:1928140]	retained_intron,processed_transcript,protein_coding	ENSMUSG00000014551	chr6:92169524-92184033	-	6576	-0.00856497	0.908028	0.000551273	1210	1194	998	1072	903	1167	6.72548	6.73923	6.41834	6.88589	6.2342	6.82354
ENSMUSG00000014554	Dguok	deoxyguanosine kinase [Source:MGI Symbol;Acc:MGI:1351602]	retained_intron,nonsense_mediated_decay,processed_transcript,protein_coding	ENSMUSG00000014554	chr6:83480216-83506969	-	2191	-0.0502509	0.640418	0.000551273	395	378	356	345	325	405	6.58953	6.4035	6.87166	6.65126	6.73435	7.10744
ENSMUSG00000014592	Camta1	calmodulin binding transcription activator 1 [Source:MGI Symbol;Acc:MGI:2140230]	nonsense_mediated_decay,processed_transcript,protein_coding	ENSMUSG00000014592	chr4:150917321-151861876	-	14570	-0.0223988	0.62683	0.000551273	9439	9198	8021	8173	7464	9228	23.6792	23.4316	23.2821	23.6946	23.2577	24.3528
ENSMUSG00000014599	Csf1	colony stimulating factor 1 (macrophage) [Source:MGI Symbol;Acc:MGI:1339753]	retained_intron,protein_coding	ENSMUSG00000014599	chr3:107741047-107760469	-	5262	-0.00315921	0.970788	0.000551273	799	683	650	650	599	711	5.55004	4.81768	5.22416	5.21783	5.16809	5.19541
ENSMUSG00000014601	Strip1	striatin interacting protein 1 [Source:MGI Symbol;Acc:MGI:2443884]	protein_coding	ENSMUSG00000014601	chr3:107612531-107631710	-	3231	0.0233862	0.689004	0.000551273	2206	2133	1850	1838	1737	2007	24.9556	24.5031	24.2152	24.029	24.4072	23.8842
ENSMUSG00000014602	Kif1a	kinesin family member 1A [Source:MGI Symbol;Acc:MGI:108391]	retained_intron,nonsense_mediated_decay,processed_transcript,protein_coding	ENSMUSG00000014602	chr1:93015455-93101865	-	8311	0.00948432	0.82164	0.000551273	36790	37130	32203	31770	30076	34871	161.799	165.821	163.869	161.47	164.294	161.329
ENSMUSG00000014603	Alx3	aristaless-like homeobox 3 [Source:MGI Symbol;Acc:MGI:1277097]	protein_coding	ENSMUSG00000014603	chr3:107595030-107605769	+	1867	0.20808	0.75391	0.000551273	6	13	11	4	10	10	0.117465	0.258444	0.249174	0.0904988	0.24317	0.205947
ENSMUSG00000014606	Slc25a11	solute carrier family 25 (mitochondrial carrier oxoglutarate carrier), member 11 [Source:MGI Symbol;Acc:MGI:1915113]	retained_intron,protein_coding	ENSMUSG00000014606	chr11:70644195-70647479	-	2120	0.0191629	0.736682	0.000551273	3827	3824	3261	3175	3228	3451	65.9816	66.9499	65.0532	63.2608	69.1277	62.5907
ENSMUSG00000014633	Cmc2	COX assembly mitochondrial protein 2 [Source:MGI Symbol;Acc:MGI:1913781]	nonsense_mediated_decay,retained_intron,processed_transcript,protein_coding	ENSMUSG00000014633	chr8:116888684-116921455	-	2043	0.169571	0.213566	0.000551273	280	273	216	196	180	252	5.00944	4.95977	4.47136	4.05242	3.99999	4.74278
ENSMUSG00000014668	Chfr	checkpoint with forkhead and ring finger domains [Source:MGI Symbol;Acc:MGI:2444898]	protein_coding	ENSMUSG00000014668	chr5:110135839-110171972	+	3169	-0.0275198	0.715658	0.000551273	1097	1120	988	925	964	1110	12.6527	13.1179	13.1853	12.3295	13.8105	13.4679
ENSMUSG00000014748	Tex261	testis expressed gene 261 [Source:MGI Symbol;Acc:MGI:1096575]	retained_intron,protein_coding	ENSMUSG00000014748	chr6:83768880-83775812	-	4091	-0.0877171	0.338879	0.000551273	857	747	675	807	679	728	7.65687	6.77733	6.97795	8.33242	7.5352	6.84231
ENSMUSG00000014763	Fam120b	family with sequence similarity 120, member B [Source:MGI Symbol;Acc:MGI:1914794]	protein_coding	ENSMUSG00000014763	chr17:15396245-15433580	+	4518	-0.0184645	0.742577	0.000551273	3752	3521	3063	3164	2825	3626	30.354	28.9259	28.6718	29.5813	28.3875	30.859
ENSMUSG00000014767	Tbp	TATA box binding protein [Source:MGI Symbol;Acc:MGI:101838]	retained_intron,protein_coding	ENSMUSG00000014767	chr17:15499887-15528379	+	13399	-0.132215	0.114631	0.000551273	757	752	720	769	685	791	2.06502	2.08311	2.27255	2.42427	2.32099	2.26989
ENSMUSG00000014769	Psmb1	proteasome (prosome, macropain) subunit, beta type 1 [Source:MGI Symbol;Acc:MGI:104884]	protein_coding	ENSMUSG00000014769	chr17:15475720-15498276	-	1036	-0.0165427	0.767382	0.000551273	3678	3657	2983	3052	2980	3531	129.763	131.019	121.772	124.438	130.59	131.051
ENSMUSG00000014771	Pdcd2	programmed cell death 2 [Source:MGI Symbol;Acc:MGI:104643]	retained_intron,protein_coding	ENSMUSG00000014771	chr17:15519207-15527301	-	2582	0.026136	0.801363	0.000551273	547	472	422	391	423	482	7.74339	6.78506	6.9121	6.39658	7.4377	7.1778
ENSMUSG00000014773	Dll1	delta-like 1 (Drosophila) [Source:MGI Symbol;Acc:MGI:104659]	retained_intron,processed_transcript,protein_coding	ENSMUSG00000014773	chr17:15367353-15376872	-	4219	0.0171406	0.897923	0.000551273	312	264	219	254	223	240	2.70299	2.32253	2.19527	2.54303	2.39966	2.18727
ENSMUSG00000014776	Nol3	nucleolar protein 3 (apoptosis repressor with CARD domain) [Source:MGI Symbol;Acc:MGI:1925938]	protein_coding	ENSMUSG00000014776	chr8:105276446-105281939	+	2869	-0.0264087	0.79018	0.000551273	556	606	490	463	512	567	7.08344	7.83989	7.22303	6.81675	8.10203	7.59894
ENSMUSG00000014778	Fhod1	formin homology 2 domain containing 1 [Source:MGI Symbol;Acc:MGI:2679008]	retained_intron,protein_coding	ENSMUSG00000014778	chr8:105329162-105347953	-	4666	-0.0607376	0.815971	0.000551273	54	56	57	53	53	54	0.423008	0.445462	0.516635	0.479798	0.515686	0.444989
ENSMUSG00000014782	Plekhg4	pleckstrin homology domain containing, family G (with RhoGef domain) member 4 [Source:MGI Symbol;Acc:MGI:2142544]	retained_intron,nonsense_mediated_decay,protein_coding	ENSMUSG00000014782	chr8:105373273-105382862	+	5331	0.165282	0.442383	0.000551273	103	85	84	71	75	76	0.706201	0.591804	0.666384	0.56257	0.638715	0.548158
ENSMUSG00000014786	Slc9a5	solute carrier family 9 (sodium/hydrogen exchanger), member 5 [Source:MGI Symbol;Acc:MGI:2685542]	protein_coding	ENSMUSG00000014786	chr8:105348257-105369881	+	5222	0.0571718	0.593341	0.000551273	713	586	514	598	449	547	4.9906	4.16513	4.16275	4.83717	3.90359	4.02764
ENSMUSG00000014791	Elmo3	engulfment and cell motility 3 [Source:MGI Symbol;Acc:MGI:2679007]	protein_coding	ENSMUSG00000014791	chr8:105305600-105310623	+	3060	0.0415744	0.86735	0.000551273	76	57	72	54	55	75	0.907804	0.691387	0.995096	0.745417	0.816011	0.942411
ENSMUSG00000014813	Stc1	stanniocalcin 1 [Source:MGI Symbol;Acc:MGI:109131]	protein_coding	ENSMUSG00000014813	chr14:69029288-69041401	+	3743	-0.00616514	0.974517	0.000551273	113	117	88	97	93	102	1.10346	1.1602	0.994298	1.09466	1.12802	1.04781
ENSMUSG00000014837	4931428F04Rik	RIKEN cDNA 4931428F04 gene [Source:MGI Symbol;Acc:MGI:1921606]	protein_coding	ENSMUSG00000014837	chr8:105280409-105289528	-	3552	-0.143129	0.252385	0.000551273	269	293	235	253	249	306	2.76808	3.0617	2.79801	3.00867	3.18259	3.31245
ENSMUSG00000014846	Tppp3	tubulin polymerization-promoting protein family member 3 [Source:MGI Symbol;Acc:MGI:1915221]	protein_coding	ENSMUSG00000014846	chr8:105467492-105471526	-	1848	-0.0254057	0.658534	0.000551273	2901	2664	2462	2555	2267	2674	57.378	53.5057	56.343	58.4004	55.6934	55.6365
ENSMUSG00000014850	Msh3	mutS homolog 3 (E. coli) [Source:MGI Symbol;Acc:MGI:109519]	nonsense_mediated_decay,retained_intron,processed_transcript,protein_coding	ENSMUSG00000014850	chr13:92211880-92355003	-	3945	-0.0200957	0.810914	0.000551273	938	990	799	760	817	959	8.69072	9.31442	8.56552	8.13755	9.4022	9.347
ENSMUSG00000014856	Tmem208	transmembrane protein 208 [Source:MGI Symbol;Acc:MGI:1913570]	nonsense_mediated_decay,protein_coding	ENSMUSG00000014856	chr8:105326353-105335219	+	1511	0.0330364	0.733469	0.000551273	563	522	466	490	411	489	13.619	12.8225	13.0429	13.6981	12.349	12.4436
ENSMUSG00000014859	E2f4	E2F transcription factor 4 [Source:MGI Symbol;Acc:MGI:103012]	protein_coding	ENSMUSG00000014859	chr8:105297662-105305369	+	1992	-0.0536957	0.705439	0.000551273	223	211	217	219	172	232	4.09181	3.93152	4.60706	4.64389	3.92007	4.47816
ENSMUSG00000014867	Surf4	surfeit gene 4 [Source:MGI Symbol;Acc:MGI:98445]	nonsense_mediated_decay,protein_coding	ENSMUSG00000014867	chr2:26920039-26933928	-	3281	0.00520971	0.934038	0.000551273	2115	2001	1800	1875	1658	1869	23.5616	22.6365	23.2017	24.1392	22.9421	21.903
ENSMUSG00000014873	Surf2	surfeit gene 2 [Source:MGI Symbol;Acc:MGI:98444]	retained_intron,processed_transcript,protein_coding	ENSMUSG00000014873	chr2:26916366-26920183	+	3408	0.00160969	0.985346	0.000551273	852	893	877	749	757	908	9.13776	9.72567	10.8831	9.28345	10.0844	10.2444
ENSMUSG00000014905	Dnajb9	DnaJ (Hsp40) homolog, subfamily B, member 9 [Source:MGI Symbol;Acc:MGI:1351618]	protein_coding	ENSMUSG00000014905	chr12:44205896-44210068	-	1865	-0.0290538	0.746991	0.000551273	800	819	736	646	700	865	15.6787	16.2994	16.6899	14.6312	17.0402	17.8336
ENSMUSG00000014907	Naf1	nuclear assembly factor 1 homolog (S. cerevisiae) [Source:MGI Symbol;Acc:MGI:2682306]	protein_coding	ENSMUSG00000014907	chr8:66860216-66890564	+	2990	-0.108331	0.555712	0.000551273	163	111	119	134	126	127	1.99258	1.37791	1.68318	1.89304	1.91317	1.63318
ENSMUSG00000014932	Yes1	Yamaguchi sarcoma viral (v-yes) oncogene homolog 1 [Source:MGI Symbol;Acc:MGI:99147]	protein_coding	ENSMUSG00000014932	chr5:32611170-32687066	+	4608	-0.00503697	0.949673	0.000551273	1261	1146	901	1020	922	1092	10.0024	9.23081	8.26925	9.35007	9.08391	9.11194
ENSMUSG00000014956	Ppp1cb	protein phosphatase 1, catalytic subunit, beta isoform [Source:MGI Symbol;Acc:MGI:104871]	nonsense_mediated_decay,processed_transcript,protein_coding	ENSMUSG00000014956	chr5:32458973-32517433	+	7004	-0.00175804	0.978529	0.000551273	9947	8535	7370	8394	7190	8049	51.9094	45.2298	44.5016	50.6232	46.6055	44.1872
ENSMUSG00000014959	Gorasp2	golgi reassembly stacking protein 2 [Source:MGI Symbol;Acc:MGI:2135962]	processed_transcript,protein_coding	ENSMUSG00000014959	chr2:70661575-70712636	+	4145	0.013055	0.832284	0.000551273	2363	2212	2102	1917	1911	2252	20.8372	19.8074	21.4468	19.5355	20.931	20.8903
ENSMUSG00000014980	Tsen15	tRNA splicing endonuclease 15 homolog (S. cerevisiae) [Source:MGI Symbol;Acc:MGI:1913887]	retained_intron,processed_transcript,protein_coding	ENSMUSG00000014980	chr1:152370734-152386688	-	1939	-0.0153057	0.909686	0.000551273	237	223	216	210	189	229	4.46756	4.26869	4.71118	4.57476	4.42526	4.54107
ENSMUSG00000015002	Efr3a	EFR3 homolog A (S. cerevisiae) [Source:MGI Symbol;Acc:MGI:1923990]	retained_intron,processed_transcript,protein_coding	ENSMUSG00000015002	chr15:65787033-65873816	+	11091	-0.0498942	0.373795	0.000551273	4147	4212	3373	3775	3361	3987	13.6667	14.0957	12.8617	14.3772	13.7579	13.8222
ENSMUSG00000015013	Trappc2l	trafficking protein particle complex 2-like [Source:MGI Symbol;Acc:MGI:1916295]	protein_coding	ENSMUSG00000015013	chr8:122611625-122615588	+	607	0.0252415	0.749453	0.000551273	1108	1038	868	872	896	938	66.7192	63.4711	60.4762	60.6813	67.0153	59.4176
ENSMUSG00000015016	Acsf3	acyl-CoA synthetase family member 3 [Source:MGI Symbol;Acc:MGI:2182591]	protein_coding	ENSMUSG00000015016	chr8:122775504-122817880	+	2206	-0.00432856	0.967	0.000551273	428	416	366	365	330	420	7.0915	6.99931	7.01664	6.98899	6.79146	7.32056
ENSMUSG00000015023	Ddx19a	DEAD (Asp-Glu-Ala-Asp) box polypeptide 19a [Source:MGI Symbol;Acc:MGI:99526]	retained_intron,protein_coding	ENSMUSG00000015023	chr8:110974995-110997800	-	2957	0.124214	0.387088	0.000551273	211	254	220	182	184	212	2.60814	3.18823	3.14648	2.59984	2.82502	2.75667
ENSMUSG00000015027	Galns	galactosamine (N-acetyl)-6-sulfate sulfatase [Source:MGI Symbol;Acc:MGI:1355303]	protein_coding	ENSMUSG00000015027	chr8:122578237-122611487	-	2585	0.0440428	0.742473	0.000551273	312	322	328	237	298	324	4.41158	4.62342	5.3662	3.87271	5.23372	4.81931
ENSMUSG00000015053	Gata2	GATA binding protein 2 [Source:MGI Symbol;Acc:MGI:95662]	protein_coding	ENSMUSG00000015053	chr6:88193890-88207030	+	3351	0.0255382	0.947612	0.000551273	22	29	38	19	32	30	0.239965	0.321212	0.479582	0.2395	0.433541	0.344229
ENSMUSG00000015083	C8g	complement component 8, gamma polypeptide [Source:MGI Symbol;Acc:MGI:88237]	processed_transcript,protein_coding	ENSMUSG00000015083	chr2:25498650-25501719	-	1493	-0.0602451	0.8365	0.000551273	48	41	47	47	43	40	1.17512	1.01928	1.33135	1.32974	1.30756	1.03015
ENSMUSG00000015085	Entpd2	ectonucleoside triphosphate diphosphohydrolase 2 [Source:MGI Symbol;Acc:MGI:1096863]	processed_transcript,protein_coding	ENSMUSG00000015085	chr2:25395873-25401321	+	2128	-0.0721111	0.551064	0.000551273	381	356	286	358	309	314	6.54415	6.20935	5.68392	7.10622	6.59237	5.6736
ENSMUSG00000015087	Rabl6	RAB, member RAS oncogene family-like 6 [Source:MGI Symbol;Acc:MGI:2442633]	processed_transcript,protein_coding	ENSMUSG00000015087	chr2:25583017-25608521	-	6379	0.0308111	0.569734	0.000551273	3833	3722	3254	3105	2942	3673	21.9627	21.6567	21.5734	20.5606	20.9385	22.1396
ENSMUSG00000015090	Ptgds	prostaglandin D2 synthase (brain) [Source:MGI Symbol;Acc:MGI:99261]	retained_intron,processed_transcript,protein_coding	ENSMUSG00000015090	chr2:25466708-25470046	-	1649	-0.0837579	0.764743	0.000551273	10274	14923	17035	14264	11718	15906	227.729	335.895	436.893	365.383	322.617	370.887
ENSMUSG00000015092	Edf1	endothelial differentiation-related factor 1 [Source:MGI Symbol;Acc:MGI:1891227]	processed_transcript,protein_coding	ENSMUSG00000015092	chr2:25557846-25562082	+	1317	0.0243423	0.720432	0.000551273	1928	1822	1457	1547	1403	1739	53.5083	51.3488	46.7873	49.6171	48.3645	50.7709
ENSMUSG00000015094	Npdc1	neural proliferation, differentiation and control 1 [Source:MGI Symbol;Acc:MGI:1099802]	processed_transcript,protein_coding	ENSMUSG00000015094	chr2:25399350-25409494	+	3906	0.00566708	0.924963	0.000551273	2746	2688	2496	2336	2355	2554	25.6962	25.5426	27.025	25.262	27.3724	25.1414
ENSMUSG00000015095	Fbxw5	F-box and WD-40 domain protein 5 [Source:MGI Symbol;Acc:MGI:1354731]	processed_transcript,protein_coding	ENSMUSG00000015095	chr2:25500749-25505471	+	3052	0.0677395	0.319616	0.000551273	1688	1578	1559	1409	1318	1503	20.2157	19.1907	21.6031	19.5009	19.6058	18.9354
ENSMUSG00000015112	Slc25a13	solute carrier family 25 (mitochondrial carrier, adenine nucleotide translocator), member 13 [Source:MGI Symbol;Acc:MGI:1354721]	processed_transcript,protein_coding	ENSMUSG00000015112	chr6:6041217-6217118	-	3067	0.111341	0.542394	0.000551273	146	140	106	120	104	107	1.73996	1.69427	1.46166	1.6527	1.53948	1.34144
ENSMUSG00000015120	Ube2i	ubiquitin-conjugating enzyme E2I [Source:MGI Symbol;Acc:MGI:107365]	retained_intron,processed_transcript,protein_coding	ENSMUSG00000015120	chr17:25261915-25274622	-	5474	0.0174683	0.852658	0.000551273	820	875	729	628	743	825	5.47531	5.93295	5.63218	4.84598	6.16224	5.79495
ENSMUSG00000015126	Tsr3	TSR3 20S rRNA accumulation [Source:MGI Symbol;Acc:MGI:1915577]	protein_coding	ENSMUSG00000015126	chr17:25240169-25242798	+	1192	-0.00110907	0.992053	0.000551273	386	413	378	328	351	404	11.8362	12.86	13.4113	11.6232	13.3686	13.0318
ENSMUSG00000015127	Unkl	unkempt-like (Drosophila) [Source:MGI Symbol;Acc:MGI:1921404]	retained_intron,nonsense_mediated_decay,protein_coding	ENSMUSG00000015127	chr17:25188396-25234443	+	5673	-0.0412704	0.694157	0.000551273	514	446	381	436	394	431	3.31169	2.91803	2.84031	3.24639	3.1531	2.92123
ENSMUSG00000015133	Lrrk1	leucine-rich repeat kinase 1 [Source:MGI Symbol;Acc:MGI:2142227]	nonsense_mediated_decay,retained_intron,processed_transcript,protein_coding	ENSMUSG00000015133	chr7:66226911-66388350	-	9487	-0.267556	0.151884	0.000551273	116	103	89	114	100	126	0.446919	0.402973	0.396748	0.507578	0.478548	0.510672
ENSMUSG00000015134	Aldh1a3	aldehyde dehydrogenase family 1, subfamily A3 [Source:MGI Symbol;Acc:MGI:1861722]	retained_intron,processed_transcript,protein_coding	ENSMUSG00000015134	chr7:66390891-66427517	-	4615	0.111374	0.787832	0.000551273	18	27	32	17	25	24	0.142561	0.21715	0.293246	0.155598	0.245936	0.199959
ENSMUSG00000015143	Actn1	actinin, alpha 1 [Source:MGI Symbol;Acc:MGI:2137706]	protein_coding	ENSMUSG00000015143	chr12:80167541-80260371	-	3805	-0.0115512	0.895555	0.000551273	777	674	647	652	619	666	7.46391	6.57465	7.19123	7.23803	7.38568	6.73008
ENSMUSG00000015149	Sirt2	sirtuin 2 [Source:MGI Symbol;Acc:MGI:1927664]	retained_intron,processed_transcript,protein_coding	ENSMUSG00000015149	chr7:28766734-28788665	+	3568	0.0100325	0.962431	0.000551273	4980	7193	5823	4503	5482	6514	51.0158	74.8261	69.0201	53.3095	69.7539	70.1978
ENSMUSG00000015165	Hnrnpl	heterogeneous nuclear ribonucleoprotein L [Source:MGI Symbol;Acc:MGI:104816]	nonsense_mediated_decay,retained_intron,protein_coding	ENSMUSG00000015165	chr7:28808540-28822266	+	5953	0.0378298	0.458025	0.000551273	4737	4365	4016	3882	3620	4221	29.0849	27.2155	28.5306	27.5453	27.6075	27.2634
ENSMUSG00000015176	Nolc1	nucleolar and coiled-body phosphoprotein 1 [Source:MGI Symbol;Acc:MGI:1918019]	protein_coding	ENSMUSG00000015176	chr19:46075862-46085528	+	3634	-0.0509298	0.452651	0.000551273	1623	1561	1449	1541	1301	1567	16.3243	15.9436	16.8631	17.912	16.2535	16.58
ENSMUSG00000015189	Casd1	CAS1 domain containing 1 [Source:MGI Symbol;Acc:MGI:2384865]	processed_transcript,protein_coding	ENSMUSG00000015189	chr6:4600839-4643381	+	4062	-0.0231711	0.67655	0.000551273	3807	3508	3089	3200	3088	3386	34.2565	32.0544	32.1612	33.2765	34.5137	32.0515
ENSMUSG00000015202	Cnksr3	Cnksr family member 3 [Source:MGI Symbol;Acc:MGI:2674130]	protein_coding	ENSMUSG00000015202	chr10:7119062-7212237	-	3837	-0.0403613	0.755105	0.000551273	385	457	418	325	427	439	3.66749	4.42071	4.60721	3.57782	5.05232	4.3992
ENSMUSG00000015214	Mtmr1	myotubularin related protein 1 [Source:MGI Symbol;Acc:MGI:1858271]	retained_intron,protein_coding	ENSMUSG00000015214	chrX:71364759-71419196	+	5859	-0.06702	0.335504	0.000551273	1436	1356	1232	1352	1172	1341	8.95841	8.59021	8.89285	9.74721	9.08152	8.80047
ENSMUSG00000015217	Hmgb3	high mobility group box 3 [Source:MGI Symbol;Acc:MGI:1098219]	retained_intron,protein_coding	ENSMUSG00000015217	chrX:71555917-71560676	+	2234	-0.141688	0.412695	0.000551273	143	144	122	127	149	136	2.33966	2.39247	2.30957	2.40131	3.02801	2.34076
ENSMUSG00000015222	Map2	microtubule-associated protein 2 [Source:MGI Symbol;Acc:MGI:97175]	retained_intron,processed_transcript,protein_coding	ENSMUSG00000015222	chr1:66175272-66442583	+	16449	0.0115255	0.792029	0.000551273	64029	61207	52544	52959	48636	60259	142.278	138.111	135.094	135.996	134.237	140.859
ENSMUSG00000015224	Cyp2j9	cytochrome P450, family 2, subfamily j, polypeptide 9 [Source:MGI Symbol;Acc:MGI:1921769]	retained_intron,protein_coding	ENSMUSG00000015224	chr4:96568428-96591578	-	3337	-0.0205819	0.807941	0.000551273	1799	2180	1751	1583	1688	2078	19.7049	24.2476	22.1914	20.0379	22.9652	23.9436
ENSMUSG00000015243	Abca1	ATP-binding cassette, sub-family A (ABC1), member 1 [Source:MGI Symbol;Acc:MGI:99607]	processed_transcript,protein_coding	ENSMUSG00000015243	chr4:53030786-53159895	-	10363	-0.0681566	0.357832	0.000551273	3434	3729	3506	3228	3491	3548	12.112	13.3559	14.308	13.1576	15.2939	13.1643
ENSMUSG00000015247	Nipsnap3b	nipsnap homolog 3B (C. elegans) [Source:MGI Symbol;Acc:MGI:1913786]	processed_transcript,protein_coding	ENSMUSG00000015247	chr4:53011879-53022060	+	1687	0.0596441	0.600218	0.000551273	370	338	313	303	281	314	8.01653	7.43651	7.84663	7.58673	7.56216	7.15674
ENSMUSG00000015289	Lage3	L antigen family, member 3 [Source:MGI Symbol;Acc:MGI:1913442]	protein_coding	ENSMUSG00000015289	chrX:74351275-74353618	-	2021	0.222186	0.119516	0.000551273	242	234	199	193	157	180	4.37672	4.29751	4.16429	4.03384	3.52686	3.42458
ENSMUSG00000015290	Ubl4	ubiquitin-like 4 [Source:MGI Symbol;Acc:MGI:95049]	retained_intron,nonsense_mediated_decay,processed_transcript,protein_coding	ENSMUSG00000015290	chrX:74365717-74373218	-	3142	-0.00273564	0.971463	0.000551273	1334	1186	1000	1116	981	1128	15.5185	14.0103	13.4601	15.0032	14.1748	13.804
ENSMUSG00000015291	Gdi1	guanosine diphosphate (GDP) dissociation inhibitor 1 [Source:MGI Symbol;Acc:MGI:99846]	retained_intron,processed_transcript,protein_coding	ENSMUSG00000015291	chrX:74304997-74311862	+	4296	0.0150274	0.754084	0.000551273	14438	14683	13233	12363	12127	14013	122.841	126.858	130.271	121.559	128.157	125.42
ENSMUSG00000015305	Sash1	SAM and SH3 domain containing 1 [Source:MGI Symbol;Acc:MGI:1917347]	protein_coding	ENSMUSG00000015305	chr10:8722218-8886070	-	7183	0.0790066	0.121782	0.000551273	4594	4481	3856	3652	3404	4181	23.3768	23.1546	22.7031	21.4759	21.5148	22.3808
ENSMUSG00000015312	Gadd45b	growth arrest and DNA-damage-inducible 45 beta [Source:MGI Symbol;Acc:MGI:107776]	protein_coding	ENSMUSG00000015312	chr10:80930090-80932204	+	1266	0.0875837	0.677583	0.000551273	107	85	93	74	75	98	3.08923	2.49203	3.10673	2.46902	2.68956	2.97641
ENSMUSG00000015316	Slamf1	signaling lymphocytic activation molecule family member 1 [Source:MGI Symbol;Acc:MGI:1351314]	retained_intron,protein_coding	ENSMUSG00000015316	chr1:171767126-171801184	+	3402	0.142684	0.823733	0.000551273	12	10	7	6	8	10	0.128928	0.109102	0.0870197	0.0744979	0.10676	0.113023
ENSMUSG00000015335	Zdhhc12	zinc finger, DHHC domain containing 12 [Source:MGI Symbol;Acc:MGI:1913470]	retained_intron,processed_transcript,protein_coding	ENSMUSG00000015335	chr2:30090943-30093648	-	1785	0.258816	0.187236	0.000551273	119	143	120	84	84	127	2.43674	2.97348	2.84313	1.98778	2.13646	2.73569
ENSMUSG00000015337	Endog	endonuclease G [Source:MGI Symbol;Acc:MGI:1261433]	protein_coding	ENSMUSG00000015337	chr2:30171492-30174069	+	1063	-0.0574483	0.60506	0.000551273	404	369	322	318	339	387	13.8915	12.8843	12.8108	12.6363	14.4784	13.9984
ENSMUSG00000015340	Cybb	cytochrome b-245, beta polypeptide [Source:MGI Symbol;Acc:MGI:88574]	retained_intron,nonsense_mediated_decay,protein_coding	ENSMUSG00000015340	chrX:9435251-9487771	-	5808	0.0356495	0.930194	0.000551273	25	22	24	16	20	28	0.157331	0.140593	0.174759	0.116365	0.156336	0.185367
ENSMUSG00000015341	Golga7	golgi autoantigen, golgin subfamily a, 7 [Source:MGI Symbol;Acc:MGI:1931029]	retained_intron,protein_coding	ENSMUSG00000015341	chr8:23241352-23257074	-	2383	-0.043945	0.654157	0.000551273	1169	996	820	1065	778	970	17.9304	15.5133	14.5527	18.8779	14.8221	15.6512
ENSMUSG00000015342	Xk	Kell blood group precursor (McLeod phenotype) homolog [Source:MGI Symbol;Acc:MGI:103569]	protein_coding	ENSMUSG00000015342	chrX:9272755-9313250	+	5076	0.0857296	0.403488	0.000551273	688	609	571	613	457	544	4.95412	4.45311	4.75738	5.10113	4.08742	4.12077
ENSMUSG00000015354	Pcolce2	procollagen C-endopeptidase enhancer 2 [Source:MGI Symbol;Acc:MGI:1923727]	processed_transcript,protein_coding	ENSMUSG00000015354	chr9:95637600-95698096	+	4625	-0.137233	0.458671	0.000551273	121	115	101	103	100	138	0.956255	0.922898	0.923556	0.940703	0.981619	1.14728
ENSMUSG00000015355	Cd48	CD48 antigen [Source:MGI Symbol;Acc:MGI:88339]	protein_coding	ENSMUSG00000015355	chr1:171682008-171705258	+	1189	0.583188	0.320615	0.000551273	13	14	14	10	9	6	0.399633	0.437033	0.497966	0.355259	0.343649	0.194031
ENSMUSG00000015357	Clpx	caseinolytic mitochondrial matrix peptidase chaperone subunit [Source:MGI Symbol;Acc:MGI:1346017]	retained_intron,protein_coding	ENSMUSG00000015357	chr9:65294259-65330658	+	3494	-0.0113144	0.873288	0.000551273	1303	1303	1109	1068	1086	1281	13.6308	13.8417	13.4234	12.9115	14.1111	14.097
ENSMUSG00000015363	Trabd	TraB domain containing [Source:MGI Symbol;Acc:MGI:1915226]	retained_intron,nonsense_mediated_decay,protein_coding	ENSMUSG00000015363	chr15:89075123-89087077	+	5591	-0.0823547	0.40382	0.000551273	664	612	524	640	537	564	4.34089	4.06284	3.96365	4.83524	4.36053	3.87874
[truncated: 16,405 more rows]

## Sheet: AdjP<0.1
IGB HyperLink	Associated Gene Name	Description	Transcript type	Alt Name	Coor M_musculus_Dec_2011	Strand	Total BPs	Log2Ratio Mut_vs_WT	pvalue Mut_vs_WT	-10lg(AdjP) Mut_vs_WT	Counts Mut_1	Counts Mut_2	Counts Mut_3	Counts WT_1	Counts WT_2	Counts WT_3	FPKM Mut_1	FPKM Mut_2	FPKM Mut_3	FPKM WT_1	FPKM WT_2	FPKM WT_3
[truncated: 4 more rows]

[truncated: 2 more sheets: Flagged Genes, Column Descriptions]
