# Supplementary material for: Lef1-dependent hypothalamic neurogenesis inhibits anxiety
Source: PLoS Biol. 2017 Aug 24;15(8):e2002257. doi: 10.1371/journal.pbio.2002257 (PMC5570277; doi:10.1371/journal.pbio.2002257)
Supplement: S7 Table — (ZIP) [file pbio.2002257.s013.zip]

Archive with 3 entries (2 files):
- S7_Table updated.csv
- __MACOSX/
- __MACOSX/._S7_Table updated.csv
