# Supplementary material for: Lef1-dependent hypothalamic neurogenesis inhibits anxiety
Source: PLoS Biol. 2017 Aug 24;15(8):e2002257. doi: 10.1371/journal.pbio.2002257 (PMC5570277; doi:10.1371/journal.pbio.2002257)
Supplement: S7 Table — (ZIP) [file pbio.2002257.s013.zip › S7_Table updated.csv]

Name	Description	GTEX-11GSP-0011-R8b-SM-5NQ79	GTEX-11H98-0011-R8a-SM-5NQ8V	GTEX-11OF3-0011-R8b-SM-57WCS	GTEX-11ONC-0011-R8b-SM-5NQ87	GTEX-11WQC-0011-R8b-SM-57WCH	GTEX-11WQK-0011-R8a-SM-5BC7C	GTEX-11ZTS-0011-R8a-SM-57WDI	GTEX-11ZUS-0011-R8a-SM-5BC73	GTEX-12WSA-0011-R8a-SM-5P9EX	GTEX-12WSM-0011-R8a-SM-5DUWJ	GTEX-12ZZX-0011-R8a-SM-5DUW8	GTEX-1313W-0011-R8a-SM-5DUVM	GTEX-131XH-0011-R8a-SM-5EGLL	GTEX-131XW-0011-R8a-SM-5DUWY	GTEX-132Q8-0011-R8b-SM-5DUWX	GTEX-1399T-0011-R8b-SM-5IJD8	GTEX-139TS-0011-R8a-SM-5J1NP	GTEX-13CF2-0011-R8b-SM-5IJCX	GTEX-13CIG-0011-R8b-SM-5LZX5	GTEX-13FLV-0011-R8a-SM-5LZZE	GTEX-13FLW-0011-R8b-SM-5J1MZ	GTEX-13FXS-0011-R8a-SM-5J1MN	GTEX-13G51-0011-R8b-SM-5LZZ4	GTEX-13IVO-0011-R8a-SM-5L3DY	GTEX-13JVG-0011-R8a-SM-5KM3E	GTEX-13N1W-0011-R8a-SM-5MR56	GTEX-13NYB-0011-R8a-SM-5KM4R	GTEX-13NYS-0011-R8a-SM-5MR5H	GTEX-13NZ8-0011-R8b-SM-5KM48	GTEX-13NZA-0011-R8b-SM-5KM2Q	GTEX-13O3O-0011-R8b-SM-5LUAL	GTEX-13O3Q-0011-R8b-SM-5KM2J	GTEX-13OVH-0011-R8b-SM-5MR35	GTEX-13OVJ-0011-R8b-SM-5L3FS	GTEX-13OVL-0011-R8a-SM-5L3HH	GTEX-13OW5-0011-R8a-SM-5L3GQ	GTEX-13OW6-0011-R8a-SM-5L3GF	GTEX-13OW7-0011-R8b-SM-5L3HR	GTEX-13OW8-0011-R8a-SM-5L3G5	GTEX-13PDP-0011-R8b-SM-5O9CS	GTEX-13QIC-0011-R8b-SM-5O9CV	GTEX-13QJC-0011-R8b-SM-5S2U6	GTEX-13RTJ-0011-R8b-SM-5O9DL	GTEX-13SLW-0011-R8b-SM-5SI64	GTEX-13SLX-0011-R8b-SM-5PNWZ	GTEX-13X6I-0011-R8a-SM-5PNZF	GTEX-13X6J-0011-R8b-SM-5PNUA	GTEX-13X6K-0011-R8b-SM-5PNZ4
ENSG00000223972.4	DDX11L1	0.00868078507483006	0	0	0.0220659133046865	0.0120641766116023	0	0.0315503850579262	0	0	0	0	0	0	0	0	0	0	0.0242490991950035	0.0113020231947303	0	0.00735699525102973	0	0.00726249907165766	0	0.0241662226617336	0.0173949487507343	0	0.0363176353275776	0	0	0.0224836133420467	0	0.0389596894383430	0	0	0	0	0	0	0	0	0.0192923527210951	0.0171772371977568	0	0	0.0139850443229079	0	0
ENSG00000227232.4	WASH7P	7.01146459579468	6.34984111785889	6.6957745552063	5.94441938400269	6.68607568740845	2.86151146888733	4.08502006530762	7.99854898452759	11.7298583984375	7.64524126052856	6.13255739212036	7.46015167236328	8.73127174377441	3.47973465919495	5.25943374633789	6.85584545135498	1.98372507095337	5.98330736160278	5.23970699310303	11.2051916122437	9.40263843536377	16.1093635559082	9.00187110900879	5.63694906234741	4.44885110855103	8.35783958435059	9.74110889434814	6.62459325790405	4.89895868301392	5.44815826416016	6.0677809715271	4.53133201599121	11.0550079345703	7.30346250534058	4.18840599060059	8.79216384887695	5.18158006668091	8.3384780883789	3.81044435501099	4.93536806106567	5.07275676727295	7.14039373397827	7.21019887924194	4.24240922927856	8.3785285949707	5.95788145065308	7.1309061050415	4.42399501800537
ENSG00000243485.2	MIR1302-11	0	0.0476690530776978	0	0.0490162074565887	0	0.0570986196398735	0	0.167329713702202	0.0121281556785107	0	0	0	0.0216841101646423	0	0	0	0	0	0	0	0.0163424927741289	0.0534971840679646	0.0322651639580727	0	0	0.0386403389275074	0.0223163161426783	0	0	0	0.0249720346182585	0	0	0	0	0	0.0435042716562748	0.0236961618065834	0	0	0.0148931453004479	0.0428551472723484	0	0	0	0	0	0
ENSG00000237613.2	FAM138A	0	0	0	0	0	0	0	0	0.0152820730581880	0	0	0	0	0	0	0	0	0	0	0	0	0	0	0	0	0	0	0	0	0	0	0	0	0	0	0	0	0	0	0	0	0	0	0	0	0	0	0
ENSG00000268020.2	OR4G4P	0	0	0	0	0	0	0	0	0	0	0	0	0	0	0	0	0	0	0	0	0	0	0	0	0	0	0	0	0	0	0	0	0	0	0	0	0	0	0	0	0	0	0	0	0	0	0	0
ENSG00000240361.1	OR4G11P	0	0	0.033354502171278	0	0	0	0	0	0	0	0	0	0	0	0	0	0	0	0	0	0	0	0	0	0	0	0	0	0	0	0	0	0	0	0	0	0	0	0	0	0	0	0	0	0	0	0	0
ENSG00000186092.4	OR4F5	0	0	0	0	0	0	0	0	0	0	0	0	0	0	0	0	0	0	0	0	0	0	0	0	0	0	0	0	0	0	0	0	0	0	0	0	0	0	0	0	0	0	0	0	0	0	0	0
ENSG00000238009.2	RP11-34P13.7	0.100793316960335	0.169077977538109	0.228633195161819	0.228758186101913	0.140078172087669	0.106591485440731	0.0785001814365387	0.312370508909225	0.0860350281000137	0.076792411506176	0.212697401642799	0.135048076510429	0.0566717460751534	0.0460650734603405	0.190152049064636	0.138806909322739	0.0279827658087015	0.0502782724797726	0.168722674250603	0.0904861688613892	0.146438896656036	0.0466052293777466	0.134017288684845	0.044745959341526	0.170361891388893	0.252467751502991	0.141644060611725	0.0451807640492916	0.111519537866116	0.158209994435310	0.233088508248329	0.160428270697594	0.0710858106613159	0.189688354730606	0.0435268692672253	0.122938551008701	0.203034043312073	0.230026707053185	0.0498045235872269	0.107513122260571	0.150133326649666	0.160003662109375	0.384646534919739	0.228727638721466	0.144635558128357	0.220374912023544	0.295229017734528	0.154494464397430
ENSG00000233750.3	CICP27	0	0	0	0.0104018906131387	0	0.0121170869097114	0.0099152522161603	0	0.0102950241416693	0.00969954766333103	0.0115137966349721	0.0102346455678344	0.00920331384986639	0	0.0216160677373409	0	0	0	0.0106555670499802	0	0	0.00756854331120849	0.00513532338663936	0	0	0.0163999889045954	0	0.0171201657503843	0.00422576535493135	0.0141986571252346	0	0	0	0	0	0	0	0	0.0094361137598753	0.00678991945460439	0.00632104696705937	0	0.0242920964956284	0.0104005020111799	0.00316189485602081	0.00659256242215633	0	0
ENSG00000237683.5	AL627309.1	1.03622746467590	1.28081035614014	1.34370994567871	1.77795922756195	1.00807273387909	0.319619059562683	0.387079328298569	0.27475243806839	0.787516832351685	1.71931409835815	0.83822786808014	1.40381741523743	0.291313052177429	0.209954664111137	2.69124460220337	1.76892805099487	0.117470502853394	1.15784847736359	1.45030975341797	0.530594170093536	0.490331918001175	1.50927567481995	2.35876202583313	0.568892002105713	0.757241070270538	1.75632166862488	0.479690194129944	1.42701840400696	0.169427335262299	2.13729381561279	1.95699203014374	1.24654936790466	3.30969715118408	1.97839474678040	0.344565272331238	1.24769246578217	0.711085557937622	1.34765517711639	1.5133216381073	1.10326480865479	0.746967196464539	0.585328817367554	2.58869457244873	1.94232559204102	0.440368056297302	1.63461911678314	0.660353660583496	2.51271200180054
ENSG00000268903.1	RP11-34P13.15	0	0	0	0	0	0	0	0	0	0.188723981380463	0	0	0	0	0	0	0	0	0.207325249910355	0.222377553582191	0	0.147261053323746	0.0666119456291199	0	0	0	0	0.166553437709808	0	0	0.206220641732216	0	0	0	0	0	0	0	0	0	0.245977088809013	0	0.157550349831581	0.404724895954132	0	0	0	0
ENSG00000239906.1	RP11-34P13.14	0.0916991829872131	0.226686254143715	0	0.233092531561852	0.0637197643518448	0	0	0.132620453834534	0	0	0.193506643176079	0.286680966615677	0.0515585020184517	0.0586723536252975	0.36329048871994	0.0552487969398499	0	0.25615456700325	0.0596942715346813	0	0	0.0848004892468452	0.220561861991882	0	0.255279093980789	0.872817039489746	0.106123402714729	0.0479550175368786	0	0.0530288331210613	0.178128689527512	0.222103193402290	0.28808456659317	0.105044804513454	0.221757933497429	0	0.310321480035782	0.112685143947601	0	0	0.0708231255412102	0.101897060871124	0.136088386178017	0.174796059727669	0	0.147730544209480	0.20325867831707	0.196777135133743
ENSG00000241860.2	RP11-34P13.13	0.050201416015625	0.0472766160964966	0.0582021214067936	0.0425360947847366	0.0531563758850098	0	0.0173768997192383	0.00691467383876443	0.0300707779824734	0.0453303121030331	0.0605352483689785	0.0597888343036175	0.0161291975528002	0	0.0536676906049252	0.109463073313236	0.00929145235568285	0.0534223839640617	0.0529106147587299	0.0634287595748901	0.056727834045887	0.0309497844427824	0.145497918128967	0.0148575361818075	0.0598947778344154	0.0862250253558159	0.0497983433306217	0.0650082677602768	0.0123430555686355	0.096770130097866	0.0371496789157391	0.0764293149113655	0.0836850330233574	0.0520306639373302	0.0202338453382254	0.0314005836844444	0.148314788937569	0.061690341681242	0.0358305759727955	0.0317323245108128	0.0498505644500256	0.0318767577409744	0.0875110253691673	0.109363920986652	0.0240125376731157	0.0327356122434139	0.0264941696077585	0.106701165437698
ENSG00000222623.1	RNU6-1100P	0	0	0	0	0	0	0	0	0	0	0	0	0	0	0	0	0	0	0	0	0	0	0	0	0	0	0	0	0	0	0	0	0	0	0	0	0	0	0	0	0	0	0	0	0	0	0	0
ENSG00000241599.1	RP11-34P13.9	0	0	0	0	0	0	0	0	0	0	0	0	0	0	0	0	0	0	0	0	0	0	0	0	0	0	0	0	0	0	0	0	0	0	0	0	0	0	0	0	0	0	0	0	0	0	0	0
ENSG00000228463.4	AP006222.2	0.516557931900024	0.606821954250336	1.27889358997345	0.889836966991425	1.12133193016052	0.714218199253082	0.48616749048233	1.08665418624878	0.131567239761353	0.505947828292847	1.40536367893219	0.32565438747406	0.393651932477951	0.710190892219543	0.57504415512085	1.86735844612122	0.107853427529335	0.172917246818542	0.216768160462379	0.930024147033691	0.611451327800751	0.248717948794365	1.20451653003693	0.159197062253952	0.677420496940613	0.457669138908386	0.73614889383316	0.410790234804153	0.943416476249695	0.67150491476059	1.01725220680237	1.04227805137634	0.79704624414444	0.689543843269348	0.712355017662048	0.560756981372833	2.21521902084351	1.48988664150238	0.87612783908844	1.05190217494965	0.356095999479294	0.45540851354599	0.709589719772339	0.743240177631378	0.280382335186005	0.67400735616684	0.667123794555664	1.01137435436249
ENSG00000237094.7	RP4-669L17.10	0.279214352369308	0.369036942720413	0.163877263665199	0.203787371516228	0.238202720880508	0.0900446400046349	0.144015491008759	0.103952445089817	0.111279278993607	0.271935880184174	0.190568715333939	0.186682462692261	0.0994789451360703	0.0424517579376698	0.197141215205193	0.229854390025139	0.00805869232863188	0.212366342544556	0.136771976947784	0.166004851460457	0.152289941906929	0.161060780286789	0.559704542160034	0.127144679427147	0.273208677768707	0.285290777683258	0.150369554758072	0.133006483316422	0.0799337849020958	0.297355473041534	0.186164483428001	0.399072676897049	0.210921958088875	0.148841246962547	0.163793310523033	0.141619145870209	0.374216347932816	0.332922875881195	0.0860585272312164	0.10779520124197	0.125973150134087	0.156668886542320	0.309071630239487	0.340771287679672	0.0512655526399612	0.162560150027275	0.180768191814423	0.215936928987503
ENSG00000250575.1	RP4-669L17.8	0	0	0	0	0	0	0	0	0	0	0	0	0	0	0	0	0	0	0	0	0	0	0	0	0	0	0	0	0	0	0	0	0	0	0	0	0	0	0	0	0	0	0	0	0	0	0	0
ENSG00000233653.3	CICP7	0	0	0.0127972364425659	0	0	0	0	0	0.00380180543288589	0.00716380821540952	0	0	0	0	0	0	0	0.0084426449611783	0	0	0	0.00558990985155106	0.00252853520214558	0	0	0	0	0	0	0	0.00782796740531921	0	0	0	0	0.00793986115604639	0.0136372568085790	0	0	0	0	0	0	0	0	0	0	0.005188490729779
ENSG00000224813.2	RP4-669L17.4	0	0	0	0	0	0	0	0	0	0	0	0	0	0	0	0	0	0	0	0	0	0	0	0	0	0	0	0	0	0	0	0	0	0	0	0	0	0	0	0	0	0	0	0	0	0	0	0
ENSG00000235249.1	OR4F29	0	0	0	0	0	0	0	0	0	0	0	0	0	0	0	0	0	0	0	0	0	0	0	0	0	0	0	0	0	0	0	0	0	0	0	0	0	0	0	0	0	0	0	0	0	0	0	0
ENSG00000269732.1	WBP1LP7	0	0	0	0	0	0	0	0	0	0	0	0	0	0	0	0	0	0	0	0	0	0	0	0	0	0	0	0	0	0	0	0	0	0	0	0	0	0	0	0	0	0	0	0	0	0	0	0
ENSG00000256186.1	AL732372.1	0	0	0	0	0	0	0	0	0	0	0	0	0	0	0	0	0	0	0	0	0	0	0	0	0	0	0	0	0	0	0	0	0	0	0	0	0	0	0	0	0	0	0	0	0	0	0	0
ENSG00000236601.1	RP4-669L17.2	0	0	0	0	0	0	0	0.064707562327385	0	0	0	0	0	0	0	0	0	0	0	0	0	0	0.0280736181885004	0	0	0.0896549224853516	0	0	0	0	0	0	0	0	0	0	0	0	0	0	0	0	0.132799237966537	0	0	0	0	0.0384042374789715
ENSG00000236743.1	RP5-857K21.15	0	0	0	0	0	0	0	0	0.0275574643164873	0	0	0	0.0246352013200521	0	0	0	0	0.0611966848373413	0	0	0	0.0202592890709639	0.036656279116869	0	0	0	0	0	0	0.0253377407789230	0	0.0212246552109718	0	0	0	0	0.0247124843299389	0.0538421608507633	0	0	0.0676800906658173	0	0	0	0	0.0176468081772327	0	0.0376088842749596
ENSG00000236679.2	RP4-669L17.1	0	0	0	0	0	0	0	0	0	0	0	0	0	0	0	0	0	0	0	0	0	0	0.00804533995687962	0	0	0	0	0	0	0	0	0	0.0345273911952972	0	0	0	0	0	0	0	0	0	0	0	0.0297218132764101	0	0	0
ENSG00000231709.1	RP5-857K21.1	0.0879419147968292	0.0434796065092087	0.186183080077171	0.0670625492930412	0	0.0781206712126732	0.021308371797204	0.254372954368591	0.0774358287453651	0.0208448115736246	0	0	0.0593351423740387	0.0225073285400867	0.0929080173373222	0	0.0341808460652828	0.196527123451233	0	0.171933263540268	0.0298124309629202	0.032530352473259	0.194970488548279	0.0874512419104576	0.0244819317013025	0.264332950115204	0.0610650703310966	0.03679209202528	0.0544882863759995	0	0.136664047837257	0.255603313446045	0.0157874654978514	0	0	0	0.198404282331467	0	0.08111472427845	0.0291837509721518	0.0815054774284363	0.0390887781977654	0.174016430974007	0.201160788536072	0.0407704189419746	0.0708387345075607	0.0779721513390541	0.211360156536102
ENSG00000235146.2	RP5-857K21.2	0.0894828885793686	0.110603719949722	0.0947227478027344	0.056864719837904	0	0	0	0	0.028140252456069	0	0.125886499881744	0.223801702260971	0	0	0	0	0	0	0	0.249922826886177	0	0	0.00935787241905928	0	0.0622772984206676	0.0448274612426758	0	0	0.0462025552988052	0.0517471693456173	0.0579411499202251	0.086694061756134	0.281121820211411	0	0	0	0	0.05498081818223	0	0.0371189080178738	0.0691113919019699	0	0.177065655589104	0.0568571276962757	0.103712067008018	0.108120016753674	0.0991730391979218	0
ENSG00000239664.2	RP5-857K21.3	0	0	0	0	0.061437264084816	0	0	0	0	0	0.0621916875243187	0	0	0	0	0.053269736468792	0	0	0	0	0	0	0	0	0	0	0	0	0	0	0.114498630166054	0	0	0	0.053453590720892	0	0	0	0	0	0.136572360992432	0	0	0.0561782345175743	0	0	0	0
ENSG00000230021.3	RP5-857K21.4	0.05245366320014	0.0972516164183617	0.129558801651001	0.0333333313465118	0	0.0906027629971504	0.0317738801240921	0.0885049626231194	0.0604832693934441	0.0310826413333416	0.0737929716706276	0	0	0	0.0115449465811253	0.0526722632348537	0	0.0854730606079102	0	0.0610422492027283	0.0222273319959641	0.0727612227201462	0.0786249116063118	0.043467503041029	0.109518349170685	0.0350363403558731	0.060704592615366	0.00914372596889734	0.0270833149552345	0.0202223304659128	0.0226428844034672	0.0846981555223465	0.0313885398209095	0	0.0211416222155094	0.0344498120248318	0.0690315663814545	0.0429720245301723	0	0.0217586047947407	0.0607682503759861	0.0582870468497276	0.0345978364348412	0.0777673870325089	0.067549578845501	0.0633785054087639	0	0.0600321292877197
ENSG00000223659.1	RP5-857K21.5	0	0	0	0	0	0	0	0	0	0	0	0	0	0	0	0	0	0	0	0	0	0	0	0	0	0	0	0	0	0	0	0	0	0	0	0	0	0	0	0	0	0	0.0365391112864017	0	0	0	0	0
ENSG00000225972.1	MTND1P23	63.8556594848633	51.6670989990234	30.0468444824219	62.3865585327148	48.9086875915527	99.5505142211914	107.746353149414	32.5879096984863	106.590049743652	55.9094848632812	22.4583873748779	32.4092864990234	2580.64965820312	74.7858047485352	68.5551300048828	48.3551712036133	90.5186004638672	52.1560287475586	30.5804767608643	53.5373992919922	60.3259353637695	32.5446968078613	25.0211143493652	88.5784683227539	76.0826034545898	62.3031845092773	3027.7392578125	58.5851783752441	146.763916015625	32.7832221984863	103.935203552246	26.2658538818359	81.616439819336	42.8678779602051	73.6977005004883	67.4568099975586	24.7890148162842	30.3310852050781	86.474838256836	131.814132690430	58.9115142822266	118.247024536133	38.1271858215332	49.8317565917969	75.2093658447266	61.7306175231934	76.9476165771484	22.7582283020020
ENSG00000225630.1	MTND2P28	1086.40698242188	714.400146484375	643.777282714844	869.680419921875	812.29833984375	1750.10009765625	1379.29016113281	649.849609375	780.163208007812	4480.3134765625	434.744598388672	3565.28735351562	462.195556640625	1585.67199707031	724.044982910156	708.8232421875	1916.06604003906	897.19921875	454.439117431641	850.916931152344	1060.43005371094	576.802124023438	532.67041015625	887.57470703125	1322.18481445312	748.489074707031	600.338623046875	559.653625488281	1753.4853515625	969.669189453125	1187.54357910156	436.029479980469	602.414367675781	724.234985351562	1388.88659667969	695.618957519531	418.889129638672	477.923767089844	482.309753417969	1607.5947265625	716.974426269531	2155.15478515625	729.74609375	593.415649414062	836.953674316406	897.686828613281	1067.54577636719	362.347259521484
ENSG00000237973.1	hsa-mir-6723	840.518493652344	172.645141601562	407.82568359375	773.016418457031	1472.16979980469	1601.5546875	1565.06311035156	175.829162597656	590.653991699219	768.982666015625	475.878875732422	386.426940917969	3852.16918945312	2000.1162109375	969.783081054688	470.930236816406	1677.91979980469	808.236389160156	414.903015136719	521.4375	685.678527832031	911.716918945312	304.174957275391	1102.05163574219	1090.51342773438	553.463928222656	2342.06884765625	650.517639160156	936.572692871094	796.250122070312	1312.67834472656	278.923309326172	1045.52429199219	241.948150634766	989.547790527344	1113.32763671875	285.132690429688	505.823455810547	1631.18774414062	1050.94958496094	470.645477294922	1332.50793457031	443.116973876953	729.736328125	622.707214355469	743.927001953125	721.784484863281	297.19091796875
ENSG00000229344.1	RP5-857K21.7	284.657867431641	124.833091735840	129.021759033203	198.461288452148	1462.97546386719	541.684692382812	426.627227783203	158.972061157227	525.022094726562	182.693405151367	124.547065734863	214.821838378906	97.3320236206055	672.905517578125	451.592132568359	178.139633178711	683.911315917969	215.427963256836	131.802337646484	211.359771728516	369.077667236328	286.918121337891	133.599349975586	291.5126953125	282.91064453125	152.229797363281	113.916091918945	232.069534301758	369.208190917969	242.559020996094	452.41064453125	92.1040496826172	439.645111083984	143.454010009766	380.772216796875	345.584228515625	83.381233215332	166.402923583984	477.83984375	408.296264648438	191.979537963867	513.887756347656	174.666061401367	204.478073120117	266.273895263672	267.498382568359	230.457794189453	88.7216796875
ENSG00000240409.1	MTATP8P1	69.4478912353516	20.2377338409424	30.2821578979492	48.8676376342773	62.1279602050781	120.115623474121	71.7666015625	26.6064643859863	46.9192390441895	23.0020542144775	38.4333038330078	28.6421012878418	86.680419921875	154.787521362305	67.9033584594727	13.5225725173950	189.395660400391	71.6890716552734	44.0714302062988	59.4742584228516	74.9164199829102	10.9732360839844	58.4284019470215	0.343015313148499	74.6449584960938	49.4903564453125	50.3522605895996	52.1446800231934	103.631759643555	90.5353698730469	79.2156372070312	27.9827976226807	15.1920528411865	43.7289810180664	139.251586914062	65.7282485961914	43.5799293518066	55.048095703125	175.306808471680	74.7102279663086	35.450496673584	81.3619613647461	40.1342391967773	31.5610027313232	51.3864288330078	70.0194702148438	48.5257987976074	24.0024108886719
ENSG00000248527.1	MTATP6P1	4448.408203125	3854.62817382812	4279.29541015625	5279.72216796875	6316.76220703125	7634.00634765625	7465.93408203125	2807.71020507812	4483.67578125	6569.73486328125	4503.14794921875	4466.28857421875	5417.8701171875	9301.138671875	6857.73828125	4368.73583984375	7736.96875	6098.0068359375	3136.24438476562	4237.8994140625	5856.30419921875	4461.658203125	3376.97436523438	5297.724609375	4327.26953125	3700.20458984375	6181.85498046875	4414.4013671875	7917.021484375	6252.86083984375	5211.14306640625	2887.3837890625	4729.78759765625	3741.17919921875	7103.72265625	6139.89208984375	2604.60424804688	3583.23974609375	11115.78515625	7017.52685546875	4723.6865234375	7927.3271484375	4785.71728515625	3175.84057617188	4377.55810546875	5145.4169921875	6576.2578125	2123.97387695312
ENSG00000198744.5	RP5-857K21.11	69.0021286010742	9.9235429763794	93.5141677856445	94.766098022461	53.9415817260742	282.345764160156	81.5917892456055	57.742847442627	52.7305564880371	131.377822875977	89.2894973754883	48.4019317626953	60.6354446411133	282.323852539062	196.717590332031	86.3179473876953	131.804168701172	107.627494812012	70.4507217407227	69.8839874267578	47.4686508178711	88.1915817260742	63.2312126159668	173.363433837891	43.5305786132812	88.5381774902344	85.0354614257812	112.738388061523	128.506408691406	94.6449127197266	218.972335815430	54.0804214477539	125.675277709961	54.2187995910645	232.068878173828	113.723251342773	54.0026664733887	55.0959129333496	341.305358886719	179.434844970703	98.688850402832	251.306350708008	108.710617065430	95.5462112426758	72.8698806762695	152.654968261719	153.910736083984	87.9116668701172
ENSG00000268663.1	WBP1LP6	0	0	0	0.0443920381367207	0	0	0	0	0	0	0	0	0	0	0	0	0	0	0	0	0	0	0	0	0	0	0	0	0	0	0	0.0676786229014397	0	0	0	0	0	0	0	0	0	0	0	0	0	0	0	0
ENSG00000185097.2	OR4F16	0	0	0	0	0	0	0	0	0	0	0	0	0	0	0	0	0	0	0	0	0	0	0	0	0	0	0	0	0	0	0	0	0	0	0	0	0	0	0	0	0	0	0	0	0	0	0	0
ENSG00000229376.3	CICP3	0.0362383835017681	0.00746530015021563	0.0703274011611938	0.0383813716471195	0.109118804335594	0	0.0292685981839895	0.00873499363660812	0.0721753910183907	0.0715796649456024	0.0849682614207268	0.00755285145714879	0.0203752815723419	0.0309154503047466	0.0398799777030945	0.116446085274220	0	0.0843575969338417	0.0550443567335606	0.126515790820122	0.0204747691750526	0.0223414022475481	0.107375100255013	0.0150150796398520	0.0168138556182384	0.0484107360243797	0.0768875405192375	0.0315853841602802	0.0249478723853827	0.111767135560513	0.0547510869801044	0.070217952132225	0.135532692074776	0.0415124073624611	0.0292119979858398	0.0317335426807404	0.129448279738426	0.126173362135887	0	0.0400860011577606	0.0373178981244564	0.0604026913642883	0.053780447691679	0.0921029821038246	0.0140002835541964	0.00973021425306797	0.066937766969204	0.0725796297192574
ENSG00000224956.5	RP11-206L10.1	1.24609994888306	1.25883328914642	1.14150118827820	1.58374691009521	1.49865186214447	1.33045327663422	1.04514467716217	0.433216094970703	1.08517563343048	1.42001068592072	0.927088916301727	0.569372534751892	0.727575659751892	0.751300513744354	0.996844470500946	1.87693953514099	0.23285011947155	1.15471625328064	0.452391803264618	1.20472514629364	0.20309117436409	0.77562266588211	1.67152357101440	0.655318319797516	1.78452682495117	1.69267201423645	0.429859936237335	0.802043855190277	0.148476183414459	1.33035445213318	1.86199235916138	0.998314440250397	2.25852727890015	1.37255144119263	0.738879203796387	1.13316476345062	0.608215093612671	1.78158330917358	0.828866481781006	0.367795556783676	1.01793920993805	0.931995451450348	1.16174280643463	1.99464559555054	0.860994815826416	0.646649897098541	0.451494097709656	1.15187871456146
ENSG00000235373.1	RP11-206L10.3	0.0243776421993971	0.0338979922235012	0.0096769230440259	0.0348559655249119	0.0169394928961992	0.00902299117296934	0.00738339498639107	0	0.0229985769838095	0.00722276978194714	0.0171475019305944	0.0190530773252249	0.00685324938967824	0.00779883563518524	0.0362169221043587	0.0220313109457493	0	0.0127681978046894	0.0238040126860142	0.00851074606180191	0	0.0197257101535797	0.0624589808285236	0.00378775456920266	0.0339321568608284	0.0091591915115714	0.0105795860290527	0.0254970714449883	0.0031467170920223	0.0211460646241903	0.0315695814788342	0.0236178878694773	0.0328223370015621	0	0.0110536748543382	0.00800521019846201	0.0171868726611137	0.0337012037634850	0.00351330218836665	0.0176964029669762	0.0211813617497683	0.0338608548045158	0.0331633761525154	0.0542131513357162	0.00235450570471585	0.0098183061927557	0.0135087557137012	0.054927546530962
ENSG00000223181.1	RNU6-1199P	0	0	0	0	0	0	0	0	0.0895617604255676	0	0	0	0	0	0	0	0	0	0	0	0	0	0	0	0	0	0	0	0	0	0	0	0.255635499954224	0	0	0	0	0	0	0	0	0	0	0	0	0	0	0
ENSG00000240618.1	RP11-206L10.5	0.786340832710266	0.404976010322571	0.346827775239944	2.49852514266968	0.273205548524857	0.0970171242952347	0.0793878361582756	0	1.36007070541382	0.310643047094345	0.09218680113554	0.491670578718185	0	0	0.346144050359726	0.789617776870728	0	1.64743649959564	0.682522177696228	0.183018714189529	0.499819934368134	0.363591492176056	3.20710015296936	0.651627898216248	2.82755470275879	2.56052088737488	1.5925555229187	1.23367476463318	0	0	0	0.44440296292305	2.0586576461792	0.225195616483688	0.158468618988991	0	0.517431318759918	0.483150064945221	0	0.271822094917297	1.87258231639862	1.89321148395538	2.52847409248352	2.58146452903748	0.202529177069664	0.580626845359802	0.0726245120167732	2.08113598823547
ENSG00000229905.1	RP11-206L10.4	0	0	0	0	0	0	0	0	0	0.0769795253872871	0	0	0.0730412155389786	0	0	0	0	0	0	0	0	0	0.0203779991716146	0	0	0.0325392335653305	0.037585373967886	0	0	0	0	0	0.0583028346300125	0	0	0	0	0	0	0.0538875423371792	0	0	0	0	0	0	0	0
ENSG00000228327.2	RP11-206L10.2	0.593326032161713	1.02671802043915	0.992349803447723	1.62884616851807	1.23686802387238	0.31623849272728	0.690063416957855	0.600670695304871	0.895617663860321	0.492224812507629	0.984950840473175	0.638094902038574	0.400322049856186	0.531483113765717	0.705185234546661	1.18683099746704	0.288263946771622	1.32592821121216	0.818835139274597	1.22628402709961	0.754268825054169	0.636479318141937	2.09971761703491	0.41301092505455	1.23880922794342	1.65261757373810	1.34584546089172	0.881211936473846	0.318605095148087	0.919548869132996	0.599328815937042	1.20715224742889	1.44860112667084	0.611709177494049	0.559592306613922	0.888462901115417	1.68662703037262	1.15199792385101	0.355721831321716	0.708828389644623	0.953161180019379	1.06808209419250	1.69063651561737	1.56830894947052	0.495125383138657	0.888957917690277	0.368243485689163	1.44637501239777
ENSG00000237491.4	RP11-206L10.9	0.209377303719521	0.2587970495224	0.389286994934082	0.385519504547119	0.57823634147644	0.325887471437454	0.201628103852272	0.279519766569138	0.265065163373947	0.314950466156006	0.320991158485413	0.255118519067764	0.159983694553375	0.113356649875641	0.124071024358273	0.329930543899536	0.122591331601143	0.37117338180542	0.314539134502411	0.191179409623146	0.216122567653656	0.456757545471191	0.389638245105743	0.243577942252159	0.381114035844803	0.443765044212341	0.292017281055450	0.224607154726982	0.182951062917709	0.263894617557526	0.472771227359772	0.340687066316605	0.281907975673676	0.215249508619308	0.275891065597534	0.246816426515579	0.448148369789124	0.300177127122879	0.185694932937622	0.244969993829727	0.165857315063477	0.268456369638443	0.353224635124207	0.368411898612976	0.172151625156403	0.216226950287819	0.178500697016716	0.315663784742355
ENSG00000230092.3	RP11-206L10.8	0	0.116839893162251	0.200127005577087	0.200236409902573	0	0.186603143811226	0	0.22785322368145	0.158543378114700	0.186716288328171	0	0.118210159242153	0.0708655193448067	0.161286562681198	0.166443735361099	0.379688560962677	0.0306173115968704	0.352076262235641	0	0	0.320451945066452	0.0874166786670685	0.283384263515472	0.0783339887857437	0.219295606017113	0.220989853143692	0	0	0	0.364432185888290	0.081610731780529	0.183164268732071	0.141415387392044	0.144380733370781	0.228599414229393	0	0.142175659537315	0.3484847843647	0.0363290421664715	0.0784235745668411	0.121680162847042	0.0700271353125572	0.311748594045639	0.320335477590561	0.146079555153847	0	0.139686286449432	0.297510296106339
ENSG00000269831.1	AL669831.1	0	0	0	0	0	0	0	0	0	0	0	0	0	0	0	0	0	0	0	0	0	0	0	0	0	0	0	0	0.118550747632980	0	0	0	0	0	0	0	0	0	0	0	0	0	0	0.145889222621918	0	0	0	0
ENSG00000240453.1	RP11-206L10.10	0	0	0	0	0	0	0	0	0	0	0	0	0	0	0	0	0	0	0	0	0	0	0	0	0	0	0	0	0	0	0	0	0	0	0	0	0	0	0	0	0	0	0	0	0	0	0	0
ENSG00000177757.1	FAM87B	0.175423279404640	0.0228240843862295	0.117281414568424	0.140814632177353	0.12831349670887	0.300728887319565	0.156597957015038	0.0267059877514839	0.0812979638576508	0.262613445520401	0.207822605967522	0.103912927210331	0.197265923023224	0.0118149444460869	0.170698225498199	0.0890043005347252	0.125599697232246	0.154746741056442	0.168290212750435	0.103147700428963	0.195620849728584	0.213455095887184	0.198901459574699	0.160672590136528	0.128514885902405	0.601286113262177	0.138906538486481	0.164165228605270	0.0381372720003128	0.117463491857052	0.263047039508820	0.152065932750702	0.0994492247700691	0.613438129425049	0.0893114879727364	0.194041505455971	0.166639804840088	0.147495299577713	0.021290086209774	0.0765982493758202	0.0998323559761047	0.112855449318886	0.146156445145607	0.222926720976830	0.107009641826153	0.0669346526265144	0.0818610414862633	0.150576218962669
ENSG00000225880.4	LINC00115	0.955808997154236	1.05632007122040	0.880842447280884	1.5149245262146	0.703239738941193	0.199780121445656	0.8991259932518	0.422834664583206	0.88405692577362	1.22606098651886	1.07572257518768	0.689035654067993	1.21391499042511	0.518027424812317	0.816736936569214	0.447150319814682	0.218529030680656	0.80099356174469	1.08338069915771	0.439689606428146	1.50574278831482	1.51823139190674	1.71453702449799	1.32787108421326	1.12694966793060	1.30690598487854	1.35341584682465	1.32901310920715	1.01024675369263	1.50864410400391	0.436868369579315	0.82797110080719	0.96896916627884	0.515253901481628	0.965371072292328	1.16686427593231	1.35725402832031	0.994914889335632	0.363014578819275	1.17546033859253	0.651363015174866	0.599776804447174	0.956786394119263	1.27179503440857	1.06869888305664	1.16846787929535	0.735288619995117	0.608081698417664
ENSG00000228794.4	RP11-206L10.11	3.10502028465271	1.92816686630249	4.83161735534668	3.70475172996521	3.22994112968445	1.56455671787262	2.26697921752930	4.35048818588257	2.67851209640503	3.57388043403625	4.28692960739136	4.01343297958374	4.20631361007690	1.46915698051453	2.01576852798462	4.61742544174194	1.39084136486053	3.54025816917419	4.103271484375	4.01597738265991	2.74050378799438	3.940021276474	5.0835542678833	2.08966207504272	2.96780395507812	4.59179067611694	5.36427402496338	3.09360575675964	1.35878300666809	4.49440383911133	3.55041599273682	5.10824537277222	3.83935809135437	2.91214442253113	2.81697630882263	3.14826607704163	5.62390995025635	5.2539267539978	1.88452899456024	1.48592889308929	3.71092343330383	1.78936684131622	4.40708780288696	4.64926862716675	3.07025647163391	3.31034207344055	2.6646044254303	4.23780107498169
ENSG00000230368.2	FAM41C	0.0256366152316332	0.084500476717949	0.0180918816477060	0.0977495685219765	0.0356286503374577	0.0759118348360062	0.0310588292777538	0.024718064814806	0.0752463564276695	0.0607662945985794	0.096176415681839	0.0748050436377525	0.0480478852987289	0.0328064113855362	0.101566210389137	0.0823790580034256	0.0166071988642216	0.04774259775877	0.066755622625351	0.0358011201024055	0.137605100870132	0.0711237862706184	0.0375340841710567	0.106223240494728	0.0832640007138252	0.0941816419363022	0	0.0268138572573662	0.158842951059341	0.0790689587593079	0.0553332976996899	0.0910712853074074	0.176422417163849	0.0195784606039524	0.0413316898047924	0.0785739347338676	0.0192794464528561	0.0945111736655235	0.0098526543006301	0.0638068318367004	0.0528006255626678	0.0284876674413681	0	0.0868769064545631	0.0792353004217148	0.0344178937375546	0.0189418792724609	0.0733514353632927
ENSG00000234711.1	TUBB8P11	0	0	0.0382356494665146	0.0229539312422276	0.200794979929924	0	0.0437601245939732	0.0261197593063116	0.0227181073278189	0	0	0	0	0.184889480471611	0	0	0	0.0504499524831772	0.0235137194395065	0	0.0153061384335160	0.0835077986121178	0.0302190817892551	0.0897975042462349	0	0.0723799541592598	0.229912489652634	0	0.317050933837891	0.0417763739824295	0.0467768833041191	0	0.113477230072021	0.0827548131346703	0.0218377485871315	0.142336547374725	0.0203727316111326	0.0443869568407536	0	0.0299667306244373	0.0557948052883148	0.0802750065922737	0.0357370339334011	0.0688525959849358	0.0279095079749823	0.0145478565245867	0	0.062008798122406
ENSG00000269308.1	AL645608.2	0	0	0	0	0	0	0	0	0	0	0	0	0	0	0	0	0	0	0	0	0	0	0	0	0	0	0	0	0	0	0	0	0	0	0	0	0	0	0	0	0	0	0	0	0	0	0	0
ENSG00000272438.1	RP11-54O7.16	0.168768301606178	0.104301512241364	0.312639057636261	0.321747392416000	0.351820230484009	0.124933727085590	0.255579054355621	0.0610205195844173	0.53073638677597	0	0.118713483214378	0	0.237227872014046	0.0539919398725033	0.445746749639511	0.152524456381798	0	0.0589301437139511	0.0549323372542858	0.294602751731873	0.107273787260056	0.351161003112793	0.370635718107224	0	0	0.126819565892220	0.0488288626074791	0	0.0871398597955704	0.195194453001022	0.163918986916542	0.163508459925652	0.265103489160538	0.096665158867836	0.0510169640183449	0.221682742238045	0.380755335092545	0.207392036914825	0.0486457236111164	0.420046478509903	0.391040503978729	0.046884261071682	0.208720564842224	0.0536174029111862	0.0978025496006012	0.237905114889145	0	0.0724319294095039
ENSG00000230699.2	RP11-54O7.1	0.0451678819954395	0.0628075674176216	0.221134111285210	0.0789342224597931	0.0863119885325432	0.0417954064905643	0.0205203797668219	0.334787011146545	0.159797593951225	0.0669132024049759	0.262115567922592	0.176511555910110	0.228563591837883	0.0361249931156635	0.0820162147283554	0.0952478349208832	0	0.078858107328415	0.0294033568352461	0.236535832285881	0.0956998392939568	0.193185418844223	0.252708941698074	0.042108628898859	0.0628708750009537	0.135764151811600	0.26789790391922	0.0590525045990944	0.0816251039505005	0.156721130013466	0.0511817187070847	0.180510729551315	0.197647288441658	0.0258707385510206	0.143364861607552	0.096410445868969	0.127378121018410	0.0971334800124168	0.0455671176314354	0.173311203718185	0.222392186522484	0.0815603882074356	0.128478929400444	0.0573990382254124	0.143963262438774	0.177369609475136	0.162692189216614	0.0193851366639137
ENSG00000241180.1	RP11-54O7.2	0	0	0	0	0	0	0	0	0	0	0	0	0	0	0	0	0	0	0	0	0	0	0	0	0	0	0	0	0	0	0	0	0	0	0	0	0	0	0	0	0	0	0	0	0	0	0	0
ENSG00000223764.2	RP11-54O7.3	1.23678362369537	0.672102689743042	1.29791986942291	1.09762418270111	3.46729111671448	0.44199013710022	1.16252589225769	0.92519223690033	0.851642668247223	0.884516298770905	1.48494398593903	1.38663601875305	1.25889599323273	1.20064997673035	0.943360805511475	2.37681221961975	0.227921515703201	0.625448644161224	0.416441649198532	1.77181601524353	1.21082675457001	1.23247647285461	2.78079700469971	0.106024399399757	0.756877660751343	1.26052629947662	1.83851730823517	0.234182059764862	0.231212347745895	1.45510506629944	1.44978022575378	1.69406056404114	3.76109910011292	0.53739982843399	0.876654267311096	1.33045542240143	1.31095361709595	1.33640193939209	2.42167425155640	0.592646539211273	0.872873306274414	0.142171710729599	1.16036009788513	0.501316905021667	0.897966742515564	0.918955266475677	0.850788950920105	0.25624942779541
ENSG00000187634.6	SAMD11	1.86773514747620	1.25252771377563	5.39847660064697	3.61965823173523	8.80880165100098	0.931555271148682	2.83246994018555	2.85448312759399	1.09973514080048	2.79439783096313	7.29570245742798	3.63600206375122	3.47069883346558	1.98326206207275	2.09040975570679	6.95937156677246	0.688615679740906	2.13690280914307	2.45758318901062	3.49618124961853	1.82989132404327	5.21229076385498	7.65221166610718	1.63832235336304	1.73318064212799	5.78651142120361	6.41560125350952	1.51708137989044	1.98344492912292	4.22845649719238	2.87334728240967	6.42317295074463	8.10899543762207	1.32774090766907	2.70686507225037	3.02751588821411	3.54135656356812	2.82420921325684	3.20722389221191	3.46171998977661	4.30712938308716	0.287029802799225	3.57785844802856	2.28092169761658	2.02655959129333	2.00065541267395	1.56350553035736	1.27913939952850
ENSG00000268179.1	AL645608.1	0	0	0	0	0	0	0	0	0	0	0	0	0	0	0	0	0	0	0	0	0	0	0	0	0	0	0	0	0	0	0	0	0	0	0	0	0	0	0	0	0	0	0	0	0	0	0	0
ENSG00000188976.6	NOC2L	10.8699674606323	15.0517873764038	17.9636554718018	14.6212787628174	12.3691682815552	5.24260091781616	9.56570720672607	21.6860313415527	16.7052555084229	12.3570947647095	17.6763210296631	19.5932941436768	22.7367153167725	5.09146690368652	10.7827348709106	17.8521251678467	3.71886086463928	11.4905080795288	18.1780033111572	18.1420154571533	14.3440389633179	18.8900413513184	20.7631664276123	11.4050312042236	12.8728771209717	21.5062255859375	22.7696437835693	17.7257308959961	8.4723129272461	13.7143325805664	12.2600107192993	21.0786972045898	20.9344081878662	13.6605014801025	11.6914300918579	15.0151844024658	19.3770236968994	20.7570838928223	7.73179483413696	7.79827690124512	19.0011024475098	7.55159997940063	20.6651878356934	17.0653896331787	16.7849407196045	14.9759683609009	13.4340209960938	20.3225078582764
ENSG00000187961.9	KLHL17	2.00491547584534	1.01346898078918	2.80597734451294	2.49820923805237	2.62244176864624	1.41349923610687	2.00032043457031	1.86810255050659	3.24256372451782	2.77546620368958	3.6659369468689	3.25163841247559	2.92397522926331	1.69604706764221	1.95793867111206	3.29567337036133	0.545701026916504	1.71782374382019	3.52429366111755	3.30960559844971	2.53686022758484	3.15245890617371	3.81279516220093	4.14662170410156	2.65782594680786	2.77401566505432	3.88014435768127	3.03680562973022	4.33215951919556	2.20193338394165	2.16731095314026	3.32988047599792	4.52679395675659	2.66340541839600	1.86742973327637	3.75479865074158	4.06712961196899	4.13386106491089	1.76768267154694	4.89217948913574	2.43332624435425	2.30901002883911	2.65595126152039	3.07595539093018	3.00717782974243	2.7414186000824	2.04775214195251	2.30904555320740
ENSG00000187583.6	PLEKHN1	0.0115698575973511	0.0143007151782513	0.0306183900684118	0.0220572911202908	0	0.04282396286726	0.0210253708064556	0.0167329702526331	0.0145537871867418	0.0274239555001259	0.0244150962680578	0.057873722165823	0.00650523323565722	0.0148056019097567	0.038197536021471	0.0627375990152359	0.0337268821895123	0.0080798752605915	0.03765869140625	0	0.0196109898388386	0.246087044477463	0.0241988729685545	0	0.136888429522514	0.0695526078343391	0	0.0484045967459679	0.0179215371608734	0.0602167248725891	0.00749161001294851	0	0.0311555769294500	0.053014799952507	0.0139898080378771	0.0151973916217685	0.0195769220590591	0	0.0466884933412075	0	0.00446794321760535	0	0	0.0147028975188732	0.0089397644624114	0.00931972078979015	0	0.00993109587579966
ENSG00000187642.5	C1orf170	0.0559806190431118	0.0125806974247098	0.0323229171335697	0.0646811723709106	0.0282906983047724	0.210970565676689	0.0369930900633335	0.0220806207507849	0.00320083275437355	0.0241255406290293	0.0644357204437256	0.0254564806818962	0.0114456331357360	0.0390745773911476	0.00672066584229469	0.0613242648541927	0.0148351918905973	0.0710806846618652	0.0132517172023654	0.092389851808548	0.0215653479099274	0.108244478702545	0.0255460254848003	0.0822372287511826	0.0779215320944786	0.173363655805588	0.0235586650669575	0.101134002208710	0.147149577736855	0.0412021279335022	0.0659055709838867	0.0345137715339661	0.0685208588838577	0.0349788330495358	0.0184607766568661	0.100271448493004	0.0459261536598206	0.0250153262168169	0.0293378829956055	0.113997139036655	0.0353750549256802	0.0282755587249994	0.00503511447459459	0	0.00786453392356634	0.0860873088240623	0.0733232945203781	0.0262099020183086
ENSG00000272512.1	RP11-54O7.17	4.55783605575562	1.89542758464813	0.496000289916992	4.872483253479	1.80556643009186	2.95358085632324	4.18867874145508	1.17050576210022	2.06739139556885	1.7921541929245	2.63673686981201	1.29619383811951	2.54670834541321	2.18946886062622	1.79070627689362	2.45523452758789	0.275937408208847	3.12349534034729	1.24782776832581	5.35369205474854	0.77014970779419	1.17519414424896	2.00013089179993	1.89732742309570	9.04200172424316	1.07407546043396	0.895562529563904	4.54437017440796	1.95745122432709	1.20702886581421	2.39041972160339	1.14865469932556	2.61272716522217	1.04098093509674	2.00015354156494	3.16129064559937	2.77893447875977	3.00111985206604	2.49653315544128	2.45609402656555	4.77585887908936	0.93089759349823	1.26433026790619	0.703709185123444	1.96383392810822	3.04235696792603	1.76248466968536	0.89579826593399
ENSG00000188290.6	HES4	9.71156120300293	5.29786539077759	13.2949762344360	14.5872220993042	11.4187669754028	11.6164951324463	8.85006427764893	13.7158880233765	5.9379448890686	12.3534374237061	19.9728012084961	17.3799247741699	13.6589879989624	14.5960464477539	15.0251483917236	10.5184688568115	7.51331233978271	8.69145965576172	12.8109073638916	13.0052394866943	11.1511106491089	8.9282693862915	10.9155540466309	7.94751024246216	18.9686489105225	21.2010631561279	14.6340103149414	14.9235105514526	5.47020483016968	5.68198871612549	8.15087223052979	7.02217769622803	12.1682500839233	7.89512729644775	10.8991365432739	19.7332286834717	14.9386978149414	14.3839340209961	8.55374240875244	8.88398361206055	10.5031042098999	4.73120832443237	7.34018039703369	6.44213151931763	12.4111442565918	7.53606939315796	6.42321872711182	6.33145618438721
ENSG00000231702.2	RP11-54O7.10	0.384660214185715	0.118863083422184	0.305388629436493	0.122222222387791	0	0	0	0.834475457668304	0.120966538786888	0.227939367294312	0.676435589790344	0.120257087051868	0.324416846036911	0.123059548437595	0.126994401216507	0.231757953763008	0	0.671574056148529	0.125202924013138	0.402878850698471	0.244500666856766	0.0889303833246231	0.3419269323349	0	0	0.289049804210663	0.445167005062103	0.502904951572418	0.198610976338387	0.111222811043262	0	0.186335936188698	0.0863184779882431	0.440642476081848	0.232557848095894	0	0.433912724256516	0.236346110701561	0	0.239344671368599	0.148544609546661	0.213719174265862	0.095144048333168	0.122205905616283	0.520131707191467	0.232387840747833	0	0.0825441777706146
ENSG00000224969.1	RP11-54O7.11	0.314425021409988	0.0388639383018017	0.133134737610817	0.159849017858505	0.218487098813057	0	0.380926758050919	0.181895568966866	0.118655078113079	0	0.619276106357574	0.157278910279274	0.0707150623202324	0	0.083045169711113	0.416770666837692	0	0.219580471515656	0.081873670220375	0.395180523395538	0.0799428895115852	0.116308107972145	0.282782584428787	0.312670707702637	0.218830004334450	0.409538358449936	0.400272250175476	0.361749857664108	0.584447622299194	0.21819506585598	0.203593641519547	0.091387689113617	0.254007250070572	0.252129852771759	0.342171102762222	0.289105385541916	0.177342250943184	0.115914978086948	0.181259542703629	0.234771192073822	0.121421813964844	0.0349392257630825	0.124434679746628	0.119870759546757	0.218654096126556	0.126637384295464	0.104542285203934	0.0269889663904905
ENSG00000187608.5	ISG15	34.2637023925781	9.88619804382324	34.8810195922852	22.5813713073730	123.575744628906	13.8462934494019	41.2077560424805	76.3644714355469	39.1965599060059	24.6360454559326	24.877986907959	90.5402221679688	48.0629692077637	15.6993513107300	32.2651519775391	48.4409980773926	17.8712940216064	23.3027687072754	29.2879734039307	31.3561744689941	32.3749542236328	82.0560989379883	17.8397769927979	14.3436021804810	20.3818454742432	28.9453620910645	65.3014907836914	17.8423023223877	19.7024326324463	22.8859310150146	22.9279079437256	32.3482856750488	27.5022087097168	18.8258457183838	19.2921619415283	23.693395614624	35.9723396301270	27.2851791381836	20.8930301666260	19.0602722167969	29.0694065093994	7.22136306762695	22.2152633666992	25.0135364532471	67.3859558105469	32.5495491027832	26.0855789184570	22.8133068084717
ENSG00000188157.9	AGRN	12.049729347229	10.0619144439697	7.40651893615723	8.77113628387451	6.3144040107727	2.43877625465393	5.3437180519104	4.02790927886963	10.2473392486572	7.39478206634521	10.2276563644409	10.8974676132202	8.90610027313232	5.29723691940308	4.46917247772217	7.73032522201538	1.33888208866119	5.2610764503479	6.88870191574097	13.0224523544312	10.1774530410767	7.50460958480835	11.0945901870728	3.53953385353088	8.75841426849365	5.42830562591553	8.49944591522217	6.01166248321533	5.2461519241333	4.14889812469482	5.87386465072632	6.89975881576538	7.39281177520752	7.1364574432373	7.89388036727905	5.6989016532898	13.8655939102173	10.1905736923218	6.03058242797852	5.90192174911499	5.56823062896729	3.6760094165802	7.11754703521729	6.9296612739563	12.2557239532471	8.03667449951172	8.38177585601807	5.41776132583618
ENSG00000217801.5	RP11-465B22.3	0.491718977689743	0.187696874141693	0.995097577571869	0.845529437065125	1.49738335609436	0.449651569128036	0.902338802814484	0.700693130493164	0.168278157711029	0.591329038143158	1.07833337783813	0.596822738647461	1.09775805473328	0.684759080410004	0.286481499671936	0.84521484375	0.30213662981987	0.474692642688751	1.15800464153290	0.979525327682495	0.508660018444061	1.2705579996109	0.895358324050903	0.755035519599915	1.18770837783813	1.05053424835205	1.73230385780334	0.332781583070755	0.410701870918274	0.72761869430542	0.599328756332397	1.07188653945923	1.16184329986572	0.505297303199768	0.45466873049736	0.759869575500488	0.530208289623260	1.30625081062317	0.575268924236298	0.725903034210205	1.10023093223572	0.160706803202629	1.14470183849335	1.59894001483917	0.519623756408691	0.436861902475357	0.432768255472183	0.75103908777237
ENSG00000273443.1	RP11-54O7.18	0.0419530309736729	0	0.0666145160794258	0.239943355321884	0.0583044923841953	0.0310564748942852	0	0.0606748014688492	0	0	0.0885306671261787	0.078695148229599	0.165118664503098	0	0	0.176937028765678	0	0.0585962682962418	0.081931658089161	0.0292933657765388	0	0.0775936543941498	0.201817229390144	0	0.0875939950346947	0.0210168436169624	0.0485522150993347	0	0	0.121305339038372	0.0543300956487656	0	0.0564860329031944	0.048058744519949	0.126819789409637	0.0551066920161247	0.283948570489883	0.103108510375023	0.0725551694631577	0.0696111097931862	0.162010416388512	0.0466186329722404	0.103769011795521	0.0533136278390884	0	0	0.116240359842777	0.180053874850273
ENSG00000237330.2	RNF223	0.0233587045222521	0	0	0.0494800806045532	0.0649258196353912	0.0691667795181274	0	0	0	0	0.0109538473188877	0.0194738078862429	0	0	0.0205648150295019	0.018764840438962	0	0.0435004867613316	0	0.0217467043548822	0.0461920276284218	0.0360023118555546	0.00325705134309828	0	0	0.039006020873785	0	0	0	0.0450271107256413	0.0605000667273998	0.0150871379300952	0	0.0178388394415379	0.00941480230540037	0	0.0790487676858902	0.0191363319754601	0	0.0258388221263885	0.0721636265516281	0.0432607159018517	0	0	0.0120324902236462	0	0.00862941052764654	0
ENSG00000131591.13	C1orf159	2.47030544281006	3.1569459438324	2.44084763526917	2.88723111152649	2.97594809532166	1.8194979429245	2.07915616035461	1.28814423084259	3.27917671203613	3.58971095085144	2.27464938163757	2.65064549446106	2.09388899803162	1.58058810234070	2.03686046600342	2.83461546897888	0.729759693145752	2.13693404197693	2.52127003669739	2.90367722511292	2.83529210090637	4.39672422409058	2.98191785812378	2.07924866676331	2.81646895408630	2.3226957321167	2.33451509475708	1.65865886211395	1.86836671829224	2.41203403472900	3.07451176643372	2.57672309875488	4.09209680557251	2.22902131080627	2.51042580604553	3.68915724754333	2.92663764953613	3.83270025253296	2.06455850601196	2.02884554862976	2.44721961021423	2.38638138771057	2.99675846099854	3.03276562690735	2.24685573577881	2.34485125541687	1.95705699920654	2.45338869094849
ENSG00000223823.1	RP11-465B22.5	0	0	0	0	0	0	0	0	0	0	0	0	0	0	0	0	0	0.0255363956093788	0	0	0	0.00845387578010559	0.0210321061313152	0.0227265264838934	0.0508982390165329	0.137387871742249	0	0	0.12272197753191	0.0211460646241903	0.0118385935202241	0	0.0164111685007811	0.0209441184997559	0	0	0	0	0	0.151683449745178	0	0	0	0	0	0	0	0
ENSG00000207730.1	MIR200B	0	0	0	0	0	0	0	0	0	0	0	0	0	0	0	0	0	0	0	0	0	0	0	0	0	0	0	0	0	0	0	0	0	0	0	0	0	0	0	0	0	0	0	0	0	0	0	0
ENSG00000207607.1	MIR200A	0	0	0	0	0	0	0	0	0	0	0	0	0	0.210568547248840	0	0	0	0	0	0	0	0	0	0	0	0	0	0	0	0	0	0	0	0	0	0	0	0	0	0	0	0	0	0	0	0	0	0
ENSG00000198976.1	MIR429	0	0	0	0	0	0	0	0	0	0	0	0	0	0	0	0	0	0	0	0	0	0	0	0	0	0	0	0	0	0	0	0	0	0	0	0	0	0	0	0	0	0	0	0	0	0	0	0
ENSG00000272141.1	RP11-465B22.8	0.0450134314596653	0	0.0317661911249161	0.0381402671337128	0.041705135256052	0.0444293171167374	0	0.0434006117284298	0.0377484224736691	0	0	0.0750540643930435	0	0.0384015589952469	0	0.0361608155071735	0	0	0	0	0	0.027751324698329	0.0376590378582478	0	0	0.0901999473571777	0	0	0.06197789311409	0.0347078256309032	0.174880132079124	0.029073690995574	0.0269362628459930	0.0343763642013073	0	0.0394177511334419	0.0677026957273483	0.0368766970932484	0.0345990844070911	0	0	0	0	0.0381351746618748	0.0231872294098139	0.0483454577624798	0	0.0257584657520056
ENSG00000205231.1	TTLL10-AS1	0.503509819507599	0	0.0769269615411758	0.0659734383225441	0.100995719432831	0	0.119485229253769	0.0150145133957267	0	0.63364428281784	0.277497440576553	0.0129825389012694	0.0583715289831161	0.0398552492260933	0	0.0500395745038986	0	0.181252017617226	0.0473076589405537	0.0579912066459656	0.0131977228447795	0.0528033934533596	0.480957895517349	0	0.0578024163842201	0.187228903174400	0.0120146730914712	0.0108583746477962	0.0428827069699764	0.288173526525497	0.24872250854969	0.100580915808678	0.0931864455342293	0	0.0251061394810677	0.0136366356164217	0.0117109287530184	0.0956816598773003	0.0239392220973969	0.0775164663791656	0.0200454518198967	0.0115361912176013	0.0564928241074085	0.0131929265335202	0	0.0250877868384123	0	0.164856895804405
ENSG00000162571.9	TTLL10	1.38525903224945	0.0353035964071751	0.206602767109871	0.0423515141010284	0.231549963355064	0.0281914081424475	0.322961241006851	0	0.0239522289484739	1.74328553676605	0.810331106185913	0.0833411365747452	0.0749429613351822	0.249758273363113	0.0251457896083593	0.143405348062515	0.0462556630373001	0.651584446430206	0.0681754276156425	0.232670843601227	0.0161376185715199	0.154077395796776	1.26646208763123	0.0236689001321793	0.0795131549239159	0.486488193273544	0.137728467583656	0.0149368094280362	0.0442421734333038	0.825858891010284	1.78777599334717	0.332062482833862	0.264920890331268	0.0109062902629375	0.0345360711216927	0.0500229112803936	0.155725985765457	0.269089668989182	0.0878156125545502	0.205365046858788	0.0257362723350525	0.0105794761329889	0.103615567088127	0.151235207915306	0.00367820565588772	0.0996979400515556	0.0263791996985674	0.318714439868927
ENSG00000186891.9	TNFRSF18	0.313484042882919	0	0.354726314544678	0.164866179227829	0.135206833481789	0.0640171319246292	0.314306259155273	0.640982687473297	0.353540152311325	0.0896783322095871	0.304149150848389	0.256841063499451	0.182336464524269	0.0414989106357098	0.11420226842165	0.169335544109344	0.0630224943161011	0.18117792904377	0.112591236829758	0.256626963615417	0.219872117042542	0.109962090849876	0.162785992026329	0.0940579622983932	0.300931185483932	0.64983457326889	0.225183025002480	0.180898934602737	0.602791547775269	0.225043535232544	0.111991368234158	0.178039222955704	0.310494512319565	0.396256595849991	0.182990774512291	0.212985336780548	0.304847449064255	0.584482192993164	0.186948716640472	0.233171775937080	0.200372576713562	0.0240239072591066	0.0641701444983482	0.054948054254055	0.342451691627502	0.217686891555786	0.095843143761158	0.102065570652485
ENSG00000186827.6	TNFRSF4	0.303264528512955	0.281133502721786	0.280894994735718	0.256958663463593	0.40390282869339	0.318037331104279	0.168394312262535	0.164474248886108	0.83448326587677	0.269559681415558	0.0355532690882683	0.300232261419296	0.113675057888031	0.0808496996760368	0.383800476789474	0.289301931858063	0.0736696422100067	0.176488742232323	0.148064196109772	0.28233602643013	0.214181452989578	0.385617911815643	0.266930878162384	0.188482806086540	1.12566745281219	0.151923790574074	0.248602211475372	0.489002078771591	0.156584084033966	0.087687611579895	0.278186738491058	0.257086366415024	0.351607859134674	0.477676004171371	0.122231759130955	0.348554521799088	0.0855237543582916	0.170806437730789	0.203963369131088	0.188698351383209	0.0975933000445366	0.322949349880219	0.100014895200729	0.176635488867760	0.351488322019577	0.78374707698822	0.266083300113678	0.0867699831724167
ENSG00000078808.12	SDF4	22.5745334625244	28.1701316833496	32.1231880187988	34.0382423400879	33.2491149902344	15.5324411392212	19.3229999542236	21.1149349212646	29.4146194458008	28.1986217498779	35.2522315979004	31.6635837554932	25.9822463989258	17.7939758300781	27.7088317871094	29.9896850585938	10.4360332489014	24.0800304412842	35.76416015625	30.1065769195557	20.3315639495850	27.8511085510254	32.6891250610352	24.036922454834	30.0176868438721	38.6441688537598	34.7935447692871	32.5141830444336	18.2366199493408	22.1076507568359	24.8387298583984	36.1680526733398	36.8793792724609	27.8792152404785	21.5279617309570	35.9616012573242	36.0427894592285	35.8738899230957	16.1000347137451	23.7626895904541	28.2203216552734	17.7088088989258	33.2137756347656	26.4058818817139	28.4502849578857	25.1780891418457	21.2136192321777	41.2121162414551
ENSG00000176022.3	B3GALT6	4.33730936050415	3.84711241722107	10.4847536087036	8.37666416168213	9.1522388458252	4.60027170181274	5.51803684234619	7.65319204330444	7.60361099243164	7.76707696914673	10.4879732131958	9.97259712219238	7.7572751045227	4.22041797637939	4.88753414154053	10.6957168579102	3.71474695205688	7.54653978347778	8.74663257598877	7.15286636352539	6.61030101776123	12.3223190307617	8.82547569274902	5.20684003829956	5.31397294998169	10.4709920883179	9.83049201965332	5.25743627548218	3.73976016044617	8.27285861968994	7.39536952972412	10.0584049224854	10.1613512039185	4.62840270996094	6.96274709701538	8.2184534072876	10.7303676605225	12.1259183883667	4.16320657730103	4.43417453765869	10.7786054611206	3.90640091896057	8.09463596343994	11.1045045852661	5.60058784484863	5.84716510772705	5.08907222747803	9.25736045837402
ENSG00000184163.3	FAM132A	0.486023366451263	0.58307158946991	0.892780184745789	1.30810809135437	0.973448634147644	0.613754987716675	0.658091366291046	0.351456969976425	0.728251218795776	1.16895937919617	1.38760709762573	1.09043920040131	0.851959526538849	0.43902325630188	1.05714261531830	1.55027282238007	0.263911753892899	0.33941712975502	1.04222977161407	2.11602139472961	0.884387493133545	0.97823429107666	0.663740515708923	0.604139506816864	1.11425876617432	1.79028594493866	1.93557417392731	1.22600066661835	0.826651096343994	0.47946047782898	0.981140613555908	0.498574525117874	1.48841047286987	0.458506375551224	0.432117611169815	0.863728165626526	1.6931391954422	0.860747039318085	0.659252882003784	0.391360849142075	0.750752449035645	0.381228804588318	1.10315668582916	0.908287107944489	1.09348154067993	0.909662246704102	0.617869079113007	0.907985985279083
ENSG00000260179.1	RP5-902P8.12	0.209118872880936	0.093991868197918	0.140868186950684	0.205377280712128	0.277414113283157	0.379973351955414	0.103642396628857	0	0.203267276287079	0.157714158296585	0.147096514701843	0.142641261219978	0.0855116695165634	0.0973102524876595	0.225948959589005	0.125994220376015	0.0554177276790142	0.053105216473341	0.0742538496851921	0.252208709716797	0.145005524158478	0.158225297927856	0.137178719043732	0.0827082246541977	0.238156706094742	0.219044595956802	0.0220011956989765	0.159070312976837	0.294474571943283	0.186894312500954	0.233884409070015	0.0368366315960884	0.290092170238495	0.152443081140518	0.0229871049523354	0.274684548377991	0.117947392165661	0.0350423306226730	0.230146110057831	0.157719627022743	0.124804176390171	0.0845000147819519	0.131662756204605	0.120794020593166	0.102824509143829	0.130165040493011	0.0737432464957237	0.0897495746612549
ENSG00000160087.16	UBE2J2	6.09842777252197	5.17943859100342	8.85208320617676	8.21723461151123	11.0199680328369	6.65490341186523	6.27246522903442	7.29683589935303	8.69592380523682	8.77566623687744	9.47244548797607	8.41090488433838	8.27305793762207	5.52194690704346	6.96807861328125	9.13933753967285	4.80978584289551	7.78486824035645	8.84281349182129	7.40953731536865	7.786865234375	11.2249717712402	8.55791187286377	9.7470121383667	7.92170143127441	10.6504878997803	9.55041027069092	10.1203508377075	6.97584199905396	7.1933822631836	8.97151947021484	9.05451393127441	12.4004764556885	6.48997831344604	6.16716241836548	10.2998857498169	10.2526941299438	9.72608852386475	5.81282711029053	7.63483381271362	7.88696098327637	6.00192928314209	9.12312698364258	10.8227319717407	8.00946235656738	7.12325954437256	6.12036037445068	9.94015216827393
ENSG00000230415.1	RP5-902P8.10	1.18359875679016	1.74842262268066	2.16966795921326	2.34819149971008	1.0832359790802	0.256442904472351	0.524609625339508	0.709765017032623	0.780741155147552	2.29227900505066	3.00532555580139	2.92414593696594	2.07761669158936	0.775778889656067	1.56304609775543	2.05239057540894	0.224407583475113	1.73378694057465	0.93963199853897	1.85444688796997	2.00620818138123	1.68187642097473	4.26881313323975	0.358839899301529	1.44658148288727	1.59080684185028	2.30523610115051	0.754847466945648	0.685653150081635	1.66942608356476	1.04678082466125	2.65701246261597	1.58065450191498	1.32278645038605	1.39625370502472	1.32717955112457	4.20083332061768	1.95112240314484	0.832097887992859	1.0777508020401	1.29317784309387	0.80196762084961	1.85651445388794	1.57748055458069	2.47594857215881	1.37197911739349	1.66370987892151	2.35403752326965
ENSG00000162572.15	SCNN1D	5.28355884552002	3.61550498008728	5.37483978271484	6.39721727371216	3.97312116622925	1.35640776157379	2.22431874275208	2.31476211547852	5.88486385345459	6.22690677642822	5.20725965499878	6.72226619720459	4.93188762664795	3.45123171806335	3.11456537246704	5.96766662597656	0.84374463558197	4.38356828689575	3.90415358543396	6.75668668746948	5.91535663604736	7.62852573394775	7.39849376678467	2.89504885673523	6.17133235931396	5.12782716751099	5.46742486953735	2.92472004890442	2.86103415489197	4.54485416412354	6.30389642715454	4.98343324661255	8.46461486816406	4.12211465835571	5.0717830657959	6.37467288970947	7.17616176605225	7.84463548660278	4.09367370605469	3.80342960357666	3.84485101699829	3.74919176101685	6.12661457061768	4.86740827560425	7.51108980178833	3.74326276779175	4.38363313674927	4.81943130493164
ENSG00000131584.14	ACAP3	24.4324760437012	26.3993492126465	36.5647773742676	45.0560684204102	31.3004837036133	12.0755023956299	21.9762287139893	19.2914981842041	29.3645744323730	28.6869640350342	28.6983814239502	35.6645202636719	23.7784080505371	21.6677055358887	17.1773452758789	31.6995105743408	5.06403923034668	22.8088035583496	25.0341854095459	35.8459205627441	26.7240180969238	36.8262672424316	31.3054828643799	19.2238540649414	31.2643260955811	31.5679798126221	31.0995025634766	16.9784793853760	21.8993129730225	27.3369350433350	31.9439735412598	32.156120300293	48.7530288696289	18.4634456634521	33.3298568725586	39.7622032165527	44.1201248168945	48.7762832641602	15.7324457168579	22.9012451171875	28.6157150268555	29.4805011749268	27.5891799926758	34.5295181274414	39.6059608459473	19.5298156738281	29.4230155944824	25.6246929168701
ENSG00000169972.7	PUSL1	3.25807213783264	3.46385335922241	4.53415966033936	3.57622218132019	4.08463335037231	2.63110446929932	3.22949695587158	5.05799102783203	6.34097290039062	3.67227864265442	3.38155341148376	5.29945278167725	4.75262308120728	1.72018325328827	3.12914204597473	4.02207040786743	2.49060082435608	3.69138431549072	5.9030294418335	3.70669198036194	3.6977276802063	4.79334783554077	4.98690366744995	3.34184861183167	3.99590349197388	4.04047203063965	4.83845233917236	7.20856189727783	2.84685945510864	3.67599940299988	3.59966135025024	4.54717063903809	5.93074417114258	4.28033351898193	3.82933330535889	4.66863870620728	4.70328044891357	4.95563316345215	2.65313792228699	3.05268788337708	3.8361074924469	2.74694895744324	4.72251176834106	4.60359048843384	4.42752170562744	4.18441152572632	3.18162393569946	3.9308807849884
ENSG00000127054.14	CPSF3L	13.3753480911255	14.0001335144043	16.0413398742676	17.3783054351807	14.9346256256104	7.51849126815796	9.17577648162842	8.53855037689209	16.9654884338379	15.0571365356445	14.7555685043335	14.769868850708	12.9708709716797	7.3882155418396	10.8259077072144	15.5375461578369	4.37042760848999	11.7144136428833	15.0782527923584	17.9458847045898	14.4556541442871	17.025089263916	17.9413509368896	11.5212211608887	14.6858644485474	16.0010356903076	16.1869678497314	16.8140811920166	11.6260490417480	13.6566972732544	15.6812858581543	17.0273780822754	22.8971405029297	13.2169198989868	10.4491634368896	20.0601749420166	17.1923484802246	21.5629806518555	9.0007848739624	11.8279714584351	11.8934392929077	9.74068546295166	17.2134742736816	15.3366231918335	16.8105792999268	12.1792783737183	9.85269927978516	15.9810094833374
ENSG00000240731.1	RP5-890O3.9	3.14604210853577	4.12571907043457	3.69578242301941	5.46136999130249	5.27867078781128	1.47687196731567	2.4634907245636	1.94206500053406	3.66785597801208	4.77432584762573	4.37194681167603	4.22208261489868	1.81202757358551	2.84758520126343	2.07731246948242	3.74475216865540	1.26752495765686	2.94727063179016	3.14693975448608	4.44697523117065	3.96690678596497	4.25759983062744	7.78376197814941	2.62297105789185	5.55397367477417	3.95933341979980	4.04052495956421	3.00961232185364	3.20916247367859	4.25989103317261	5.91254949569702	4.94369506835938	5.92332601547241	4.26315879821777	3.94324088096619	3.98124408721924	6.70822286605835	5.94049215316772	1.76939356327057	3.08750486373901	3.02245926856995	3.11221623420715	3.94773864746094	4.72930526733398	4.00204992294312	3.30681037902832	2.16857504844666	5.33500528335571
ENSG00000224051.2	GLTPD1	6.32702827453613	4.54042100906372	5.98606300354004	6.01633644104004	6.32904815673828	4.53786563873291	6.2472882270813	10.5079908370972	12.4192314147949	6.4753155708313	8.1755542755127	8.11500072479248	9.98812866210938	4.61174821853638	6.62616634368896	6.04619836807251	2.78119230270386	5.55146837234497	7.98104953765869	7.90510511398315	8.29369926452637	8.77655220031738	6.296706199646	6.50346755981445	4.68568468093872	7.36669921875	7.63741874694824	8.2174186706543	6.0430269241333	4.67074918746948	6.87305402755737	5.54043245315552	11.2491626739502	6.65713214874268	5.73779201507568	8.03678035736084	6.30709791183472	8.074049949646	4.74963808059692	5.10970258712769	7.60291576385498	4.6420373916626	7.66430711746216	8.65883350372314	7.7494740486145	8.01350116729736	6.73606491088867	6.05252933502197
ENSG00000169962.4	TAS1R3	0.165419712662697	0.156038388609886	0.248835176229477	0.177046194672585	0.326690226793289	0.109564900398254	0.0263692680746317	0.0503661446273327	0.188916876912117	0.190887495875359	0.349074155092239	0.152424618601799	0.0587421394884586	0.139264926314354	0.149466663599014	0.314733028411865	0.076138287782669	0.224963486194611	0.215369626879692	0.164135828614235	0.177086889743805	0.233488023281097	0.213052526116371	0.324664682149887	0.224194630980492	0.283498793840408	0.211591735482216	0.254970729351044	0.346138894557953	0.226564988493919	0.293146133422852	0.198221564292908	0.304778844118118	0.294214993715286	0.126327723264694	0.257310330867767	0.235705673694611	0.181879535317421	0.115437082946301	0.332258999347687	0.127760589122772	0.246700540184975	0.215346604585648	0.199150353670120	0.191724047064781	0.0876634493470192	0.0964911133050919	0.298925399780273
ENSG00000107404.13	DVL1	23.6913757324219	23.5658664703369	33.1515426635742	27.4119148254395	25.4189052581787	17.0732002258301	19.0993576049805	20.6504058837891	31.8223457336426	27.9847450256348	34.6933860778809	33.5234642028809	34.2775497436523	16.8894634246826	26.403356552124	28.470251083374	11.5506858825684	21.3550491333008	37.5527610778809	34.4062080383301	27.6803512573242	36.317253112793	30.5709629058838	33.2764396667480	27.3029861450195	34.0975456237793	34.5396461486816	43.8514289855957	24.0550842285156	25.3614368438721	27.9726619720459	29.8854274749756	41.6733703613281	20.4444103240967	30.4831295013428	37.0983123779297	36.645133972168	38.4395446777344	19.8476829528809	29.4864978790283	24.3376998901367	21.5861701965332	31.0993518829346	30.9046840667725	34.9885864257812	30.8010959625244	27.9555454254150	30.2737464904785
ENSG00000162576.12	MXRA8	9.69011306762695	6.75377130508423	7.094566822052	8.3654317855835	5.68440961837769	3.2328085899353	5.28440141677856	3.84545493125916	5.66750621795654	7.72010898590088	8.49536228179932	7.78672075271606	7.11367321014404	4.96005964279175	8.78864002227783	7.25774335861206	1.41109633445740	7.55877304077148	5.78097438812256	8.29433059692383	3.93132901191711	5.78245162963867	8.32980728149414	2.81159615516663	8.76176834106445	6.36432933807373	5.45906686782837	6.87328243255615	2.40589022636414	3.99358558654785	5.38486862182617	6.52359819412231	8.3650074005127	7.2287130355835	5.59000158309937	6.5528359413147	8.9744930267334	8.24877166748047	6.01075839996338	2.86898422241211	4.91811037063599	4.42899990081787	6.06760597229004	7.21588134765625	6.72043180465698	4.83902215957642	4.87473106384277	6.31778860092163
ENSG00000175756.9	AURKAIP1	33.3455924987793	35.447265625	39.8443374633789	30.6636447906494	33.1597442626953	22.8586044311523	25.3698596954346	48.6625633239746	71.7193908691406	34.6399536132812	35.1148262023926	48.8566589355469	53.8017463684082	19.0533638000488	35.5520401000977	38.4172477722168	33.8586387634277	31.7021579742432	36.7025337219238	37.2978744506836	41.8493118286133	47.1498336791992	33.6822776794434	29.1182785034180	28.7407321929932	44.1136054992676	40.9732360839844	45.5217819213867	22.7975425720215	26.5699234008789	34.4730758666992	33.5270690917969	55.689022064209	39.2252311706543	27.3486080169678	38.8820114135742	35.1428985595703	40.1046371459961	20.0824050903320	22.1360588073730	37.4731140136719	21.3568058013916	37.6532135009766	34.1889495849609	48.0478286743164	36.1522483825684	29.8072032928467	38.0592460632324
ENSG00000223663.2	RP5-890O3.3	0	0.0498771518468857	0	0.256433546543121	0.168241024017334	0	0.0488873310387135	0	0.101519599556923	0.09564758092165	0	0	0	0.103276133537292	0.106578409671783	0.194499850273132	0	0	0.157612398266792	0.225407227873802	0.102597005665302	0.111950516700745	0	0.200637459754944	0.112336710095406	0.080860435962677	0	0.0844112858176231	0.0833408460021019	0	0.0522575490176678	0.0390950068831444	0.0362208336591721	0.0924508720636368	0	0.106009051203728	0.136558368802071	0.0495876036584377	0	0.0669556334614754	0	0.224201306700706	0	0.0512798614799976	0.155897781252861	0	0	0
ENSG00000221978.7	CCNL2	24.6644535064697	36.9330711364746	25.1834564208984	30.4552135467529	25.6596469879150	9.1808614730835	16.157901763916	12.6571540832520	32.7919998168945	26.568998336792	26.1763229370117	23.4608383178711	17.2093162536621	13.0925359725952	20.7966098785400	27.0918006896973	3.24422073364258	18.1877326965332	17.9566555023193	25.2285575866699	28.9123115539551	28.268461227417	31.4076328277588	13.0293273925781	28.2230377197266	23.6817607879639	25.6627922058105	18.8316612243652	12.2004032135010	21.8682250976562	27.3528232574463	26.8632068634033	30.6891231536865	26.0257263183594	15.8710889816284	21.4242782592773	33.6779899597168	29.5959205627441	17.4794178009033	16.2510433197021	19.5391159057617	17.7939052581787	29.5312042236328	32.2265892028809	22.4263095855713	18.6008453369141	16.0716953277588	22.6992111206055
ENSG00000224870.3	RP4-758J18.2	6.95583152770996	10.4062786102295	6.53254652023315	5.25584697723389	6.55267286300659	4.17585754394531	4.89006280899048	8.90465545654297	13.0268545150757	5.78062915802002	7.3889365196228	9.77692985534668	8.83941650390625	3.80832576751709	4.68624496459961	7.32554244995117	4.43724489212036	5.55864572525024	6.32277727127075	5.5873556137085	9.08826637268066	7.3673415184021	7.3525767326355	2.96117448806763	5.86435174942017	7.56413650512695	8.94169521331787	5.14590549468994	2.99291110038757	5.75576686859131	5.15394163131714	9.51958751678467	8.53419876098633	6.72920989990234	5.95758819580078	5.03262138366699	6.88160705566406	6.94936561584473	3.70833659172058	2.51591801643372	7.1685004234314	2.92208671569824	7.7282395362854	5.68633699417114	8.78290176391602	8.68927097320557	7.53672504425049	7.9790072441101
ENSG00000242485.1	MRPL20	24.4111289978027	27.7591018676758	34.7340393066406	29.6553421020508	31.0418548583984	15.9022779464722	17.8923606872559	36.7757606506348	35.5368309020996	26.0497455596924	30.1781330108643	35.7926712036133	38.4995422363281	11.1286067962646	26.0448436737061	36.5609283447266	28.5331916809082	26.5659198760986	32.8549308776855	33.251708984375	29.1018486022949	45.0269966125488	29.4151935577393	26.1714076995850	21.9729385375977	35.6680068969727	36.5850257873535	35.8938751220703	16.3643989562988	26.5747661590576	30.6777305603027	33.8298301696777	36.281982421875	32.6594467163086	19.7763614654541	29.2858734130859	30.0380249023438	31.9226360321045	14.4712343215942	18.4801692962646	31.4857444763184	13.5403423309326	32.1422233581543	30.9956474304199	32.6468391418457	25.4151859283447	24.7549819946289	35.3765296936035
ENSG00000272455.1	RP4-758J18.13	0.700116991996765	0.348550617694855	0.916098952293396	0.704442977905273	1.40543293952942	0.878186464309692	0.329853057861328	0.295326501131058	0.76447993516922	1.22156333923340	1.09437775611877	0.911995649337769	0.75448739528656	0.62216579914093	0.719106912612915	0.949096739292145	0.425184607505798	0.59758186340332	0.78492283821106	0.461692631244659	0.420290648937225	1.11504566669464	0.986386120319366	0.61643648147583	1.24521887302399	1.10090708732605	0.900272071361542	0.376303642988205	0.602483749389648	0.674785792827606	0.742963075637817	0.998603999614716	1.17830669879913	0.490117132663727	0.540853500366211	0.715265274047852	0.943325698375702	0.501866936683655	0.336335808038712	0.806720912456512	0.735993266105652	0.8536137342453	1.04864597320557	1.19862890243530	0.473343789577484	0.446465402841568	0.495734989643097	0.884734809398651
ENSG00000235098.4	ANKRD65	9.55220317840576	13.5160226821899	8.29700469970703	5.49926424026489	6.50920486450195	4.27384662628174	4.08396482467651	6.74618148803711	19.3462677001953	9.9236011505127	7.1628828048706	9.38729763031006	7.25898933410645	3.57169246673584	7.380211353302	7.39461469650269	4.04335594177246	7.62762498855591	6.85297441482544	8.64086246490479	6.37812900543213	5.58064985275269	6.79867553710938	3.53278207778931	7.29997730255127	10.1643390655518	3.77587461471558	3.49246263504028	2.35581350326538	6.9206051826477	8.73926639556885	6.85907125473022	9.25479698181152	4.08058834075928	5.1779146194458	6.04338264465332	7.95027446746826	4.22860240936279	4.18784475326538	3.38879370689392	4.57222127914429	3.63966345787048	6.70192432403564	8.17086410522461	5.89870548248291	9.55263423919678	3.79959940910339	8.56022930145264
ENSG00000225905.1	RP4-758J18.7	1.26178896427155	5.91010665893555	1.8277667760849	0.590832054615021	0.553761899471283	1.27818965911865	0.885014116764069	0.480228751897812	3.38326597213745	1.25928831100464	1.68168544769287	0.74742740392685	0.896146893501282	0.594879746437073	0.613901197910309	1.20036065578461	0.580767810344696	0.649288594722748	0.259389013051987	1.20562541484833	1.51963186264038	0.552724242210388	1.02785527706146	0.412746340036392	0.924385011196136	1.66344058513641	0.537993311882019	0.555676102638245	0.411472052335739	0.384042888879776	1.63404440879822	0.57906186580658	1.78830206394196	0.988975584506989	0.963602840900421	0.436158299446106	1.79791629314423	0.571258068084717	0.459407597780228	0.440766245126724	0.512911856174469	0.664158642292023	1.31409716606140	0.759539783000946	1.48808991909027	0.481449216604233	1.03042113780975	1.14007198810577
ENSG00000205116.3	TMEM88B	5.08697462081909	26.4900398254395	6.11770343780518	7.61305284500122	10.5835676193237	0.579342067241669	1.82333838939667	9.35958003997803	6.66397762298584	2.10473275184631	8.8503065109253	9.86205863952637	4.67107439041138	4.23705005645752	6.87679862976074	0.870505452156067	1.75489473342896	2.73270559310913	0.352705776691437	6.347252368927	19.4132843017578	1.33612477779388	3.53815054893494	1.23471546173096	9.72032165527344	5.12691307067871	1.81143164634705	2.32971715927124	1.18117022514343	1.28810477256775	5.53526449203491	3.23701882362366	1.72917675971985	3.48259806632996	9.86338329315186	3.67702722549438	4.7875919342041	2.36730408668518	2.77636575698853	1.22364139556885	5.09127616882324	6.18786478042603	2.68027734756470	0.267760097980499	11.7452507019043	2.47313547134399	7.47264814376831	2.11863374710083
ENSG00000225285.1	RP4-758J18.10	0.539473474025726	0.516237318515778	0.239478260278702	0.199059933423996	0.580441355705261	0.438002079725266	0.379494369029999	0.100673109292984	0.569153964519501	0.412487208843231	0.220338359475136	0.348194450139999	0.352245777845383	0.178154364228249	0.206832244992256	0.398427575826645	0.287464529275894	0.534733891487122	0.407829016447067	0.121510654687881	0.412959963083267	0.241397395730019	0.454972952604294	0.0865263789892197	0.387568265199661	0.627689838409424	0.0604192577302456	0.491440325975418	0.0718827098608017	0.462927371263504	1.03667688369751	0.320340156555176	0.484235495328903	0.637921929359436	0.399802714586258	0.98291939496994	0.412242591381073	0.427700370550156	0.28089901804924	0.360938876867294	0.20160873234272	0.174039229750633	0.344352126121521	0.154803708195686	0.255481839179993	0.799020946025848	0.270016372203827	0.716999471187592
ENSG00000179403.10	VWA1	7.80089378356934	20.3179130554199	7.13108015060425	8.55082607269287	13.8767557144165	4.03453302383423	4.50932312011719	5.39155149459839	14.7964162826538	4.81665372848511	7.39172458648682	7.61625051498413	7.83515167236328	4.60215950012207	5.55245113372803	4.26315641403198	3.12520241737366	5.22727251052856	5.96519613265991	9.17073631286621	15.0141582489014	6.17301511764526	5.20788431167603	2.67132043838501	10.2722997665405	7.83639812469482	4.61888265609741	8.15605545043945	2.69024753570557	4.67689180374146	5.32000494003296	5.95726823806763	7.89184379577637	11.4784097671509	6.45569562911987	12.7776899337769	7.75748586654663	5.74883317947388	6.14215421676636	3.51489305496216	6.47886228561401	4.89629983901978	5.16948699951172	4.7188606262207	11.2553834915161	8.99697971343994	7.88089847564697	8.84179306030273
ENSG00000215915.5	ATAD3C	0.963245391845703	2.29582262039185	1.12933385372162	1.17547440528870	1.02400755882263	0.414767682552338	0.530020236968994	0.460666209459305	3.88121104240417	0.563971281051636	0.869217097759247	0.993406414985657	0.254612684249878	0.564753711223602	0.755121409893036	0.647408843040466	0.137972295284271	0.503845870494843	0.669522523880005	1.55952417850494	1.17086601257324	0.429419249296188	0.343537449836731	1.28797399997711	1.3300940990448	1.01892733573914	0.461893945932388	1.41689133644104	2.33021783828735	0.590325355529785	0.208732292056084	0.862582325935364	1.29520225524902	0.633045375347137	0.487232476472855	1.24509119987488	1.12554192543030	0.207499518990517	0.526531040668488	1.64285075664520	0.640216112136841	0.776123523712158	0.76317411661148	0.931475639343262	0.462578922510147	0.729541599750519	0.952719151973724	0.928926825523376
ENSG00000160072.15	ATAD3B	7.15037059783936	5.69438600540161	8.04635047912598	9.22009754180908	7.84056520462036	4.58714485168457	5.8474931716919	3.20186257362366	6.42775201797485	8.37147808074951	7.49771547317505	7.61891078948975	5.83713912963867	6.08774900436401	4.78623199462891	8.26096725463867	0.982932806015015	5.10249471664429	5.28315258026123	8.58887767791748	7.0593433380127	10.1030750274658	9.84125328063965	3.85126805305481	10.7172374725342	8.04442977905273	8.75008583068848	7.27920484542847	4.67387008666992	7.18693828582764	8.66851234436035	7.67235660552979	12.4784450531006	7.00573396682739	4.83669471740723	9.37706279754639	9.4287109375	4.23356580734253	6.17139911651611	4.98264122009277	5.42431354522705	3.97599387168884	5.32442712783813	8.02151489257812	8.18689727783203	4.37219285964966	4.46524477005005	6.37078666687012
ENSG00000197785.9	ATAD3A	5.64683055877686	5.05818796157837	6.9692006111145	6.30024337768555	6.01634645462036	5.57101488113403	4.85179138183594	5.92592620849609	9.19139671325684	6.32628774642944	6.64058923721313	7.44130945205688	6.22838163375854	3.28697729110718	4.32337141036987	7.23862981796265	2.35083913803101	5.12618494033813	6.44048690795898	5.77230930328369	4.10515213012695	6.78337574005127	7.1746416091919	3.77511548995972	5.47408151626587	8.37048816680908	7.3631272315979	7.40824174880981	3.05648279190063	5.91781139373779	5.65289735794067	6.33360815048218	10.0125236511230	5.77284526824951	4.80506324768066	7.93792915344238	7.6879620552063	6.8316102027893	4.38587617874146	3.42924785614014	5.71697950363159	3.31758689880371	6.82953643798828	7.39836311340332	6.59845924377441	6.05791521072388	4.71228790283203	6.80878973007202
ENSG00000205090.4	TMEM240	5.84893226623535	4.64925384521484	14.9052934646606	9.38608169555664	10.3728494644165	4.05278730392456	6.20323038101196	15.5794639587402	10.9741744995117	10.9695825576782	12.6058092117310	18.2240676879883	12.8222303390503	5.64502954483032	9.33645343780518	13.9298248291016	4.45864629745483	10.5072765350342	14.2814588546753	8.88297939300537	8.61214542388916	19.650541305542	10.3962478637695	9.22872352600098	8.99112033843994	12.4701414108276	12.9225711822510	9.08358669281006	5.45018148422241	11.2746210098267	7.24295234680176	14.3478679656982	17.1642913818359	6.76784706115723	9.95359992980957	12.3907241821289	13.6177625656128	17.8598461151123	5.56288480758667	6.15951824188232	10.6165943145752	9.45366287231445	14.3794040679932	13.3139438629150	11.5494146347046	6.37706804275513	10.8475141525269	14.7064743041992
ENSG00000160075.10	SSU72	42.1943244934082	37.2049179077148	64.4188613891602	51.0574188232422	56.5254783630371	30.0518417358398	34.4601020812988	54.1582527160645	59.3627967834473	39.9298477172852	60.8499984741211	60.4957275390625	61.8925971984863	25.3585891723633	43.3995513916016	65.4291305541992	37.809196472168	45.9550514221191	79.7326126098633	49.5782012939453	51.9178657531738	79.4735794067383	55.5004501342773	67.2544174194336	40.7316627502441	69.1920394897461	73.7375183105469	63.649845123291	43.2640075683594	49.2912330627441	50.1285171508789	69.4817428588867	71.063346862793	47.5630302429199	38.0610084533691	55.0442008972168	63.4988098144531	64.346076965332	27.6325130462646	46.8447418212891	65.5636138916016	28.333215713501	64.4105377197266	62.5896072387695	52.2816963195801	49.4233627319336	38.6317024230957	66.3856964111328
ENSG00000215014.3	AL645728.1	0.37786540389061	0.538908183574677	0.861521542072296	0.461781680583954	0.323163628578186	0.193653389811516	0.158464029431343	0.945847928524017	0.237659469246864	0.671738862991333	0.960950076580048	1.19950246810913	0.457600682973862	0.07439124584198	0.211117282509804	0.805580615997314	0.169461861252785	0.690159261226654	0.416278183460236	0.690046966075897	0.739020586013794	0.698875844478607	0.945347130298615	0.325174421072006	0.546194493770599	0.961040914058685	0.672774493694305	0.243210539221764	0.0300157908350229	0.638739824295044	0.263492941856384	0.90114176273346	0.260903745889664	0.79912394285202	0.369034349918365	0.0954497531056404	0.754130959510803	0.910825490951538	0.0670251175761223	0.192916333675385	0.43776199221611	0.0968972072005272	0.87711787223816	0.664876818656921	0.628854036331177	0.398031622171402	0.370463371276855	1.75894415378571
ENSG00000236684.1	AL645728.3	0	0	0	0	0	0	0	0	0	0	0	0	0	0	0	0	0	0	0	0	0	0	0.0254934635013342	0	0	0	0	0	0	0	0	0	0	0	0	0	0	0	0	0	0	0	0.0602970495820045	0	0	0	0	0
ENSG00000228594.1	C1orf233	8.1540584564209	4.96910429000854	26.9321994781494	20.3117523193359	40.6694068908691	13.9337053298950	11.7803926467896	11.8647603988647	9.13126182556152	16.9284057617188	23.5621471405029	18.9814720153809	15.6709661483765	13.9611492156982	8.62952899932861	25.3857765197754	10.1524658203125	17.1229801177979	24.6078662872314	12.3590736389160	16.3976097106934	33.1051330566406	20.5991935729980	11.0097761154175	18.2805233001709	24.9148464202881	25.3590412139893	8.45420551300049	7.78955125808716	23.2813606262207	18.9301662445068	24.6563110351562	31.7184181213379	11.5213737487793	12.7968158721924	20.6655368804932	22.0258045196533	25.8097877502441	12.0873765945435	14.2250690460205	21.8171062469482	7.0403299331665	20.1616859436035	28.0174465179443	13.1167993545532	10.4588270187378	12.0048131942749	24.3444747924805
ENSG00000272106.1	RP11-345P4.9	10.1524705886841	11.1097450256348	14.4959135055542	13.2345371246338	14.6638832092285	5.4724268913269	7.42719221115112	7.71243667602539	10.8608531951904	11.6655082702637	11.6254692077637	15.7910318374634	12.6433982849121	6.43860530853271	8.00993347167969	18.1004371643066	8.63882827758789	14.1232128143311	12.8788995742798	11.9266014099121	10.1567459106445	17.5727214813232	14.6205358505249	4.84753465652466	11.8424444198608	17.0647983551025	12.4184217453003	6.80378675460815	3.33773446083069	12.7403011322021	13.6115837097168	16.0989532470703	14.0384492874146	8.01138401031494	10.0412826538086	8.58740329742432	13.8586091995239	16.5378627777100	5.26601362228394	5.42383003234863	14.7391529083252	8.36841487884521	14.4346961975098	18.9852485656738	10.4992837905884	8.3025951385498	12.2083435058594	21.6219463348389
ENSG00000197530.8	MIB2	11.7723779678345	10.3060331344604	19.9087791442871	21.1593418121338	18.0644474029541	7.97138500213623	11.1724834442139	9.21677684783936	14.4307699203491	17.9090747833252	18.8452587127686	19.8484706878662	14.7483701705933	11.2217102050781	14.0251684188843	19.4933109283447	5.3065128326416	12.1061000823975	17.30419921875	18.3454551696777	14.0207147598267	21.4971446990967	20.6875	11.5129613876343	17.4539775848389	25.9755649566650	17.9980144500732	15.7278699874878	11.2534923553467	17.2636871337891	19.5574645996094	17.9676589965820	24.424036026001	10.3171558380127	15.3669080734253	20.8363571166992	23.9257564544678	27.1957778930664	10.8740797042847	13.6304998397827	14.3188285827637	9.237886428833	17.5015563964844	16.8273563385010	20.3606472015381	10.3983888626099	11.1048126220703	18.2269496917725
ENSG00000189409.8	MMP23B	0.111035935580730	0.0514664873480797	0.102845646440983	0.229324162006378	0.183246567845345	0.0205490794032812	0.0924827381968498	0.0301099363714457	0.126578390598297	0.139818474650383	0.156207799911499	0.112818494439125	0.0624307282269001	0.0799252763390541	0.0458227246999741	0.242509603500366	0.0269730761647224	0.116313844919205	0.144564196467400	0.106603682041168	0.141155004501343	0.173276722431183	0.107409425079823	0.448566675186157	0.309110194444656	0.111249409615993	0.168658629059792	0.304853677749634	0.601975560188293	0.136448606848717	0.161768227815628	0.134469240903854	0.242937564849854	0.0953968241810799	0.125868931412697	0.337276667356491	0.211364701390266	0.358173996210098	0.0400062091648579	0.466351956129074	0.075037993490696	0.239056989550591	0.151053443551064	0.185198634862900	0.166227653622627	0.0614909417927265	0.0999863147735596	0.166790291666985
ENSG00000248333.3	CDK11B	10.2176847457886	9.84784317016602	9.28534126281738	8.48308372497559	7.89855241775513	4.67156410217285	5.94574546813965	7.58950901031494	10.8442411422729	8.05783748626709	8.74996662139893	10.1070384979248	11.1130332946777	4.78527784347534	6.3736162185669	8.74670886993408	4.16862678527832	6.04551267623901	8.45931339263916	9.72874927520752	9.55631637573242	8.51029014587402	8.32297325134277	7.08247661590576	8.93730640411377	10.7362422943115	10.5449028015137	6.85583162307739	6.03711938858032	7.42614555358887	8.79868125915527	8.97147560119629	10.5295705795288	10.1250896453857	6.5189881324768	7.65402173995972	8.66878509521484	9.29054927825928	5.85164213180542	6.06572008132935	8.53869819641113	4.75654697418213	7.89218807220459	8.50020503997803	13.4406881332397	11.2195816040039	7.35486936569214	8.19095516204834
ENSG00000272004.1	RP11-345P4.10	0	0	0	0	0	0	0	0	0	0	0	0	0.130104660987854	0	0	0	0	0	0	0	0	0	0	0	0	0	0	0	0	0	0	0	0	0	0	0	0	0	0	0	0	0	0	0	0	0	0	0
ENSG00000189339.7	SLC35E2B	5.04051828384399	7.44192934036255	7.65115880966187	4.85664796829224	5.15130186080933	2.11568570137024	2.39005374908447	6.2565279006958	3.94325423240662	7.32919073104858	6.80980014801025	6.49542713165283	6.73759174346924	3.32651853561401	3.98356342315674	7.84572982788086	1.56625723838806	7.38415193557739	7.75313901901245	6.58267641067505	4.51572704315186	6.36842918395996	7.76633644104004	4.14365243911743	5.36304712295532	5.30675077438354	8.10804271697998	4.18034648895264	3.17041730880737	6.22181129455566	5.60544633865356	9.8330020904541	4.48062992095947	4.11757278442383	4.72663354873657	2.9308717250824	8.4037094116211	7.97108697891235	2.15366053581238	3.86414408683777	5.72179269790649	3.74488925933838	9.45769119262695	8.82880783081055	5.6338324546814	6.05596160888672	5.41609239578247	10.4532766342163
ENSG00000269737.1	RP11-345P4.7	0.337344378232956	1.15361273288727	0.380904853343964	0.443043947219849	0.437571436166763	0.316318541765213	0.190723702311516	0.162628710269928	0.190956294536591	0.653010785579681	0.585319638252258	0.295300990343094	0.202319160103798	0.388520568609238	0.282145500183105	0.433600276708603	0.109264515340328	0.958051085472107	0.102481968700886	0.314063996076584	0.257310479879379	0.426352649927139	0.8161101937294	0.251596629619598	0.594778954982758	0.27039435505867	0.299313098192215	0.188178837299347	0.150956407189369	0.416177690029144	0.495117455720901	0.370408087968826	0.322989732027054	0.682711482048035	0.299129068851471	0.147704333066940	1.02745389938354	0.663276553153992	0.246331304311752	0.214568138122559	0.199751317501068	0.274897694587708	0.912284791469574	0.471564471721649	0.295412689447403	0.371373534202576	0.199400305747986	0.559821248054504
ENSG00000269227.1	RP11-345P4.6	0.447639852762222	1.06048619747162	0.118463084101677	0.237055689096451	0.0518425293266773	0.276144415140152	0.40673765540123	0.323700785636902	0.281544297933578	0.0442099012434483	0.209916517138481	0.186595365405083	0.167792409658432	0.143207833170891	0.394098490476608	0.359604269266129	0	1.04203927516937	0.194269508123398	0.208373934030533	0.0632293820381165	0.344969242811203	0.530546545982361	0	0.051923893392086	0.299000293016434	0.302197724580765	0	0.0770430490374565	0.604021072387695	0.289851695299149	0.39754793047905	0.133934959769249	0.640984952449799	0.225528374314308	0.097998283803463	1.09407210350037	0.229202136397362	0.0860183835029602	0.154740035533905	0.201676428318024	0	0.959588766098022	0.284428834915161	0.144117087125778	0.210339263081551	0.041342917829752	0.160098269581795
ENSG00000215914.3	MMP23A	0.0658781975507736	0	0.0278943330049515	0.0334914997220039	0.0366218574345112	0	0.0319246463477612	0.0381106808781624	0.0331474170088768	0.046845193952322	0	0	0	0.118023313581944	0.0695983618497849	0.174643233418465	0	0	0	0	0.0558319985866547	0.073106475174427	0.0110229747369885	0.0327553153038025	0.0366793349385262	0.0528038814663887	0.0609926357865334	0.137806683778763	0.0816354751586914	0.030477425083518	0.0511882267892361	0	0.141918644309044	0.0301863625645638	0	0	0.178352028131485	0.0161909703165293	0	0.0655855536460876	0	0.0292818080633879	0	0.100461088120937	0.04072205722332	0.0636792331933975	0.0146024366840720	0.0791660398244858
ENSG00000008128.18	CDK11A	9.94909763336182	9.14692115783691	8.1180772781372	9.39972496032715	8.42931938171387	5.98882627487183	6.62093544006348	6.44619178771973	14.5717477798462	7.37941646575928	8.31856155395508	9.29340648651123	8.04964542388916	5.3540210723877	7.04553890228271	9.58122158050537	3.22972822189331	8.07733345031738	8.29921913146973	10.1466321945190	9.01275062561035	9.2378921508789	6.23800992965698	7.72866916656494	10.1198358535767	7.7061882019043	8.49688625335693	11.450777053833	8.76597785949707	7.14456844329834	9.29920482635498	8.52365779876709	12.4687643051147	9.36498546600342	6.066481590271	9.5321569442749	9.37355136871338	10.6956987380981	6.28033113479614	14.415846824646	6.64964008331299	5.88367748260498	6.48844385147095	9.83679866790771	11.6194219589233	10.0961942672729	4.65187835693359	7.01340866088867
ENSG00000227775.3	RP1-283E3.4	0.713900923728943	1.06817364692688	1.44322586059570	1.91019296646118	1.73066473007202	0.246358081698418	0.806366324424744	1.38181948661804	0.384865611791611	1.59037077426910	2.69583702087402	1.18809986114502	1.24342143535614	0.254147619009018	0.772645235061646	1.19658994674683	0.354668080806732	1.55939543247223	1.20900917053223	1.32676959037781	0.436715930700302	1.13672304153442	2.29249906539917	0.64719945192337	1.04600584506989	0.596957504749298	1.62133395671844	0.572644472122192	0.293777227401733	1.85003161430359	0.820248484611511	2.08535504341125	1.14669990539551	0.553398370742798	1.71995031833649	1.04349172115326	3.87517547607422	2.44715452194214	0.724079012870789	1.09103226661682	1.08616852760315	1.00205552577972	0.844399094581604	1.90311670303345	0.775578737258911	1.08958649635315	0.529456079006195	1.88903200626373
ENSG00000215790.2	SLC35E2	1.05274629592896	0.804129719734192	1.76549744606018	1.11249566078186	1.02743029594421	0.437816888093948	0.644867658615112	1.47977197170258	1.15686333179474	1.35279822349548	1.90536558628082	1.36086452007294	1.05746412277222	0.355712860822678	0.835708379745483	1.36833441257477	0.356305301189423	1.28864979743958	1.86344349384308	1.24714386463165	0.686697900295258	1.02277052402496	1.61676299571991	0.735163271427155	0.996113538742065	0.610344529151917	1.25941026210785	0.859838902950287	0.812290370464325	1.99055075645447	0.934416830539703	2.05133247375488	1.10952341556549	0.481028854846954	1.56614339351654	0.916698932647705	2.11489152908325	1.70794057846069	0.504602253437042	1.04512560367584	1.03233766555786	0.768928110599518	1.05912351608276	1.43552887439728	1.01450622081757	1.47686302661896	0.937331795692444	2.0610990524292
ENSG00000008130.11	NADK	6.93939924240112	6.94145917892456	9.20008373260498	8.79106998443604	8.78483390808105	6.08813571929932	5.47729444503784	6.51068639755249	9.42176532745361	8.43028736114502	9.1463975906372	8.25911808013916	8.71234512329102	4.51630449295044	7.40781354904175	8.52883434295654	3.65776705741882	7.169180393219	9.57564163208008	8.35069179534912	5.84841585159302	10.1843566894531	8.85795593261719	9.35434532165527	8.05457210540771	9.82739925384521	8.39990139007568	8.17752456665039	8.1303539276123	7.46360969543457	7.62303495407104	9.78050994873047	11.2842035293579	8.54323291778564	5.87553691864014	8.84442615509033	10.8755569458008	9.7463092803955	5.52819156646729	8.85611724853516	7.73223352432251	6.04008769989014	9.9337911605835	11.7034940719604	6.55372762680054	8.69467735290527	6.27046871185303	9.03839874267578
ENSG00000078369.13	GNB1	67.4003448486328	96.8376235961914	114.631256103516	83.9410858154297	75.6424026489258	47.858283996582	47.8476486206055	195.456375122070	83.9916687011719	69.0997314453125	116.293724060059	117.307502746582	179.958862304688	37.1819572448730	80.6234130859375	120.513122558594	49.582088470459	83.5578918457031	114.844635009766	106.617515563965	85.6353302001953	89.0174560546875	122.858734130859	82.6507568359375	70.4887390136719	116.160972595215	140.313064575195	97.2770690917969	51.8418884277344	91.2548828125	78.5366439819336	118.811088562012	84.5478134155273	85.127685546875	89.3645935058594	71.1133880615234	140.761901855469	112.176422119141	43.6300659179688	63.1765098571777	133.071975708008	49.8919067382812	118.247848510742	107.225837707520	94.9639282226562	110.038589477539	95.4528884887695	129.330429077148
ENSG00000231050.1	RP1-140A9.1	0.506723999977112	0.505102515220642	1.28042995929718	0.747902870178223	0.545204877853394	0.387211799621582	0.534684956073761	0.354606002569199	0.80190396308899	1.20108449459076	0.827849626541138	1.00161147117615	0.955824077129364	0.794861435890198	0.647587358951569	1.29999327659607	0.317663043737411	1.07303595542908	0.510761618614197	0.159787863492966	0.318624466657639	1.14883136749268	1.23077714443207	0.731463074684143	0.796338379383087	1.39207577705383	1.04044282436371	0.581282556056976	0.405113786458969	0.888554811477661	1.16425907611847	1.36193883419037	1.48189580440521	0.767719805240631	0.731299459934235	1.3097265958786	0.792872548103333	0.662864744663239	0.414616197347641	0.86791056394577	1.57808148860931	0.381439179182053	0.954170882701874	0.810119926929474	0.707287311553955	0.869017601013184	0.543481409549713	0.897964000701904
ENSG00000169885.5	CALML6	0.397929191589355	0.319039911031723	0.512307703495026	0.382732212543488	0.493238180875778	0.191075101494789	0.469062775373459	0.0933254957199097	0.487028688192368	0.803002119064331	0.287472844123840	0.336230784654617	0.217691466212273	0.261490374803543	0.355067878961563	0.518383800983429	0.0209007076919079	0.330471009016037	0.3780637383461	0.375474125146866	0.446623593568802	0.308317840099335	0.681575238704681	0.187159642577171	0.404191911220551	0.528000473976135	0.535202622413635	0.213725462555885	0.322075754404068	0.373165875673294	0.55711030960083	0.468884587287903	0.695061266422272	0.221761256456375	0.286095142364502	0.381424725055695	0.424616873264313	0.674024105072021	0.285197496414185	0.455050349235535	0.215966820716858	0.322674036026001	0.351141631603241	0.464684188365936	0.515221238136292	0.173264235258102	0.333745747804642	0.295408666133881
ENSG00000178821.8	TMEM52	1.29421865940094	0.146537020802498	0.836643934249878	0.841286778450012	0.823808550834656	0.760603845119476	0.957526445388794	0.514379799365997	0.0994201377034187	2.31832122802734	1.18139314651489	0.803051054477692	0.733238279819489	0.960833251476288	0.260935813188553	0.857148885726929	0.460791558027267	1.10390830039978	0.848940968513489	0.676033794879913	0.535868048667908	1.1511709690094	1.81838631629944	0.478939980268478	1.00387358665466	1.4649817943573	1.53209912776947	0.361662119626999	0.765162408351898	1.54257655143738	2.98105120658875	0.698728740215302	1.44547474384308	0.407425314188004	0.525621116161346	1.15496122837067	1.02529621124268	1.23833382129669	0.75178575515747	0.598335087299347	1.22086036205292	0.32934707403183	0.889492154121399	1.38103270530701	0.450387597084045	0.294450938701630	0.416076928377151	1.16178584098816
ENSG00000142609.13	C1orf222	3.51311683654785	0.0716259777545929	0.835779428482056	0.561582505702972	0.347303092479706	0.0750702247023582	0.881944596767426	0.314280271530151	0.287018179893494	5.18084049224854	1.83936202526093	0.484616339206696	0.667927861213684	0.43102440237999	0.48306941986084	0.519344091415405	0.102057702839375	1.75532257556915	0.391377776861191	0.470370143651962	0.0920838788151741	0.602873623371124	3.26183485984802	0.216093748807907	0.483962684869766	1.26642775535583	0.360466599464417	0.189404144883156	0.198222383856773	2.42116999626160	3.67248272895813	0.600020825862885	1.03054428100586	0.157657116651535	0.197068452835083	0.375827848911285	0.70270723104477	1.21057295799255	0.221314832568169	0.522823750972748	0.3356693983078	0.285742878913879	1.20041108131409	0.727198302745819	0.190295189619064	0.458031535148621	0.393369406461716	1.10983455181122
ENSG00000233542.1	RP11-547D24.1	0.0757902637124062	0.0749433562159538	0.216616496443748	0.0385306514799595	0.094797007739544	0.0224420353770256	0.0550920702517033	0.263069003820419	0.0286010950803757	0.125751599669456	0.0213246829807758	0.151644557714462	0.153408974409103	0.0775892361998558	0.160140335559845	0.0730618685483932	0.0294578038156033	0.137614250183105	0.078940637409687	0.074087917804718	0.0642325133085251	0.182229921221733	0.115718670189381	0.0282627753913403	0	0.0759359747171402	0.122796840965748	0.0634164661169052	0	0.0876576900482178	0.0785200446844101	0.161541998386383	0.0680299177765846	0.078138493001461	0.201613605022430	0.0199106056243181	0.0769451186060905	0.121075980365276	0.0524298325181007	0.0125755984336138	0.0585360042750835	0.117906481027603	0.0899827033281326	0.163733407855034	0.0117122801020741	0.0488402955234051	0.100797168910503	0.0910774022340775
ENSG00000187730.6	GABRD	6.16994571685791	0.899457454681396	4.69560956954956	2.67623853683472	1.80746960639954	1.00861287117004	1.55688130855560	21.9892044067383	1.34871685504913	4.7708797454834	3.35438513755798	2.31373882293701	4.84889793395996	1.11943662166595	6.6655797958374	2.17353343963623	1.47436833381653	3.33027720451355	2.61047744750977	4.33514213562012	3.08363080024719	8.33314418792725	2.03366661071777	1.10662627220154	1.36850535869598	3.62221360206604	2.31147098541260	1.13357341289520	0.703496098518372	4.17239618301392	3.7695369720459	3.4125874042511	1.60517179965973	6.63336229324341	8.13441848754883	1.90154075622559	4.48860359191895	5.32736253738403	1.13354957103729	0.449579268693924	7.76679420471191	6.94213056564331	3.73772382736206	4.14171314239502	2.84128427505493	2.77496743202209	13.9507389068604	4.70462989807129
ENSG00000226969.1	RP11-547D24.3	0	0	0	0	0	0	0	0	0	0	0	0	0	0	0	0	0	0	0	0	0	0	0.0172720588743687	0	0	0	0	0	0	0	0	0	0	0	0	0	0	0	0	0	0	0	0	0	0	0	0	0
ENSG00000067606.11	PRKCZ	5.28361129760742	10.2471036911011	15.9428110122681	8.33069133758545	6.7161431312561	2.84493994712830	4.65264272689819	21.8174705505371	13.538405418396	7.02636337280273	14.1548070907593	16.7148017883301	15.091947555542	2.44847154617310	6.58401966094971	14.1432228088379	3.58027005195618	7.73472833633423	13.5410032272339	10.8787698745728	10.1510944366455	11.6402282714844	13.0787181854248	5.93230295181274	5.83258295059204	15.7005577087402	18.1828289031982	9.2342176437378	3.58757114410400	10.3155555725098	6.47425508499146	16.7471218109131	13.2660570144653	4.9503960609436	9.53517246246338	6.58116006851196	16.1290512084961	15.8104562759399	3.13255834579468	4.86420059204102	13.8741426467896	3.80884003639221	14.4872179031372	10.3998165130615	10.7269239425659	7.92860794067383	10.6058320999146	16.7355632781982
ENSG00000271806.1	RP5-892K4.1	0.0339146964251995	0.0139732174575329	0.063823364675045	0.100576765835285	0.0628442242741585	0.0502119101583958	0.0365224406123161	0.00544992415234447	0.0355512350797653	0.0401938855648041	0.0901225656270981	0.0518360063433647	0.0423750542104244	0.0819770768284798	0.079621933400631	0.0681120678782463	0	0.0421058125793934	0.0686863884329796	0.0684108063578606	0.0287428237497807	0.128937736153603	0.0961551144719124	0.0327886529266834	0.0314714312553406	0.113266333937645	0.0741378664970398	0.0591201186180115	0.0272395219653845	0.152542218565941	0.131760835647583	0.0730171352624893	0.240154281258583	0.0777010768651962	0.0820165798068047	0.158393159508705	0.123273164033890	0.0787219032645226	0.0521363317966461	0.0625260025262833	0.0814916491508484	0.0502484776079655	0.0894789844751358	0.0909858718514442	0.0524102188646793	0.0212480146437883	0.025058226659894	0.0323455557227135
ENSG00000182873.4	RP11-181G12.2	1.82686817646027	2.0759654045105	3.23139142990112	3.85731983184814	3.53808236122131	1.25639677047729	1.97765111923218	0.536946594715118	2.75763273239136	2.96829128265381	3.01776957511902	3.02150106430054	1.53081357479095	1.30463683605194	1.70434272289276	2.73396897315979	0.572627782821655	1.89312791824341	2.72377395629883	2.50181388854980	2.25249338150024	3.13906908035278	3.68416047096252	2.90814542770386	4.01940107345581	4.00321912765503	3.92156171798706	2.75519037246704	1.71613168716431	2.90356612205505	2.68636655807495	3.96236348152161	4.96703958511353	2.24801301956177	1.90256929397583	4.39678144454956	4.36753129959106	3.90333199501038	1.78016638755798	2.44944930076599	1.80694806575775	2.58665680885315	4.16884613037109	4.11142873764038	2.8322651386261	1.81810581684113	1.80916810035706	3.12610197067261
ENSG00000162585.12	C1orf86	3.11811494827271	1.66286408901215	3.52580285072327	3.50796580314636	4.7103705406189	2.97806310653687	2.36067414283752	2.81810188293457	4.85987710952759	3.0756618976593	3.34263253211975	4.08380746841431	3.58688569068909	2.27691721916199	2.96580791473389	3.63444018363953	3.13736629486084	3.43680620193481	4.21503686904907	3.32715940475464	2.23619890213013	3.77247262001038	3.48185777664185	2.91568875312805	3.48546695709229	3.26324892044067	3.6487717628479	3.44513082504272	2.65079474449158	3.98029398918152	3.48163938522339	3.29422831535339	5.47887754440308	2.09293889999390	2.79427194595337	3.56275868415833	3.78171634674072	3.88504552841187	2.59184432029724	2.52927994728088	3.15402102470398	2.10979199409485	3.35980463027954	4.32095003128052	4.05908536911011	3.42408609390259	2.25575447082520	3.50342893600464
ENSG00000269554.1	AL590822.2	1.20426559448242	0.423942983150482	1.45228552818298	1.47245395183563	2.10793399810791	0.891478955745697	1.01573944091797	0.782651782035828	1.40459406375885	1.21043658256531	1.46901059150696	1.06752145290375	0.762816488742828	0.780284941196442	0.724711239337921	1.49706339836121	0.355494916439056	1.01133584976196	1.12134909629822	1.21340560913086	0.633042395114899	1.17710328102112	2.06125068664551	0.824260592460632	1.31554794311523	1.43567848205566	1.46426272392273	0.717474281787872	0.401412934064865	1.79834055900574	1.63851499557495	1.83132851123810	1.90193867683411	0.715959012508392	0.893965303897858	0.921073019504547	1.49602746963501	1.93881666660309	0.861202120780945	0.600722670555115	1.64828717708588	0.372661113739014	1.53836607933044	1.99529612064362	0.883394122123718	1.09284877777100	0.870073795318604	1.6617591381073
ENSG00000203301.2	AL590822.1	0.359742969274521	0.0833725929260254	0.166603714227676	0.13335582613945	0.208314627408981	0.0332882627844810	0.272393494844437	0.0975525453686714	0.122558206319809	0.657286703586578	0.29522168636322	0.187445268034935	0.219123646616936	0.067134715616703	0.0692813619971275	0.252869516611099	0.101954415440559	0.355907052755356	0.195154368877411	0.198856875300407	0.0889243334531784	0.311886429786682	0.534530639648438	0.102476395666599	0.135617017745972	0.285344064235687	0.173470959067345	0.0627104118466377	0.00773939583450556	0.242708891630173	0.504697978496552	0.123438134789467	0.248908266425133	0.128780901432037	0.181244477629662	0.0689112544059753	0.160631164908409	0.359183937311172	0.0691281333565712	0.0870491117238998	0.18522971868515	0.0832812637090683	0.252112478017807	0.247627764940262	0.138982564210892	0.0664077252149582	0.0996749326586723	0.308788746595383
ENSG00000234396.3	RP11-181G12.4	0.145190373063087	0.269189953804016	0.153692305088043	0	0	0	0.351797074079514	0.104991190135479	0	0.516215622425079	0.204257026314735	0	0	0	0.287604987621307	0.174954533576965	0	0	0	0.202756017446518	0	0.268534898757935	0.394773781299591	0	0	0.145469516515732	0.168028727173805	0.227786347270012	0.224897742271423	0.335849285125732	0.564074218273163	0	0.26064795255661	0	0.0877791866660118	0	0.327561557292938	0	0.251097798347473	0	0	0.0806685090065002	0.143648862838745	0	0.112185277044773	0.175430044531822	0.0804565623402596	0.124625526368618
ENSG00000157933.9	SKI	9.83516693115234	9.42952156066895	9.0727071762085	9.0878038406372	8.49861335754395	6.61504983901978	5.66016340255737	6.06484842300415	8.23566150665283	10.8412303924561	9.78286838531494	7.97476291656494	9.40860271453857	4.96662473678589	8.29515361785889	8.53421020507812	2.93186783790588	10.1382093429565	11.8638706207275	10.762619972229	6.44201040267944	8.48035907745361	12.2075576782227	14.0161218643188	11.3235588073730	9.96258354187012	7.22866439819336	12.1097106933594	9.0795955657959	9.16131687164307	9.24026393890381	10.3338804244995	9.11071014404297	10.5366010665894	9.84273338317871	9.20693111419678	12.1854572296143	11.5443820953369	6.2345700263977	8.99536991119385	6.99503660202026	10.1229104995728	10.3412513732910	11.6662988662720	9.5980224609375	11.8886661529541	11.7320442199707	12.5129108428955
ENSG00000116151.9	MORN1	2.21098351478577	0.685789823532104	1.25412917137146	1.01268863677979	0.829057037830353	0.234699442982674	0.768205881118774	0.687795758247375	0.857976496219635	2.96147799491882	1.64326202869415	1.12682580947876	1.04611480236053	0.704663217067719	1.04121100902557	1.2064471244812	0.279695630073547	1.61397206783295	0.505114436149597	0.955409288406372	0.48082834482193	1.2615088224411	2.27030420303345	0.311129361391068	0.923265397548676	1.60499989986420	0.84970474243164	0.689390540122986	0.323092520236969	2.19531917572021	2.72280979156494	1.02253818511963	1.53150868415833	0.745492577552795	0.71627813577652	0.608238160610199	1.46350824832916	1.3072270154953	0.755132377147675	0.481071531772614	0.602505326271057	0.384754717350006	1.50649213790894	1.06026530265808	0.747817575931549	0.60822331905365	0.688889503479004	1.62925934791565
ENSG00000272161.1	RP4-713A8.1	0.510669589042664	0	0.381580889225006	0.38178950548172	0.375726908445358	0.0889487564563751	0.254749596118927	0.0868892595171928	0.340080380439758	0.71202152967453	0.211300358176231	0.187825471162796	0.0337797105312347	0.0768810138106346	0.158678606152534	0.0723949819803238	0	0.0839127004146576	0.234660238027573	0.503394246101379	0.101833947002888	0.388912588357925	0.364406555891037	0	0.292690694332123	0.150485694408417	0.208587393164635	0.34560689330101	0.0620407536625862	0.277944236993790	0.389016658067703	0.116412714123726	0.458380877971649	0.0344112291932106	0.145289689302444	0.23674638569355	0.338856786489487	0.701367914676666	0.415610134601593	0.174451351165771	0.092802718281746	0.0667601451277733	0.178322717547417	0.305390805006027	0.162475228309631	0.193577960133553	0.0665847435593605	0.128922954201698
ENSG00000269753.1	AL589739.1	0.384660214185715	0.0396210290491581	0.373252719640732	0.244444444775581	0.133645996451378	0.237292945384979	0.621355831623077	0	0.282255262136459	1.36763608455658	0.496052742004395	0.2004284709692	0.0720926225185394	0.246119096875191	0.0846629366278648	0.695273816585541	0	0.0447716042399406	0.292140156030655	0.26858589053154	0.326000869274139	0.355721533298492	0.744193911552429	0.159380838274956	0.133855760097504	0.192699864506721	0.148389011621475	0.368796914815903	0.132407322525978	0.593188345432281	1.03779876232147	0.652175784111023	0.633002161979675	0.146880820393562	0.116278924047947	0.252631962299347	0.180796965956688	0.315128147602081	0.443497389554977	0	0.321846634149551	0.0712397247552872	0.634293675422668	0.611029505729675	0.0495363548398018	0.103283479809761	0.106578819453716	0.467750310897827
ENSG00000269896.1	RP4-740C4.6	1.20204126834869	0.283797144889832	1.02938103675842	0.961280822753906	1.04174399375916	0.0699868127703667	0.785407423973083	0.732496678829193	0.518175840377808	2.52105283737183	1.66255712509155	1.15694653987885	0.463227182626724	0.535783171653748	0.428063213825226	1.12296390533447	0.426520228385925	1.32991874217987	0.817672669887543	0.801593542098999	0.475027680397034	1.47381937503815	1.68643951416016	0.352556496858597	1.00577974319458	0.89988112449646	0.601777255535126	0.515609383583069	0.264995753765106	1.71048808097839	0.81331616640091	1.20383381843567	2.03669095039368	0.657547891139984	0.489930301904678	0.904774904251099	1.21121597290039	1.85886812210083	0.63845020532608	0.369767308235168	0.584153532981873	0.750404715538025	1.04228937625885	1.01264274120331	0.328728944063187	0.413416475057602	0.740948796272278	1.42594778537750
ENSG00000272420.1	RP4-740C4.7	1.77295851707458	0.805674076080322	2.75996732711792	3.51259756088257	2.64515542984009	2.85653924942017	2.14794397354126	0.867286384105682	1.54147148132324	4.32603216171265	1.68727803230286	1.36940634250641	2.28691005706787	1.86842513084412	1.23953688144684	2.98469948768616	1.49475014209747	3.31388664245605	3.59826111793518	2.03898310661316	1.54678225517273	4.24360752105713	1.43966257572174	0.875051319599152	3.01222586631775	2.95190405845642	2.11219215393066	1.17261838912964	0.457714378833771	2.35212755203247	3.17391014099121	2.85441708564758	2.03608274459839	1.31416952610016	1.73394799232483	1.78087735176086	3.08819031715393	3.13990807533264	1.56317210197449	1.18970024585724	2.13454413414001	2.23088169097900	3.09553146362305	5.53325939178467	1.26919460296631	2.05821418762207	2.45619153976440	2.19323348999023
ENSG00000271921.1	RP4-740C4.9	0.236477747559547	0.0730735138058662	0.187743902206421	0.300554454326630	0.369727283716202	0.218821063637733	0.322305113077164	0.256505429744720	0.130141645669937	0.210195600986481	0.291096836328506	0.406617790460587	0.0997209399938583	0.189133450388908	0	0.356194883584976	0.0861684903502464	0.165145561099052	0.153942123055458	0.206398352980614	0.0501039288938046	0.136679440736771	0.370952785015106	0.257204413414001	0.123435854911804	0.177699282765388	0.205256655812263	0.0309171099215746	0.274725407361984	0.239317759871483	0.344524353742599	0.229107663035393	0.238797247409821	0.067723497748375	0.142969697713852	0.310621351003647	0.100033774971962	0.21794793009758	0.068162277340889	0.367855072021484	0.273962527513504	0.22992941737175	0.0877376273274422	0.262950032949448	0.0685203522443771	0.166676044464111	0.0327607579529285	0.152237176895142
ENSG00000271847.1	RP4-740C4.8	0.980532228946686	0.25075227022171	0.644244432449341	1.24622023105621	0.845814406871796	0.100118130445480	0.163850694894791	0.537900030612946	0.148860648274422	2.88515043258667	0.61836713552475	0.380539536476135	0.874493479728699	0.302872598171234	0.178604006767273	1.10005664825439	0.394250333309174	1.08617138862610	0.0880422443151474	0.330520093441010	0.544451236724854	1.00056838989258	1.27999877929688	0.252171069383621	0.564761281013489	0.779158651828766	0.782599568367004	0.0707281827926636	0.17457814514637	0.547480344772339	0.700585305690765	0.360334545373917	0.637337803840637	0.426055014133453	0.531484961509705	0.666186988353729	0.419548034667969	0.54014265537262	0.116949655115604	0.420765727758408	0.339482098817825	0.563574492931366	0.367977201938629	0.644510567188263	0.313504070043564	0.19064998626709	0.449675023555756	0.638492405414581
ENSG00000178642.5	AL513477.1	0.155343547463417	0.0284458678215742	0.0487229712307453	0.087749294936657	0.271861106157303	0.0766638815402985	0.118495754897594	0.0332839190959930	0.0615171752870083	0.163648784160614	0.121411517262459	0.0935332924127579	0.0905779227614403	0.0441752262413502	0.0455877371132374	0.0970610305666924	0.0391340181231499	0.120538935065269	0.172287791967392	0.104450076818466	0.0731412246823311	0.101091809570789	0.151623710989952	0.307523280382156	0.184194684028625	0.138348639011383	0.272997736930847	0.162476971745491	0.071296252310276	0.159704566001892	0.096861220896244	0.105908893048763	0.129108846187592	0.112043716013432	0.0834823101758957	0.188934162259102	0.110332518815994	0.0848422050476074	0.0862356051802635	0.205249980092049	0.128865629434586	0.0703263953328133	0.159386619925499	0.138917833566666	0.0889114066958427	0.0463451556861401	0.0765181332826614	0.108647890388966
ENSG00000157916.14	RER1	11.0082883834839	17.3197841644287	13.2176790237427	13.0907087326050	15.0100936889648	7.66497659683228	8.80164241790771	13.0046129226685	14.5885972976685	11.8031492233276	15.4100360870361	14.1921062469482	13.7386693954468	6.09767436981201	9.60314846038818	14.0448083877563	5.17290353775024	12.1452341079712	15.0285549163818	11.7342004776001	12.7848501205444	14.4827260971069	15.6254816055298	10.7538080215454	11.1744928359985	14.3908424377441	14.4151487350464	13.3662595748901	7.16114091873169	10.4747428894043	10.8375406265259	16.4861888885498	13.5804300308228	13.7184934616089	8.50456714630127	11.0148239135742	15.3070993423462	15.0846223831177	7.31209659576416	8.3557415008545	12.584885597229	7.84592199325562	15.5991163253784	14.3009014129639	11.6034355163574	10.6013317108154	10.2940721511841	18.3718891143799
ENSG00000157911.5	PEX10	7.40791082382202	8.39667797088623	8.30257415771484	6.45310068130493	7.94607305526733	3.7064483165741	5.98055028915405	8.26911163330078	7.49019813537598	5.80491542816162	8.97141361236572	7.3982286453247	9.82067966461182	3.76073837280273	5.53822946548462	8.46362400054932	5.71126079559326	7.27936363220215	8.01093006134033	8.44948196411133	7.2549638748169	6.81507396697998	8.83705615997314	2.89696907997131	5.63247442245483	7.60818767547607	7.94333505630493	6.04042530059814	1.97692203521729	6.49439287185669	7.13079452514648	8.05788230895996	6.43100690841675	8.11197471618652	8.09800052642822	5.20587873458862	8.79700374603271	7.8837218284607	5.75060606002808	3.07557392120361	8.09012603759766	4.0696268081665	8.1717758178711	7.94935417175293	7.70280647277832	6.46231746673584	7.03927087783813	8.76581287384033
ENSG00000149527.13	PLCH2	3.86787176132202	11.7381162643433	7.2050952911377	7.91861963272095	4.20346546173096	1.53395104408264	2.48228001594543	11.5439920425415	14.0439586639404	5.74031782150269	5.49369668960571	8.6134262084961	9.34679985046387	6.04653835296631	6.68163871765137	7.77637910842896	1.68618535995483	8.5268726348877	5.41387224197388	11.3413610458374	12.6573476791382	8.9196548461914	7.7380518913269	5.7723240852356	7.51796913146973	7.43872880935669	4.61608552932739	3.87297534942627	2.08705091476440	4.9840030670166	5.77611970901489	7.0670280456543	10.8804883956909	3.19336199760437	7.831307888031	17.5516414642334	8.37247371673584	20.8392391204834	3.05067086219788	4.10894393920898	2.92093467712402	3.828204870224	5.83559131622314	5.24294948577881	5.79235029220581	6.24998712539673	5.6075005531311	4.50845289230347
ENSG00000224387.1	RP3-395M20.2	0.227837190032005	1.52876210212708	0.792444288730621	0.496410220861435	0.135702088475227	0.0481887198984623	0.157728791236877	0.753167510032654	0.593666553497314	0.462892234325409	0.549473762512207	0.814047932624817	0.878420889377594	0.124952763319016	0.472809910774231	0.470646888017654	0	0.590985178947449	0.46614009141922	0.727247953414917	0.689617216587067	1.14378154277802	0.966678440570831	0.283207476139069	0.135915070772171	0.228275224566460	0.30134379863739	0.0340427905321121	0.0336110889911652	0.602314293384552	0.505807161331177	0.409939050674438	0.934895515441895	0.111855395138264	0.747762858867645	0.769555807113647	0.88117653131485	2.31982803344727	0.0750534012913704	0.189020901918411	0.226244866847992	0.108503572642803	0.386431187391281	0.289533972740173	0.326939940452576	0.262181133031845	0.324655503034592	0.419070452451706
ENSG00000229393.1	RP3-395M20.3	0.115248389542103	1.24644362926483	0.579485774040222	0.0732382163405418	0.520543396472931	0.0426573306322098	0.349059343338013	0.375026881694794	0.489279061555862	0.341465592384338	0.526935398578644	0.540455043315887	0.809990167617798	0.294959843158722	0.0760978162288666	0.416623264551163	0	0.281695276498795	0.187560811638832	0.804712653160095	0.85464233160019	1.01249146461487	1.03047645092010	0.107442535459995	0.481255739927292	0.317542374134064	0.800261378288269	0.0904054790735245	0.0297530069947243	0.533177077770233	0.223873794078827	0.390797942876816	0.982754409313202	0.363058537244797	0.52257651090622	0.605530321598053	1.00753855705261	2.54922747612000	0.132876649498940	0.0478068441152573	0.200275123119354	0.448228150606155	0.655642449855804	0.512599110603333	0.623348534107208	0.324920982122421	0.830236554145813	0.469891577959061
ENSG00000157881.9	PANK4	3.00120711326599	2.67787337303162	4.46893453598022	3.57395911216736	3.56773233413696	1.57084131240845	2.15731263160706	4.25466775894165	4.18122434616089	3.40298843383789	4.91107130050659	4.90824842453003	4.56800317764282	1.47165906429291	2.65530300140381	4.79214143753052	1.34096467494965	3.76175665855408	5.66072750091553	4.36727905273438	2.72274422645569	5.00536394119263	5.37399244308472	3.30633378028870	4.19298458099365	4.70188617706299	5.34947538375854	4.3729043006897	2.16447162628174	4.44083261489868	2.91617298126221	5.84769010543823	4.82172584533691	2.74104547500610	3.46745371818542	3.67417478561401	6.02608251571655	6.1133246421814	1.83492600917816	3.12391138076782	3.95972609519958	3.01342940330505	4.85592126846313	4.55878210067749	4.31688451766968	3.93557405471802	3.60579204559326	5.69993162155151
ENSG00000197921.5	HES5	2.18852806091309	0.196224212646484	10.8631982803345	13.2735576629639	8.1947717666626	0.503657042980194	5.96223306655884	1.54158568382263	0.920031130313873	11.6247329711914	9.69923686981201	13.8542423248291	3.45564365386963	10.3462371826172	1.13808763027191	15.5087947845459	9.67422676086426	30.9792060852051	7.9723391532898	5.93829822540283	3.31554889678955	34.9407920837402	14.2634754180908	0.493336170911789	4.49841451644897	1.63603079319000	13.3069496154785	0.30836620926857	0.175647541880608	4.69520378112793	1.55660271644592	8.69001770019531	5.53707313537598	0.27278670668602	14.4242839813232	1.40011489391327	17.3196296691895	20.9159088134766	1.07206833362579	1.10069227218628	5.03584432601929	5.22924661636353	6.76513481140137	24.0938377380371	11.3465185165405	1.47973752021790	10.6446619033813	7.58230829238892
ENSG00000272449.1	RP3-395M20.12	1.78426718711853	0.459460705518723	7.7910885810852	8.10716247558594	5.66197443008423	3.61028361320496	5.74637222290039	2.10741353034973	2.01999545097351	6.00904035568237	4.56009960174561	8.08837509155273	2.77556610107422	5.78429317474365	1.15850520133972	13.8856983184814	15.6615543365479	12.9797201156616	7.4143762588501	4.54735326766968	2.60849809646606	20.1304111480713	8.98448848724365	1.2752867937088	3.51841759681702	6.71876335144043	7.82953119277954	1.08861756324768	0.982685625553131	6.225350856781	3.88961982727051	6.22317171096802	4.29755115509033	0.919774889945984	10.5356168746948	2.20697855949402	8.6379566192627	17.7966728210449	2.36576461791992	2.15874791145325	5.51225805282593	1.58615672588348	5.63432359695435	14.7761173248291	4.35427570343018	1.55702972412109	4.82836294174194	2.68019938468933
ENSG00000238164.2	RP3-395M20.8	0.178628474473953	0.410532385110855	0.0797716900706291	0.180914685130119	0.155156299471855	0.0743810012936592	0.189357787370682	0.141281008720398	0.196610525250435	0.211700931191444	0.204180002212524	0.251302391290665	0.103573709726334	0.0535747371613979	0.184292659163475	0.158072382211685	0.0271204989403486	0.0935596525669098	0.123551160097122	0.124725900590420	0.279122114181519	0.141960114240646	0.367188006639481	0.176937967538834	0.330224603414536	0.089485950767994	0.155044972896576	0.163477271795273	0.146993085741997	0.0968430787324905	0.101205915212631	0.181173577904701	0.145306557416916	0.207822799682617	0.1248694434762	0.161311164498329	0.223539471626282	0.192070201039314	0.160899445414543	0.224609285593033	0.0991603881120682	0.148870334029198	0.091127410531044	0.106406189501286	0.157431498169899	0.236066788434982	0.170132413506508	0.241969853639603
ENSG00000157873.13	TNFRSF14	4.91932487487793	6.04070138931274	3.10401082038879	4.83019256591797	4.20030307769775	1.78034639358521	3.76283836364746	1.87862670421600	8.11725902557373	5.23567724227905	3.2296199798584	5.0983157157898	3.83252310752869	2.27940702438354	5.83402252197266	4.38579034805298	1.31841897964478	4.84104871749878	2.66236972808838	3.91531300544739	5.40081357955933	4.00213766098022	6.15590763092041	2.86958193778992	6.42670392990112	2.35808420181274	3.60192894935608	3.90767812728882	2.23784470558167	2.61052441596985	5.08817911148071	2.93436622619629	4.04043960571289	5.63526821136475	3.43676686286926	4.97508382797241	2.99584436416626	4.41730165481567	4.55225133895874	3.54773306846619	2.6968297958374	2.43665838241577	2.95843052864075	3.30141687393188	4.44697952270508	5.23166942596436	3.32823967933655	4.38813877105713
ENSG00000225931.3	RP3-395M20.7	0.0342546291649342	0.0282265450805426	0.0604341328144073	0.0145121216773987	0.0476055927574635	0.0338101275265217	0.0276663824915886	0.0660545900464058	0.00718151358887553	0.0405967570841312	0.0321267768740654	0.0856727436184883	0	0	0.0301574971526861	0	0	0.0318958833813667	0	0	0.0193539448082447	0	0.0310462005436420	0.0283862538635731	0.0635737404227257	0.0457606464624405	0	0	0	0.0264122001826763	0	0.0774364396929741	0.0409962832927704	0.0130799803882837	0.0276128798723221	0.0149981956928968	0.051520861685276	0.0420940257608891	0	0.0378916226327419	0.0264562871307135	0.0253760609775782	0.0564848966896534	0.0435305535793304	0.0529355332255363	0.0275926943868399	0.0759281665086746	0.0098009267821908
ENSG00000228037.1	RP3-395M20.9	0.118286095559597	0.321651875972748	0.0500850342214108	0.300674498081207	0.0986333116889	0.210152089595795	0.200625494122505	0.171071916818619	0.669567227363586	0.252335429191589	0.0998444855213165	0.236672103404999	0.0798086076974869	0.0302734375	0.437380105257034	0.085520900785923	0	0.0660846084356308	0.0924021527171135	0.231258466839790	0.180446177721024	0.196896985173225	0.153388381004333	0.470504492521286	0.13171748816967	0.308135092258453	0.0547569692134857	0.173204958438873	0.293157428503036	0.191530659794807	0.0612732358276844	0.114599585533142	0.148644283413887	0.108400873839855	0.0572107173502445	0.0932236090302467	0.0266863275319338	0.0872139781713486	0.0818273946642876	0.255148053169250	0.0913573130965233	0.0525762848556042	0.0468120910227299	0.120253741741180	0.127955734729767	0.0952814891934395	0.104876287281513	0.121838368475437
ENSG00000157870.10	FAM213B	11.3666763305664	8.4664192199707	24.0212326049805	17.0992908477783	15.0859794616699	7.90694570541382	12.7357826232910	20.0643062591553	10.8137397766113	19.4549999237061	21.2228336334229	21.3599033355713	23.6541519165039	7.74412298202515	9.87652397155762	21.3404655456543	6.54639387130737	18.3195190429688	23.8568000793457	18.9880485534668	14.0120687484741	27.2155246734619	21.8683586120605	11.4647674560547	12.0692119598389	22.4285335540771	26.1908893585205	14.1037120819092	7.60162115097046	18.2110347747803	13.4282779693604	20.9196376800537	21.810697555542	9.1357593536377	14.739990234375	16.4759674072266	24.4208183288574	25.6666984558105	10.4689130783081	9.45137214660645	22.642765045166	7.04867267608643	25.5084648132324	26.0160541534424	13.9725885391235	14.2986078262329	15.284912109375	23.9877662658691
ENSG00000142606.11	MMEL1	0.927171885967255	0.313118636608124	0.970738053321838	0.740525305271149	0.274607539176941	0.187528803944588	0.693604707717896	0.688782453536987	0.376018464565277	0.774588346481323	1.62511157989502	0.912357568740845	1.89722239971161	0.291755944490433	0.281012564897537	1.15997910499573	0.132922917604446	1.03316247463226	0.864127159118652	1.20987701416016	0.785781383514404	0.824621677398682	0.990804314613342	0.510122239589691	0.740488409996033	1.06093692779541	1.57141065597534	0.805473685264587	0.266830414533615	0.732479989528656	1.07604432106018	1.01608228683472	1.11419641971588	0.870581686496735	0.502350389957428	1.08477032184601	0.840139925479889	1.56895649433136	0.514050304889679	0.500197291374207	0.66131067276001	0.0844494104385376	1.64417243003845	0.804811358451843	0.966950297355652	0.534632444381714	0.331294953823090	1.25248003005981
ENSG00000237058.1	RP13-436F16.1	0.09030132740736	0.446461349725723	0.286767333745956	0.229539290070534	0	0	0	0	0.340771585702896	0.107020311057568	0.254075795412064	0.45169734954834	0.609270632266998	0	0	0.326439559459686	0	0.252249747514725	0.117568597197533	0.252208709716797	0.994898915290833	0.167015597224236	0.113321550190449	0.561234354972839	0.251387625932693	0.452374696731567	0.418022692203522	0.283343970775604	0	0	0.46776881814003	0.349947988986969	0.486330956220627	1.03443503379822	0.655132472515106	0.118613786995411	0	0.665804326534271	0	0.224750474095345	0.139487013220787	0	0.178685158491135	0.114754319190979	0.976832747459412	0	0.200160220265388	0
ENSG00000215912.7	TTC34	0.826951444149017	0.0143963163718581	0.154115378856659	0.0962205678224564	0.0404669381678104	0.120708674192429	0.204603955149651	0.176870733499527	0.106220319867134	1.01456773281097	0.565301179885864	0.0655431896448135	0.235753953456879	0.193759515881538	0.0230717305094004	0.147366344928741	0.00565872481092811	0.504301130771637	0.0303283520042896	0.243976980447769	0.0641617923974991	0.0646257773041725	0.585873484611511	0.0289555452764034	0.259394884109497	0.39093142747879	0.114574052393436	0.0243640914559364	0.120275624096394	0.532102525234222	0.867294549942017	0.0959157422184944	0.37113893032074	0.066711500287056	0.0774583145976067	0.0841444209218025	0.164231628179550	0.286254823207855	0.0738580971956253	0.251235038042068	0.0899562314152718	0.0452987141907215	0.253517925739288	0.155412465333939	0.089995265007019	0.103202253580093	0.129084840416908	0.349912017583847
ENSG00000233234.1	RP11-740P5.2	0	0	0	0	0	0	0	0	0	0	0	0	0	0	0	0	0	0	0	0	0	0	0	0	0	0	0	0	0	0	0	0	0	0	0	0	0	0	0	0	0	0	0	0	0	0	0	0
ENSG00000231630.1	RP11-740P5.3	0	0	0	0	0	0	0	0	0	0	0	0	0	0	0	0	0	0	0	0	0	0	0	0	0	0.0691743195056915	0.0399508886039257	0	0	0	0	0	0	0	0	0	0	0	0	0	0	0	0	0	0	0	0	0
ENSG00000169717.5	ACTRT2	0	0	0	0	0	0	0.0252699311822653	0	0.0393567197024822	0	0	0	0.0703664645552635	0	0	0	0	0	0	0	0.0176775120198727	0	0	0.0259274467825890	0	0	0.0241393391042948	0.0218161568045616	0	0	0	0	0.0187226012349129	0.0238939952105284	0	0	0.0235290713608265	0	0	0	0	0	0	0	0	0	0	0
ENSG00000177133.6	LINC00982	2.43430709838867	1.31837916374207	1.55703854560852	2.04074430465698	1.58993458747864	0.844772100448608	1.68821728229523	0.767157256603241	2.71588039398193	1.82479476928711	2.94462299346924	1.79279685020447	2.69227218627930	1.58140456676483	1.0337073802948	1.70679748058319	1.31781888008118	2.41485810279846	1.16098129749298	2.35440373420715	1.26117837429047	2.29094314575195	2.01499533653259	0.498971581459045	1.38489520549774	1.33009552955627	1.80846405029297	1.18457710742950	0.37603422999382	1.12751722335815	2.72175335884094	1.86952841281891	1.41294908523560	1.99044144153595	2.04205155372620	1.29558861255646	2.33846616744995	1.90266644954681	2.80665588378906	0.509057283401489	1.12054121494293	3.93487405776978	2.06236934661865	3.02062702178955	1.53753554821014	1.85925269126892	4.36942195892334	1.76710069179535
ENSG00000142611.12	PRDM16	1.55938959121704	0.563652634620667	0.815224468708038	1.01730787754059	1.20102977752686	0.439083904027939	0.848017275333405	0.81863284111023	1.16129446029663	1.04310238361359	1.36382460594177	0.614129424095154	1.59935712814331	0.544784903526306	0.703282058238983	0.904948949813843	0.348598271608353	1.08010041713715	1.22064757347107	1.56756067276001	0.989164173603058	1.03805732727051	1.07517194747925	0.352789700031281	0.650284171104431	0.92497181892395	0.799004793167114	1.2040696144104	0.301316469907761	0.628849565982819	1.32358229160309	1.19411087036133	0.817218899726868	1.18906581401825	0.753834903240204	1.07232582569122	1.34177505970001	1.16582667827606	0.71695876121521	0.437853693962097	0.578792989253998	1.43337738513947	0.96229887008667	1.63922750949860	0.988071084022522	1.26767468452454	1.56391334533691	1.25503051280975
ENSG00000226286.1	RP1-163G9.2	0	0	0	0.0401326715946198	0	0.420752286911011	0	0	0	0	0	0	0	0	0	0	0	0	0.0411114096641541	0	0.0267612654715776	0	0	0.0392505079507828	0.0439526364207268	0.031637292355299	0	0	0	0	0	0	0	0.144688576459885	0	0	0	0	0.0364065021276474	0	0	0.0701764449477196	0	0	0	0	0	0
ENSG00000272235.1	RP11-22L13.1	0.0599051862955093	0.0423112772405148	0.0452950447797775	0.0978907868266106	0.0475734993815422	0.0760215073823929	0.0414716005325317	0	0.0484425388276577	0.0405693873763084	0.0361182577908039	0.0321056172251701	0.125104978680611	0.0492807105183601	0	0.0309367738664150	0.00831559486687183	0.023905785754323	0.105849102139473	0.0358528420329094	0.0217585097998381	0.02374217659235	0.0384832695126534	0.0531883463263512	0.0119120413437486	0.120040714740753	0.0198080688714981	0.116361245512962	0.0265120696276426	0.0593873895704746	0.099743828177452	0.0580381788313389	0.0691345930099487	0.161755651235580	0.0103478496894240	0.123651705682278	0.0482682436704636	0.0946477055549622	0.0888019874691963	0.0567991212010384	0.0660961270332336	0.133134499192238	0.0719696953892708	0.108753010630608	0.0198374427855015	0.041361141949892	0.05690773203969	0.0440744385123253
ENSG00000130762.10	ARHGEF16	0.94052129983902	1.43439292907715	1.05179846286774	1.07968711853027	0.569219052791595	0.269511312246323	0.974040925502777	1.0859934091568	1.97260642051697	0.687670588493347	0.955012738704681	1.68359911441803	1.31350731849670	0.68913346529007	0.646061718463898	1.53547799587250	0.12897689640522	0.587958335876465	0.898639559745789	1.82184469699860	4.21689033508301	0.876778423786163	1.42221212387085	0.532691180706024	0.88156270980835	1.30710232257843	1.94431400299072	0.777448534965515	0.704929113388062	0.850932836532593	1.11977028846741	0.837724387645721	1.74971199035645	1.55962610244751	0.940057754516602	0.856813788414001	1.56147468090057	1.74296951293945	0.651503920555115	0.77399343252182	0.76741075515747	0.619484603404999	1.07311773300171	0.934961199760437	1.86075282096863	1.27082324028015	1.08440208435059	0.540373682975769
ENSG00000272088.1	RP11-168F9.2	0.348912984132767	0.0958372503519058	0	0.0985456630587578	0.053878229111433	0	0.140903010964394	0.168205782771111	0.24383307993412	0.183783560991287	0.163619488477707	0.193922415375710	0	0	0.102393388748169	0.327009260654449	0	0.270739287137985	0	0	0.0985683277249336	0.0358515158295631	0.121627852320671	0	0.215851157903671	0.349583804607391	0.224331557750702	0.0405483543872833	0.320273190736771	0	0	0.262919038534164	0	0.488513320684433	0	0.101846389472485	0.174928158521652	0	0	0.128652974963188	0.0598844736814499	0	0	0.0492662526667118	0.089865691959858	0	0.085932657122612	0.133107885718346
ENSG00000162591.11	MEGF6	1.40625	1.12469828128815	1.06880164146423	1.06371688842773	0.595094680786133	0.20892071723938	0.704461097717285	0.932450115680695	1.29150223731995	2.92666363716125	1.18769061565399	1.54558122158051	1.19832229614258	0.769005954265594	0.787169218063354	0.955739855766296	0.189126163721085	1.13497889041901	0.684204041957855	1.77354061603546	1.57944667339325	0.857220530509949	2.38250184059143	0.28730183839798	0.860177755355835	0.648411154747009	0.926352560520172	1.06113183498383	0.366812020540237	0.661270558834076	1.26344466209412	0.994710087776184	1.46754181385040	1.31269764900208	0.729575216770172	0.766985177993774	1.51495206356049	1.65034592151642	1.00422608852386	0.205882802605629	0.434066563844681	0.343348085880280	1.44427633285522	1.03574872016907	0.945585310459137	0.942659080028534	0.962623715400696	0.979437470436096
ENSG00000207776.1	MIR551A	0	0	0	0	0	0	0	0	0	0	0	0	0	0	0	0	0	0	0	0	0	0	0	0	0	0	0	0	0	0	0	0	0	0	0	0	0	0	0	0	0	0	0	0	0	0	0	0
ENSG00000238260.1	RP11-46F15.2	2.38093543052673	1.70688927173615	2.97402024269104	3.51025366783142	2.08461999893188	0.846014201641083	1.70186078548431	0.757557094097137	2.87519192695618	4.62768268585205	3.01459717750549	2.32239246368408	1.65998494625092	2.31557726860046	1.44634795188904	2.23784279823303	0.462705403566360	2.52736425399780	1.70493376255035	1.4629727602005	2.34070730209351	2.81832122802734	2.91818189620972	2.45643806457520	2.85013794898987	1.43130779266357	2.8381187915802	3.83501410484314	2.53244972229004	2.94651055335999	2.59002542495728	2.44513511657715	5.83440780639648	1.58192074298859	1.32430851459503	5.34791803359985	2.04120373725891	2.66250371932983	2.25099897384644	4.7209644317627	1.37917232513428	1.87846100330353	1.86096870899200	2.48105502128601	2.15244245529175	1.97542119026184	1.58326101303101	1.75758063793182
ENSG00000158109.10	TPRG1L	21.4350070953369	29.2014198303223	61.4206428527832	40.0693473815918	42.6379470825195	22.7796497344971	29.038122177124	94.2880020141602	29.9033889770508	34.6227989196777	55.1580276489258	57.3693046569824	72.2705001831055	13.7541217803955	29.7893943786621	62.3035278320312	18.4735012054443	34.3941612243652	57.140869140625	42.5530624389648	27.6913032531738	61.9067497253418	54.3273735046387	29.5649127960205	28.2051944732666	54.3174934387207	74.3349609375	33.686710357666	21.9639549255371	39.4220848083496	30.0389347076416	69.7006759643555	47.4067230224609	22.0457229614258	30.7474422454834	29.2353992462158	57.8123092651367	55.6966171264648	15.8722085952759	25.3514328002930	73.2473220825195	13.1228351593018	68.0713500976562	61.362850189209	30.9299545288086	37.5024948120117	36.3618354797363	76.023323059082
ENSG00000116213.11	WRAP73	5.36500215530396	6.33836507797241	6.38620615005493	6.86436033248901	6.13851261138916	2.71149206161499	3.74146914482117	5.44284105300903	8.05864810943604	5.76248836517334	6.90095520019531	6.42168188095093	6.04109621047974	2.96858763694763	4.04041767120361	5.91095161437988	2.33787369728088	5.63757371902466	6.73254060745239	6.1682276725769	4.84511280059814	7.85054302215576	6.95350217819214	6.03498411178589	5.08846616744995	5.0155234336853	6.10917234420776	6.35504007339478	5.56987237930298	4.90923023223877	4.94809532165527	6.45723581314087	7.43301725387573	4.59907197952271	4.21186828613281	5.34900999069214	7.36441659927368	7.4136118888855	3.48614311218262	4.91573524475098	5.00895023345947	3.67914128303528	7.12002277374268	6.078528881073	6.65930032730103	5.2183198928833	4.07542514801025	7.08951187133789
ENSG00000078900.10	TP73	1.90077781677246	0.415007442235947	0.273173183202744	0.282139360904694	0.447339743375778	0.0451910383999348	0.494176983833313	0.172565624117851	0.293202757835388	3.45962166786194	1.073526263237	0.267192929983139	0.483656853437424	0.319581300020218	0.124591104686260	0.167185321450233	0.180651903152466	1.17432975769043	0.115608021616936	0.472755491733551	0.366865515708923	0.246345683932304	1.53857135772705	0.165562570095062	0.552327454090118	0.64500480890274	0.163778424263000	0.415026128292084	0.151870235800743	0.91787475347519	1.75003564357758	0.295721471309662	0.597776114940643	0.327406376600266	0.32210373878479	0.55401998758316	0.234761670231819	0.753588497638702	0.364719897508621	0.319993257522583	0.205741405487061	0.283677488565445	0.337683826684952	0.215102553367615	0.756856501102448	0.257047563791275	0.369041919708252	0.59307461977005
ENSG00000227589.1	RP5-1092A11.5	0.0196411386132240	0	0	0.0499263219535351	0.0545927993953228	0	0.047590583562851	0	0.14824016392231	0.0698328837752342	0	0	0	0	0	0	0	0	0	0	0	0	0.0082160634920001	0	0	0	0	0	0	0.136299565434456	0	0	0	0	0	0	0	0	0	0	0	0	0	0	0.0303525142371655	0	0	0
ENSG00000235131.1	RP5-1092A11.2	0	0.104301512241364	0.133988156914711	0	0	0	0	0	0.132684096693993	0.0500037930905819	0	0.0527623668313026	0	0.323951631784439	0	0	0	0	0	0	0	0	0.0617726221680641	0	0	0.211365953087807	0	0	0	0	0	0.0817542299628258	0	0.096665158867836	0.102033928036690	0.110841371119022	0	0.103696018457413	0.0972914472222328	0	0	0	0.0834882259368896	0.107234805822372	0.0652016997337341	0	0	0.0724319294095039
ENSG00000227372.6	TP73-AS1	4.35065841674805	5.9514651298523	5.03303098678589	4.17222452163696	4.41054821014404	1.85952270030975	2.60166573524475	3.15615463256836	4.29873991012573	3.87125277519226	4.89256238937378	4.63352680206299	3.46956634521484	2.15685057640076	3.82619643211365	4.21865558624268	1.09860420227051	3.96892976760864	3.68154287338257	4.46107721328735	4.01774740219116	3.35780167579651	6.02156257629395	2.50198435783386	4.65337085723877	3.33323335647583	3.73998904228210	3.59858846664429	1.63263261318207	3.79405951499939	3.42441368103027	5.95822191238403	3.53216981887817	3.18072175979614	3.88231945037842	2.9183566570282	5.94740676879883	4.89272403717041	2.65260648727417	2.54818201065063	3.23288869857788	3.11636638641357	5.10609865188599	4.53454971313477	4.44333839416504	3.8822865486145	4.13994979858398	4.97990226745605
ENSG00000162592.4	CCDC27	0.00638887751847506	0	0.0202889759093523	0.0162400528788567	0.0177579671144485	0.028376879170537	0.0232204273343086	0.0923994854092598	0.0401830151677132	0.0227152686566114	0.0089880134910345	0.00798946991562843	0.0431062914431095	0	0.0928078144788742	0.0384930148720741	0.0186239909380674	0.0178468339145184	0.0249541625380516	0.00892196502536535	0.0108291916549206	0.0413576140999794	0.0494417026638985	0.0158830769360065	0.0177858378738165	0.0576104409992695	0	0.0200467705726624	0.0131950350478292	0.0295570529997349	0.0165474731475115	0.123795218765736	0	0.0439121723175049	0.0231755226850510	0.0167840048670769	0.122517630457878	0.0157020278275013	0.0441966764628887	0.00530041381716728	0.00986879598349333	0	0.0505683645606041	0.0811894237995148	0	0.0205854047089815	0	0.0548395253717899
ENSG00000235169.3	SMIM1	0.698557436466217	0.46050101518631	0.690165460109711	0.887840688228607	0.625642597675323	0.229830920696259	0.357328474521637	0.538822710514069	1.39618706703186	0.643916726112366	0.808035671710968	1.32005465030670	1.88529026508331	0.258244484663010	0.65600460767746	1.15976142883301	1.11621606349945	0.411955088376999	1.07118058204651	1.04055917263031	1.44718420505524	1.24894058704376	0.863651156425476	0.192961081862450	0.648232281208038	0.668793797492981	0.700648128986359	0.633217394351959	0.256487131118774	0.646351397037506	0.703614473342896	0.887341916561127	0.66883248090744	0.675744235515594	0.600652515888214	0.570937633514404	0.630401492118835	0.820274651050568	0.84120386838913	0.360605955123901	0.503556907176971	0.32774755358696	0.721858084201813	0.749632060527802	0.767657697200775	0.850302338600159	0.722590982913971	1.10595357418060
ENSG00000130764.5	LRRC47	11.4131689071655	15.1684951782227	22.1454906463623	15.2310009002686	15.2917423248291	7.62852907180786	9.69238376617432	25.2723579406738	20.3572254180908	12.5347881317139	19.8833084106445	26.2793884277344	24.216890335083	6.56520128250122	11.8893938064575	20.6560230255127	6.34716463088989	16.0337619781494	22.7508659362793	18.2207336425781	13.8751602172852	20.6581993103027	25.1191711425781	13.9045019149780	12.7554073333740	25.9454898834229	26.4746131896973	21.3480033874512	8.88518524169922	17.2500629425049	14.1847877502441	24.0741405487061	24.7361049652100	12.6362848281860	14.557354927063	13.8344583511353	25.3740730285645	24.7822990417480	7.73565244674683	10.4385795593262	20.2485256195068	8.80382251739502	22.6278381347656	18.9253177642822	19.5381164550781	15.1068019866943	14.7736654281616	27.2069683074951
ENSG00000266075.1	RN7SL574P	0.150604262948036	0	0.371987491846085	0.191412433981895	0.0697677433490753	0	0	0	0.221020236611366	0.118992082774639	0	0.439447969198227	0.112904384732246	0	0	0.302463799715042	0	0.280467540025711	0.261440694332123	0.0701054707169533	0.170183509588242	0	0.146997913718224	0.187204957008362	0.139754489064217	0.0502979345619678	0	0	0.311044991016388	0	0.0650119408965111	0.389094710350037	0.180244699120522	0.0575075820088387	0.0607015416026115	0.065941222012043	0.169887870550156	0	0.0578801669180393	0.208243399858475	0	0	0.198673680424690	0.255182504653931	0.116368457674980	0.0404381118714809	0	0.043090857565403
ENSG00000272153.1	RP1-286D6.5	0.465030044317245	1.01693975925446	0.833056807518005	1.13660764694214	1.14341580867767	0.0529610365629196	0.346698552370071	0.465613096952438	1.82238721847534	1.39901912212372	1.00648379325867	1.47619926929474	0.44248154759407	0.320430427789688	0.708591997623444	1.46556115150452	0.0695175677537918	0.599550127983093	0.791742146015167	0.249771907925606	0.66696310043335	0.860090017318726	1.66843628883362	0.311254620552063	0.746876299381256	1.14689004421234	1.78013038635254	0.935354590415955	0.627975285053253	0.537845611572266	0.324274510145187	1.10901391506195	1.70176672935486	0.901507675647736	0.605549156665802	0.610832333564758	1.69477498531342	0.791245698928833	0.288701802492142	0.445157945156097	0.690696597099304	0.556495845317841	1.30949461460114	0.863706409931183	0.829195499420166	0.432218909263611	0.594678938388824	1.04396450519562
ENSG00000116198.8	CEP104	4.69781541824341	6.89431571960449	3.768315076828	3.36283588409424	4.53598642349243	1.55154013633728	2.4277560710907	4.59023475646973	4.09054756164551	3.35857343673706	4.51290798187256	3.58387207984924	3.49710083007812	2.14720201492310	2.5037362575531	3.23168540000916	1.64208853244781	3.12292361259460	3.86926913261414	3.45755815505981	4.53735542297363	2.85927104949951	4.5606427192688	2.88370633125305	3.34051895141602	3.01166081428528	3.84208297729492	2.85106682777405	2.55056190490723	2.90753412246704	3.50160169601440	4.13675832748413	2.87761664390564	3.46854948997498	3.18963813781738	2.36163949966431	4.77819633483887	3.69134020805359	2.28276872634888	2.6331467628479	3.24061965942383	2.74235892295837	3.73774123191833	4.35102510452271	4.18620014190674	3.4925856590271	4.15149307250977	3.84873223304749
ENSG00000169598.11	DFFB	1.39357697963715	2.05436468124390	3.36539721488953	3.71569633483887	2.74222373962402	0.858105957508087	1.54891955852509	1.15874016284943	1.63504981994629	2.92943096160889	2.62601065635681	2.92049956321716	1.52875781059265	1.41247582435608	1.48577964305878	2.81417512893677	0.397540479898453	2.56547093391418	2.61337232589722	2.38055992126465	2.14541411399841	3.59427189826965	2.50648808479309	2.84470725059509	2.38467407226562	2.01539134979248	2.90005493164062	1.75175893306732	2.19603729248047	2.79474925994873	2.05858683586121	3.76967000961304	3.41220045089722	2.05529618263245	1.89118051528931	2.28953623771667	3.11518120765686	3.49309349060059	1.77379810810089	2.76133728027344	2.01439332962036	1.83743143081665	3.49965810775757	3.32526683807373	1.92635834217072	1.75076651573181	1.50670254230499	2.88987755775452
ENSG00000198912.6	C1orf174	4.18489217758179	3.86874914169312	5.27666902542114	4.64109563827515	4.43851184844971	2.76326012611389	3.10380005836487	4.81176042556763	5.28242635726929	3.75069546699524	5.63461589813232	4.87090635299683	5.18829917907715	2.17326521873474	3.10770940780640	5.72727870941162	2.21343374252319	4.0802264213562	6.17301845550537	4.59760189056396	4.71093606948853	5.12433910369873	5.90153217315674	3.73933625221252	3.77583241462708	5.29634237289429	5.28590059280396	3.95269465446472	2.47801208496094	4.4111270904541	3.94079208374023	5.51452255249023	4.56281852722168	3.37966728210449	3.61643362045288	3.8220100402832	5.95649194717407	6.20392322540283	3.18771314620972	2.86601567268372	4.5304069519043	2.02886819839478	5.93542432785034	5.30340147018433	4.75182580947876	3.80988717079163	3.45607352256775	5.22900390625
ENSG00000236423.1	RP13-15E13.1	0.0145761985331774	0.0270249731838703	0.0848635658621788	0.0231572613120079	0.055707760155201	0.0377660132944584	0.0353182069957256	0.0737831741571426	0.0687580406665802	0.0345498621463776	0.0205061174929142	0.0273419171571732	0.0368800610303879	0.0373054519295692	0.0433105938136578	0.0483019165694714	0.056654080748558	0.0661659017205238	0.113865651190281	0.0101777128875256	0.071031928062439	0.0606582276523113	0.0708817392587662	0.298956692218781	0.0101445792242885	0.0511147752404213	0.0463898219168186	0.095284640789032	0.101602420210838	0.0505757294595242	0.0377529934048653	0.0988534092903137	0.0817731618881226	0.0417439378798008	0	0.0143597396090627	0.0369957573711872	0.11642836779356	0.0210071969777346	0.199532389640808	0.0844335705041885	0.0485916621983051	0.0721072033047676	0.0277850031852722	0.0450507774949074	0.0763189643621445	0.0484639927744865	0.0250232331454754
ENSG00000233304.1	RP13-614K11.1	0.0622070170938969	0.0256299562752247	0.698006629943848	0.263542711734772	0.126797154545784	0.04297985881567	0.115558087825775	0.0539803467690945	0.028691865503788	0.265407949686050	0.285879731178284	0.254119277000427	0.0419715940952301	0.0689905360341072	0.109533116221428	0.694624841213226	0.173278033733368	0.527103781700134	0.512942790985107	0.179533615708351	0.0562353767454624	0.58677613735199	0.320067524909973	0.242284759879112	0.069270633161068	0.403045445680618	0.33596333861351	0.091089017689228	0.0513907968997955	0.417295753955841	0.128895118832588	0.699111938476562	0.282909959554672	0.0475069582462311	0.185538306832314	0.239685535430908	0.55202054977417	0.392410010099411	0.0860665589571	0.0791336447000504	0.288270562887192	0.082950085401535	0.402104169130325	0.806333065032959	0.0352483540773392	0.0334058851003647	0.0827321410179138	0.768902063369751
ENSG00000226374.1	RP13-614K11.2	0.110635995864868	0	0.0669225826859474	0.18078975379467	0.153757095336914	0.0234000720083714	0	0	0	0.0561942309141159	0.0667050704360008	0.0197647716850042	0	0.121352210640907	0.0417441576719284	0.0380904190242290	0	0.0220752190798521	0.349819898605347	0.0441432520747185	0	0.175393119454384	0.0727257505059242	0.137523382902145	0.0659993141889572	0.0950131714344025	0	0.0165309179574251	0	0.237639352679253	0.0409360118210316	0.122500464320183	0.0567472614347935	0	0.133776605129242	0.166084617376328	0.106973148882389	0.135955780744553	0.0364453531801701	0.0262248851358891	0.146483689546585	0.0351256690919399	0.0938240140676498	0.321361094713211	0	0	0.0175166893750429	0.067832462489605
ENSG00000229280.1	RP11-374C13.1	0	0	0	0	0	0	0	0	0	0	0	0	0	0	0	0	0	0	0	0	0	0	0.00832649320363998	0	0	0	0	0	0	0	0	0	0	0	0	0	0	0	0	0	0	0	0	0	0	0.0641357079148293	0	0
ENSG00000235054.1	RP5-1166F10.1	0	0	0	0	0	0	0	0	0.00896911323070526	0	0	0	0	0.0182486008852720	0	0	0	0	0	0	0	0.00659377966076136	0.00894787441939116	0.00886301789432764	0	0.0142878098413348	0	0.0149152353405952	0	0	0	0	0.0192003566771746	0	0	0	0.0160863175988197	0	0	0	0.0220278017222881	0	0.0141089875251055	0	0	0.0344609804451466	0.0158046595752239	0.0122405430302024
ENSG00000227169.2	RP1-37J18.1	0	0	0	0	0	0	0	0	0	0	0	0	0	0	0	0	0	0	0	0	0	0	0	0	0	0	0	0	0	0	0	0	0	0	0	0	0	0	0	0	0	0	0	0	0	0	0	0
ENSG00000232596.1	RP1-37J18.2	0	0	0	0	0	0	0	0	0	0	0	0	0	0	0	0	0	0	0	0	0	0	0	0	0	0	0	0	0	0	0	0	0	0	0	0	0	0	0	0	0	0	0	0	0	0	0	0
ENSG00000196581.6	AJAP1	1.27381289005280	1.85041224956512	2.8648841381073	2.85709357261658	2.08552408218384	1.62433481216431	0.72026938199997	1.94412708282471	1.30574631690979	2.23123335838318	3.22128391265869	2.791748046875	2.3117413520813	0.912039399147034	1.10043394565582	3.32451701164246	0.772578120231628	2.32940101623535	2.95785713195801	1.94390809535980	2.22691059112549	3.35509514808655	2.70568561553955	2.05379652976990	1.84286093711853	2.82404351234436	2.14979243278503	1.02638816833496	1.21555364131927	2.58478045463562	2.32213950157166	2.96210312843323	1.87527871131897	1.35799944400787	2.24901533126831	1.53363180160522	5.00563192367554	2.93408322334290	0.732262253761292	1.39849579334259	5.3745846748352	2.0389723777771	3.14068174362183	4.44208860397339	1.84211742877960	1.60402870178223	2.92538905143738	3.52917790412903
ENSG00000231510.1	RP11-542C10.1	0	0	0.0349145084619522	0	0	0	0	0	0	0	0	0	0	0	0	0	0	0	0	0	0	0.0305017344653606	0.0137971295043826	0	0	0	0	0	0	0	0	0	0	0	0	0	0	0.0405315160751343	0	0	0	0	0	0	0	0	0	0
ENSG00000260972.1	RP1-58B11.1	0.00872682221233845	0	0	0	0	0	0	0	0	0.0206851288676262	0	0	0	0	0	0.0210316590964794	0	0	0	0	0	0	0.0200777929276228	0	0	0.0174871999770403	0	0.0182551220059395	0.0180236250162125	0	0.0452057085931301	0	0	0.0199937950819731	0.0211042463779449	0	0	0	0	0	0.0134801827371120	0	0.0172683354467154	0	0.0202290471643209	0	0	0
ENSG00000264341.1	MIR4417	0	0	0	0	0	0	0	0	0	0	0	0	0	0	0	0	0	0	0	0	0	0	0	0	0	0	0	0	0	0	0	0	0	0	0	0	0	0	0	0	0	0	0	0	0	0	0	0
ENSG00000236948.1	RP11-154H17.1	0	0	0	0	0	0	0	0	0	0	0	0	0	0	0	0	0	0	0	0	0	0	0	0	0	0	0	0	0.0421296022832394	0	0	0	0	0	0	0	0	0	0	0	0	0.0453343689441681	0	0	0	0	0	0
ENSG00000216045.2	AL356693.1	0	0	0	0	0	0	0	0	0	0	0	0	0	0	0	0	0	0	0	0	0	0	0	0	0	0	0	0	0	0	0	0	0	0	0	0	0	0	0	0	0	0	0	0	0	0	0	0
ENSG00000264101.1	MIR4689	0	0	0	0	0	0	0	0	0	0	0	0	0	0	0	0	0	0	0	0	0	0	0	0	0	0	0	0	0	0	0	0	0	0	0	0	0	0	0	0	0	0	0	0	0	0	0	0
ENSG00000131697.13	NPHP4	2.57597517967224	1.52566087245941	2.43760919570923	2.54538702964783	2.26799750328064	1.70827460289001	1.41559064388275	1.16775238513947	1.30104291439056	3.45475864410400	3.03710770606995	2.04383563995361	1.39898407459259	0.889653027057648	1.63647270202637	2.66313576698303	0.474061489105225	2.22824096679688	2.43278479576111	2.35392022132874	1.61875450611115	2.66641736030579	4.13215208053589	1.31294262409210	2.70277953147888	3.89094424247742	2.46455049514771	2.31665945053101	1.12096941471100	2.99625563621521	3.06110811233521	3.24250912666321	2.81363272666931	2.14329624176025	1.72255980968475	2.15642237663269	2.69117379188538	4.22366952896118	1.20655977725983	1.60485637187958	1.79171073436737	1.71584355831146	3.32576322555542	2.5233473777771	1.84337902069092	1.51694536209106	1.54371631145477	3.05493664741516
ENSG00000266687.1	AL356261.1	0	0	0	0	0	0	0	0	0	0	0	0	0	0	0	0	0	0	0	0	0	0	0	0	0	0	0	0	0	0	0	0	0	0	0	0	0	0.211612224578857	0	0	0	0	0	0	0	0	0	0
ENSG00000069424.10	KCNAB2	8.53211116790771	9.68432998657227	17.0832099914551	9.50955390930176	6.7528510093689	4.87751197814941	7.63208293914795	20.8680610656738	16.3760204315186	12.2475814819336	13.6158514022827	20.5966949462891	19.6283226013184	3.9536669254303	11.6765470504761	13.3860960006714	3.67446875572205	8.12810611724854	13.4188899993896	15.2656612396240	13.8682794570923	19.7311344146729	18.091890335083	7.93122482299805	5.97282314300537	15.8157005310059	18.4496479034424	12.3408098220825	5.06213283538818	10.9092464447021	8.57728385925293	15.1182889938354	16.7182750701904	10.7597122192383	17.4719753265381	11.7385187149048	23.1090793609619	17.9807910919189	6.0249457359314	7.43550395965576	19.5192012786865	6.80900764465332	17.2372608184814	16.4399032592773	16.4129257202148	9.9133062362671	18.8682403564453	13.9011344909668
ENSG00000116254.13	CHD5	6.56166505813599	6.16333341598511	30.3149890899658	23.9207801818848	17.0000152587891	7.61752128601074	12.0348749160767	13.1237916946411	7.81884098052979	17.8654441833496	23.857177734375	27.1239910125732	16.7729511260986	9.66720485687256	8.3884105682373	31.5352249145508	4.63132524490356	18.521915435791	21.0105190277100	19.4431743621826	11.0636920928955	31.6237716674805	34.8139610290527	17.5820598602295	18.3898315429688	31.9997310638428	31.0874881744385	11.1542987823486	10.2876262664795	27.8451976776123	22.7834625244141	29.2223529815674	40.2716102600098	8.53211307525635	19.2721557617188	23.8349189758301	39.6965866088867	40.3204078674316	10.0324354171753	12.5919647216797	21.6881294250488	7.15827417373657	28.0065593719482	26.1458854675293	15.9668331146240	9.7327651977539	11.8924722671509	29.1240386962891
ENSG00000116251.5	RPL22	44.0087623596191	59.9483070373535	41.9756126403809	36.8716659545898	41.5559959411621	19.1415195465088	25.5991153717041	41.1117706298828	52.8420104980469	29.5724849700928	35.4287757873535	50.7726821899414	46.9602508544922	19.9885997772217	33.9480056762695	43.2446212768555	60.3314056396484	40.9081344604492	41.3546600341797	42.1915817260742	58.0215644836426	47.0486488342285	39.9731521606445	40.4435997009277	40.7945671081543	35.4938201904297	40.8290557861328	47.9029922485352	22.9785060882568	32.3595390319824	43.5514831542969	45.6327934265137	40.3064460754395	57.1898422241211	35.6030387878418	36.0016632080078	39.1109771728516	37.26611328125	23.0850124359131	28.3071155548096	43.3673210144043	30.5244312286377	40.4916954040527	43.2937164306641	57.1598625183105	50.3936462402344	42.9238586425781	47.3759422302246
ENSG00000226944.1	RP1-120G22.11	0.509318649768829	0.581108450889587	1.20270335674286	1.39423871040344	1.85124468803406	0.174014836549759	0.711970269680023	0.793266773223877	0.246413320302963	2.08944416046143	1.98421108722687	1.81276428699493	0.837075531482697	0.501353740692139	0.517384588718414	1.55792844295502	0.532968044281006	1.58690464496613	2.04034399986267	1.03952693939209	0.73048347234726	2.39123940467834	1.65525412559509	0.779195249080658	1.09067654609680	1.80566918849945	2.08569002151489	0.901503682136536	0.647324740886688	1.26876389980316	0.253684163093567	2.80884170532227	2.67267608642578	0.807844579219818	1.27906823158264	2.05848264694214	1.32584452629089	2.35908460617065	0.451710313558578	0.715079128742218	1.24062263965607	0.217676937580109	1.86059474945068	1.59320294857025	1.24116098880768	0.978324115276337	0.607894003391266	1.68145537376404
ENSG00000158286.8	RNF207	2.58746266365051	1.58968687057495	7.40329360961914	7.94576358795166	4.86509895324707	1.5717670917511	4.80810451507568	2.38836073875427	1.48858463764191	3.95040249824524	6.57894420623779	5.39599609375	3.11074495315552	3.25753688812256	1.30146420001984	8.79888248443604	0.676617443561554	3.87966895103455	3.87408471107483	6.24365615844727	3.47314071655273	6.66466045379639	9.34330177307129	1.78314483165741	3.46387887001038	6.03885364532471	7.69754600524902	1.55213105678558	2.33403635025024	6.803795337677	5.24797677993774	7.16287422180176	7.28521823883057	3.19505429267883	3.47372817993164	7.83204507827759	9.74781799316406	11.4513101577759	3.8869833946228	3.54827046394348	5.29577589035034	1.60250937938690	6.2870364189148	8.10910892486572	2.89600586891174	2.31106066703796	2.26039123535156	4.10226726531982
ENSG00000116237.11	ICMT	6.02798509597778	7.5041389465332	9.79176425933838	6.87757682800293	9.59440898895264	4.69742250442505	4.96449136734009	12.4593925476074	9.252366065979	6.34011268615723	9.2784481048584	6.30043983459473	9.73962020874023	3.51955938339233	6.10371685028076	9.2329216003418	2.87622976303101	8.22125244140625	10.1163330078125	8.52132511138916	7.81336450576782	9.00187397003174	11.1877288818359	6.30863428115845	6.07726860046387	8.55117225646973	8.59265995025635	6.98203325271606	3.96415591239929	7.10380983352661	6.95985078811646	10.8975687026978	7.53909158706665	7.05362844467163	5.00335836410522	7.01073408126831	10.7753639221191	9.40055274963379	4.55039548873901	5.2977409362793	8.9398307800293	4.63574361801147	7.6509838104248	9.9642972946167	6.13003873825073	8.98356628417969	7.01223373413086	10.8935632705688
ENSG00000225077.2	LINC00337	0	0.0108634512871504	0.0186072587966919	0.0111704589799047	0.0244290623813868	0.0650619268417358	0.138422235846519	0	0	0.0416648834943771	0.074187122285366	0.0989177078008652	0.049416609108448	0	0	0.0953164771199226	0	0.0245513133704662	0	0.0736419558525085	0.0744868442416191	0.0568943358957767	0.0588240884244442	0.02184983715415	0.0244674030691385	0.0616410858929157	0.0406858883798122	0.0183851290494204	0	0.071156196296215	0.0455276481807232	0.0510903298854828	0.063112385571003	0	0.0212545450776815	0.069267638027668	0.0991432666778564	0.0756027027964592	0	0	0.0543047375977039	0	0.0695652663707733	0.078182764351368	0.0407462269067764	0.0141593385487795	0	0.0150881940498948
ENSG00000173673.7	HES3	0	0	0	0	0	0	0.0257412474602461	0.0614582523703575	0	0.0251812487840652	0.0298912692815065	0	0.191143706440926	0	0.0280590206384659	0	0	0	0.0276631973683834	0.059343222528696	0	0.0196488928049803	0.0399958379566669	0	0.118300057947636	0.0212882198393345	0	0	0	0	0	0	0	0	0	0	0.071903757750988	0.0522199422121048	0	0.0352549739181995	0	0	0.0210217833518982	0	0.0328347124159336	0	0	0
ENSG00000158292.6	GPR153	1.58905565738678	1.01345205307007	3.13378715515137	3.71649003028870	2.33445072174072	3.22818398475647	2.13612008094788	15.4576253890991	1.22306001186371	3.22476720809937	5.22131395339966	3.40720582008362	11.6353483200073	4.22014093399048	9.40007495880127	4.38920736312866	1.49471294879913	2.49815034866333	3.33950138092041	5.26400756835938	0.768681645393372	4.23406267166138	3.73030209541321	4.87495708465576	3.51979684829712	5.88499402999878	5.17274951934814	4.06399440765381	3.43550300598145	2.35398912429810	5.4547438621521	2.85410785675049	5.70213747024536	0.86028915643692	3.53138136863708	2.9831862449646	4.91510915756226	5.53716945648193	1.90740823745728	3.95800185203552	4.34316539764404	2.92683243751526	5.01088905334473	3.36560201644897	4.10396957397461	7.50472688674927	3.99271130561829	2.94906377792358
ENSG00000097021.15	ACOT7	16.5080337524414	18.3360214233398	52.3308601379395	36.4290771484375	30.8751411437988	15.1574764251709	26.4678726196289	91.8538208007812	34.6013298034668	28.949010848999	46.5362434387207	51.8349266052246	61.2369613647461	9.89153480529785	20.0334663391113	51.9845390319824	10.1925048828125	30.2153930664062	54.5455703735352	38.0647315979004	35.0582962036133	49.510124206543	44.1047554016113	33.016414642334	21.4194221496582	65.087532043457	68.4003982543945	20.9860191345215	25.1635799407959	38.937686920166	21.5249176025391	56.4690780639648	51.9373741149902	24.1955280303955	23.0898780822754	31.0768795013428	53.1306571960449	57.7604866027832	14.6713361740112	19.9588108062744	73.5578155517578	8.25848197937012	57.9489517211914	44.2164573669434	34.3254547119141	28.0984153747559	21.5634517669678	58.1769332885742
ENSG00000069812.7	HES2	0.0109557369723916	0	0	0.00696216803044081	0	0	0.00663645286113024	0	0.00344532029703259	0.0064920773729682	0.00770638603717089	0	0.0184798184782267	0	0	0	0.00532277999445796	0	0	0	0	0.0101315174251795	0.00114572059828788	0.00680913124233484	0	0.00548839988186955	0	0	0	0	0	0	0	0.0376506075263023	0	0.0143907228484750	0	0.0134630296379328	0.0126315141096711	0.00454461202025414	0.00423078797757626	0	0	0.00696123857051134	0	0.00441251788288355	0	0
ENSG00000187017.10	ESPN	0.108664497733116	0.0575626268982887	0.0616219155490398	0.197297930717468	0.269673526287079	0.103423908352852	0.131647333502769	0.123480200767517	0.178184717893600	0.243768498301506	0.131032794713974	0.111622273921967	0.0829178616404533	0.04966239631176	0.128125905990601	0.173028945922852	0.071649007499218	0.130091071128845	0.136423945426941	0.0867132619023323	0.111827865242958	0.107667289674282	0.217536196112633	0.135072752833366	0.113440655171871	0.225523486733437	0.116774685680866	0.105536237359047	0.180342525243759	0.251358896493912	0.271394193172455	0.120317541062832	0.25429567694664	0.168936058878899	0.112622350454330	0.224296927452087	0.140089228749275	0.104918852448463	0.116336710751057	0.144886314868927	0.506554245948792	0.237185716629028	0.107510782778263	0.320566326379776	0.185917109251022	0.0750266760587692	0.124732971191406	0.0166559275239706
ENSG00000265392.1	MIR4252	0	0	0	0	0	0	0	0	0	0	0	0	0	0	0	0	0	0	0	0	0	0	0	0	0	0	0	0	0	0	0	0	0	0	0	0	0	0	0	0	0	0	0	0	0	0	0	0
ENSG00000231868.1	RP1-202O8.2	0	0	0	0	0	0	0	0	0	0	0	0	0	0	0	0	0	0	0	0	0	0	0	0	0	0	0	0	0	0	0	0	0	0	0	0	0	0	0	0	0.0343481525778770	0	0	0	0	0	0	0
ENSG00000215788.5	TNFRSF25	6.06096601486206	1.92525804042816	6.88575029373169	8.54436588287354	6.01181221008301	2.9274320602417	5.29938650131226	1.22556471824646	2.6039776802063	13.0654592514038	8.75377655029297	5.42972230911255	2.28700590133667	4.66808128356934	3.32524609565735	8.7816686630249	1.08220100402832	6.77458953857422	6.91393041610718	6.59316158294678	4.38431167602539	9.54564666748047	9.74981117248535	6.94205570220947	7.99837398529053	7.24509477615356	7.91099405288696	4.07706499099731	8.125732421875	8.85818481445312	11.2980833053589	7.15438604354858	13.7204523086548	5.45460176467896	6.45040702819824	9.77403450012207	7.31952810287476	10.4133968353271	4.93164253234863	7.96102476119995	4.69983816146851	6.5108060836792	5.91676712036133	8.26631355285645	5.95529556274414	3.12695670127869	3.43468379974365	6.44249391555786
ENSG00000171680.16	PLEKHG5	4.08714294433594	2.24695587158203	5.88525819778442	4.65853118896484	3.07488179206848	1.46805441379547	2.84185671806335	3.39965796470642	1.71581482887268	6.54813146591187	6.14199924468994	3.39608097076416	3.51152563095093	1.61924564838409	3.14334416389465	6.19713163375854	1.00663840770721	5.19523572921753	3.05083060264587	3.77867770195007	2.03609371185303	6.39599657058716	8.56030654907227	1.49009394645691	4.33287763595581	6.26483154296875	5.62924194335938	1.9374737739563	1.94856429100037	6.69270849227905	5.10128211975098	5.90738296508789	4.81551885604858	4.26943922042847	5.20745182037354	2.88031554222107	6.80301284790039	6.9381594657898	2.63343191146851	2.04226970672607	4.51497411727905	2.50792527198792	5.40549373626709	5.53244256973267	3.06846499443054	3.30617237091064	2.97699975967407	6.37707328796387
ENSG00000162408.10	NOL9	2.02017474174500	1.59951210021973	2.95424842834473	2.63550758361816	2.9220814704895	1.51030945777893	1.77824449539185	1.85867094993591	1.95422184467316	2.72416496276855	2.53808307647705	2.73796939849854	2.2842378616333	1.57617652416229	1.45009303092957	3.05429720878601	1.00637888908386	2.34874153137207	2.69688105583191	2.62207531929016	1.46293437480927	3.36357188224792	3.19342136383057	1.54765295982361	1.81986653804779	3.62188220024109	2.87668013572693	1.69128525257111	1.52263438701630	2.48591089248657	2.60463285446167	3.19800543785095	3.70062088966370	2.14578771591187	2.00372576713562	2.14157724380493	3.60795593261719	3.31456851959229	1.50998544692993	1.58545589447021	2.14515042304993	1.6533100605011	3.30770444869995	3.36541342735291	2.00840139389038	2.16911625862122	2.06367635726929	3.04746770858765
ENSG00000253022.1	RNU6-731P	0	0	0	0	0	0.19753035902977	0	0	0	0	0	0	0	0	0	0	0	0	0	0	0	0	0	0	0	0	0	0	0	0	0	0	0	0	0	0	0	0	0	0	0	0	0	0	0	0	0	0
ENSG00000229519.2	RP11-58A11.2	0.0738624334335327	0	0.039093803614378	0	0.205301597714424	0.0546779781579971	0.0894845426082611	0	0.092911958694458	0.0875378102064133	0.0519556514918804	0	0	0.18903911113739	0.0487709194421768	0.0890043005347252	0.0717712566256523	0.154746741056442	0	0.0515738502144814	0	0.136611267924309	0.123589254915714	0	0.257029771804810	0.148008882999420	0.170961901545525	0	0	0.21356999874115	0.0478267371654510	0.178901091217995	0.132598966360092	0.0846121460199356	0.0446557439863682	0	0.124979853630066	0.136149510741234	0.042580172419548	0	0.0570470578968525	0.0410383455455303	0.109617337584496	0.0469319447875023	0.0570718124508858	0.14874367415905	0	0.095100775361061
ENSG00000173662.15	TAS1R1	0.184349596500397	0.0379770062863827	0.081310249865055	0.0911172553896904	0.170800715684891	0.0303262379020452	0.0558350086212158	0.0148120354861021	0.0837396308779716	0.309515178203583	0.0936531126499176	0.102459706366062	0.195786818861961	0.0327648185193539	0.0608624629676342	0.0185117870569229	0.0547342710196972	0.157350823283195	0.0600038878619671	0.0357557311654091	0.069438636302948	0.0757691860198975	0.121027842164040	0.0509225092828274	0.121173709630966	0.118005350232124	0.0237052980810404	0.0107119446620345	0	0.0947624519467354	0.192315742373466	0.0843408554792404	0.101122759282589	0.0703931003808975	0.0495351441204548	0.0269054789096117	0.0635415092110634	0.119562372565269	0.0236163903027773	0	0.0395502597093582	0.0284515488892794	0.0759968087077141	0.136657640337944	0.0870483294129372	0.0494989342987537	0.0567535907030106	0.0747236013412476
ENSG00000204859.7	ZBTB48	5.53771018981934	4.09122705459595	6.39793491363525	7.05431175231934	7.47618007659912	3.62620162963867	5.34415817260742	3.66123127937317	6.13000535964966	8.8806734085083	6.93583536148071	6.03073930740356	5.81445550918579	3.91171622276306	4.12037134170532	7.00087308883667	1.22377669811249	6.7268762588501	5.00158977508545	5.96570634841919	4.87023019790649	8.70879364013672	7.00236797332764	3.97277212142944	6.08723402023315	6.42341184616089	6.51865291595459	5.40807628631592	3.47034502029419	5.89975261688232	6.81083393096924	7.35174942016602	11.4751939773560	5.90865850448608	4.21655225753784	6.6255431175232	7.49612045288086	8.86600971221924	3.32736754417419	3.37087297439575	5.20572710037231	4.44462823867798	8.03365421295166	6.8362193107605	6.01485681533813	5.00620365142822	3.92793083190918	7.62708187103271
ENSG00000162413.12	KLHL21	11.3590679168701	8.26602840423584	8.07804012298584	7.68127250671387	8.73555946350098	6.46270751953125	7.6985011100769	5.31441164016724	7.89282178878784	12.5990667343140	15.0493621826172	7.60219478607178	8.7736177444458	4.13402605056763	6.05479574203491	6.94551086425781	2.33435201644897	7.66287088394165	12.0515041351318	8.03369808197021	6.22847366333008	7.43692684173584	15.0112819671631	10.6642274856567	9.97929763793945	10.2997646331787	7.77804231643677	15.1155872344971	8.96718120574951	9.5759334564209	7.47876071929932	8.7765064239502	9.58613967895508	11.7862949371338	5.07676887512207	5.74247217178345	9.287034034729	9.5386037826538	5.1070351600647	7.78258895874023	7.18514966964722	6.87614965438843	9.42177200317383	9.19259548187256	6.19323253631592	7.82644128799438	5.80734729766846	9.9140625
ENSG00000116273.5	PHF13	5.56811618804932	3.18757152557373	5.34052610397339	4.65825700759888	4.69108009338379	2.89485812187195	3.10969114303589	3.40387082099915	3.61594963073730	3.92413640022278	5.25241851806641	5.04622411727905	5.7501950263977	2.01301479339600	2.82651376724243	4.94007682800293	1.78264117240906	4.97304153442383	7.17612409591675	4.43287134170532	2.65614104270935	5.40593338012695	5.47713661193848	4.34582328796387	6.19925594329834	7.33631038665771	5.12165832519531	4.88964033126831	2.35565257072449	5.36975622177124	5.01215410232544	6.30666923522949	5.43133401870728	3.10628414154053	3.01611304283142	4.72444438934326	7.33396196365356	5.99205827713013	2.30074048042297	2.60346651077271	3.73496270179749	2.35154962539673	6.41654968261719	5.4194221496582	4.44846153259277	3.65881967544556	3.26390051841736	6.24366760253906
ENSG00000041988.11	THAP3	3.8907516002655	4.15362167358398	5.56038236618042	4.05106973648071	4.96500158309937	2.47110247612000	3.58427238464355	5.635094165802	5.58935642242432	3.79077005386353	4.94743871688843	5.72411012649536	5.618088722229	1.59295535087585	4.60731649398804	5.31392240524292	2.59271955490112	4.35052394866943	5.25455856323242	4.37320184707642	4.5132622718811	6.26689338684082	4.62691926956177	3.03223085403442	4.28126478195190	5.46423578262329	5.40073347091675	5.14369535446167	2.50176453590393	3.93828511238098	4.13498449325562	5.65153408050537	6.44359493255615	3.8750958442688	3.01036596298218	4.13543176651001	4.63450860977173	6.12566709518433	2.58082699775696	2.78330254554749	4.17767000198364	2.50598406791687	5.94261169433594	5.14296579360962	4.26143312454224	4.797776222229	3.29747557640076	5.62520027160645
ENSG00000007923.11	DNAJC11	3.13031697273254	5.1261625289917	5.75678300857544	3.49887347221375	3.5443434715271	1.08217811584473	1.99725997447968	7.31367301940918	3.32800769805908	3.45094585418701	5.78417730331421	5.5886640548706	5.70897006988525	1.24036633968353	2.89579963684082	4.8825831413269	1.33942532539368	3.63421010971069	4.52033615112305	4.58779001235962	3.14112520217896	3.94914841651917	6.27965974807739	2.51339054107666	2.80896019935608	5.2696795463562	5.4340705871582	3.79757976531982	1.66960024833679	3.68479251861572	2.98378300666809	6.4426851272583	3.68696641921997	3.35381174087524	4.08766603469849	3.00034356117249	7.09362363815308	5.61873579025269	1.52059650421143	1.98400974273682	4.73717069625854	2.54703044891357	5.49849939346313	5.53788137435913	4.51208734512329	4.15027570724487	4.41587400436401	6.56049060821533
ENSG00000228750.1	RP11-242F24.1	0.01434326171875	0	0.136648461222649	0.12760828435421	0.139535486698151	0.0955606922507286	0.0173768997192383	0.0207440219819546	0	0.0254983007907867	0.0201784167438745	0.0269049741327763	0	0	0	0.0345672853291035	0.055748712271452	0.160267159342766	0.196080490946770	0	0	0.112745642662048	0.0554992072284222	0.0356580838561058	0.0399298518896103	0.107781276106834	0.0663977935910225	0.00750095443800092	0	0.0497674942016602	0	0.173702985048294	0.0708104074001312	0.0492922067642212	0.017343295738101	0.075361393392086	0.105168670415878	0.246761366724968	0.0330743789672852	0.023799242451787	0.0332337096333504	0	0.085145853459835	0.082022950053215	0.0110827097669244	0.0115537447854877	0	0.0307791829109192
ENSG00000239166.1	snoU13	0	0	0	0	0	0	0	0	0	0	0	0	0	0	0	0	0	0	0	0	0	0	0	0	0	0	0	0	0	0	0	0	0	0	0	0	0	0	0	0	0	0	0	0	0	0	0	0
ENSG00000237436.1	RP11-312B8.1	0.178426727652550	0	0.188874885439873	0.181419014930725	0.198375761508942	0.105666838586330	0.172931581735611	0.464491128921509	0.381554692983627	0.380631268024445	0.251014649868011	0.401629686355591	0.361157983541489	0.273992836475372	0.329879432916641	0.559011340141296	0.520125448703766	0.199368491768837	0.232304215431213	0.0498340129852295	0.544382154941559	0.462009429931641	0.194057479500771	0.310504615306854	0.298030644655228	0.250277668237686	0.0825972557067871	0.111972086131573	0.257954984903336	0.247638255357742	0.369706451892853	0.345731735229492	0.800785958766937	0.286152154207230	0.129447862505913	0.093747764825821	0.120763659477234	0.438521713018417	0.205718666315079	0.177634105086327	0.110245160758495	0.198269590735435	0.21183879673481	0.36278960108757	0.220585986971855	0.459922611713409	0.355947583913803	0.245046824216843
ENSG00000171735.14	CAMTA1	7.06447505950928	7.15374994277954	14.2656726837158	10.1324453353882	8.7614393234253	4.83842039108276	4.7549934387207	13.9571619033813	7.67583465576172	8.74330234527588	12.6421508789062	15.3502359390259	10.9335117340088	4.10643339157104	7.14021682739258	14.2346696853638	7.83117151260376	11.9657850265503	13.1930408477783	9.71907234191895	8.19638919830322	13.3990697860718	15.1226730346680	9.10424709320068	8.0088243484497	12.8191795349121	14.5714216232300	6.86087989807129	5.70383501052856	11.9811124801636	9.41053104400635	16.3456707000732	10.8432464599609	8.6979570388794	9.93958282470703	7.86404800415039	19.6911087036133	20.5022773742676	4.22909450531006	6.48667860031128	10.3161439895630	4.53522157669067	12.3447532653809	10.7801132202148	8.95883274078369	7.15302753448486	7.8769326210022	15.9831943511963
ENSG00000227950.1	RP11-312B8.2	0	0	0	0	0.287852913141251	0	0	0	0	0	0	0	0	0	0	0	0	0	0	0	0	0	0.0216605290770531	0	0	0	0	0	0	0	0	0	0.0929583609104156	0	0	0	0.233645305037498	0	0	0	0	0	0	0	0	0	0	0
ENSG00000237365.1	RP11-334N17.1	0	0	0.044918667525053	0	0.117945469915867	0	0	0	0.0533777847886086	0	0	0	0	0.0543013475835323	0	0	0	0	0.220988541841507	0.118516415357590	0	0	0.0532513856887817	0.0527463816106319	0	0.170061782002449	0	0	0	0	0	0	0	0	0	0	0	0	0	0.035204466432333	0	0	0	0	0.0327876731753349	0	0	0
ENSG00000207056.1	RNU1-8P	0	0	0.0950097888708115	0	0	0	0	0	0	0	0.126267969608307	0	0	0.229711160063744	0	0	0	0	0	0	0	0	0	0	0	0	0	0.0938755869865417	0	0	0	0.0869567692279816	0.0805639177560806	0	0	0	0	0	0	0	0	0.0997356101870537	0.0888011083006859	0	0.0693508982658386	0	0	0
ENSG00000237402.1	CAMTA1-IT1	0.121721245348454	0.100300908088684	0	0.103135466575623	0	0.060070876032114	0.147465616464615	0	0.255189687013626	0.384686708450317	0.114160090684891	0	0.0912514925003052	0.0519210174679756	0	0.0488914027810097	0.236550197005272	0.113339617848396	0	0.283302903175354	0.206318363547325	0.150085255503654	0.20366832613945	0.252171039581299	0.225904509425163	0.406517505645752	0.0939119458198547	0.0848738178610802	0.0837975144386292	0.046926885843277	0.105087794363499	0.117927677929401	0.0728386119008064	0.139436185359955	0.147180452942848	0.0532949604094028	0.0457688756287098	0.149577960371971	0	0.0336612574756145	0.250694483518600	0.0901719257235527	0.160571873188019	0.103121697902679	0.250803261995316	0.22877998650074	0	0.03482685983181
ENSG00000237728.1	RP3-453P22.2	0.0199319235980511	0	0	0	0	0	0	0	0	0	0	0	0	0.051012571901083	0	0.0480359680950642	0.0193676147609949	0.0278391409665346	0	0	0	0	0.00416885036975145	0	0	0.0199702419340611	0	0	0.0205828342586756	0	0.154873669147491	0.0386214479804039	0	0	0	0	0	0	0	0	0	0.0221485551446676	0	0.0253293532878160	0	0	0	0
ENSG00000225126.1	RP4-549F15.1	0.0820466428995132	0	0	0	0	0	0	0	0	0	0	0	0	0	0	0	0	0.057297732681036	0	0	0.104302220046520	0	0.0686416774988174	0	0.0571019053459167	0.0411021895706654	0	0.0429071225225925	0	0	0	0	0	0.0469937287271023	0	0	0	0.100823558866978	0	0.0340342372655869	0	0	0	0	0	0	0	0.0352127514779568
ENSG00000270171.1	RP11-338N10.1	0.567938148975372	1.69115722179413	0.646740078926086	0.940564274787903	0.873008966445923	0.445906698703766	0.187652364373207	0.236458957195282	0.687351405620575	0.438528329133987	0.653717458248138	0.581091225147247	0.609624624252319	0.539574325084686	0.261367917060852	0.902118861675262	0.284290909767151	0.576905906200409	0.347308963537216	0.492693603038788	0.838680386543274	0.73211258649826	1.08167982101440	1.08033549785614	1.36546885967255	0.844923436641693	0.726985454559326	0.756023049354553	0.275470316410065	0.587199568748474	0.423465341329575	0.750324249267578	1.02729535102844	1.19275593757629	0.28093421459198	0.542549550533295	0.708606481552124	0.571021020412445	0.317483335733414	0.621100127696991	0.192736849188805	0.764968156814575	0.638532102108002	0.349930703639984	0.804526805877686	0.485210299491882	0.638977527618408	0.369314461946487
ENSG00000270035.1	RP11-338N10.2	0.415702968835831	1.12398612499237	0.495050996541977	0.561364531517029	0.288862943649292	0.0769328698515892	0.283289223909378	0.300606340169907	0.473891735076904	0.554252564907074	0.438615053892136	0.682300746440887	0.525896728038788	0.199486002326012	0.377418488264084	0.375691831111908	0.151475116610527	0.580617010593414	0.169133767485619	0.181413277983665	0.396348416805267	0.408455699682236	0.728173792362213	0.258364737033844	0.361645370721817	0.468564957380295	0.300682991743088	0.27174511551857	0.214639231562614	0.450745075941086	0.336465299129486	0.40274715423584	0.186569064855576	0.416677713394165	0.157078549265862	0.648422002792358	0.293081402778625	0.255419671535492	0.269599735736847	0.0646650493144989	0.160532414913177	0.346450030803680	0.385583788156509	0.561289608478546	0.642408311367035	0.502283871173859	0.604694604873657	0.423726767301559
ENSG00000269978.1	RP11-338N10.3	0.887455761432648	2.60519409179688	0.352283507585526	1.19841873645782	0.462505280971527	0.328477442264557	0.335985988378525	0.240653961896896	0.383740305900574	1.05176520347595	0.78030776977539	0.762979388237	0.935584127902985	0.0709781646728516	0.805724799633026	1.60407757759094	0	0.387349843978882	0.433286517858505	0.697116255760193	1.03416752815247	0.30775910615921	1.07888913154602	1.17207598686218	1.23528313636780	0.66687148809433	1.15543353557587	0.92820805311203	0.057277325540781	0.89811384677887	0.574637353420258	1.23595869541168	0.298720151185989	1.27076685428619	0.469470739364624	0.58285129070282	1.06365501880646	1.02239620685577	0.383699983358383	0.460163295269012	0.728258073329926	0.554709315299988	0.493893831968307	0.563886404037476	0.81428861618042	0.625503361225128	1.10650372505188	0.618926763534546
ENSG00000049245.8	VAMP3	28.8281211853027	73.4232788085938	20.9370288848877	21.9069156646729	37.8510055541992	15.4789972305298	15.6931228637695	25.3730659484863	50.2709503173828	16.4450187683105	19.6754722595215	24.0679149627686	26.1440410614014	12.7395153045654	20.3983058929443	21.8220272064209	15.5586347579956	19.8638515472412	23.3991603851318	27.4061183929443	43.6703376770020	19.0169887542725	22.9650440216064	16.4700336456299	28.3334465026855	18.3699340820312	15.8679676055908	22.6914730072021	10.7056989669800	15.7882776260376	26.2113571166992	23.9556713104248	20.770076751709	30.6774253845215	18.6970634460449	16.8560886383057	19.1027793884277	15.3713493347168	21.037841796875	14.0448074340820	22.8504238128662	17.8597736358643	22.4156131744385	22.3296508789062	34.4602203369141	32.8286361694336	23.9472370147705	28.8077640533447
ENSG00000269925.1	RP3-467L1.6	0.866708993911743	0.884970426559448	1.71525299549103	1.48470461368561	1.62347590923309	0.334746092557907	1.14132630825043	0.326995462179184	0.52141809463501	1.1611567735672	1.11327862739563	2.02631664276123	0.889876127243042	0.530439853668213	0.746455669403076	1.81632173061371	0.622474074363708	2.21055507659912	1.86434471607208	0.89460289478302	1.05390357971191	2.09088230133057	1.53690552711487	1.92047834396362	1.62602388858795	0.981641590595245	1.39553630352020	1.18240237236023	1.55654406547546	1.69975626468658	0.732004642486572	1.56986844539642	1.25150811672211	1.29501795768738	1.36694300174713	0.643472254276276	1.87035143375397	2.03750801086426	0.564810276031494	1.43809807300568	1.33879137039185	0.879348278045654	1.78957962989807	1.67605555057526	0.84438681602478	0.849920570850372	1.16938388347626	1.19678556919098
ENSG00000049246.10	PER3	7.23389673233032	7.17136001586914	7.62132978439331	7.57665014266968	7.64782905578613	2.62166285514832	4.57336139678955	6.25006341934204	4.54798841476440	6.53198337554932	6.31594705581665	5.57154178619385	7.50395250320435	4.68861103057861	3.68435096740723	8.48701000213623	4.03322124481201	9.4913215637207	6.13426876068115	8.71453285217285	6.35754919052124	7.85332918167114	10.7243890762329	4.00584554672241	5.70623826980591	6.28656482696533	5.05074548721313	2.28679609298706	2.98099732398987	6.21650409698486	9.80677890777588	7.72556209564209	4.38501834869385	4.77765035629272	7.4009895324707	3.72076058387756	10.5750999450684	9.01186561584473	4.42785501480103	3.71519470214844	4.16004848480225	3.91321349143982	6.12620115280151	8.7333288192749	5.30350399017334	5.26519393920898	5.92223358154297	7.56061506271362
ENSG00000236266.1	RP3-467L1.4	0.750256896018982	0.967660784721375	0.690599799156189	0.580420970916748	0.589337646961212	0.241474330425262	0.434709578752518	0.330236613750458	0.512908756732941	0.57988977432251	0.780135869979858	0.448712557554245	1.17380774021149	0.292198687791824	0.473851352930069	0.510990560054779	0.443748742341995	0.911210596561432	0.891864001750946	0.774402976036072	0.93994528055191	0.573150455951691	0.893759310245514	0.405473291873932	0.953501164913177	0.392190933227539	0.453011393547058	0.341177791357040	0.134740486741066	0.754551231861115	0.633651554584503	0.537254929542542	0.497757256031036	0.971548736095428	0.394426316022873	0.299930900335312	0.551948428153992	0.521106779575348	0.564140379428864	0.297687113285065	0.680229663848877	0.253732681274414	0.548650026321411	0.29017174243927	0.655320167541504	0.315310388803482	0.397675156593323	0.503992199897766
ENSG00000049247.9	UTS2	0	0	1.62762665748596	2.46848821640015	1.19215154647827	0.646992862224579	0.156866878271103	0	0	0.383635669946671	1.59387445449829	0.121439941227436	0.0546013005077839	0.704196512699127	0.406104475259781	1.01416265964508	0.314538508653641	0.632967710494995	0.969330608844757	0.135613858699799	6.37839412689209	1.73623216152191	0.866610527038574	0.281659901142120	2.72597599029541	1.13513910770416	1.72325849533081	0.0677135288715363	0.752117037773132	0.524145066738129	1.80257129669189	2.17962145805359	2.51332998275757	5.56220817565918	0.0195704400539398	0.403935015201569	2.86643218994141	0.258560061454773	0.727771937847137	0.604247212409973	0.162506178021431	0	1.60133147239685	0.596471667289734	1.01297783851624	0.234673604369164	0	12.2950220108032
ENSG00000049249.4	TNFRSF9	0	0	0.0205910019576550	0.0494454205036163	0.0360446311533451	0	0	0	0	0.0537912957370281	0.0182436220347881	0	0	0	0.0171253401786089	0.0234396178275347	0	0	0.0168837569653988	0	0.0109903980046511	0.0119923641905189	0.103067703545094	0.201493948698044	0.397113233804703	0.0259857978671789	0.0675351917743683	0	0	0	0	0.0628190338611603	0.0116401463747025	0.0297105722129345	0.00784017331898212	0.0851692706346512	0.0146284066140652	0.039839431643486	0.0149515327066183	0.0968277007341385	0	0	0.0962271243333817	0	0.0100200511515141	0	0	0.072352647781372
ENSG00000270330.1	RP5-892F13.2	0	0	0.0441594794392586	0	0	0	0	0	0	0	0	0	0	0	0	0	0	0	0	0	0	0	0.0261756833642721	0	0	0	0	0	0	0	0	0	0	0	0	0	0	0	0	0	0	0	0	0	0	0	0	0
ENSG00000116288.8	PARK7	77.1257781982422	91.9577102661133	116.324905395508	80.8560333251953	89.2714614868164	42.5300102233887	60.3041610717773	114.451637268066	131.1103515625	84.7012405395508	101.788345336914	127.080909729004	126.593963623047	40.9452056884766	77.9310684204102	121.408790588379	126.503494262695	104.203170776367	131.938064575195	96.5895385742188	113.730041503906	125.456474304199	96.1694641113281	90.5801315307617	72.2701950073242	115.167106628418	128.305419921875	120.695709228516	59.9745864868164	84.927490234375	77.7405471801758	129.825973510742	118.274406433105	111.584953308105	74.8863754272461	87.432861328125	103.038505554199	98.8058624267578	49.4347190856934	70.3471908569336	102.058609008789	46.4950561523438	113.700942993164	100.534355163574	124.498733520508	92.2080001831055	82.1119232177734	119.806060791016
ENSG00000200344.1	Y_RNA	0	0	0	0	0	0	0.174190789461136	0	0	0	0	0	0	0	0.189875140786171	0	0	0	0	0	0	0	0.0601447746157646	0.178723186254501	0	0	0	0.150383219122887	0	0	0	0	0	0	0	0	0.162190690636635	0	0	0.119285047054291	0	0	0.142254218459129	0.182715624570847	0	0	0.159350872039795	0
ENSG00000116285.8	ERRFI1	7.19243860244751	6.42814826965332	4.56891345977783	5.70152378082275	4.89215898513794	8.1711311340332	3.28315901756287	7.46515989303589	6.85119676589966	4.70858716964722	6.79376649856567	5.37094688415527	6.42106628417969	3.08307409286499	4.68605136871338	5.06883335113525	3.04578638076782	3.9086058139801	7.21319580078125	12.2426662445068	6.76424551010132	4.91407299041748	5.58962774276733	8.08284759521484	9.61746978759766	9.10974216461182	5.39225339889526	6.71975183486938	4.63613843917847	5.04110908508301	7.53671026229858	5.20650005340576	5.0523738861084	10.0345649719238	3.9869282245636	12.0731048583984	7.04382610321045	5.83869791030884	4.00964689254761	5.40353298187256	4.24345731735229	6.62029075622559	7.71462297439575	7.22036600112915	4.88769769668579	4.98144197463989	4.7404408454895	6.13421964645386
ENSG00000238290.1	RP11-431K24.1	0.0724531263113022	0.161197900772095	0.153391554951668	0.128919333219528	0.070484533905983	0.0643616542220116	0.0526662953197956	0.0943071618676186	0.0136708775535226	0.197495430707932	0.0713500529527664	0.0724837258458138	0.138506740331650	0.0463580526411533	0.0382722876966	0.113497905433178	0.0563214756548405	0.0202392190694809	0.00943309720605612	0.0404718481004238	0.085965983569622	0.0603021159768105	0.110623426735401	0	0.110935263335705	0.0725924223661423	0.117389932274818	0.0227340590208769	0	0.0754182115197182	0.0844455510377884	0.112312078475952	0.0845448151230812	0.0995972827076912	0.052564449608326	0.0095169572159648	0.106249175965786	0.035613801330328	0.0835354700684547	0	0.0335751548409462	0.0161021295934916	0.150536149740219	0.101280242204666	0.067179448902607	0.0408535711467266	0.0160598233342171	0.0435335747897625
ENSG00000232848.1	CTA-215D11.4	0	0	0.0195957683026791	0	0	0	0	0	0	0.0438783280551434	0	0	0	0	0	0	0	0	0	0	0	0	0	0	0	0	0	0	0	0	0.0239731520414352	0	0	0	0	0.0243158265948296	0	0	0	0	0	0	0.0183152295649052	0.0940985456109047	0	0	0	0
ENSG00000229305.1	RP11-431K24.2	0	0	0	0	0	0	0	0	0	0	0	0	0	0	0	0	0	0	0	0	0	0	0	0	0	0	0	0	0	0	0	0	0	0	0	0	0	0	0	0	0	0	0	0	0	0	0	0
ENSG00000200975.1	RNU1-7P	0	0	0	0	0	0	0	0	0	0	0	0	0	0	0	0	0	0	0	0	0	0	0	0	0	0	0	0	0	0	0	0	0	0	0	0	0	0	0	0	0	0	0	0	0	0	0	0
ENSG00000227634.1	RP11-431K24.3	0	0	0	0	0	0	0	0.0861899480223656	0	0	0	0	0	0	0	0	0	0	0	0	0	0	0	0	0	0	0	0	0	0	0	0	0	0	0	0	0	0	0	0	0	0	0	0	0	0	0	0
ENSG00000233645.1	RP11-431K24.4	0	0	0	0	0	0	0	0	0	0	0	0	0	0	0	0	0	0	0	0	0	0	0	0	0	0	0	0	0	0	0	0	0	0	0	0	0	0	0	0	0	0	0	0	0	0	0	0
ENSG00000265414.1	RN7SL729P	0	0	0	0	0	0	0	0	0	0	0	0	0	0	0	0	0	0	0	0	0	0	0	0	0	0	0	0	0	0	0	0	0	0	0	0	0	0	0	0	0	0	0	0	0	0	0	0
ENSG00000251977.1	RNU6-991P	0	0	0	0	0	0	0	0	0	0	0	0	0	0	0	0	0	0	0	0	0	0	0	0	0	0	0	0	0	0	0	0	0	0	0	0	0	0	0	0	0	0	0	0	0	0	0	0
ENSG00000162426.10	SLC45A1	3.92184114456177	3.54141974449158	8.826096534729	7.13600778579712	5.0924015045166	2.95769619941711	5.04429817199707	12.3932094573975	6.54687929153442	5.86913585662842	8.34995746612549	8.10601997375488	8.43015480041504	2.94661426544189	4.11692714691162	7.34212827682495	2.33961057662964	5.85950136184692	8.46677589416504	6.8202896118164	5.19061231613159	8.59054279327393	8.67221641540527	3.99928784370422	5.86142826080322	9.25985527038574	10.8905525207520	4.26689052581787	3.50703144073486	6.25058794021606	4.41167259216309	8.5567684173584	9.20650863647461	3.54711747169495	4.84384107589722	5.48983478546143	10.2831306457520	10.1878852844238	3.74587631225586	3.19262170791626	8.88805103302002	2.92090463638306	8.61862564086914	7.12837409973145	6.19468259811401	5.01392364501953	4.56211853027344	9.93659591674805
ENSG00000252254.1	Y_RNA	0	0	0.138731107115746	0	0	0	0	0	0	0	0.18437360227108	0.163890197873116	0.147375196218491	0	0	0	0	0	0	0	0.111071094870567	0.121197164058685	0.0548222288489342	0	0.547268688678741	0	0.303343921899796	0	0	0.151577994227409	0	0	0.117637582123280	0	0	0	0	0.161050021648407	0	0	0	0	0	0.166546106338501	0.101264588534832	0	0.290498048067093	0.112493835389614
ENSG00000142599.13	RERE	9.38513946533203	8.61630821228027	12.9849987030029	14.1389408111572	11.7277917861938	7.83622694015503	7.16073560714722	6.71272659301758	9.69287872314453	11.8410892486572	13.9264602661133	11.3583173751831	9.6849193572998	6.10399627685547	7.7592077255249	14.7655410766602	4.44192600250244	11.8782768249512	13.1108684539795	11.6519927978516	8.37973308563232	13.5007896423340	16.2506465911865	11.7458486557007	12.1670131683350	15.9163427352905	12.9150457382202	9.05385494232178	8.02055358886719	14.9610910415649	12.5265626907349	14.7964153289795	15.5950765609741	8.77180480957031	9.74463272094727	10.9809684753418	16.8324966430664	15.9857378005981	6.87364053726196	9.14812755584717	13.8259143829346	9.14675903320312	15.6737899780273	18.7306213378906	9.72307777404785	9.13163471221924	9.87378120422363	17.4204349517822
ENSG00000232912.1	RP5-1115A15.1	0.063288114964962	0.0782261341810226	0.0223313607275486	0.0804368481040001	0.0879550576210022	0	0.127789527177811	0.0305102597922087	0.119415685534477	0.0250018965452909	0.0296783708035946	0.0791435539722443	0.047445572912693	0.107983879745007	0	0.152524456381798	0.102493852376938	0.0883952155709267	0.109864674508572	0.0589205510914326	0.143031716346741	0.136562615633011	0.097071260213852	0.104891665279865	0.088093101978302	0.253639131784439	0.0488288626074791	0.0220647733658552	0.0435699298977852	0.0487986132502556	0.245878487825394	0.163508459925652	0.0757438540458679	0.144997745752335	0	0.0554206855595112	0	0.0777720138430595	0.0729685872793198	0.105011619627476	0.0325867086648941	0.281305581331253	0.208720564842224	0.0536174029111862	0.0652016997337341	0.0679728910326958	0.0467610768973827	0.0905399098992348
ENSG00000221083.1	SNORA77	0.355426043272018	0	0	0.903466701507568	0.164651870727539	0.350813895463943	1.43533205986023	0	0.223546162247658	0.280821293592453	0	0.148156732320786	0.133227169513702	0.60643744468689	0.156457111239433	0	0.115121096372604	0	0.154249995946884	0.165448918938637	0	0	0.0991185829043388	0	0	0.118703119456768	0	0.123915769159794	0.244688734412193	0.137026503682137	0.460284531116486	0.229565873742104	0	0	0	1.24497032165527	0	0.145589202642441	0.273194402456284	0.294872611761093	0.0915034785866737	0.789906084537506	0.117217466235161	0.150557667016983	0.0915431827306747	0.286301821470261	0	0
ENSG00000270282.1	RP5-1115A15.2	0.0401339270174503	0.0992136374115944	0	0.0510087348520756	0	0.0594197027385235	0.243111789226532	0	0.0757270231842995	0.047564584761858	0	0.100377194583416	0	0.102716378867626	0	0.241807073354721	0	0.0560555048286915	0	0.280231893062592	0.0340136438608170	0.0371145792305470	0.09233608096838	0.0498875007033348	0.0558639243245125	0.0804221704602242	0	0	0.0828891396522522	0	0	0.116649322211742	0.108073547482491	0.0919497907161713	0	0.57988965511322	0	0	0.0462727658450603	0.266370952129364	0.0309971161186695	0.0445972271263599	0.277954697608948	0.10200385004282	0.0310105644166470	0	0.266880303621292	0
ENSG00000234619.1	RP4-633I8.1	0	0	0	0	0	0	0	0	0	0	0	0	0	0	0	0	0	0.125741526484489	0	0	0	0.0416269898414612	0.00941475946456194	0.0559528507292271	0	0	0	0	0	0	0	0	0	0.0515645481646061	0	0	0.0507770217955112	0	0	0	0	0	0	0	0	0	0	0.0386377014219761
ENSG00000224315.2	RP4-633I8.2	0	0	0	0.107096567749977	0.0292766485363245	0	0	0.0304668601602316	0.0132495351135731	0	0	0	0	0	0	0.0507691651582718	0	0.0588463172316551	0	0.0882551074028015	0	0	0.0176242142915726	0	0.0586451962590218	0.0422130599617958	0.0243797022849321	0.0220333877950907	0	0.121822990477085	0.0545619390904903	0.0204094834625721	0	0	0.0509443916380405	0	0	0	0.0242882631719112	0	0	0.0468175709247589	0.0833694636821747	0.0267705675214529	0	0.0169690493494272	0.0233472809195518	0.0361644476652145
ENSG00000222511.1	Y_RNA	0	0	0	0	0	0	0	0	0	0	0	0	0	0	0	0	0	0	0	0	0	0	0	0	0	0	0	0	0	0	0	0	0	0	0	0	0	0	0	0	0	0	0	0	0	0	0	0
ENSG00000226545.1	RP4-633I8.3	0	0	0.0377749763429165	0	0.0991878807544708	0	0	0	0	0.0845847353339195	0	0	0	0	0	0	0	0	0	0	0.030243456363678	0.0660013481974602	0	0	0	0	0	0	0	0.041273046284914	0	0	0	0	0	0	0	0	0	0	0	0	0	0.0453487001359463	0	0	0	0
ENSG00000228423.2	RP4-633I8.4	0	0	0	0.0533207468688488	0	0	0	0	0	0	0	0	0	0	0	0	0.0407652631402016	0	0	0	0	0	0	0	0	0	0	0	0	0	0	0	0	0.048058744519949	0	0.0551066920161247	0	0	0	0	0	0	0	0	0	0.0337938889861107	0	0
ENSG00000229716.2	RP11-185B14.1	0	0	0	0	0	0	0	0	0	0	0.225845173001289	0	0	0	0	0	0	0	0	0	0	0	0	0	0	0	0	0	0	0	0	0	0	0	0	0	0	0	0	0.066592738032341	0	0	0	0	0	0	0	0
ENSG00000074800.9	ENO1	231.396331787109	173.279525756836	242.984069824219	249.856918334961	235.648468017578	153.732315063477	152.816360473633	216.617401123047	287.277496337891	226.759475708008	217.092712402344	253.903671264648	334.785369873047	84.7248458862305	183.392349243164	230.078552246094	130.342041015625	225.149963378906	412.630645751953	235.886825561523	177.158187866211	270.664367675781	250.541702270508	201.917327880859	190.675247192383	334.751708984375	281.753723144531	490.529510498047	118.320587158203	199.817733764648	195.639511108398	291.105499267578	312.846466064453	405.576080322266	170.348876953125	300.363128662109	262.857971191406	251.452575683594	130.990921020508	121.277030944824	285.051086425781	147.331344604492	283.873962402344	322.332092285156	231.631683349609	281.070617675781	191.988143920898	363.404052734375
ENSG00000236269.1	ENO1-IT1	0.139335915446281	0.0492067597806454	0	0	0.0276632830500603	0.0884107574820518	0.0241151191294193	0	0	0.0707715004682541	0.0280029755085707	0	0.0223835967481136	0	0.052572950720787	0	0	0.0278017185628414	0.0259156562387943	0.0833915919065475	0.0843483433127403	0	0.108244419097900	0	0.0554134026169777	0.159547194838524	0	0.0624575465917587	0	0.161153480410576	0	0.0192847661674023	0.0714679881930351	0.296426832675934	0.0240684840828180	0	0.0449076294898987	0.097842201590538	0	0	0.0768678411841393	0	0.0196937937289476	0.0505906119942665	0.0615209527313709	0.0160339269787073	0.0661820098757744	0.0341715104877949
ENSG00000230679.1	ENO1-AS1	0.67315536737442	0.832041561603546	0.52255380153656	0.228148147463799	0.24947252869606	0.597978234291077	0	0.194710925221443	0.169353157281876	0.265929251909256	0.126267969608307	0	0.201859354972839	0.229711160063744	0	0.70299905538559	0.218032374978065	0.313401222229004	0.116856060922146	0.376020252704620	0.152133733034134	0.95451945066452	0.535015046596527	0.111566588282585	0	0.80933940410614	0.207744613289833	0.187751173973083	0.0926851257681847	0.363327831029892	0.813634216785431	0.260870307683945	0.402819573879242	0.102816581726074	0.108526989817619	0	0	0.110294856131077	0.206965446472168	0	0.381264477968216	0.0997356101870537	0.222002774477005	0.513264775276184	0	0	0.0994735658168793	0.308164924383163
ENSG00000201725.1	RNU6-304P	0	0	0	0	0	0	0	0	0	0	0	0	0	0	0	0	0	0	0	0	0	0	0	0	0	0.138671875	0	0	0	0	0	0	0	0	0	0	0	0	0	0	0	0	0	0	0	0	0	0
ENSG00000238249.1	HMGN2P17	0	0	0	0	0	0	0	0	0	0.0472445003688335	0	0	0	0	0	0	0	0	0	0	0.0168923735618591	0	0	0	0	0.0199702419340611	0	0	0	0	0	0.0193107239902020	0	0	0	0	0	0	0.0459613725543022	0	0	0	0	0	0	0	0	0
ENSG00000232208.2	RP3-477M7.5	0.0420722104609013	0.104005195200443	0.0445358380675316	0	0	0	0.203882381320000	0	0	0.249308690428734	0.059188112616539	0.105224944651127	0.0473107844591141	0	0.111120097339153	0	0	0	0	0.117506325244904	0.0713126882910728	0.0778140872716904	0.105595082044601	0	0.175685673952103	0	0.146070420742035	0	0	0.0973199605941772	0	0.163043946027756	0	0.385562151670456	0	0	0	0	0	0	0.0974823981523514	0	0	0.0534650795161724	0	0	0.0466282330453396	0
ENSG00000232663.2	RP3-477M7.6	0	0	0	0	0	0	0	0	0	0	0	0	0	0	0	0	0	0	0	0	0	0	0	0	0	0	0	0	0	0	0	0	0	0	0	0	0	0	0	0	0	0	0	0	0	0	0	0
ENSG00000131686.10	CA6	0.0166898034512997	0	0	0.0141414143145084	0	0.123549222946167	0.0134798279032111	0	0	0.0263731498271227	0.00782652758061886	0	0.0250238869339228	0	0	0	0.0216230452060699	0	0	0.0155380275100470	0	0	0.0127994045615196	0.0414917059242725	0	0.050165668129921	0	0.011637469753623	0	0.0128687554970384	0.0144091071560979	0	0	0.114712715148926	0	0	0.00627559749409556	0	0.0513137467205524	0	0	0	0	0	0	0	0	0.00477528292685747
ENSG00000265141.1	RN7SL451P	0	0	0	0	0	0	0	0	0	0	0	0	0	0	0	0	0	0	0	0	0	0	0	0	0	0.0999184548854828	0	0	0	0	0	0	0	0	0	0	0	0	0	0	0	0	0	0	0	0	0	0
ENSG00000197241.3	SLC2A7	0	0	0	0	0	0	0	0	0	0	0	0	0	0	0	0	0	0	0	0	0	0	0.00805056747049093	0	0.0133942738175392	0.0096412543207407	0	0	0	0	0	0	0	0	0	0	0	0.0118249850347638	0	0	0	0	0.0190411750227213	0	0	0	0	0
ENSG00000142583.13	SLC2A5	1.92476129531860	7.81849098205566	1.32097136974335	3.15525102615356	1.62396705150604	2.06299662590027	0.892140984535217	1.68042171001434	3.6456184387207	2.86904311180115	1.09180343151093	1.91068589687347	2.54375243186951	0.499383240938187	12.1180295944214	3.12698984146118	0.66841185092926	3.09481954574585	2.74134182929993	1.27467346191406	0.655860185623169	1.81461954116821	3.20720624923706	3.49972295761108	1.33190155029297	3.39303231239319	0.423561453819275	5.70276355743408	0.127498969435692	1.89464592933655	2.32129502296448	2.75978040695190	3.39005327224731	1.39415419101715	1.16233909130096	3.09006834030151	1.26591789722443	1.19752919673920	0.645669281482697	0.863355875015259	1.48487102985382	2.81745314598083	4.64193058013916	2.59727120399475	1.39181900024414	7.36675548553467	1.55163669586182	3.73765230178833
ENSG00000252404.1	SCARNA16	0	0	0	0	0	0	0	0	0	0	0	0	0	0	0	0	0	0	0	0	0	0	0	0	0	0.0806407034397125	0	0	0	0	0	0	0	0	0	0	0	0	0	0	0	0	0	0	0	0	0	0
ENSG00000180758.10	GPR157	0.213773176074028	0.0764877796173096	0.160785809159279	0.228798151016235	0.328365564346313	0.158249393105507	0.129493400454521	0.0854287296533585	0.229985773563385	0.266686886548996	0.253255426883698	0.182909533381462	0.202434450387955	0.0935860276222229	0.0965784564614296	0.162692755460739	0.0382643714547157	0.204291164875031	0.234377965331078	0.164977550506592	0.185941249132156	0.202893033623695	0.251796990633011	0.335653305053711	0.328880935907364	0.160638123750687	0.227868035435677	0.191228047013283	0.101663179695606	0.0780777782201767	0.145705774426460	0.212561011314392	0.13633893430233	0.434993237257004	0.0782260149717331	0.221682742238045	0.383928298950195	0.266153126955032	0.194582894444466	0.100344441831112	0.0716907680034637	0.0750148147344589	0.166976451873779	0.250214576721191	0.19777849316597	0.208450198173523	0.0935221537947655	0.277655720710754
ENSG00000207865.1	MIR34A	0	0	0	0	0	0	0	0.194710925221443	0	0	0	0	0	0	0	0	0	0	0	0	0	0	0	0	0	0	0	0	0	0	0	0	0	0.154224872589111	0	0	0	0	0	0	0	0	0	0	0	0.216895312070847	0	0
ENSG00000228526.2	RP3-510D11.1	0.0617059133946896	0	0	0	0	0	0	0	0.465721189975739	0	0	0.154329940676689	0.0693891569972038	0	0.244464233517647	0	0	0.172370687127113	0.0803385451436043	0.0861713141202927	0.209183901548386	0	0.0516242682933807	0	0	0.0618245452642441	0	0	0	0	0	0	0	0.212059199810028	0	0	0	0	0	0.102386333048344	0	0.0685682371258736	0	0	0.143036231398582	0	0	0.0529658496379852
ENSG00000234546.2	RP3-510D11.2	0.477723151445389	0.0472384952008724	0.202278912067413	0.29144087433815	0.212454050779343	0.0282914452254772	0.138903111219406	0	0.0721116662025452	0.498231381177902	0.188180014491081	0.0955849960446358	0.0644647628068924	0.097812496125698	0.252350181341171	0.184210196137428	0.0742716789245605	0.453724086284637	0.248790323734283	0.0533706210553646	0.0323897674679756	0.159041956067085	0.327730834484100	0.095011554658413	0.239385917782784	0.153165325522423	0.154803246259689	0.25982341170311	0.0394659265875816	0.0442021004855633	0.296957761049271	0.148107022047043	0.0686092749238014	0.394019693136215	0.0462114959955215	0	0.0862226635217667	0.117410652339458	0.044063612818718	0.0317067354917526	0.23613803088665	0.0424680709838867	0.0567181296646595	0.218551471829414	0.147650301456451	0.215495988726616	0	0.196827933192253
ENSG00000049239.8	H6PD	2.79473948478699	4.67000198364258	2.95502758026123	3.19458794593811	3.20391964912415	1.57839906215668	1.76317465305328	1.27530336380005	3.65641832351685	3.60027313232422	3.28573083877563	2.24516010284424	2.8264856338501	1.64483380317688	2.85562324523926	3.27002239227295	0.654588341712952	3.03354620933533	2.58986401557922	3.06855273246765	2.45068979263306	3.51454854011536	3.71820974349976	1.25804173946381	3.0320246219635	2.86219549179077	2.59998345375061	2.93969249725342	1.03856861591339	2.36132192611694	3.51637101173401	3.62660384178162	3.51828598976135	3.98956108093262	1.77897644042969	2.81323742866516	3.54867148399353	3.08289551734924	2.23668551445007	1.50004041194916	2.03332901000977	2.53528118133545	3.27595210075378	3.91092967987061	2.48844051361084	3.87914729118347	2.94594788551331	4.01769924163818
ENSG00000252841.1	Z98044.1	0	0	0	0	0	0	0	0	0	0.12273658066988	0	0	0	0	0	0	0	0	0	0	0	0	0	0	0	0	0	0	0	0	0	0	0	0	0	0	0	0	0	0	0	0	0	0	0	0	0	0
ENSG00000171621.9	SPSB1	5.08298587799072	5.24995517730713	2.192791223526	2.51110458374023	5.03801822662354	12.3256492614746	1.66077578067780	1.46018898487091	4.48887872695923	3.36275863647461	2.21627569198608	1.84488427639008	2.77475047111511	1.34768831729889	1.41376900672913	1.44210231304169	1.18402528762817	1.68369114398956	3.61488008499146	3.00219535827637	4.02016639709473	2.24565553665161	2.01339173316956	2.71015334129333	5.37303161621094	10.8831539154053	1.22888600826263	6.51349782943726	2.02678918838501	2.58208179473877	3.42654728889465	2.04909276962280	2.7343909740448	20.2749271392822	1.96802842617035	6.41371870040894	2.82763671875	1.57226073741913	2.18262481689453	1.66441714763641	1.79484498500824	4.09112358093262	2.57478857040405	1.82500851154327	3.43993067741394	3.64923334121704	2.85047459602356	3.05934953689575
ENSG00000252956.1	RNA5SP40	0	0	0	0	0	0	0	0	0	0	0	0	0	0	0	0	0	0	0	0	0	0	0	0	0	0	0	0	0	0	0	0	0	0	0	0	0	0	0	0	0	0	0	0	0	0	0	0
ENSG00000235263.1	RP13-392I16.1	0.125503540039062	0	0	0	0	0	0	0	0	0.099160060286522	0	0	0	0	0.0552461519837379	0	0	0	0	0	0	0	0.00874987430870533	0	0	0	0	0	0	0	0.0541766136884689	0.0405306965112686	0	0.0958459600806236	0	0	0	0.15422585606575	0	0	0	0	0.020695174112916	0	0	0	0	0.0179545246064663
ENSG00000171612.6	SLC25A33	11.8967199325562	4.80183458328247	5.9346604347229	7.29641962051392	6.06123065948486	5.79152393341064	6.17762613296509	7.624746799469	6.96527481079102	4.92293405532837	7.24926900863647	5.90570259094238	10.1112995147705	3.7912175655365	4.25243425369263	8.32999610900879	7.78127765655518	7.84121036529541	6.71892023086548	9.4122142791748	5.9661374092102	8.40052890777588	6.71731615066528	6.72048282623291	6.91583442687988	8.31599426269531	6.17250490188599	4.16776895523071	4.16253328323364	4.99983167648315	7.52411127090454	7.06969356536865	3.48019790649414	9.4551773071289	6.16567945480347	3.27071189880371	7.2084789276123	8.30602645874023	4.56771183013916	6.2579460144043	4.93249797821045	2.49364900588989	5.9384298324585	6.94874048233032	6.61217784881592	5.34246778488159	4.6760835647583	5.87434387207031
ENSG00000231181.1	RP13-15M17.1	0.264926970005035	0.032745823264122	0.168264195322990	0.269369900226593	0.220910370349884	0	0.641919493675232	0	0.0833132714033127	0.408170491456985	0.409975618124008	0.0993895679712296	0.0893742144107819	0.135607659816742	0.209915608167648	0.287313491106033	0	0.111007936298847	0.103477187454700	0.184983134269714	0	0.195996835827827	0.476531624794006	0.0658622086048126	0.295009464025497	0.159261777997017	0.275939822196960	0.110837005078793	0.164147168397903	0.367691844701767	0.0686172470450401	0.128335133194923	0.047560092061758	0.333831995725632	0.0961017161607742	0	0.537927567958832	0.423224449157715	0.0916349664330482	0.0439583510160446	0.0204614214599133	0.0883168578147888	0.0786342546343803	0.437667638063431	0.22517329454422	0.106701627373695	0.0293616056442261	0.341103851795197
ENSG00000188807.8	TMEM201	2.4984827041626	3.13254547119141	3.37523007392883	3.91034483909607	4.39314079284668	3.03363037109375	2.39290165901184	2.15158629417419	3.00349688529968	3.24867177009583	3.94241046905518	3.74455666542053	3.37671446800232	1.94966447353363	1.51597082614899	3.63620233535767	1.12160217761993	2.91787338256836	3.05785584449768	3.46846270561218	2.95981192588806	4.31465721130371	4.33414316177368	2.73845267295837	3.96238207817078	5.19474124908447	4.16384649276733	2.57790017127991	1.96992218494415	3.46080756187439	3.72202157974243	4.02345418930054	8.9819917678833	3.12075710296631	2.75314927101135	2.9242742061615	4.41325950622559	4.7869348526001	2.22374296188354	2.51224374771118	3.67519855499268	2.23936152458191	3.92924046516418	4.3067045211792	3.75342702865601	2.84207653999329	2.82751274108887	4.02655124664307
ENSG00000171608.11	PIK3CD	2.52150750160217	2.59868359565735	1.87467753887177	3.21076107025146	1.89527332782745	1.86133265495300	1.48294699192047	4.85205316543579	2.44661831855774	2.06238675117493	2.67130947113037	2.19688844680786	2.34026145935059	1.22099471092224	2.72330403327942	3.26380395889282	0.519931435585022	1.96428155899048	1.75704431533813	2.09621524810791	1.96040916442871	2.17197704315186	3.11577796936035	2.82822632789612	2.58372640609741	2.19899654388428	2.01666712760925	1.84239268302917	1.92660593986511	1.70872378349304	2.31491351127625	2.26629757881165	2.79037070274353	2.54674458503723	1.53733563423157	1.64204716682434	2.04847741127014	2.78434991836548	1.18744564056396	1.93281817436218	1.9072368144989	1.91793727874756	2.31670808792114	2.25956869125366	2.11112761497498	3.20401692390442	1.91552209854126	2.15623068809509
ENSG00000179840.5	C1orf200	0	0.0200821906328201	0	0	0.0225797966122627	0	0	0	0.0613127164542675	0.0192554388195276	0	0	0	0	0.0643679797649384	0.0293670259416103	0	0	0.0211533196270466	0	0.0344241186976433	0	0.0475747473537922	0	0	0.0162785407155752	0.0094014983624220	0	0	0.0187913477420807	0.0210406165570021	0	0.0145837040618062	0	0	0.0213413722813129	0	0	0	0	0	0.0180541705340147	0.0482244119048119	0.0206469669938087	0	0.0523499399423599	0	0.0418380796909332
ENSG00000233268.3	RP11-558F24.2	0	0	0	0	0	0	0	0	0	0	0	0	0	0	0	0	0	0	0	0	0	0	0	0	0	0	0	0	0	0	0	0	0	0	0	0	0	0	0	0.0291837509721518	0	0	0	0	0	0	0	0
ENSG00000231789.2	RP11-558F24.4	0.346972525119781	0.175446465611458	0.233730152249336	0.360809355974197	0.613718390464783	0.186801865696907	0.305715024471283	0.114047929644585	0.25790736079216	0.112149082124233	0.310627281665802	0.414176166057587	0.266028702259064	0.0605468712747097	0.124965734779835	0.589143991470337	0.337149113416672	0.110141001641750	0.246405750513077	0.176196932792664	0.200495734810829	0.393793970346451	0.38924366235733	0.176439166069031	0.351246625185013	0.505657613277435	0.346794098615646	0.0494871288537979	0	0.419543325901031	0.163395285606384	0.366718649864197	0.19819238781929	0.0722672492265701	0.266983330249786	0.580058038234711	0.284654140472412	0.368236809968948	0.163654789328575	0.366366416215897	0.292343378067017	0.0525762811303139	0.390100717544556	0.360761195421219	0.255911469459534	0.0762251913547516	0.174793794751167	0.433203101158142
ENSG00000171603.12	CLSTN1	41.1820945739746	38.2127685546875	65.2600021362305	51.7972450256348	44.2633628845215	23.0802860260010	35.3421020507812	103.429954528809	49.2761993408203	52.0668144226074	74.1233444213867	70.0629653930664	74.988998413086	23.3303813934326	42.0281867980957	60.3284187316895	15.9238576889038	55.3338241577148	70.8436126708984	59.8769302368164	33.4242973327637	63.4439506530762	81.5508651733398	47.5827445983887	43.0176200866699	70.9560470581055	82.7587890625	46.156925201416	28.8610820770264	52.8410034179688	40.4151420593262	73.084945678711	70.8055191040039	40.0485649108887	47.1997222900391	47.6856918334961	91.9115600585938	87.8658905029297	26.9011573791504	34.6690979003906	55.2931137084961	28.7821140289307	70.3090515136719	65.8483428955078	57.1621932983398	52.9575538635254	44.9095878601074	89.6495895385742
ENSG00000271264.1	RP11-558F24.6	0	0	0	0	0	0	0	0.0870658606290817	0	0	0	0	0	0	0	0	0	0	0	0	0	0	0	0	0	0	0.0696704462170601	0	0	0	0	0	0	0	0	0	0	0	0	0	0	0	0.0595617182552814	0	0	0	0	0
ENSG00000178585.10	CTNNBIP1	10.4056587219238	17.2012271881104	17.0514755249023	13.2767925262451	13.3754978179932	8.78086376190186	7.8736743927002	22.9370670318604	14.3593378067017	12.2360258102417	15.4525794982910	17.0984249114990	19.6257915496826	7.26494026184082	11.5172052383423	16.7938385009766	8.36590099334717	13.5912418365479	11.6916112899780	14.517165184021	13.3593912124634	16.6229438781738	15.9764633178711	7.6434006690979	10.5434684753418	16.6576805114746	14.9606018066406	8.24088764190674	4.14415884017944	12.2990560531616	13.0813426971436	14.5248193740845	16.5992298126221	8.99671459197998	14.0850858688354	11.0291728973389	15.2805957794189	18.8283424377441	7.03693151473999	6.64616775512695	14.2161121368408	6.62426948547363	15.7665328979492	16.9048576354980	13.2148027420044	12.5749502182007	14.5969543457031	17.6937503814697
ENSG00000162441.7	LZIC	6.01775884628296	10.1796293258667	5.39338636398315	4.42147397994995	4.98607158660889	2.12979602813721	2.78428840637207	7.41016721725464	4.56349039077759	4.00746345520020	5.84551334381104	4.9739146232605	6.20635461807251	2.52291107177734	3.43612265586853	5.59394073486328	5.39630079269409	5.85153007507324	5.68587923049927	6.20273303985596	6.6738076210022	3.72592139244080	6.2896089553833	4.65911388397217	4.28390216827393	4.19181871414185	4.98780012130737	4.40586757659912	2.85265016555786	5.11728191375732	5.00986909866333	6.19667911529541	3.29239511489868	4.66792821884155	5.01727342605591	2.83810091018677	6.32279968261719	3.78199505805969	2.85458540916443	3.86563849449158	5.12582349777222	3.32439160346985	5.69870138168335	5.43324375152588	4.49479150772095	5.17056941986084	5.91990852355957	6.0951714515686
ENSG00000228150.1	RP11-84A14.4	0.134631067514420	0	0.142514675855637	0.0427777767181396	0.0935522019863129	0.0498315207660198	0	0.0486777313053608	0.0846765786409378	0.119668170809746	0.0473504886031151	0	0.0378486290574074	0.0430708415806293	0	0.0405576415359974	0.0327048562467098	0.0940203666687012	0.0438210219144821	0.0470025315880775	0	0.124502539634705	0.0633570477366447	0	0	0	0.038952112197876	0	0	0.0778559669852257	0.0435875467956066	0	0	0.0771124362945557	0.122092872858047	0	0.0379673615098000	0	0.0388060212135315	0.0279235430061817	0.0779859200119972	0.0748017057776451	0.333004146814346	0	0.052013173699379	0	0.186512932181358	0.057780921459198
ENSG00000173614.9	NMNAT1	1.19213342666626	1.30686748027802	1.51357841491699	1.55574202537537	1.60253548622131	0.614596784114838	0.988639116287231	1.61124002933502	1.28090071678162	1.52218067646027	1.86180233955383	1.36656308174133	1.79540693759918	0.585697412490845	0.96052074432373	1.47927546501160	0.679170370101929	1.45693278312683	1.49667596817017	1.46660518646240	1.14865720272064	1.47649157047272	1.8841495513916	1.07610714435577	0.928460001945496	1.54990899562836	1.60549151897430	1.15781390666962	1.06985378265381	1.32135057449341	1.07057881355286	1.84934186935425	1.28344464302063	1.11770546436310	0.82370275259018	0.848199427127838	1.7169908285141	1.24696087837219	0.850868999958038	1.16564416885376	1.52359664440155	0.879197895526886	1.66039371490479	1.69981563091278	1.18157386779785	1.46900594234467	1.27797567844391	1.70851027965546
ENSG00000202415.1	RN7SKP269	0.0464245080947876	0.286910891532898	0.0982859879732132	0.0590038299560547	0	0	0	0	0.116795279085636	0.110039688646793	0	0	0	0	0.122615285217762	0.0559415742754936	0	0	0.181328371167183	0	0.0393449328839779	0.0429319106042385	0.0679692476987839	0	0.0646200180053711	0.232568800449371	0	0	0.095881164073944	0.0536937676370144	0	0.0449776388704777	0.125012964010239	0.372266918420792	0	0	0	0.0570490621030331	0.107051089406013	0.0770304650068283	0.179277971386909	0	0.0459316074848175	0	0.0358711518347263	0	0.102903686463833	0.0796978250145912
ENSG00000265521.1	MIR5697	0	0	0	0	0	0	0	0	0	0	0	0	0	0	0	0	0	0	0	0	0	0	0	0	0	0	0	0	0	0	0	0	0	0	0	0	0	0	0	0	0	0	0	0	0	0	0	0
ENSG00000162444.11	RBP7	6.10609006881714	16.0726089477539	3.58686780929565	5.20289087295532	2.50993704795837	1.65526306629181	2.37554931640625	4.70155668258667	18.6072101593018	1.08039557933807	3.65385222434998	5.29131174087524	3.98443651199341	1.87090528011322	2.04430007934570	1.24357926845551	2.30643320083618	1.56154620647430	0.806184709072113	4.77995586395264	14.8979740142822	2.51318717002869	1.59729421138763	1.26144099235535	4.69256925582886	3.22263121604919	1.89105498790741	2.01489067077637	1.56305229663849	0.835527420043945	3.40803003311157	1.83306086063385	2.16147089004517	7.80259609222412	4.07637977600098	2.84673070907593	1.35818207263947	1.54297506809235	1.78480660915375	1.08451020717621	2.15208530426025	1.77751803398132	1.87193977832794	0.808744728565216	6.5919599533081	3.81015300750732	5.69980096817017	1.72738790512085
ENSG00000225786.2	AL590639.1	0	0	0	0	0	0	0	0	0	0	0	0	0	0	0	0	0	0	0	0	0	0	0	0	0	0	0	0	0	0	0	0	0	0	0	0	0	0	0	0	0	0	0	0	0	0	0	0
ENSG00000130939.14	UBE4B	5.9977617263794	8.69124221801758	9.3007869720459	8.05284786224365	8.07981204986572	2.86710834503174	4.02118349075317	10.6494789123535	7.80124521255493	6.05840396881104	8.1671314239502	9.15272331237793	8.58464241027832	3.06789827346802	5.24315547943115	8.53418445587158	2.44457721710205	6.76194953918457	9.04470920562744	7.26865100860596	7.73846006393433	8.08226776123047	11.0840711593628	4.88265085220337	6.30625915527344	7.97284984588623	8.50218105316162	4.8115758895874	3.7222900390625	7.81227111816406	6.48045110702515	10.7265920639038	7.84868431091309	5.30375003814697	5.82327508926392	5.84551763534546	11.6402902603149	10.2723007202148	3.53680443763733	4.84789371490479	9.69244575500488	4.27560377120972	9.26193714141846	8.69118595123291	7.2986249923706	6.7266960144043	6.56291198730469	9.87183570861816
ENSG00000224340.1	RP11-496H15.2	0	0	0	0	0.122145302593708	0	0	0	0	0	0	0	0	0	0	0	0	0	0	0	0	0	0	0	0	0	0	0	0	0	0	0	0	0	0	0	0	0	0.101333223283291	0	0	0	0	0	0	0	0	0
ENSG00000233623.2	PGAM1P11	0	0	0	0	0.0302668884396553	0	0.0263847801834345	0	0	0	0	0	0.0244902893900871	0	0	0	0	0	0	0	0	0.0402802340686321	0.0136652458459139	0	0	0	0	0	0	0.151132166385651	0	0	0.0781943872570992	0	0	0	0.0245671179145575	0	0	0	0.0168204922229052	0	0	0	0.0168277900665998	0.0701720118522644	0	0
ENSG00000201746.1	RNU6-828P	0	0	0	0	0	0	0	0	0	0	0.194712311029434	0	0	0	0	0	0	0	0	0	0	0	0	0	0	0	0	0	0	0	0	0	0	0	0	0	0.312254965305328	0	0	0	0.106896594166756	0	0	0	0	0	0	0
ENSG00000054523.12	KIF1B	17.9044265747070	24.683048248291	23.8108367919922	19.3904533386230	18.2631568908691	7.73148441314697	10.7744770050049	31.1870307922363	18.1271591186523	16.5574321746826	23.4500217437744	21.0303955078125	23.8046092987061	8.3476505279541	10.4531602859497	21.8656158447266	7.98960542678833	20.6272506713867	24.8780746459961	21.7924823760986	19.1313743591309	18.5758647918701	28.6141395568848	14.305513381958	14.7100105285645	19.9550647735596	23.0170021057129	12.0694837570190	10.5059757232666	20.4478187561035	15.2506036758423	23.5931720733643	15.9559049606323	12.7444143295288	16.0484371185303	11.2489109039307	32.6183166503906	23.1791095733643	8.03444957733154	11.8225240707397	24.7381210327148	11.8222026824951	24.0422306060791	27.509822845459	18.7269821166992	19.7898960113525	21.8565998077393	24.8819637298584
ENSG00000264881.1	MIR1273D	0	0	0	0	0	0	0	0	0	0	0	0	0	0	0	0	0	0	0	0	0	0	0	0	0	0	0	0	0	0	0	0	0	0	0	0	0	0	0	0	0	0	0	0	0	0	0	0
ENSG00000199562.1	RNU6-37P	0.276811569929123	0.342147976160049	0	0	0.192350327968597	0.819658696651459	0.335357964038849	1.40119087696075	0.435253441333771	0	0.389424622058868	0.346160590648651	0.622556924819946	0	0.548330962657928	0.667116343975067	0.268974542617798	0	0.540595769882202	1.35297012329102	0.938395082950592	0.511973083019257	0.231585487723351	0.688167750835419	0.385304421186447	0	0.160176917910576	0.579045653343201	0.571702659130096	0.320155382156372	0.358477056026459	0.268184453248978	0.248468160629272	0.79274469614029	0.33470943570137	0	0.156127482652664	0.340161710977554	0.319152325391769	0.459303170442581	0.427586376667023	0.922787427902222	0.684681475162506	0.351770281791687	0.320828914642334	0.445952981710434	0.460181444883347	0.237603798508644
ENSG00000265945.1	RN7SL721P	0	0.310252845287323	0.478269636631012	0.063804142177105	0.209303230047226	0.148649960756302	0.121638312935829	0.145208150148392	0.284168869256973	0.118992082774639	0.0706244632601738	0.251113116741180	0.225808769464493	0.0642412602901459	0	0.181478261947632	0	0.0701168850064278	0.130720347166061	0.210316419601440	0.170183509588242	0.185698702931404	0.419994026422501	0	0.0698772445321083	0.100595869123936	0.116196140646935	0.052506685256958	0.207363337278366	0	0.390071630477905	0.194547355175018	0.360489398241043	0	0.364209234714508	0.395647346973419	0.169887870550156	0.185071036219597	0	0.291540741920471	0	0	0.596021056175232	0.70175188779831	0.232736915349960	0.323504894971848	0.333826541900635	0.258545160293579
ENSG00000142657.16	PGD	16.3080596923828	22.1044616699219	29.7043743133545	19.1146793365479	19.8435039520264	12.2470388412476	13.1167039871216	31.4275856018066	25.8948383331299	18.9078903198242	24.1627101898193	25.9421863555908	27.461519241333	8.4714002609253	29.810998916626	25.872220993042	8.84047508239746	21.9453277587891	45.5068244934082	22.9964084625244	18.4715213775635	26.7849102020264	26.0877342224121	13.8247013092041	15.3248310089111	30.0127372741699	25.2577304840088	66.5985565185547	16.4019451141357	21.4752197265625	18.3533096313477	35.0007934570312	24.2505416870117	26.2040958404541	15.5098476409912	19.9331645965576	28.0867729187012	28.2260341644287	10.0679206848145	12.6779575347900	27.6424369812012	9.21819305419922	27.5822963714600	28.9868507385254	19.2477760314941	26.2110652923584	15.4126558303833	33.6736145019531
ENSG00000271989.1	RP4-736L20.3	0.0371629074215889	0	0	0	0	0	0.0675344467163086	0.0537470616400242	0.0584342740476131	0	0.156844794750214	0.046473253518343	0.0208951029926538	0	0.0736153274774551	0.0671720057725906	0.0541661381721497	0.0519058518111706	0.0725768506526947	0.155692204833031	0.0314956940710545	0.0859176889061928	0.0699550807476044	0.0230972245335579	0	0.0372343547642231	0	0.0194347202777863	0	0.0214909836649895	0.0240633897483349	0.0180023442953825	0	0.042571485042572	0	0	0.0419213064014912	0.0228339415043592	0	0.0154157588258386	0.114809893071651	0.041295800358057	0.0551525130867958	0	0.0287149269133806	0.0149676818400621	0.0823746025562286	0.111646957695484
ENSG00000175279.17	APITD1	5.93869400024414	3.12330079078674	8.26154136657715	3.75360369682312	6.46042251586914	1.46803867816925	2.77714514732361	6.73848390579224	7.92631244659424	5.61036062240601	6.68974781036377	7.65316390991211	7.54138660430908	2.07385015487671	2.6470422744751	7.54156017303467	4.85887241363525	6.74591016769409	7.55147552490234	5.28566980361938	4.55415439605713	7.38499879837036	8.65904903411865	4.37350654602051	3.19075894355774	6.75129270553589	7.28003454208374	3.65770077705383	2.77454805374146	6.56030368804932	5.55058717727661	8.49096202850342	5.23491430282593	3.07783532142639	4.78292274475098	3.19309329986572	7.19220495223999	6.87853956222534	2.29874682426453	4.41388988494873	6.40656089782715	1.90747046470642	7.02545261383057	7.30296850204468	4.27564001083374	5.47937822341919	4.96293592453003	8.4470796585083
ENSG00000241563.2	CORT	1.70373845100403	0.664160668849945	3.49602389335632	3.11482787132263	2.98704743385315	1.10599517822266	1.14318478107452	2.16077446937561	2.83554124832153	2.48514437675476	2.43373155593872	2.60585403442383	2.59380340576172	1.30813395977020	1.60956990718842	3.53748774528503	1.79558348655701	2.94708085060120	4.79471778869629	1.46414971351624	2.04370808601379	4.72668933868408	3.48943471908569	2.93232536315918	1.71477520465851	3.12514853477478	1.69872581958771	3.76956176757812	2.32779097557068	2.48587918281555	2.03665733337402	3.70759034156799	4.1408429145813	1.44125187397003	3.02675056457520	2.03133988380432	2.27669787406921	3.49478530883789	1.28437626361847	2.88131427764893	3.52247905731201	1.83495879173279	2.9174702167511	4.24692535400391	2.50123524665833	1.35127699375153	3.4133517742157	6.5583906173706
ENSG00000160049.7	DFFA	5.54601287841797	6.71229791641235	5.23912191390991	4.93873119354248	5.69794464111328	2.31192350387573	3.51837062835693	6.0061445236206	5.94730854034424	4.34577226638794	5.98793268203735	4.89543008804321	7.16190767288208	2.86345863342285	3.6572322845459	5.46523237228394	3.23573493957520	4.95016098022461	5.5102710723877	5.54408407211304	6.37237691879272	4.45680665969849	6.45609378814697	5.9068660736084	4.21988153457642	4.8455171585083	5.48278665542603	6.12784099578857	4.21397352218628	4.14363241195679	4.47758483886719	6.15408086776733	5.07533025741577	6.27598714828491	4.06143093109131	4.50050163269043	5.75672817230225	4.71006488800049	3.45931553840637	5.27185583114624	5.73290491104126	3.68965029716492	5.61329746246338	5.45481061935425	5.12931871414185	5.13606643676758	5.47193479537964	5.15494060516357
ENSG00000142655.8	PEX14	8.24941349029541	8.1871747970581	13.4091405868530	9.90131568908691	10.4900894165039	4.37951040267944	6.95885801315308	10.5938510894775	9.63118648529053	11.2123012542725	12.6368532180786	13.7043380737305	12.6961545944214	4.66640949249268	7.79591464996338	13.0901842117310	4.2742977142334	10.3110761642456	13.3964443206787	10.7723407745361	8.10981559753418	14.4558000564575	12.9258451461792	8.03538799285889	7.52496385574341	15.8981962203979	16.5339412689209	10.6152563095093	5.72090244293213	10.4480504989624	7.94220352172852	14.5208082199097	16.3945655822754	7.36136627197266	7.89355182647705	10.6432771682739	13.7283973693848	15.7700757980347	5.9390082359314	6.29391622543335	11.3788499832153	4.97304153442383	13.2267026901245	14.0317430496216	9.53164386749268	8.25238609313965	9.03676509857178	16.2085056304932
ENSG00000243267.2	RN7SL614P	0.106542579829693	0	0.225562810897827	0.0677058398723602	0.148068234324455	0	0	0.0770438984036446	0.0670102462172508	0.126268580555916	0	0.0666172355413437	0	0	0	0.128383904695511	0	0.0744046121835709	0	0.148784995079041	0	0	0.100277341902256	0.132435157895088	0.296601265668869	0.0533737055957317	0.123301662504673	0	0	0.123225279152393	0	0.0516110360622406	0	0	0.0644135028123856	0.139947205781937	0.240368932485580	0.130925551056862	0.122839204967022	0.176782160997391	0.0411436520516872	0.177586793899536	0.105411395430565	0.270787179470062	0.16464601457119	0	0.0590400695800781	0.137177720665932
ENSG00000130940.10	CASZ1	0.201279252767563	0.155126392841339	0.393544703722	0.303972572088242	0.210619583725929	0.333060055971146	0.166392013430595	0.0410966463387012	0.0848932042717934	0.356414943933487	0.543008804321289	0.411612272262573	0.0905365347862244	0.142421647906303	0.156357035040855	0.30246376991272	0.0874360725283623	0.327432602643967	0.403876513242722	0.26454895734787	0.150516077876091	0.310957729816437	0.390277445316315	0.326725602149963	0.240615025162697	0.500606775283813	0.506987869739532	0.485439121723175	0.220078989863396	0.347824692726135	0.266794264316559	0.39918914437294	0.299699306488037	0.320089340209961	0.166070237755775	0.261276543140411	0.502184212207794	0.459767639636993	0.139240011572838	0.218066170811653	0.13533852994442	0.234188914299011	0.393598765134811	0.30694118142128	0.118930019438267	0.148781716823578	0.45140066742897	0.378061294555664
ENSG00000272078.1	RP4-734G22.3	0.163472712039948	0.115995988249779	0.208295166492462	0.327041864395142	0.189322724938393	0.188243344426155	0.179709896445274	0.0262692570686340	0.110432654619217	0.229616761207581	0.247012376785278	0.264998227357864	0.0340421013534069	0.108469486236572	0.107940040528774	0.321012228727341	0.0882469564676285	0.147987902164459	0.252248555421829	0.152191340923309	0.102624967694283	0.377935945987701	0.271628886461258	0.214489728212357	0.172764763236046	0.269945234060287	0.234731867909431	0.493940591812134	0.131297603249550	0.217079997062683	0.16073577105999	0.26982906460762	0.252709180116653	0.305171042680740	0.139097347855568	0.695873975753784	0.228797599673271	0.401769042015076	0.0942386537790298	0.15571428835392	0.114566393196583	0.0840983986854553	0.311493664979935	0.280833750963211	0.219875782728195	0.107294894754887	0.130848810076714	0.213076010346413
ENSG00000225158.2	RP11-340B24.3	0	0	0	0	0	0	0	0	0	0	0	0	0	0	0	0	0	0	0	0	0	0	0	0	0	0	0	0	0	0	0	0	0	0	0	0	0	0	0	0	0	0	0	0	0	0	0	0
ENSG00000175262.10	C1orf127	0.063650794327259	0.0131124034523964	0.044918667525053	0.0269659347832203	0	0	0.0385565534234047	0.337536126375198	0.507088959217072	0.0502903461456299	0.0746211111545563	0.0663309097290039	0.0715762004256248	0.0678766816854477	0.609409391880035	0.204531371593475	0.0515406019985676	0.0666763335466385	0	0.118516415357590	0.049448911100626	0.0294311158359051	0.0654548332095146	0.00659329770132899	0.0442989654839039	0.0956597477197647	0.0122771710157394	0.0110956095159054	0.0438196137547493	0.0429434776306152	0.0274763926863670	0.0770838111639023	0.199967011809349	0.0425333641469479	0.038481991738081	0.0139345703646541	0.0179501865059137	0.0521451309323311	0.0366933718323708	0.0528067015111446	0.0327734537422657	0.188611760735512	0.0839666649699211	0.0134811671450734	0.0204922948032618	0.132452175021172	0.21163073182106	0.0182117521762848
ENSG00000215785.2	CFL1P6	0	0	0	0	0.0416629239916801	0	0.145276516675949	0.0867133736610413	0.075420431792736	0	0	0	0.101133987307549	0	0	0	0	0.0837428346276283	0	0	0.025406951084733	0	0.0940523073077202	0.0372641459107399	0.0834566280245781	0.150181084871292	0.138776764273643	0.0627104118466377	0	0.0346726998686790	0	0	0.0538180023431778	0	0.0362488962709904	0	0	0	0.0345640666782856	0	0.0231537148356438	0.0999375060200691	0.059320580214262	0	0.0463275238871574	0	0	0
ENSG00000264181.1	AL713997.1	0	0	0	0	0	0	0	0	0	0	0	0	0	0	0	0	0	0	0	0	0	0	0	0	0	0	0	0	0	0	0	0	0	0	0	0	0	0	0	0	0	0	0	0	0	0	0	0
ENSG00000207213.1	Y_RNA	0	0	0	0	0	0	0	0	0	0	0	0	0	0	0	0	0	0	0	0	0	0	0	0	0	0	0	0	0	0	0	0	0	0	0	0	0	0	0	0	0	0	0	0	0	0	0	0
ENSG00000120948.11	TARDBP	27.4913024902344	34.4672584533691	24.9564094543457	24.8655319213867	23.4358158111572	11.8832321166992	14.8556241989136	24.6851501464844	27.4797649383545	20.4980697631836	25.2111129760742	26.0243911743164	24.7567043304443	10.1726207733154	19.1847820281982	26.0576248168945	11.9741382598877	24.8374862670898	27.8622817993164	24.6992073059082	23.9262542724609	20.3177261352539	29.2616405487061	26.0634231567383	25.7248630523682	25.5730476379395	24.5811252593994	29.7858963012695	17.5330696105957	22.7500457763672	21.9918136596680	29.5618190765381	22.6372909545898	25.0543651580811	19.1467247009277	22.8953857421875	30.0643672943115	26.7152404785156	13.3952131271362	20.1414413452148	21.8439311981201	19.2264003753662	25.969425201416	25.3915405273438	25.8467884063721	23.4042320251465	22.5955867767334	28.3279018402100
ENSG00000009724.12	MASP2	0.61462014913559	0.752455055713654	1.06576204299927	0.706763327121735	0.585718154907227	0.0953298658132553	0.354578077793121	0.304764926433563	0.180397942662239	0.56192010641098	1.02112364768982	0.68075966835022	0.724060714244843	0.179773956537247	0.378774642944336	1.02981150150299	0.136507228016853	0.482365369796753	0.510610163211823	0.964573681354523	0.401831537485123	0.438465476036072	1.68462419509888	0.232834607362747	0.659967124462128	0.832798600196838	1.28711330890656	0.299993723630905	0.181340470910072	0.71762889623642	0.71256172657013	1.55387973785400	0.373045980930328	0.637015759944916	0.729018330574036	0.192219972610474	2.09315729141235	1.48898053169250	0.242959439754486	0.301088660955429	0.52894800901413	0.643945157527924	1.4015132188797	1.08603858947754	0.520131707191467	0.466796457767487	0.72010213136673	0.824006259441376
ENSG00000271895.1	RP4-635E18.8	8.17777919769287	8.15086841583252	11.2792749404907	15.0577783584595	15.2743091583252	5.26772451400757	8.07938480377197	4.57999277114868	13.6963024139404	12.0982761383057	8.22885990142822	10.4594917297363	5.9491376876831	8.58166217803955	7.50305318832397	12.8396816253662	3.2762451171875	8.2477741241455	6.2330584526062	11.5241928100586	11.2722482681274	14.6255254745483	10.6326494216919	4.95524024963379	10.0605649948120	13.0274810791016	8.77427005767822	4.42277956008911	3.98196268081665	9.56600093841553	19.5645046234131	10.2691020965576	19.4964675903320	6.99928712844849	7.90608882904053	8.00128269195557	9.39298248291016	11.9721946716309	6.18553304672241	5.6409068107605	7.82671308517456	10.6811189651489	12.1456460952759	15.9553251266479	8.67932987213135	6.16719341278076	8.03108310699463	7.57911252975464
ENSG00000116649.5	SRM	21.1491527557373	20.4110641479492	31.2029190063477	27.3575115203857	27.4651947021484	21.7898368835449	22.0804748535156	32.9185562133789	25.4531192779541	31.1231727600098	27.7319507598877	28.5888996124268	44.3245239257812	15.9583177566528	20.3292751312256	30.5877361297607	17.4743175506592	24.0443954467773	33.3642807006836	29.3711490631104	24.2455101013184	42.8547172546387	28.238733291626	20.0385684967041	22.9274597167969	35.2828788757324	32.9438667297363	32.726203918457	17.3286666870117	26.054744720459	25.7552509307861	30.7916717529297	44.5200843811035	25.1552677154541	22.2195701599121	35.932014465332	30.8861179351807	35.7095909118652	19.549654006958	18.093448638916	32.5784378051758	17.9600048065186	34.3702392578125	35.3997344970703	27.3067684173584	25.9375209808350	24.1799869537354	34.7369918823242
ENSG00000171824.9	EXOSC10	11.9548625946045	18.5836143493652	14.9892120361328	16.4551162719727	16.6519508361816	4.72033786773682	9.4843807220459	10.9373712539673	13.3760108947754	12.6397380828857	12.7200374603271	14.7750701904297	14.143217086792	6.809494972229	11.4460477828979	16.6390075683594	2.74306511878967	11.2429351806641	12.3766374588013	14.4528493881226	12.8567838668823	16.0264797210693	17.5104351043701	6.96204042434692	13.7969255447388	13.9568338394165	15.2183675765991	9.11256408691406	5.17840051651001	14.6352148056030	15.8906087875366	17.4498729705811	19.4335918426514	10.5693826675415	11.1345920562744	12.3800430297852	19.076171875	18.2208194732666	7.74182510375977	7.71077585220337	12.2250766754150	9.76157760620117	16.9856472015381	18.7624015808105	13.7705039978027	11.9909954071045	10.6555461883545	14.9762392044067
ENSG00000226849.1	RP4-635E18.7	1.17945802211761	0.714047908782959	0.904542624950409	1.10134100914001	0.953388512134552	0.392010688781738	0.736329436302185	0.113139629364014	0.825089156627655	1.29085373878479	1.00742447376251	0.77509868144989	0.757895350456238	0.377329289913177	1.12050247192383	0.88465428352356	0.105250902473927	0.974969446659088	0.564099967479706	0.932793080806732	0.79559576511383	0.884823083877563	1.26616847515106	0.418884724378586	1.25642740726471	1.25407600402832	0.97498995065689	0.692337214946747	0.546846032142639	0.918706774711609	1.14556789398193	1.10188817977905	1.27474963665009	0.799638092517853	0.734905481338501	0.948524713516235	1.18792641162872	1.36804163455963	0.548109412193298	0.549166798591614	0.506596863269806	0.87597942352295	1.02999913692474	1.36119794845581	1.22286963462830	0.853127479553223	0.680268228054047	0.903927505016327
ENSG00000230337.1	RP4-635E18.6	1.3822124004364	0.78100973367691	1.4631507396698	0.903466701507568	0.548839569091797	0.467751890420914	0.526288449764252	0.913843333721161	0.720315456390381	2.34017753601074	0.77781069278717	1.18525385856628	0.621726810932159	0.303218722343445	0.521523654460907	0.951752662658691	0.460484385490417	0.606744766235352	0.771250009536743	0.992693483829498	0.803266167640686	1.31474685668945	1.23072242736816	0.343625068664551	0.659641146659851	1.18703114986420	0.822668671607971	0.247831538319588	0.570940375328064	0.867834568023682	1.32971084117889	0.841741561889648	1.02799558639526	0.40715366601944	0.573022544384003	1.03747522830963	0.712773978710175	0.87353527545929	0.72851836681366	0.589745223522186	0.518519699573517	0.438836693763733	1.32846462726593	1.25464725494385	0.76285982131958	0.795282781124115	0.175073474645615	0.474573969841003
ENSG00000198793.8	MTOR	3.55580353736877	3.81204986572266	5.67304039001465	4.79136991500854	4.38820314407349	1.91821408271790	2.67187190055847	7.79220056533813	5.07874441146851	3.97076940536499	5.91461324691772	4.98358917236328	7.69899415969849	1.87775695323944	3.35786485671997	6.37087965011597	1.25047492980957	4.35105943679810	5.44295501708984	5.0507869720459	3.47977638244629	4.66944646835327	6.69757413864136	2.6083459854126	3.76796245574951	5.71867895126343	6.20942306518555	3.13850879669189	1.94199442863464	4.66245937347412	4.0294394493103	6.74044704437256	5.01268148422241	4.25437211990356	3.63436341285706	3.21404576301575	7.978666305542	6.47253465652466	2.19406151771545	2.43579483032227	5.73002195358276	2.79505300521851	6.27018404006958	5.86306953430176	4.33616495132446	5.04879951477051	3.81396150588989	6.57330274581909
ENSG00000225602.1	MTOR-AS1	0.0818199962377548	0	0	0.0346633940935135	0	0	0	0	0.0171536356210709	0	0.0383687242865562	0	0	0.0349008664488792	0	0.0657287761569023	0	0.11427890509367	0	0	0	0.151329070329666	0.0228173546493053	0.0339014492928982	0	0.054651528596878	0.0946902260184288	0	0.0281639900058508	0	0	0.0264233294874430	0.0489614978432655	0	0	0.0358244217932224	0.0615309029817581	0	0	0	0	0	0	0.0346587672829628	0.0842939093708992	0	0	0.0234103202819824
ENSG00000253086.1	RNU6-537P	0	0	0	0	0	0	0	0	0	0	0	0	0	0	0	0	0	0	0	0	0	0	0	0	0	0	0	0	0	0	0	0	0	0	0	0	0	0	0	0	0	0	0	0	0	0	0	0
ENSG00000271794.1	snoU13	0	0	0	0	0	0	0	0	0	0	0	0	0	0	0	0	0	0	0	0	0	0	0	0	0	0	0	0	0	0	0	0	0	0	0	0	0	0	0	0	0	0	0	0	0	0	0	0
ENSG00000171819.4	ANGPTL7	0.211752191185951	0.0654331222176552	0.385260879993439	0.218667477369308	0.165534719824791	0.0391883291304111	0.168353289365768	2.72751927375793	0.524404585361481	0.1568483710289	0.297897636890411	0.314452409744263	1.21291494369507	0.042339526116848	0.524320065975189	0.558165967464447	0.250766456127167	0.378938227891922	0.180923253297806	0.175576940178871	0.179460719227791	0.189702272415161	0.271269589662552	0.180959224700928	0.147372916340828	0.662997782230377	0.505437612533569	0.0553689785301685	0.164000496268272	0.107147626578808	0.154250845313072	0.185919642448425	0.463296502828598	0.0454818643629551	0.240039601922035	0.130379766225815	0.134361714124680	0.52855783700943	0.0457765385508537	0.109797678887844	0.137991175055504	0.147063240408897	0.412460952997208	0.302729904651642	0.117599047720432	1.78032493591309	0.132009148597717	0.369198948144913
ENSG00000207451.1	RNU6-291P	0	0	0	0	0	0	0	0	0	0	0	0	0	0	0	0	0	0	0	0	0	0.127993270754814	0	0	0	0	0	0	0	0	0	0	0	0	0	0	0	0	0	0	0	0	0	0	0	0	0	0
ENSG00000238173.1	RPL39P6	0	0	0	0	0	0	0	0	0	0	0	0	0	0	0	0	0	0	0	0	0	0	0	0	0	0	0	0	0	0	0	0	0	0	0	0	0	0	0	0	0	0	0	0	0	0	0	0
ENSG00000120942.9	UBIAD1	1.81839382648468	3.07243084907532	1.80765378475189	1.89259278774261	2.13428616523743	0.776595175266266	1.18975532054901	1.88389170169830	2.399169921875	1.69227719306946	2.42696905136108	1.9787757396698	2.13328647613525	0.630214095115662	1.01210701465607	2.00856900215149	0.778687119483948	2.07984471321106	2.39782571792603	2.4009952545166	1.91155064105988	1.57110357284546	2.30328345298767	1.13377737998962	1.58193182945251	1.95911538600922	1.95266449451447	1.65806233882904	0.854629158973694	1.53015637397766	1.59254944324493	2.32919955253601	1.82315111160278	2.08637547492981	1.61733424663544	1.44689214229584	2.65278482437134	1.93016004562378	0.917233228683472	1.06133651733398	1.5597186088562	1.32117307186127	2.1364164352417	2.02935862541199	1.84410345554352	2.15956377983093	1.89258158206940	2.66642713546753
ENSG00000238199.1	UBE2V2P3	0.0338888317346573	0	0	0	0	0	0	0	0.0213144719600677	0	0	0.0423789285123348	0	0	0.0447531789541245	0.0408360697329044	0	0.0946658179163933	0	0	0	0	0.0212639980018139	0	0.0943422764539719	0	0	0	0	0	0	0	0	0	0	0	0	0	0.0781448483467102	0	0	0	0	0	0	0	0	0.0290887951850891
ENSG00000224338.2	RP11-149P14.1	0	0	0	0	0	0	0	0	0	0	0	0	0	0	0.0692288056015968	0	0	0	0	0	0	0	0	0	0	0	0	0	0	0	0	0	0	0	0	0	0	0	0	0	0	0	0	0	0	0	0	0
ENSG00000204624.6	PTCHD2	1.55901288986206	0.839893639087677	2.39000773429871	2.55413818359375	1.78823828697205	0.85263305902481	0.869933545589447	0.463491857051849	1.69587373733521	2.46164155006409	2.20342326164246	1.64524853229523	2.14602828025818	0.881880044937134	0.884621679782867	2.55224108695984	0.348865985870361	2.33230471611023	2.53172302246094	2.05263257026672	0.800521492958069	2.82997155189514	1.91814470291138	1.45866155624390	2.22706723213196	2.65324449539185	2.46793889999390	1.20972120761871	0.609631657600403	2.33263897895813	2.32164335250854	3.56478905677795	2.96097946166992	1.9515243768692	1.30820417404175	1.34832966327667	3.80810308456421	4.36755800247192	0.922353327274323	0.817624628543854	1.81823337078094	1.58512449264526	3.25418663024902	2.98249220848083	2.29937839508057	1.05977320671082	1.63704097270966	4.71366739273071
ENSG00000235643.1	RP1-69M21.2	0.0460993573069572	0	0	0	0	0.136503472924232	0	0	0.0144971581175923	0	0	0	0	0	0	0	0	0	0	0.0160942524671555	0.00976734142750502	0	0.0120523571968079	0	0.0160418581217527	0.127016961574554	0	0	0.0119012035429478	0	0	0.0223313122987747	0	0.0264042597264051	0	0	0	0	0	0	0	0	0.0684148669242859	0.0439370684325695	0.0178099591284990	0	0	0.0593547262251377
ENSG00000116661.9	FBXO2	137.357833862305	63.1160011291504	157.203277587891	96.0672912597656	149.6396484375	52.5081520080566	88.7304458618164	111.203628540039	274.8935546875	113.783355712891	132.583786010742	119.872695922852	189.973266601562	53.5989074707031	92.8530349731445	142.649810791016	110.871543884277	101.731468200684	143.192001342773	133.444305419922	140.869049072266	146.569000244141	131.751800537109	75.5587921142578	85.7079010009766	173.804534912109	179.882751464844	89.5994262695312	65.8046798706055	105.830833435059	102.01806640625	161.909057617188	142.171585083008	108.120628356934	81.8636093139648	115.064094543457	116.240768432617	117.207160949707	97.9466018676758	76.2564086914062	139.632690429688	26.8537197113037	142.547729492188	124.999610900879	116.633445739746	191.593612670898	81.5144348144531	123.211051940918
ENSG00000132879.9	FBXO44	24.5127677917480	21.7693729400635	57.1042327880859	43.9088935852051	43.9218978881836	17.3658256530762	30.1815986633301	46.3316459655762	41.1606101989746	42.5808258056641	50.1874542236328	51.264045715332	48.8721008300781	18.2826480865479	30.0496025085449	53.3718681335449	14.1915006637573	34.3768424987793	50.8114166259766	40.1695747375488	30.6999816894531	59.8601341247559	47.8024826049805	31.7461700439453	30.8384799957275	59.151294708252	62.9145927429199	31.1689968109131	22.2921943664551	42.5160446166992	32.915283203125	59.3499946594238	72.4511795043945	24.6144790649414	29.6233749389648	42.06787109375	53.6476516723633	60.2844276428223	22.2703704833984	25.8541183471680	48.1270446777344	19.5356369018555	53.2961921691895	56.5688095092773	33.7565498352051	32.9078750610352	32.0257606506348	60.8879776000977
ENSG00000116663.6	FBXO6	6.87858533859253	3.55259871482849	10.1279182434082	7.28122806549072	7.81283950805664	3.15905618667603	4.96936511993408	4.7909140586853	4.84717655181885	9.00660419464111	9.37539672851562	8.55312728881836	7.36255407333374	3.34139060974121	5.7642092704773	11.1063899993896	4.81880283355713	10.4647140502930	9.13322353363037	6.3676061630249	4.11211490631104	11.1274147033691	7.90666341781616	4.45679187774658	5.77728462219238	9.76177024841309	8.45670890808105	7.265784740448	3.67234325408936	10.6939268112183	7.12885856628418	11.2045516967773	10.7306365966797	6.76357221603394	4.68879461288452	7.47391748428345	8.93531894683838	9.12327098846436	3.80809617042542	4.63163423538208	8.5032024383545	3.61607217788696	8.02978229522705	11.4899272918701	5.34503793716431	5.65854167938232	4.86995124816895	11.6329727172852
ENSG00000116670.10	MAD2L2	4.81796503067017	8.18266105651855	6.3718695640564	5.04834508895874	5.5372371673584	5.07308006286621	3.02988147735596	4.22867679595947	10.6020975112915	4.81644582748413	5.80357074737549	5.97900724411011	5.05254125595093	2.32183218002319	6.33826160430908	5.26645040512085	4.13954734802246	5.74473810195923	8.2200698852539	5.32435989379883	5.10664987564087	6.22976541519165	6.18850135803223	5.24977159500122	5.75923252105713	6.39945459365845	5.23531913757324	12.6685419082642	3.87390065193176	5.27461290359497	4.46916723251343	6.64539051055908	7.51585388183594	7.66081476211548	3.98755860328674	8.9292221069336	5.19976902008057	5.86785984039307	3.38524723052979	3.83440232276917	5.86099529266357	3.8756947517395	5.5491509437561	5.14893579483032	6.4697847366333	5.82636833190918	5.35329246520996	9.2234239578247
ENSG00000162490.6	DRAXIN	0.0282237753272057	0.0747546255588531	0.192063063383102	0.0973651558160782	0.0336207188665867	0.107450485229492	0.0586168803274632	0.151612639427185	0.0329669192433357	0.100347936153412	0.130462005734444	0.080673411488533	0.213098198175430	0.0773938372731209	0.111815929412842	0.109316810965538	0.045054879039526	0.213996797800064	0.241474941372871	0.12105742841959	0.0444223880767822	0.0950802117586136	0.269857287406921	0.110260471701622	0.218877658247948	0.167648360133171	0.0513281300663948	0.227724328637123	0.00832727737724781	0.107255972921848	0.135758653283119	0.191409066319466	0.166479736566544	0.0854472145438194	0.302268207073212	0.158883705735207	0.154639720916748	0.260122269392014	0.118541665375233	0.0434856154024601	0.0871936231851578	0.537643671035767	0.103718146681786	0.0819807574152946	0.0685390010476112	0.0941867679357529	0.766363561153412	0.121130712330341
ENSG00000177674.11	AGTRAP	8.12600612640381	6.98942279815674	3.80800628662109	4.03057050704956	4.88101768493652	4.94751405715942	3.28893375396729	2.11276960372925	8.00512027740479	6.24720573425293	4.8039436340332	3.64606833457947	4.68184280395508	2.43023633956909	6.76019430160522	3.31529116630554	2.44862985610962	6.07016801834106	8.21810722351074	4.445631980896	5.01938152313232	4.77899360656738	6.04977750778198	2.03529906272888	5.42245054244995	4.40318775177002	3.53626894950867	17.1511020660400	1.76627445220947	3.77343821525574	5.73069667816162	3.97470688819885	5.22324323654175	8.53466320037842	3.16481280326843	7.51561880111694	2.66411352157593	3.88955950737000	4.36515855789185	3.26222252845764	3.46946001052856	3.13164901733398	4.35410118103027	5.39916038513184	4.66557931900024	4.56478595733643	3.52143764495850	5.77334213256836
ENSG00000215910.3	C1orf167	0.0113918595016003	0.00469356775283813	0.0160785783082247	0	0	0.0224880687892437	0.00920084584504366	0	0.00955325458198786	0.009000682272017	0.0106842126697302	0	0.00427010143175721	0.00485927425324917	0	0	0	0.00530371256172657	0.009887820109725	0	0.0160910673439503	0.0175580494105816	0.00317687750793993	0	0	0.0190229341387749	0.0087891947478056	0	0	0	0	0	0	0.0260995924472809	0.00918305292725563	0	0	0	0	0	0.00586560741066933	0	0.00751393986865878	0.00482556596398354	0.00586815224960446	0	0	0
ENSG00000177553.6	RP11-56N19.5	0	0	0	0	0	0.0388756543397903	0	0	0	0	0	0	0	0	0	0	0	0	0	0	0	0	0	0	0	0	0	0	0	0	0	0	0	0.120317272841930	0	0	0	0	0	0	0	0	0	0	0	0	0	0
ENSG00000177000.6	MTHFR	2.28102111816406	3.36465048789978	3.40229940414429	3.41805386543274	2.86695909500122	1.77232694625854	1.51980543136597	2.95268106460571	1.66155862808228	2.39822196960449	3.1605441570282	3.10061144828796	2.74022221565247	1.39127731323242	1.99231171607971	3.79789447784424	0.900279879570007	2.55378103256226	3.79177284240723	3.09380865097046	2.53633427619934	3.71232891082764	3.73196959495544	2.21774268150330	3.08373665809631	3.51272368431091	3.10857796669006	1.90209543704987	2.02021956443787	3.19199967384338	3.04528856277466	3.66521191596985	3.90798759460449	3.01687145233154	2.24059987068176	3.53469324111938	4.38035154342651	3.83479475975037	1.89634299278259	2.05430221557617	3.02951383590698	1.83132076263428	3.58881950378418	3.50720500946045	2.54047274589539	2.54145312309265	2.1609148979187	3.99891853332520
ENSG00000011021.17	CLCN6	10.0014314651489	9.51754188537598	19.8269481658936	15.5349292755127	13.6649904251099	6.38224124908447	9.10760498046875	25.7625389099121	9.95279121398926	12.5262384414673	20.0288257598877	16.7255325317383	20.8186683654785	6.30732774734497	9.22586059570312	20.6982021331787	4.31947898864746	13.4625921249390	24.3621387481689	15.6804437637329	11.3564329147339	15.6294498443604	22.1372909545898	12.2137327194214	11.3180570602417	19.8425064086914	22.8695049285889	10.3223381042480	7.48047351837158	15.5138778686523	12.5119695663452	19.8412914276123	15.6351442337036	9.10028839111328	9.75464248657227	14.9197978973389	23.4362659454346	21.6545181274414	6.73992395401001	10.8255443572998	20.3303871154785	5.81663084030151	21.5055141448975	19.7791004180908	12.4368600845337	14.4095258712769	10.9100723266602	21.1576251983643
ENSG00000242349.1	NPPA-AS1	2.33832931518555	0.327561646699905	0.990101993083954	1.08970761299133	0.844924092292786	0.138479173183441	1.54864764213562	0.157818332314491	1.44128453731537	1.44105672836304	1.07460701465607	0.682300746440887	0.876494586467743	0.65830385684967	0.988150179386139	1.20221388339996	0.121180102229118	0.65319412946701	1.21776318550110	1.28440606594086	1.05692911148071	1.02354192733765	1.92368304729462	0.271282970905304	1.56230807304382	1.20265007019043	0.649475276470184	0.864149451255798	0.531232118606567	2.16357636451721	2.96762394905090	1.32906556129456	0.349817007780075	1.05359935760498	0.546633303165436	1.94526612758636	0.615470945835114	2.16468167304993	0.305546373128891	0.530253410339355	0.686276137828827	0.692900061607361	1.49606502056122	1.84235048294067	1.3249671459198	0.82876843214035	0.863849401473999	1.28456115722656
ENSG00000175206.6	NPPA	0.674769639968872	0.329225093126297	1.10901725292206	0.473940879106522	0.98712158203125	0.446930199861526	0.580844759941101	0.256812989711761	0.491408437490463	1.55731236934662	1.64875090122223	1.22131597995758	1.57748007774353	0.795312941074371	1.14904046058655	2.84584331512451	1.82896220684052	2.50495505332947	0.624213099479675	0.669532477855682	2.16708493232727	1.5271714925766	1.06962502002716	7.72538423538208	3.46034789085388	2.40181660652161	2.36328196525574	3.06446385383606	1.76035070419312	1.80730402469635	1.26477062702179	2.21927428245544	0.940395414829254	1.34253299236298	2.21153020858765	1.142902135849	1.30199837684631	1.52746474742889	1.35123121738434	0.766056001186371	0.672012984752655	0.315709859132767	1.37034809589386	1.37650156021118	1.71506261825562	1.48757934570312	1.10208129882812	1.08217990398407
ENSG00000120937.8	NPPB	0.106696091592312	0.105503834784031	0.338831722736359	0.678033947944641	0.237250536680222	0.126373887062073	0	0	0.147634953260422	0.404641628265381	0.360245794057846	0.346908777952194	0.0239962488412857	0	0.225442513823509	1.00283730030060	0.476906538009644	0.506680369377136	0.250045031309128	0.119199499487877	0.506381750106812	0.315741300582886	0.571288645267487	0.98143231868744	0.178217157721519	2.07388377189636	1.06192219257355	0.200872108340263	0.0881443545222282	0.715736389160156	0.276347577571869	0.475505650043488	0.593781590461731	0.317783236503601	0.438642978668213	0.224238157272339	0.288858324289322	0.550679624080658	0.221429169178009	0.354073762893677	0.280179977416992	0.569096565246582	0.591154396533966	0.379648298025131	0.164883255958557	0.103134654462337	1.86835443973541	0.604451715946198
ENSG00000224904.1	RP5-934G17.6	0	0	0.0237794686108828	0.0142754809930921	0	0	0.0136076221242547	0	0	0	0.0158014521002769	0	0.0126305622979999	0	0	0	0	0	0	0	0	0.0103870145976543	0	0.0279233772307634	0	0.0337608419358730	0	0	0.0231976415961981	0	0	0	0	0	0	0	0	0	0	0	0	0.0124811343848705	0.0111127663403749	0	0	0	0	0
ENSG00000199347.1	RNU5E-1	0.246823653578758	0	0	0	0	0	0	0	0	0	0	0	0	0	0	0	0	0	0	0	0	0.228254675865173	0.0258121341466904	0	0	0	0	0	0	0	0	0	0	0.141372814774513	0	0	0	0	0.426866233348846	0	0	0	0	0	0	0	0.27355232834816	0
ENSG00000201801.1	RNU5E-4P	0	0	0	0	0	0	0	0	0	0	0	0	0	0	0	0	0	0	0	0	0.104591950774193	0	0	0	0	0	0	0	0	0	0	0	0	0	0	0	0	0	0	0	0	0	0	0	0	0	0	0
ENSG00000116685.11	KIAA2013	9.94365978240967	15.9003381729126	11.8781061172485	11.1005792617798	11.1344509124756	4.22345304489136	7.14166259765625	9.2696886062622	15.6650381088257	11.0464792251587	12.2808218002319	11.2551259994507	14.0546340942383	4.33202648162842	8.42250442504883	10.6713209152222	2.76750278472900	9.05931091308594	11.4770746231079	10.7471199035645	11.5143594741821	11.7960567474365	12.1273746490479	6.79447650909424	6.65974235534668	11.5365619659424	11.1055679321289	7.9878659248352	5.59797239303589	8.0708236694336	8.42311763763428	13.1584072113037	12.1302595138550	9.44668579101562	6.27098178863525	7.34588479995728	11.0844793319702	11.9530916213989	5.42267179489136	5.08530235290527	10.4199905395508	5.40186452865601	12.6336565017700	11.8218288421631	9.15152931213379	10.7548608779907	7.53873825073242	12.8784008026123
ENSG00000083444.12	PLOD1	13.7938194274902	14.0656652450562	16.5578174591064	13.6273317337036	11.6501150131226	5.80499362945557	11.5576906204224	16.1509380340576	17.2466049194336	13.3830137252808	19.6162509918213	16.0263690948486	15.7406892776489	7.72854042053223	12.5214052200317	13.5620737075806	3.7977340221405	11.0166082382202	24.5757350921631	13.1480274200439	9.4855899810791	15.7661218643188	14.2571763992310	40.6300849914551	17.4620437622070	17.569429397583	22.3124008178711	29.9080009460449	25.5013027191162	10.4319992065430	11.7830934524536	17.6908645629883	21.9906883239746	20.2546939849854	6.10487174987793	17.3313465118408	15.4473171234131	15.9736890792847	11.1911411285400	29.1274433135986	12.7334632873535	10.7859096527100	17.1271572113037	14.5564460754395	17.2608299255371	17.9408035278320	7.35777282714844	14.9947824478149
ENSG00000116688.12	MFN2	29.1602287292480	31.7510967254639	32.3493728637695	24.5941677093506	23.5778636932373	12.1952447891235	18.0462760925293	46.0321273803711	34.2327995300293	20.1630306243896	31.0774612426758	35.5458450317383	42.7235145568848	13.1091947555542	20.3004131317139	30.8283748626709	12.3414306640625	23.2258472442627	27.6753578186035	33.7809524536133	28.7919139862061	25.5591964721680	35.6690101623535	15.9542684555054	23.3661594390869	32.5401229858398	35.0395126342773	24.4037818908691	12.2332067489624	24.1270523071289	23.0581893920898	34.9709434509277	27.0405101776123	27.8947601318359	23.1821784973145	19.0067310333252	35.1345825195312	34.047908782959	16.6660671234131	12.9608373641968	35.450008392334	13.4715280532837	34.1304817199707	28.2655143737793	29.5149917602539	30.2512912750244	27.3805332183838	36.2924156188965
ENSG00000270914.1	RP5-1077B9.5	0	0	0	0	0	0	0	0	0	0	0	0	0	0	0	0	0	0	0	0	0	0	0	0	0	0	0	0	0	0	0	0	0	0	0	0	0	0	0	0	0	0	0	0	0	0	0	0
ENSG00000116691.6	MIIP	6.80886745452881	7.6308331489563	6.69632053375244	7.15925025939941	5.73450803756714	4.82664442062378	5.08802556991577	5.14765739440918	13.4383916854858	7.19225025177002	7.0382866859436	6.6568112373352	7.44414472579956	3.70827579498291	7.88940906524658	7.42660570144653	3.01473617553711	5.96850967407227	8.24972343444824	6.92058515548706	5.29003143310547	5.68492412567139	6.97668647766113	5.11600589752197	5.71427917480469	8.1895055770874	6.31242418289185	13.5786819458008	5.04708433151245	6.29637002944946	8.05620193481445	6.60174798965454	12.7794189453125	8.3230037689209	4.04985332489014	12.667329788208	7.11810636520386	8.23809909820557	4.9934720993042	5.07830333709717	5.52232074737549	4.77182388305664	7.56761121749878	7.20499324798584	6.74567127227783	7.6539978981018	4.70692253112793	8.06597900390625
ENSG00000202461.1	Y_RNA	0	0.323980808258057	0.138731107115746	0	0	0	0.317551344633102	0.189541622996330	0	0.155321523547173	0	0.327780395746231	0	0	0	0.157923564314842	0	0	0.170630544424057	0	0	0	0.191877797245979	0	0	0	0	0	0	0	0	0.126972287893295	0.235275164246559	0	0	0.516442358493805	0	0	0	0	0	0.145631656050682	0	0	0.101264588534832	0.211137041449547	0	0
ENSG00000243539.2	RN7SL649P	0	0	0	0	0	0	0	0	0	0	0	0	0	0	0	0	0	0	0	0	0	0	0	0	0	0	0	0	0	0	0	0	0	0	0	0	0	0	0	0	0	0	0	0	0	0	0	0
ENSG00000120949.10	TNFRSF8	0.0871608406305313	0.0391758494079113	0.0251631084829569	0.070495218038559	0.0770842134952545	0.0762536898255348	0.0287987980991602	0	0.0099672805517912	0.103298366069794	0.0334417596459389	0.0198176484555006	0.0801929235458374	0.0101397382095456	0.193583235144615	0.0286442432552576	0.0076993778347969	0.0608692616224289	0.0928471088409424	0.0331960096955299	0.00671537406742573	0.073275975883007	0.0339742340147495	0.0147740673273802	0.0220586284995079	0.0833589360117912	0.0183402150869370	0.0497254319489002	0	0.0274932812899351	0.0410455279052258	0.0537373311817646	0.0960171893239021	0.095307506620884	0.0287431050091982	0.0936725214123726	0	0.0292113199830055	0.036542858928442	0.00657376134768128	0.0367188937962055	0.0968540087342262	0.0313583388924599	0.0201388020068407	0.00612247129902244	0.051061499863863	0.382007241249084	0.0578118413686752
ENSG00000201135.1	RNU6-777P	0	0	0	0	0	0	0	0	0	0	0	0	0	0	0	0	0	0	0	0	0	0	0	0	0	0	0	0	0	0	0	0	0	0	0	0	0	0	0	0	0	0	0	0	0	0	0	0
ENSG00000227875.2	RP11-426M1.2	0	0	0	0	0	0	0	0	0	0	0	0	0	0	0	0	0	0	0	0	0	0	0	0	0	0	0	0	0	0	0	0	0	0	0	0	0	0	0	0	0	0	0	0	0	0	0	0
ENSG00000028137.12	TNFRSF1B	10.0197544097900	7.76233386993408	2.07300972938538	13.8392810821533	4.92950057983398	6.7186541557312	5.69787931442261	1.67774033546448	6.78671741485596	3.49535250663757	2.84907627105713	2.88169932365417	5.64252090454102	1.90216219425201	12.0998754501343	2.94263672828674	1.21509909629822	4.02045679092407	6.88104104995728	4.64583683013916	2.96612310409546	2.78924036026001	3.73240971565247	3.15769600868225	10.0332098007202	9.26678657531738	1.39714586734772	9.87114524841309	1.72990906238556	6.38104724884033	4.23190402984619	3.04787397384644	5.1499080657959	11.7347679138184	1.69274449348450	10.0155887603760	2.55064868927002	4.94349956512451	5.33186101913452	3.3081169128418	2.8397421836853	6.1350908279419	5.57919025421143	3.42312812805176	4.98006105422974	9.85445308685303	2.91130542755127	5.9035964012146
ENSG00000263676.1	MIR4632	0	0	0	0	0	0	0	0	0	0	0	0	0	0	0	0	0	0	0	0	0	0	0	0	0	0	0	0	0	0	0	0	0	0	0	0	0	0	0	0	0	0	0	0	0	0	0	0
ENSG00000225196.2	RP5-1118D24.2	0	0	0.0496095381677151	0	0	0	0	0	0	0	0	0	0	0	0	0	0	0	0	0	0	0	0	0	0.0652334988117218	0	0	0	0	0	0	0	0	0	0	0	0	0	0	0	0	0	0	0	0	0	0	0
ENSG00000252969.1	SNORA70	0	0	0	0	0	0	0	0	0	0	0	0	0	0	0	0	0	0	0	0	0	0	0	0	0	0	0	0	0	0	0	0	0	0	0	0	0	0	0	0	0	0	0	0	0	0	0	0
ENSG00000048707.9	VPS13D	3.36000823974609	3.66700196266174	4.03786849975586	3.4105429649353	3.24328589439392	1.82533514499664	2.41790366172791	5.16888046264648	3.92215538024902	2.88645601272583	4.16020011901855	3.65372562408447	4.61552619934082	1.53142666816711	2.96202158927917	4.14927768707275	1.24888479709625	4.04064607620239	3.76652932167053	4.11211252212524	2.68441534042358	3.63055896759033	5.01114368438721	1.98740482330322	2.65580153465271	3.64589834213257	3.77667808532715	2.63688325881958	1.31810319423676	3.42361450195312	3.6002721786499	4.59843730926514	3.31663870811462	2.93958497047424	2.7620530128479	3.08381676673889	5.14269351959229	3.92315483093262	1.96845042705536	1.80084049701691	3.34157276153564	2.36859655380249	4.24265098571777	4.68711280822754	3.1959388256073	3.70144057273865	3.4229474067688	5.06521511077881
ENSG00000239149.1	SNORA59A	0.389721542596817	0.722562491893768	0.412542521953583	0.495321661233902	0.270809024572372	0.144249141216278	0	0.140909224748611	0.306395500898361	0.115469291806221	0.411201655864716	0.121839419007301	0.219123646616936	0.124678760766983	0.643326938152313	0.587018489837646	0.662703692913055	0.272164225578308	0.253700673580170	0.27211993932724	0.247717782855034	0.0901005268096924	0.326047986745834	0.121108472347260	0.135617017745972	0.195235401391983	0.225512251257896	0.305713266134262	0.10061214864254	0.225372537970543	0.504697978496552	0.3775754570961	0.349817007780075	0.223220214247704	0.35342675447464	0.383934110403061	0.329716593027115	0.239455938339233	0.224666446447372	0.484987884759903	0.601996600627899	0.108265638351440	0.481979727745056	0.247627764940262	0.301128894090652	0.549372971057892	0	0.334521144628525
ENSG00000229484.1	RP5-888M10.2	0	0	0.0715827196836472	0.085946224629879	0.046989694237709	0	0	0.0978000164031982	0.0850632339715958	0.120214603841305	0.0475667044520378	0	0	0	0.0893020033836365	0.0814856737852097	0	0.0944496914744377	0.0880422443151474	0	0	0.0625355243682861	0.0565745383501053	0	0.0941268876194954	0.0338764637708664	0	0	0	0.117317214608192	0	0.0655153766274452	0.0910482630133629	0.154929101467133	0	0	0.0381407327950001	0	0	0	0	0.0751432701945305	0.0669049471616745	0	0.0522506795823574	0	0	0.087067149579525
ENSG00000162496.4	DHRS3	10.2890596389771	7.54015493392944	7.3247013092041	9.35843181610107	13.8655643463135	6.33879280090332	7.2723650932312	2.15804100036621	9.79287242889404	16.4359512329102	7.02477312088013	8.02495288848877	8.3075065612793	5.50376462936401	8.77720737457275	7.99133777618408	3.80957221984863	10.1685647964478	12.0118951797485	8.48490905761719	4.40546655654907	10.5927600860596	5.65538120269775	8.06166934967041	5.45719003677368	5.61367654800415	6.86798763275146	13.1994571685791	7.08505582809448	5.15484952926636	6.8454122543335	11.0691652297974	10.8769245147705	11.0547285079956	3.34907793998718	11.5742368698120	7.91551446914673	5.48895788192749	4.39656734466553	7.81601810455322	5.76981115341187	8.34468936920166	9.88069534301758	14.9776878356934	8.22140407562256	8.93613052368164	4.9936580657959	13.2936086654663
ENSG00000221340.1	RNU6ATAC18P	0	0	0	0.186358630657196	0	0	0.177640095353127	0	0.092222012579441	0	0	0	0	0.187635347247124	0	0	0	0.204796820878983	0	0	0	0	0	0	0	0	0	0.153361096978188	0	0	0	0	0	0	0	0	0	0	0	0	0	0	0	0	0	0.236222609877586	0.325012624263763	0
ENSG00000272482.1	RP11-474O21.5	0.429258495569229	0.265288650989532	0.045439463108778	0.054557166993618	0	0	0.260023921728134	0.124163493514061	0.0269983299076557	0.76310133934021	0.241556122899055	0.107359953224659	0.337895035743713	0.219723716378212	0.113374717533588	0.310354113578796	0.333684325218201	0.299775093793869	0.167663037776947	0.0599452592432499	0.218278840184212	0.23817877471447	0.116715729236603	0.213431730866432	0.358500629663467	0.0860167518258095	0.0993561148643494	0.0897940397262573	0.39894899725914	0.297883689403534	0.222359672188759	0.415880233049393	0.38530570268631	0.491731494665146	0.207616865634918	0.225538104772568	0.435799300670624	0	0	0.284901082515717	0.0663068741559982	0.190798565745354	0.254820585250854	0.872798085212708	0.331678211688995	0.242042601108551	0	0.368458062410355
ENSG00000204518.2	AADACL4	0	0	0	0	0	0	0	0	0	0	0	0	0	0	0	0.0113303884863853	0	0	0	0	0.0159378200769424	0	0.00393327698111534	0	0	0	0	0	0	0	0	0	0	0.0215425211936235	0	0	0	0	0	0	0	0	0	0	0	0	0	0
ENSG00000226166.2	RP11-474O21.2	0	0	0	0	0	0	0	0	0	0	0	0	0	0	0	0	0	0	0	0	0	0	0	0	0	0	0	0	0	0	0	0	0	0	0	0	0	0	0	0	0	0	0	0	0	0	0	0
ENSG00000188984.7	AADACL3	0	0	0	0	0	0	0	0	0	0	0.0102910427376628	0	0	0	0	0	0	0	0	0	0	0	0	0	0	0	0	0	0	0	0	0	0	0	0	0	0	0	0	0	0	0	0	0	0	0	0	0
ENSG00000238771.1	snoU13	0	0	0	0	0	0	0	0	0	0	0	0	0	0	0	0	0	0	0	0	0	0	0	0	0	0	0	0	0	0	0	0	0	0	0	0	0	0	0	0	0	0	0	0	0	0	0	0
ENSG00000157330.5	C1orf158	2.90856552124023	0	0.350941985845566	0.0477831624448299	0.303996086120605	0	0.64180839061737	0	0.0300950668752193	4.87694501876831	1.3559308052063	0.0598371252417564	0.66106253862381	0.166199967265129	0.0541623942553997	0.0576586797833443	0.0863474532961845	2.03837347030640	0.200243771076202	0.276830047369003	0.00579323014244437	0.164355978369713	2.04090356826782	0.072223462164402	0.442437589168549	0.90061503648758	0.0553761832416058	0.00714953662827611	0.148236304521561	0.952670931816101	1.68636429309845	0.307950973510742	0.711743950843811	0.00391524005681276	0.148776903748512	0.300791203975677	0.0308435540646315	0.483001351356506	0.157624259591103	0.362948060035706	0.121427409350872	0.0265854205936193	0.2367073148489	0.130300313234329	0.00528174359351397	0.0633216127753258	0.0984864011406898	0.935856282711029
ENSG00000116726.4	PRAMEF12	0.124379210174084	0	0.0175550002604723	0.0210775174200535	0.0230475757271051	0	0	0	0	0.0786173865199089	0.0233305897563696	0	0.0186488199979067	0	0.0438009835779667	0	0	0.0231629125773907	0.0215915460139513	0.0231591425836086	0	0.0153362592682242	0.0381545498967171	0	0	0.0664631128311157	0	0	0	0	0.0214765071868896	0.0482011213898659	0.0148858297616243	0	0	0	0.0187073238193989	0.0203792285174131	0	0.0550340861082077	0	0	0.0164078194648027	0.042149405926466	0	0	0	0.0427048243582249
ENSG00000116721.9	PRAMEF1	0	0	0	0.0154343768954277	0	0	0	0	0.00763790402561426	0	0	0	0	0	0	0	0	0	0	0	0	0	0.00507987849414349	0	0	0	0	0	0	0	0	0	0	0	0	0	0	0	0	0	0	0	0	0	0	0	0	0
ENSG00000228338.1	RP5-845O24.8	0	0	0	0	0	0	0	0	0	0	0	0	0	0	0	0	0	0	0	0	0	0	0	0	0	0	0	0	0	0	0	0	0	0	0	0	0	0	0	0	0	0	0	0	0	0	0	0
ENSG00000204513.5	PRAMEF11	0	0	0	0	0	0	0	0	0	0	0	0	0	0	0	0	0	0	0	0	0	0	0	0	0	0	0	0	0	0	0	0	0	0	0	0	0	0	0	0	0	0	0	0	0	0	0	0
ENSG00000231103.2	RP5-845O24.3	0	0	0	0	0	0	0	0	0	0	0	0	0	0	0	0	0	0	0	0	0	0	0	0	0	0	0	0	0	0	0	0	0	0	0	0	0	0	0	0	0	0	0	0	0	0	0	0
ENSG00000179172.7	HNRNPCL1	0	0	0	0	0	0	0	0	0	0	0	0	0	0	0	0	0	0	0	0	0	0	0	0	0	0	0	0	0	0	0	0	0	0	0	0	0	0	0.0308206658810377	0	0	0	0	0	0	0	0	0
ENSG00000120952.4	PRAMEF2	0	0	0	0.0229259729385376	0	0	0	0	0	0	0	0	0	0	0	0	0	0	0	0	0	0	0	0	0	0	0	0	0	0	0	0	0	0	0	0	0	0	0	0	0	0	0	0	0	0	0	0
ENSG00000243073.3	PRAMEF4	0	0	0	0.0205932408571243	0	0	0	0	0	0	0	0	0	0	0	0	0	0	0	0	0	0	0	0	0	0	0	0	0	0	0	0	0	0	0	0	0	0	0	0	0	0	0	0	0	0	0	0
ENSG00000187545.5	PRAMEF10	0	0	0	0	0	0	0	0	0	0	0	0	0	0	0	0	0	0	0	0	0	0	0	0	0	0	0	0	0	0	0	0	0	0	0	0	0	0	0	0	0	0	0	0	0	0	0	0
ENSG00000204510.1	PRAMEF7	0	0	0	0	0	0	0	0	0	0	0	0	0	0	0	0	0	0	0	0	0	0	0	0	0	0	0	0	0	0	0	0	0	0	0	0	0	0	0	0	0	0	0	0	0	0	0	0
ENSG00000207434.1	RNU6-1072P	0	0	0	0	0	0	0	0	0	0	0	0	0	0	0	0	0	0	0	0	0	0	0	0	0	0	0	0	0	0	0	0	0	0	0	0	0	0	0	0	0	0	0	0	0	0	0	0
ENSG00000234064.1	RP11-450I1.2	0	0	0	0	0	0	0	0	0	0	0	0	0	0	0	0	0	0	0	0	0	0	0	0	0	0	0	0	0	0	0	0	0	0	0	0	0	0	0	0	0	0	0	0	0	0	0	0
ENSG00000232423.3	PRAMEF6	0	0	0	0	0	0	0	0	0	0	0	0	0	0	0	0	0	0	0	0	0	0	0	0	0	0	0	0	0	0	0	0	0	0	0	0	0	0	0	0	0	0	0	0	0	0	0	0
ENSG00000250894.1	RP11-450I1.4	0	0	0	0	0	0	0	0	0	0	0	0	0	0	0	0	0	0	0	0	0	0	0	0	0	0	0	0	0	0	0	0	0	0	0	0	0	0	0	0	0	0	0	0	0	0	0	0
ENSG00000204508.3	PRAMEF22	0	0	0	0.026033503934741	0	0	0	0	0	0	0	0	0	0	0	0	0	0	0	0	0	0	0	0	0	0	0	0	0	0	0	0	0	0	0	0	0	0	0	0	0	0	0	0	0	0	0	0
ENSG00000239810.2	WI2-3308P17.2	0	0	0	0	0	0	0	0	0	0	0	0	0	0	0	0	0	0	0	0	0	0	0	0	0	0	0	0	0	0	0	0	0	0	0	0	0	0	0	0	0	0	0	0	0	0	0	0
ENSG00000250113.1	RP13-221M14.6	0	0	0	0	0	0	0	0	0	0	0	0	0	0	0	0	0	0	0	0	0	0	0	0	0	0	0	0	0	0	0	0	0	0	0	0	0	0	0	0	0	0	0	0	0	0	0	0
ENSG00000204505.3	PRAMEF25	0	0	0	0	0	0	0	0	0	0	0	0	0	0	0	0	0	0	0	0	0	0	0	0	0	0	0	0	0	0	0	0	0	0	0	0	0	0	0	0	0	0	0	0	0	0	0	0
ENSG00000233336.1	RP13-221M14.2	0	0	0	0	0	0	0	0	0	0	0	0	0	0	0	0	0	0	0	0	0	0	0	0	0	0	0	0	0	0	0	0	0	0	0	0	0	0	0	0	0	0	0	0	0	0	0	0
ENSG00000229978.1	RP13-221M14.3	0	0	0	0	0	0	0	0	0	0	0	0	0	0	0	0	0	0	0	0	0	0	0	0	0	0	0	0	0	0	0	0	0	0	0	0	0	0	0	0	0	0	0	0	0	0	0	0
ENSG00000236179.1	RP13-221M14.4	0	0.0205442383885384	0	0	0	0	0	0	0	0	0	0	0	0	0	0	0	0	0	0	0	0	0	0	0	0	0	0	0	0	0	0	0	0	0	0	0	0	0	0	0	0	0	0	0	0	0	0
ENSG00000179412.8	HNRNPCP5	0	0	0	0	0	0	0	0	0	0	0	0	0	0	0	0	0	0	0	0	0	0	0	0	0	0	0	0	0	0	0	0	0	0	0	0	0	0	0	0	0	0	0	0	0	0	0	0
ENSG00000224199.1	WI2-2994D6.1	0	0	0	0	0	0	0	0	0	0	0	0	0	0	0	0	0	0	0	0	0	0	0	0	0.0283936448395252	0	0	0	0	0	0	0	0	0	0	0	0	0	0	0	0	0	0	0	0	0	0	0
ENSG00000229571.2	PRAMEF26	0	0	0	0	0	0	0	0	0	0	0	0	0	0	0	0	0	0	0	0	0	0	0	0	0	0	0	0	0	0	0	0	0	0	0	0	0	0	0	0	0	0	0	0	0	0	0	0
ENSG00000204503.5	PRAMEF3	0	0	0	0	0	0	0	0	0	0	0	0	0	0	0	0	0	0	0	0	0	0	0	0	0	0	0	0	0	0	0	0	0	0	0	0	0	0	0	0	0	0	0	0	0	0	0	0
ENSG00000233394.1	RP11-248D7.2	0	0	0	0	0	0	0	0	0	0.0123427081853151	0	0	0	0	0	0	0	0	0	0	0	0	0	0	0	0	0.0241053868085146	0	0	0	0	0	0	0	0	0	0	0	0	0	0	0	0	0	0	0	0	0
ENSG00000204502.2	PRAMEF5	0	0	0	0	0	0	0	0	0	0	0	0	0	0	0	0	0	0	0	0	0	0	0	0	0	0	0	0	0	0	0	0	0	0	0	0	0	0	0	0	0	0	0	0	0	0	0	0
ENSG00000231219.1	RP11-219C24.8	0	0	0	0	0	0	0	0	0	0	0	0	0	0	0	0	0	0	0	0	0	0	0	0	0	0	0	0	0	0	0	0	0	0	0	0	0	0	0	0	0	0	0	0	0	0	0	0
ENSG00000207511.1	RNU6-771P	0	0	0	0	0	0	0	0	0	0	0	0	0	0	0	0	0	0	0	0	0	0	0	0	0	0	0	0	0	0	0	0	0	0	0	0	0	0	0	0	0	0	0	0	0	0	0	0
ENSG00000182330.6	PRAMEF8	0	0	0	0	0	0	0	0	0	0	0	0	0	0	0	0	0	0	0	0	0	0	0	0	0	0	0	0	0	0	0	0	0	0	0	0	0	0	0	0	0	0	0	0	0	0	0	0
ENSG00000237700.1	RP11-219C24.6	0	0	0	0	0	0	0	0	0	0	0	0	0	0	0	0	0	0	0	0	0	0	0	0	0	0	0	0	0	0	0	0	0	0	0	0	0	0	0	0	0	0	0	0	0	0	0	0
ENSG00000204501.2	PRAMEF9	0	0	0	0	0	0	0	0	0	0	0	0	0	0	0	0	0	0	0	0	0	0	0	0	0	0	0	0	0	0	0	0	0	0	0	0	0	0	0	0	0	0	0	0	0	0	0	0
ENSG00000228229.2	RP11-219C24.10	0	0	0	0	0	0	0	0	0	0	0	0	0	0	0	0	0	0	0	0	0	0	0	0	0	0	0	0	0	0	0	0	0	0	0	0	0	0	0	0	0	0	0	0	0	0	0	0
ENSG00000204495.3	PRAMEF13	0	0	0	0	0	0	0	0	0	0	0	0	0	0	0	0	0	0	0	0	0	0	0	0	0	0	0	0	0	0	0	0	0	0	0	0	0	0	0	0	0	0	0	0	0	0	0	0
ENSG00000204491.2	PRAMEF18	0	0	0	0	0	0	0	0	0	0	0	0	0	0	0	0	0	0	0	0	0	0	0	0	0	0	0	0	0	0	0	0	0	0	0	0	0	0	0	0	0	0	0	0	0	0	0	0
ENSG00000204488.3	PRAMEF16	0	0	0	0	0	0	0	0	0	0	0	0	0	0	0	0	0	0	0	0	0	0	0	0	0	0	0	0	0	0	0	0	0	0	0	0	0	0	0	0	0	0	0	0	0	0	0	0
ENSG00000204486.3	PRAMEF21	0	0	0	0	0	0	0	0	0	0	0	0	0	0	0	0	0	0	0	0	0	0	0	0	0	0	0	0	0	0	0	0	0	0	0	0	0	0	0	0	0	0	0	0	0	0	0	0
ENSG00000204485.2	XX-FW84067D5.1	0	0	0	0	0	0	0	0	0	0	0	0	0	0	0	0	0	0	0	0	0	0	0	0	0	0	0	0	0	0	0	0	0	0	0	0	0	0	0	0	0	0	0	0	0	0	0	0
ENSG00000224581.1	XX-FW84067D5.2	0	0	0	0	0	0	0	0	0	0	0	0	0	0	0	0	0	0	0	0	0	0	0	0	0	0	0	0	0	0	0	0	0	0	0	0	0	0	0	0	0	0	0	0	0	0	0	0
ENSG00000157358.7	PRAMEF15	0	0	0	0	0	0	0	0	0	0	0	0	0	0	0	0	0	0	0	0	0	0	0	0	0	0	0	0	0	0	0	0	0	0	0	0	0	0	0	0	0	0	0	0	0	0	0	0
ENSG00000204481.6	PRAMEF14	0	0	0	0	0	0	0	0	0	0	0	0	0	0	0	0	0	0	0	0	0	0	0	0	0	0	0	0	0	0	0	0	0	0	0	0	0	0	0	0	0	0	0	0	0	0	0	0
ENSG00000204480.6	PRAMEF19	0	0	0	0	0	0	0	0	0	0	0	0	0	0	0	0	0	0	0	0	0	0	0	0	0	0	0	0	0	0	0	0	0	0	0	0	0	0	0	0	0	0	0	0	0	0	0	0
ENSG00000204479.4	PRAMEF17	0	0	0	0	0	0	0	0	0	0	0	0	0	0	0	0	0	0	0	0	0	0	0	0	0	0	0	0	0	0	0	0	0	0	0	0	0	0	0	0	0	0	0	0	0	0	0	0
ENSG00000204478.5	PRAMEF20	0	0	0	0	0	0	0	0	0	0	0	0	0	0	0	0	0	0	0	0	0	0	0	0	0	0	0	0	0	0	0	0	0	0	0	0	0	0	0	0	0	0	0	0	0	0	0	0
ENSG00000162494.5	LRRC38	0	0.228044003248215	0.0300462208688259	0	0.0197235122323036	0.0210118535906076	0.0515811704099178	0.0615760497748852	0.0892613753676414	0.134557411074638	0.159725666046143	0.0532427169382572	0.0159591734409332	0	0.0374837368726730	0.0855072513222694	0	0	0.00923874042928219	0.416198790073395	0.493140786886215	0.0787462145090103	0.0979550033807755	0.0529232993721962	0.138281270861626	0.0426580458879471	0.0164244659245014	0.0890626087784767	0.036638829857111	0	0.147032275795937	0	0.0254778079688549	0.495854794979095	0.0343209467828274	0.0372834913432598	0.128073915839195	0.0523200333118439	0.0409071668982506	0.0588709190487862	0	0.189244389533997	0.0140413837507367	0.0180351790040731	0.279630005359650	0.0228639058768749	0.0314578600227833	0.0121818911284208
ENSG00000259961.1	RP4-597A16.2	0	0.103126287460327	0	0	0	0	0	0	0.0524756275117397	0	0	0	0	0	0	0	0	0	0	0	0	0	0.0087252277880907	0	0	0	0.096557356417179	0	0	0	0	0	0	0.191151961684227	0	0	0	0	0.0961952060461044	0	0	0	0	0	0.0644670352339745	0	0	0
ENSG00000215909.3	RP4-597A16.3	0	0	0	0	0	0	0	0	0	0	0	0	0	0	0	0	0	0	0	0	0	0	0	0	0	0	0	0	0	0	0	0	0	0	0	0	0	0	0	0	0	0	0	0	0	0	0	0
ENSG00000162493.12	PDPN	9.6239242553711	3.89109086990356	3.30701732635498	3.90458297729492	2.39848971366882	7.55901288986206	3.17983937263489	1.31733214855194	4.04035425186157	2.78397178649902	5.10879468917847	2.72773051261902	5.70986413955688	1.76884412765503	4.78508901596069	3.2927508354187	2.09621620178223	4.16256332397461	11.2660341262817	7.38093185424805	1.99083030223846	3.20677185058594	3.82523679733276	3.02421593666077	3.34202456474304	11.8398914337158	3.62936615943909	37.4847717285156	1.66255652904510	2.98948431015015	4.97699975967407	4.02529859542847	3.60744667053223	12.2418851852417	2.93699145317078	9.41934871673584	4.70930480957031	3.32357335090637	2.28460383415222	3.18179249763489	1.57051765918732	1.77570819854736	3.1067214012146	3.51822447776794	3.68259429931641	5.78923845291138	2.92664790153503	3.8612060546875
ENSG00000222952.1	RNA5SP41	0	0	0	0	0	0	0	0	0	0	0	0	0	0	0	0	0	0	0	0	0	0	0	0	0	0	0	0	0	0	0	0	0	0	0	0	0	0	0	0	0	0	0	0	0	0	0	0
ENSG00000266358.1	AL359771.1	0	0	0	0	0	0	0	0	0	0	0	0	0	0	0	0	0	0	0	0	0	0	0	0	0	0	0	0	0	0	0	0	0	0	0	0	0	0	0	0	0	0	0	0	0	0	0	0
ENSG00000237445.2	CTA-520D8.2	0.156299918889999	0	0	0.0993257090449333	0	0	0	0	0.0491526313126087	0	0	0	0	0	0	0	0	0.054576463997364	0.101748019456863	0.109135165810585	0	0	0.0490362383425236	0	0	0.0391501039266586	0	0.204346582293510	0	0	0.202411830425262	0.0378571674227715	0	0	0	0	0.132234618067741	0	0	0.0648356676101685	0	0	0.0386601127684116	0.0993124470114708	0	0	0	0.0335403755307198
ENSG00000253085.1	SCARNA11	0	0	0.120589353144169	0	0	0.168660536408424	0	0	0	0	0	0	0	0	0	0	0	0.159111395478249	0	0	0	0	0.0238265842199326	0	0	0	0	0	0	0	0	0	0	0	0	0	0	0	0	0	0	0	0	0	0	0	0	0
ENSG00000116731.18	PRDM2	3.57326889038086	5.45114755630493	4.82311201095581	4.35939979553223	3.93492746353149	2.41100573539734	2.36128640174866	4.78011608123779	4.15937185287476	3.61113619804382	4.60787439346313	4.70262813568115	3.97512125968933	2.00403189659119	3.16398549079895	4.77756595611572	1.53825604915619	3.90904998779297	4.35305643081665	4.36205148696899	4.23417043685913	4.34602165222168	5.52320289611816	3.52829337120056	4.27479410171509	4.79388904571533	4.13205814361572	3.05783534049988	2.60304069519043	4.37067317962646	3.70160174369812	5.48214960098267	4.57998943328857	4.53855466842651	4.18515062332153	3.43030166625977	5.72696256637573	5.42647552490234	2.22919034957886	2.88682389259338	3.91891741752625	3.84297394752502	5.09177398681641	4.89961433410645	3.86471843719482	3.83586835861206	4.90035963058472	5.5242772102356
ENSG00000252151.1	RNU6-1265P	0	0	0	0	0	0	0	0	0	0	0	0	0	0	0	0	0	0	0	0	0	0	0	0	0	0	0	0	0	0	0	0	0	0	0	0	0	0	0	0	0	0	0	0	0	0	0	0
ENSG00000231606.1	RP11-344F13.1	0.105031333863735	0	0.0555908344686031	0	0	0	0	0	0.099089615046978	0	0	0	0	0	0.138703107833862	0	0	0.0733492225408554	0	0	0	0	0	0	0	0.105233259499073	0	0	0	0	0.204026833176613	0	0.0471384599804878	0	0	0	0	0	0	0	0	0	0	0	0	0	0.0582026168704033	0
ENSG00000234593.1	RP4-704D23.1	0	0	0	0	0	0	0	0	0	0	0	0	0.0287623442709446	0	0	0.0308210067451	0	0	0	0	0	0	0.00534966448321939	0	0	0	0.118403665721416	0	0.105651438236237	0.118330314755440	0	0.0495608560740948	0	0.0586001239717007	0	0.0335969962179661	0	0	0	0	0.0395092777907848	0	0.0253060162067413	0	0	0	0	0
ENSG00000189337.11	KAZN	5.62911510467529	14.8309011459351	9.15911293029785	6.38338422775269	6.20811367034912	2.84024405479431	3.32871413230896	8.8760633468628	7.20353364944458	5.24975967407227	7.97735166549683	9.63294506072998	6.25028371810913	2.6540207862854	3.55560684204102	6.68578052520752	1.90043962001801	5.15530204772949	8.42897510528564	6.89278793334961	8.965500831604	7.21283483505249	8.48041248321533	4.61497497558594	6.40154123306274	8.19152641296387	8.85097312927246	5.15835046768188	3.20545816421509	6.61076784133911	5.27734518051147	9.49718475341797	5.98089838027954	5.92942190170288	6.32542514801025	4.01005792617798	12.1132001876831	8.27035427093506	2.98391914367676	3.94784474372864	7.11467266082764	4.85877799987793	8.2254114151001	6.80302810668945	7.0736255645752	5.77978849411011	7.0398154258728	10.2299671173096
ENSG00000235829.1	TBCAP2	0	0	0.0480877757072449	0.0577368773519993	0	0	0	0	0	0	0	0	0	0	0	0.0547403730452061	0	0	0	0	0	0	0.0285041928291321	0	0	0.0455150008201599	0	0	0	0.105081669986248	0	0	0	0.156117200851440	0.109858609735966	0	0	0	0	0.0376882180571556	0	0	0.0449453480541706	0.0577291697263718	0	0	0	0
ENSG00000175147.7	TMEM51-AS1	0.12040176987648	0.165356054902077	0.0424840524792671	0.136023283004761	0	0.0396131314337254	0.0162074528634548	0.522395193576813	0.0504846833646297	0.063419446349144	0.30112686753273	0.0669181272387505	0.361049264669418	0.0513581894338131	0.0883339568972588	0.0161204710602760	0.103993758559227	0.0373703353106976	0.0348351411521435	0.168139129877090	0.0226757600903511	0.136086776852608	0.106326401233673	0	0.130349144339561	0.0804221704602242	0.046446967869997	0.0839537754654884	0.0276297125965357	0.0154727306216955	0.0519743151962757	0.103688292205334	0.0720490366220474	0.183899581432343	0.0808805450797081	0.0878620594739914	0.16600002348423	0.0821980610489845	0.0308485087007284	0.0110987890511751	0.0413294844329357	0.0445972271263599	0.0397078171372414	0.187007039785385	0.082694835960865	0.107761897146702	0.296533644199371	0.114831097424030
ENSG00000171729.9	TMEM51	2.09579706192017	2.10833406448364	0.76983380317688	1.65534722805023	0.992321610450745	1.03756344318390	1.17742085456848	2.32349252700806	1.2183598279953	1.45738732814789	2.19503331184387	1.45511066913605	2.47570586204529	0.956018924713135	1.43186199665070	1.60130250453949	0.398298442363739	1.48669707775116	1.82483267784119	1.95731985569000	1.31113481521606	1.58963060379028	1.44640123844147	1.72579562664032	1.96015024185181	1.67588663101196	1.72154426574707	2.15746212005615	1.78191292285919	0.611725509166718	0.864745855331421	1.26184368133545	1.05038809776306	2.80978441238403	0.863371014595032	1.32000195980072	1.60344302654266	1.14554011821747	1.07478821277618	1.43158030509949	0.776145577430725	1.34442710876465	0.732609152793884	1.18463349342346	1.82371187210083	2.1834774017334	1.64864110946655	1.02148413658142
ENSG00000204464.3	C1orf195	0.0529853962361813	0	0	0	0	0	0	0	0.0166626535356045	0	0	0	0.0595828145742416	0	0	0	0	0	0	0.0369966253638268	0	0.0244996044784784	0.0110821314156055	0	0	0.0530872605741024	0	0	0	0.0306409876793623	0.0343086235225201	0	0.023780046030879	0	0.0640678107738495	0	0	0	0	0	0	0	0	0.0673334822058678	0	0	0	0
ENSG00000215720.4	RP1-21O18.3	0.0208583362400532	0	0	0	0	0.123526021838188	0.0505398623645306	0	0.0262378137558699	0	0	0	0	0	0	0	0	0.058266144245863	0	0	0.123742595314980	0	0.0174504555761814	0	0	0.0417968742549419	0.0241393391042948	0.0218161568045616	0	0	0.0270120017230511	0	0	0.0477879904210567	0	0	0	0.0256319027394056	0	0	0	0	0	0	0	0	0	0.0358078964054585
ENSG00000142621.15	FHAD1	2.90465092658997	0.0924724191427231	0.328658521175385	0.232960060238838	0.288525462150574	0.0664588063955307	0.523430287837982	0.0892650485038757	0.122341498732567	4.15841102600098	1.42087340354919	0.254942566156387	0.837086617946625	0.277637749910355	0.0642189383506775	0.331304401159286	0.0490696765482426	1.02403593063354	0.187503948807716	0.32648891210556	0.0903522223234177	0.326901704072952	2.35497379302979	0.19296595454216	0.36968395113945	0.847022771835327	0.417758703231812	0.0567308217287064	0.169965639710426	1.51857483386993	1.74394237995148	0.349727004766464	0.904894173145294	0.085702121257782	0.158308506011963	0.179343804717064	0.512688875198364	0.599879741668701	0.153106853365898	0.485682010650635	0.153122141957283	0.0332535989582539	0.516286790370941	0.458727419376373	0.174866199493408	0.096422255039215	0.0538951233029366	0.536213994026184
ENSG00000233485.1	RP3-467K16.2	0.515110194683075	0.00723514426499605	0.0495703220367432	0.0297584533691406	0.0244049225002527	0.0173327028751373	0.06382405012846	0	0.0220895428210497	0.693728506565094	0.205871701240540	0.0146399931982160	0.0394942201673985	0.0749058127403259	0.0077300937846303	0.0564280226826668	0	0.06540547311306	0.0152420941740274	0.0408717691898346	0.00992176495492458	0.0270657707005739	0.335455685853958	0.00727608148008585	0.0570341944694519	0.0762421265244484	0.0270971227437258	0.0122446408495307	0.0181340463459492	0.182792276144028	0.15918929874897	0.068053126335144	0.126100048422813	0.0067054289393127	0.0212335418909788	0.0384439937770367	0.0726332142949104	0.107897147536278	0.0202466193586588	0.0971253737807274	0.0180836915969849	0	0.00579137681052089	0.0595089606940746	0	0.00471511529758573	0.0259496252983809	0.105512984097004
ENSG00000236045.1	RP3-467K16.7	0.122223533689976	0	0.0431268662214279	0	0.169860944151878	0	0.148074135184288	0	0.0512485466897488	0.506984829902649	0.114631175994873	0	0	0.0521352700889111	0	0.122732892632484	0	0.113807320594788	0.238694980740547	0	0.0345282889902592	0.0376761481165886	0.0937331914901733	0.0506423301994801	0.113418355584145	0.0612292550504208	0.188598960638046	0.0639180392026901	0.0631074756383896	0.0235602650791407	0.105521440505981	0.0394714362919331	0.0365695916116238	0.023335263133049	0	0	0.0689366161823273	0.050065066665411	0.0469729006290436	0.152100741863251	0	0	0.0201543103903532	0.0776604190468788	0	0.0328177213668823	0.0225765313953161	0
ENSG00000228140.1	RP3-467K16.4	0.35464808344841	0	0.187707632780075	0.109051115810871	0.290159970521927	0.071985274553299	0.107414282858372	0.0289546959102154	0.0107930740341544	0.572841823101044	0.261534184217453	0.0715318322181702	0.0932693108916283	0.0805186778306961	0.0755393505096436	0.0964986756443977	0.0333491005003452	0.287617355585098	0.0223421193659306	0.0878687724471092	0.0484783053398132	0.29093873500824	0.363702803850174	0.0319962128996849	0.175165429711342	0.298018634319305	0.122468218207359	0.0149570023640990	0.0354415886104107	0.294403195381165	0.522242486476898	0.155171990394592	0.156600192189217	0.0720788240432739	0.0345827601850033	0.0225407425314188	0.151634812355042	0.126525968313217	0.0659507513046265	0.0996576026082039	0.119283214211464	0.0063562672585249	0.144314661622047	0.247149512171745	0.0773467421531677	0.0368613116443157	0.0633956715464592	0.174302443861961
ENSG00000142634.8	EFHD2	17.8637523651123	15.5204858779907	28.0023632049561	35.7629661560059	19.0852413177490	29.4712791442871	21.9255332946777	25.8524742126465	19.9279365539551	29.7422599792480	36.8364753723145	29.1293926239014	22.7923221588135	12.3845262527466	18.5758056640625	39.5545196533203	9.35842227935791	21.403657913208	29.9465026855469	21.7842159271240	16.9198455810547	43.8833351135254	22.7285461425781	21.4414157867432	20.9640026092529	46.6007080078125	36.5395774841309	19.7672824859619	13.1601171493530	26.5959186553955	26.1118869781494	26.8306827545166	37.0009918212891	26.7440929412842	15.6287879943848	19.9676074981689	40.0974960327148	26.2733612060547	16.5889225006104	15.0096511840820	50.3522262573242	8.0623893737793	38.7984733581543	39.8924293518066	20.1912231445312	24.7068710327148	16.0953807830811	34.4188041687012
ENSG00000162438.7	CTRC	0.106206379830837	0.0525097958743572	0.01798808388412	0.0647924989461899	0.0118080796673894	0.515754759311676	0.0308806356042624	0.411652207374573	0.0641268342733383	0.151044160127640	0.0717184692621231	0.0531256198883057	0	0.0598000213503838	0.258068948984146	0.0972638726234436	0.0082559585571289	0.0178007576614618	0.0276552643626928	0.0533935837447643	0.0432049334049225	0.051072470843792	0.0542010329663754	0.0264034532010555	0.106439523398876	0.183026179671288	0.172077611088753	0.0133300088346004	0.0921267867088318	0.0687884017825127	0.203558608889580	0.057621955871582	0.0877051204442978	0.141129463911057	0.159241408109665	0.128345146775246	0.167727306485176	0.172276392579079	0.0881651416420937	0.081063188612461	0.0229677408933640	0	0.016812602058053	0.0647838488221169	0.0328252948820591	0.0171102154999971	0.0235415063798428	0.0401118285953999
ENSG00000142615.7	CELA2A	0.0485554672777653	0.0300080571323633	0.0256993677467108	0.0462841540575027	0.0843503400683403	0.664964854717255	0.0588250830769539	0.96557468175888	0.0381738655269146	0.0863180235028267	0.0683089047670364	0.0758999586105347	0.095552273094654	0.0155337462201715	0.336639255285263	0.0877640768885612	0	0.0339089818298817	0.0158043019473553	0.0678069293498993	0.0514386594295502	0.033676914870739	0.0634724497795105	0.150889232754707	0.202758550643921	0.060811024159193	0.266917765140533	0.101570300757885	0.200564533472061	0.154435619711876	0.393002480268478	0.36457696557045	0.0980634540319443	0.0973386466503143	0.0293556619435549	0.0318896062672138	0.0958520323038101	0.149169266223907	0.055982455611229	0.181274145841599	0.00937535613775253	0.0404664985835552	0.0960798859596252	0.169685900211334	0.0375176966190338	0.0488903373479843	0.0538135655224323	0.0416780412197113
ENSG00000215704.5	CELA2B	0.084464356303215	0.0174001082777977	0.0745086222887039	0.0536755360662937	0.0586924403905869	0.312631189823151	0.0682191997766495	0.183235570788383	0.0177080277353525	0.0667350962758064	0.0594131574034691	0.0880208685994148	0.0791511237621307	0.0180144198238850	0.148723483085632	0.0169632714241743	0.0273576732724905	0.098310261964798	0.0549845471978188	0.117953114211559	0.0357919186353683	0.0390549749135971	0.0588869899511337	0	0.0979742631316185	0.098731204867363	0.081458792090416	0.073619157075882	0.0145371146500111	0.179098322987556	0.0911526679992676	0.0136386565864086	0.037907924503088	0.0483785197138786	0.0340436361730099	0.110946729779243	0.0793994292616844	0.0172990970313549	0.0324613079428673	0.0467161908745766	0.0652353689074516	0	0.0835675820708275	0.0715578272938728	0.0326318368315697	0.0453583337366581	0.0312036834657192	0.0120834624394774
ENSG00000132906.13	CASP9	4.95597696304321	3.90543460845947	3.37564420700073	4.23146772384644	3.44786620140076	1.39039993286133	2.14789414405823	3.74035787582397	2.90914726257324	5.30839395523071	3.5807523727417	3.3183069229126	3.23724675178528	1.75210356712341	2.33742976188660	3.76155710220337	0.958015859127045	2.86444520950317	3.25290155410767	4.14684534072876	3.53819155693054	3.28448653221130	4.02877330780029	2.94928574562073	4.63016128540039	3.76956272125244	3.89367246627808	3.65970158576965	2.16314125061035	3.34310030937195	3.54245734214783	3.95685958862305	4.29883813858032	5.21476316452026	1.92087638378143	3.33562040328979	3.90744352340698	4.68807649612427	2.08795094490051	2.49513578414917	3.00296664237976	2.54550433158875	3.56607866287231	3.16016483306885	3.90622854232788	2.49802398681641	2.4318163394928	4.01293230056763
ENSG00000116138.8	DNAJC16	1.85694694519043	2.07800936698914	2.61214280128479	2.10289049148560	2.4548761844635	1.04609155654907	1.09473752975464	3.20682525634766	1.54086601734161	2.13132333755493	2.41009569168091	2.24446249008179	2.34768581390381	0.849644899368286	1.38320696353912	2.78740191459656	1.01431322097778	2.47459983825684	2.48469710350037	1.76020026206970	1.72121584415436	2.40348696708679	3.47656178474426	1.82275354862213	1.56666755676270	2.26606011390686	2.16958880424500	1.49287164211273	1.07062327861786	2.05531525611877	2.15189361572266	3.30403399467468	2.10183739662170	1.50693714618683	1.49188840389252	1.40613210201263	3.11403393745422	2.79895353317261	0.896511197090149	1.45810306072235	2.36107945442200	1.26450943946838	3.06322312355042	2.83581566810608	1.49517607688904	1.74319660663605	1.8514461517334	3.34481024742126
ENSG00000251866.1	SCARNA21	0	0	0	0	0	0	0	0	0	0	0	0	0	0	0	0	0	0	0	0	0	0	0.0442493669688702	0	0	0	0	0	0.109236039221287	0	0	0	0	0	0	0	0	0	0	0	0	0	0	0	0	0	0	0
ENSG00000272510.1	RP4-680D5.8	0.286172330379486	0	0	0	0	0.529610335826874	0.0866746380925179	0.103469580411911	0.134991645812988	0.169578075408936	0.402593553066254	0.0894666239619255	0.160902380943298	0	0	0	0	0.0999250262975693	0.3725845515728	0.0999087616801262	0.121266022324562	0.198482304811478	0.149635538458824	0.177859783172607	0.0995835065841675	0	0.0827967673540115	0.374141812324524	0.51715612411499	0	0.185299724340439	0.0693133696913719	0.0642176121473312	0.163910493254662	0	0.281922608613968	0.161407142877579	0.087916187942028	0.0824862271547318	0.356126338243484	0.055255725979805	0.079499401152134	0	0.272749394178391	0.110559396445751	0.172887563705444	0.237871557474136	0.122819356620312
ENSG00000116771.5	AGMAT	0.275609523057938	0.310381114482880	1.13457715511322	0.467052668333054	0.39154189825058	0.0544066205620766	0.511982560157776	1.19580531120300	0.323578000068665	0.471810013055801	1.15458440780640	1.09524464607239	0.482108265161514	0.203776031732559	0.242644399404526	1.20297527313232	0.196391448378563	0.718567609786987	0.869171380996704	0.384884268045425	0.487922728061676	0.690994262695312	0.84161639213562	0.403494566679001	0.306905001401901	0.8897824883461	1.26876282691956	0.307483285665512	0.132818028330803	0.517107903957367	0.285536289215088	1.14521849155426	0.775152802467346	0.210480600595474	0.311038911342621	0.249393090605736	0.946514785289764	0.594579637050629	0.176536917686462	0.315034866333008	1.05486333370209	0.102086700499058	1.18768727779388	0.435857594013214	0.624674379825592	0.434149444103241	0.65842616558075	1.23017454147339
ENSG00000237301.1	RP4-680D5.2	0.229038447141647	0.0193021949380636	0.18183770775795	0.132317900657654	0.072342649102211	0.100188501179218	0.100902073085308	0.0451701954007149	0.042561512440443	0.363981902599335	0.153785064816475	0.097642831504345	0.122924894094467	0	0.0687421336770058	0.137995764613152	0.0606965310871601	0.174491211771965	0.081326887011528	0.138116404414177	0.0264696665108204	0.129972770810127	0.230812162160873	0.109997987747192	0.166649237275124	0.234694212675095	0.114460341632366	0.0163333602249622	0.0215016454458237	0.234799355268478	0.107858113944530	0.156338796019554	0.0841036289930344	0.0894450023770332	0.0755302086472511	0.109399847686291	0.211389467120171	0.17910797894001	0.0660179704427719	0.0734158530831337	0.0964887291193008	0.115686297416687	0.206006079912186	0.178605318069458	0.108596920967102	0.0545097179710865	0.0980749875307083	0.129575490951538
ENSG00000235084.2	CHCHD2P6	2.50029134750366	2.61498785018921	3.3592746257782	1.42592597007751	1.69284939765930	1.28138184547424	1.12620747089386	3.29154205322266	2.58061957359314	1.93748462200165	2.48026371002197	2.92625570297241	3.35230708122253	0.984476387500763	1.65092718601227	2.89697432518005	2.80327343940735	2.95492553710938	2.42058968544006	2.23821568489075	2.58084011077881	3.26078081130981	2.80916428565979	1.47427272796631	1.69550633430481	2.85838127136230	3.11616897583008	2.17925477027893	0.860647559165955	1.631267786026	2.73978853225708	2.76398301124573	2.41691732406616	2.71729516983032	1.74418377876282	2.52631974220276	2.67579507827759	1.89076888561249	0.923952877521515	0.771221697330475	3.09467935562134	1.10421562194824	3.71061778068542	1.83308851718903	2.62542676925659	1.75581908226013	1.42105090618134	3.52188491821289
ENSG00000252417.1	RNU7-179P	0	0	0	0	0	0	0	0	0	0	0	0	0	0	0	0	0	0	0	0	0	0	0	0	0	0	0	0	0	0	0	0	0	0	0	0	0	0	0	0	0	0	0	0	0	0	0	0
ENSG00000236500.1	RP4-680D5.4	0	0	0	0	0	0	0	0	0	0	0	0	0	0	0	0	0	0	0	0	0.111564747989178	0	0.0275329407304525	0	0	0.0659461840987206	0	0	0	0	0	0	0	0	0	0	0	0	0	0	0	0	0	0	0	0	0	0
ENSG00000197312.7	DDI2	1.74307179450989	2.19171023368835	1.80972576141357	2.01340174674988	2.20391368865967	1.35473299026489	1.03965508937836	2.12174010276794	1.77597951889038	1.73273062705994	2.31805086135864	1.76974749565125	1.86417222023010	0.789899706840515	1.43591320514679	2.28181982040405	0.851737439632416	2.02802777290344	1.94271719455719	1.45069146156311	1.94368767738342	2.10851311683655	2.54360151290894	1.11661112308502	1.65785801410675	1.83692848682404	1.71912014484406	1.20899415016174	0.996734201908112	1.80705344676971	2.00818824768066	2.36294937133789	1.67120313644409	1.70548009872437	1.51904690265656	1.40407216548920	2.88145422935486	2.45444369316101	0.889123857021332	1.09221339225769	1.66278350353241	1.31978178024292	2.24259686470032	2.62748908996582	1.38302290439606	1.86087024211884	1.55176746845245	2.17965865135193
ENSG00000271742.1	RP4-680D5.9	0.0578492879867554	0	0.0612367764115334	0	0.160792842507362	0	0	0	0.291075706481934	0.0685598850250244	0	0	0.065052330493927	0.222084015607834	0.152790129184723	0	0.0562114678323269	0	0.150634750723839	0.0807855948805809	0	0.106994360685349	0.217789858579636	0	0	0.92736804485321	0.0669489428400993	0	0	0.0669074654579163	0	0.112092703580856	0.311555743217468	0.331342488527298	0	0	0	0.0710884779691696	0.266791373491287	0	0.178717732429504	0.128565430641174	0	0.441086888313293	0.312891721725464	0	0.448796719312668	0
ENSG00000116786.7	PLEKHM2	24.5314292907715	20.2050151824951	27.5508861541748	24.9205837249756	24.8701763153076	19.4583644866943	18.1490955352783	23.8560924530029	34.4336929321289	20.6088352203369	28.0769443511963	26.7848873138428	30.4099922180176	15.9224891662598	26.1096839904785	25.7684822082520	14.5195446014404	20.6260204315186	30.0712203979492	30.2830619812012	26.9047470092773	32.218391418457	25.6184730529785	22.4619503021240	21.7843036651611	30.5907592773438	28.2933273315430	35.8263702392578	16.9826679229736	24.2445735931396	22.4652824401855	26.0709457397461	32.4231491088867	27.0947589874268	25.2776985168457	29.1490020751953	32.6901741027832	32.2217140197754	18.9874305725098	20.8224124908447	31.1339893341064	22.3843917846680	29.7448348999023	29.7188930511475	29.1188220977783	28.1679706573486	27.2554244995117	26.9129638671875
ENSG00000237938.1	RP11-288I21.1	0.326460123062134	0.110049590468407	0.157080307602882	0.150879546999931	0.164981842041016	0	0.143820852041245	0	0.0186661798506975	0.140692040324211	0.125255808234215	0.148453637957573	0.100120618939400	0.0379782989621162	0.19596329331398	0.143049001693726	0	0.373066782951355	0.154559120535851	0.124335356056690	0.0754571110010147	0.192118152976036	0.384854227304459	0.147563025355339	0.165240779519081	0.208146750926971	0.137386217713356	0.217287167906761	0.0612947754561901	0.137301102280617	0.192169547080994	0.373792111873627	0.293033093214035	0.169987320899963	0.143542721867561	0.0779665783047676	0.200869411230087	0.109410725533962	0.307959586381912	0.0738658830523491	0.0916868597269058	0.0329787097871304	0.205541655421257	0.188574224710464	0.183453276753426	0.143437772989273	0.0986761823296547	0.331169217824936
ENSG00000162461.7	SLC25A34	0.666914165019989	1.39408302307129	1.6091890335083	1.72640919685364	2.33075094223022	1.08903324604034	1.25948011875153	0.47517204284668	1.17818200588226	1.7144513130188	1.84886419773102	1.69865131378174	1.02567279338837	1.46212685108185	1.00376045703888	2.14498901367188	0.352605998516083	1.84242558479309	1.24498128890991	1.45178687572479	1.25094747543335	2.09964060783386	1.61847186088562	1.12157678604126	2.6688711643219	1.63609850406647	0.908022820949554	0.902697682380676	0.511456191539764	1.81492054462433	1.54952287673950	2.18543672561646	3.21321988105774	1.13472735881805	1.22146773338318	1.99679636955261	2.18500924110413	2.84429264068604	1.08554065227509	1.01301443576813	1.03774642944336	1.88539934158325	1.95524168014526	2.32442092895508	1.22007060050964	1.38647818565369	1.03261470794678	2.34031867980957
ENSG00000162460.6	TMEM82	0	0	0	0	0	0	0	0	0	0	0	0	0	0	0	0	0	0	0	0	0	0	0.00407559983432293	0	0	0	0	0	0	0	0.0252348966896534	0	0	0.0111610107123852	0	0	0	0	0	0	0	0	0	0	0	0	0	0
ENSG00000224459.1	RP11-169K16.4	0	0.117590457201004	0	0	0	0	0	0.0917267799377441	0	0	0	0.0396565124392509	0	0	0	0	0.0616279952228069	0	0	0	0.0268758740276098	0.0586521588265896	0.00663266750052571	0.03941860049963	0	0	0	0	0	0	0.0410674996674061	0.0307234842330217	0	0	0	0	0.071544498205185	0	0	0	0	0	0.0627502501010895	0	0	0	0	0
ENSG00000162458.8	FBLIM1	0.590366959571838	0.931547820568085	0.35568231344223	0.40310525894165	0.104740373790264	1.93873786926270	0.429899573326111	0.376953095197678	0.683373689651489	0.435433804988861	0.675919234752655	0.455528557300568	0.720375895500183	0.417922347784042	1.00771510601044	0.442728459835052	0.31733974814415	0.381583899259567	0.588740468025208	3.00393629074097	0.502999424934387	0.543048620223999	0.399332731962204	0.792392432689667	1.35064888000488	1.85001671314240	0.545131385326385	0.830966114997864	0.53506201505661	0.399515360593796	0.841805279254913	0.261644721031189	0.721590280532837	3.79871916770935	0.379706412553787	2.19853019714355	0.37902957201004	0.262406319379807	2.06010913848877	0.263130247592926	0.232833281159401	0.383842527866364	0.400791257619858	0.207511633634567	0.550792574882507	1.23946750164032	0.699542164802551	0.466315060853958
ENSG00000224321.1	RP11-169K16.6	0	0	0	0	0	0.939680099487305	0	0.0437106154859066	0	0.0358190424740314	0.0425188057124615	0	0	0	0	0.0728382095694542	0	0	0.0393494889140129	0.126619070768356	0.0256143547594547	0	0	0	0	0.0605628155171871	0	0	0	0	0	0.0292813610285521	0	0.276975274085999	0.0365448035299778	0	0	0	0.0696924477815628	0	0	0	0	0.0384075678884983	0	0.0486907847225666	0.0334962010383606	0
ENSG00000233954.4	RP11-169K16.7	14.2928113937378	20.7526664733887	31.5659008026123	15.1745061874390	11.7665462493896	4.20670747756958	10.2225685119629	30.508487701416	21.6975536346436	20.6466255187988	21.197603225708	40.5923614501953	32.2740249633789	4.59088468551636	19.7466468811035	18.0182838439941	11.8802299499512	12.5870685577393	23.4663295745850	17.6751384735107	20.3346214294434	17.8887958526611	21.5021076202393	15.1620292663574	10.1870460510254	27.6628894805908	33.5803451538086	25.2154197692871	10.1953639984131	13.9748458862305	9.47775840759277	37.4546089172363	14.6068944931030	24.3292751312256	13.6037330627441	15.6450672149658	19.6841659545898	14.5307064056396	6.12172555923462	9.64336395263672	27.6638450622559	7.36709880828857	21.2967777252197	10.5040245056152	26.7888011932373	20.1132583618164	22.7112026214600	24.5367374420166
ENSG00000178715.7	RP11-169K16.8	0.400254547595978	0.247363731265068	0	0.0847847908735275	0.463546931743622	0.19753035902977	0	0	0.461525499820709	0.316240221261978	0.422315180301666	0.0834215879440308	0.0750153064727783	0	0.0440476089715958	0.0803845152258873	0	0	0	0.372632712125778	0.169608563184738	0.246761798858643	0.306955069303513	0.290223896503448	0.185709804296494	0.100256010890007	0.231607168912888	0	0	0.231463685631752	0.215974330902100	0.258520126342773	0.53890722990036	0	0.0806619599461555	0.175249204039574	0.188126564025879	0.204939767718315	0.0769128352403641	0.166031882166862	0.0515222325921059	0	0.0990012362599373	0.127160191535950	0.231950625777245	0.134338304400444	0.184832632541656	0.114520750939846
ENSG00000179743.2	RP11-169K16.9	2.05831122398376	3.81298732757568	2.2615807056427	2.35774493217468	2.53466558456421	1.04151737689972	1.23735511302948	1.63538002967834	3.3527991771698	2.10591268539429	2.10394787788391	3.03663969039917	3.10566520690918	0.77351713180542	1.11479818820953	2.35468363761902	1.66078984737396	1.80497932434082	2.00818085670471	2.10304069519043	2.35828709602356	1.99501955509186	2.43371534347534	1.91080355644226	1.91486263275146	1.73857045173645	2.27353167533875	1.07913982868195	1.08697926998138	1.82010924816132	1.68706202507019	2.10018038749695	2.00658559799194	2.10716104507446	1.59410953521729	1.09515333175659	1.8516104221344	2.0747230052948	0.961275100708008	1.97999739646912	1.67826151847839	1.15229368209839	1.85601198673248	2.79448175430298	2.48828673362732	2.38416934013367	2.02709770202637	2.53162574768066
ENSG00000065526.6	SPEN	6.06053161621094	7.44543552398682	4.65425395965576	5.555495262146	5.83250761032104	3.00748682022095	3.50738024711609	3.42587828636169	4.1343560218811	5.50349617004395	6.07546710968018	4.4629225730896	4.76834487915039	2.79391813278198	4.27471208572388	4.70840740203857	1.73932385444641	5.18282508850098	4.81667566299438	6.10571908950806	4.35507822036743	4.39253330230713	6.72237205505371	5.23754358291626	6.27403211593628	5.23367595672607	4.35262107849121	5.39689016342163	4.07652997970581	5.12660455703735	5.0818600654602	6.01779079437256	4.72086715698242	5.16212320327759	4.24908494949341	4.02144956588745	7.14281415939331	6.24471616744995	3.07122135162354	4.07505941390991	3.82645297050476	5.6394190788269	5.63800668716431	6.33145380020142	5.43395233154297	4.81525945663452	5.91313886642456	7.1337251663208
ENSG00000238818.1	snoU13	0	0	0	0	0	0	0	0	0	0	0	0	0	0	0	0	0	0	0	0	0	0	0	0	0	0	0	0	0	0	0	0	0	0	0	0	0	0	0	0	0	0	0	0	0	0	0	0
ENSG00000270620.1	RP1-134O19.3	0	0	0	0	0	0	0	0	0	0.166363328695297	0	0	0	0.179631948471069	0	0	0	0	0	0	0	0	0.0293597709387541	0	0	0.0703217536211014	0	0	0	0	0	0	0	0	0	0.0921927019953728	0	0	0	0	0	0	0	0	0	0	0	0
ENSG00000116809.7	ZBTB17	6.12285661697388	7.65439081192017	6.66995620727539	6.5478253364563	6.12590456008911	3.48021483421326	4.12996482849121	4.21797180175781	10.9510393142700	5.55516242980957	5.95544099807739	7.28990602493286	6.99521255493164	3.44160437583923	5.32747554779053	5.82920503616333	2.20942926406860	4.23934316635132	6.49832725524902	7.55543565750122	6.76394128799438	6.4471173286438	6.30156946182251	5.1274585723877	6.40291452407837	6.74004173278809	6.27753734588623	7.492666721344	4.69251251220703	4.71432590484619	6.03852081298828	6.53098678588867	9.28005123138428	5.99367332458496	5.13135623931885	7.4645004272461	6.70589685440063	7.70008993148804	4.08341884613037	4.40164613723755	4.30001640319824	4.00542020797729	6.72479963302612	5.51275444030762	8.3932580947876	6.79741764068604	5.88395595550537	6.92553472518921
ENSG00000234607.2	RP11-5P18.1	0.105217888951302	0	0	0	0	0.0778894051909447	0	0	0.0496328063309193	0	0	0	0.118318974971771	0.0673220977187157	0.0694747343659401	0	0	0	0	0.0734675452113152	0	0.0973021611571312	0.0220067892223597	0	0	0	0	0	0	0	0.0340648666024208	0.0254846662282944	0.306944221258163	0	0	0	0.0296725388616323	0	0	0.218230158090591	0.0406320951879025	0	0	0.0668550953269005	0.0406497232615948	0.0211887061595917	0	0
ENSG00000231353.1	RP11-5P18.3	0	0	0	0	0	0	0	0	0	0	0	0	0	0	0	0	0	0	0	0	0	0	0	0	0	0	0	0	0	0	0	0	0	0	0	0	0	0	0	0	0	0	0	0	0	0	0	0
ENSG00000224966.4	TBC1D3P6	0	0	0	0	0	0	0	0	0	0	0	0	0	0	0	0	0	0	0	0	0	0	0	0	0	0	0	0	0	0	0	0	0	0	0	0	0	0	0	0	0	0	0	0	0	0	0	0
ENSG00000183888.4	C1orf64	0.322319239377975	2.61803698539734	0.456955373287201	0.416971147060394	0.503938376903534	1.3123140335083	0.592709004878998	0.532749712467194	2.84536981582642	0.968631565570831	0.59109902381897	0.842126786708832	0.796100974082947	0.736539900302887	0.912109017372131	0.478558123111725	0.0894839465618134	0.530577421188354	0.621975779533386	0.458151400089264	0.887791693210602	0.13838991522789	0.599507570266724	2.17496323585510	2.15511417388916	0.645877838134766	0.825972557067871	1.51704108715057	1.26005673408508	0.752234518527985	1.09570252895355	0.306697517633438	1.40008378028870	3.89008712768555	0.556765019893646	2.40417647361755	1.05181252956390	0.579980313777924	1.84483194351196	2.47350716590881	0.893519222736359	1.24078392982483	0.717518508434296	0.85577380657196	1.30750560760498	4.41377353668213	0.478424161672592	0.879401862621307
ENSG00000173641.13	HSPB7	0.75828868150711	0.875808835029602	0.486878663301468	0.552975237369537	0.581625580787659	0.754583656787872	0.507024824619293	0.605270981788635	0.492564678192139	0.64823055267334	0.705355405807495	0.580356538295746	0.372767716646194	0.323453098535538	0.372100025415421	0.793903887271881	0.499266117811203	0.787098348140717	0.237374097108841	4.7102484703064	1.12727534770966	0.777879655361176	0.751397371292114	0.999229609966278	2.61853933334351	0.851082146167755	0.503522038459778	0.459396779537201	0.397944390773773	0.316303521394730	0.670765340328217	0.606191396713257	0.386815011501312	2.94295930862427	0.676395893096924	1.3715922832489	0.518837749958038	0.509195625782013	0.429971575737000	0.178760692477226	0.300829857587814	0.432820200920105	0.192684009671211	0.437055379152298	0.582710564136505	0.764352679252625	0.753149092197418	0.444593012332916
ENSG00000186510.7	CLCNKA	0.285451948642731	0.063193030655384	0.108238995075226	0.0703938081860542	0.112499482929707	0.082001231610775	0.134201064705849	0.0308086909353733	0.241167455911636	0.398893892765045	0.167824521660805	0.0639341473579407	0.0574915856122971	0.0981360897421837	0.101274013519287	0.0462049059569836	0.0165594220161438	0.124963775277138	0.0221878606826067	0.166591256856918	0.137209236621857	0.106378749012947	0.309210896492004	0.0105917649343610	0.0533728636801243	0.136597380042076	0.14298877120018	0.0222805980592966	0.0659941509366035	0.197103708982468	0.198626801371574	0.160980090498924	0.221805721521378	0.341637372970581	0.0721223652362823	0.139906942844391	0.105731897056103	0.0994747951626778	0.0294729266315699	0.0141385039314628	0.0888447165489197	0.0284057110548019	0.042152427136898	0.0541418567299843	0.217270210385323	0.0583420917391777	0.0472184643149376	0.0987395495176315
ENSG00000232456.1	RP11-5P18.10	0.778335928916931	0.52002602815628	2.87256145477295	1.17638885974884	0.90628695487976	1.68181371688843	0.79004430770874	2.76854610443115	1.34953296184540	1.39612865447998	1.24295043945312	1.34161818027496	0.733317196369171	0.107677102088928	1.30566132068634	0.861849904060364	0.40881073474884	1.52783107757568	2.21843934059143	2.23262023925781	1.19448757171631	3.22928476333618	2.74987196922302	1.09823358058929	0.790585577487946	1.89688944816589	1.16856336593628	1.38613176345825	0.543076932430267	1.28948938846588	1.03520429134369	1.28397107124329	1.30286967754364	0.915710151195526	0.890260457992554	1.18815970420837	2.87128186225891	1.83537530899048	1.06716561317444	0.872610747814178	2.1121187210083	0.911645829677582	1.68583357334137	2.05840563774109	1.83671522140503	1.27087092399597	1.39884698390961	1.82371044158936
ENSG00000184908.13	CLCNKB	0.0715430825948715	0.101062335073948	0.524717628955841	0.168867424130440	0.255670607089996	0.136185526847839	0.278597056865692	0.169985726475716	0.0224986076354980	0.30281800031662	0.273188471794128	0.127809464931488	0.183888435363770	0.091551549732685	0.0269939806312323	0.344837903976440	0.0943452715873718	0.221262544393539	0.286091685295105	0.206953883171082	0.0649639442563057	0.411141932010651	0.432874262332916	0.0635213479399681	0.142262160778046	0.358403116464615	0.283874601125717	0.144311845302582	0.0422168262302876	0.520114421844482	0.198535412549973	0.292106330394745	0.215587690472603	0.0761012956500053	0.148297756910324	0.187948405742645	0.368930637836456	0.433301240205765	0.247458696365356	0.0593543909490108	0.26443812251091	0.0283926445990801	0.429756909608841	0.305219560861588	0.189530402421951	0.0740946754813194	0.113272182643414	0.350912451744080
ENSG00000185519.8	FAM131C	5.51108837127686	6.06935501098633	10.3220510482788	9.57155990600586	7.67117023468018	6.17430400848389	6.31807708740234	14.9587450027466	8.3671007156372	8.07918453216553	9.70058727264404	7.9805178642273	10.9358282089233	4.6681604385376	5.28882074356079	8.12011241912842	3.43468308448792	5.98281288146973	8.60345077514648	9.22808170318604	5.34212160110474	12.2218904495239	10.2283420562744	4.30721807479858	6.99244832992554	7.65882921218872	8.89692878723145	5.8005838394165	3.27258610725403	6.24312400817871	7.98259496688843	8.92418766021729	13.3008613586426	8.3178071975708	4.54779815673828	9.30891609191895	8.94699478149414	9.31865119934082	6.12318420410156	4.83220148086548	10.0056715011597	4.32451486587524	11.5339641571045	11.3626346588135	13.0843248367310	10.7440319061279	7.9798150062561	6.97990894317627
ENSG00000142627.9	EPHA2	4.8783130645752	1.88374710083008	0.561629176139832	1.33959567546844	0.806631922721863	1.73973000049591	0.91023999452591	0.370788782835007	1.92604100704193	0.81869637966156	1.26738560199738	0.961825370788574	0.872911870479584	0.642489850521088	0.96868735551834	0.828120946884155	0.33215993642807	0.711199998855591	2.40609979629517	1.51167559623718	1.02605223655701	0.559797406196594	0.928715407848358	2.03604340553284	7.30081987380981	1.54836368560791	0.729403853416443	2.04093074798584	3.91243100166321	1.04194831848145	1.08366250991821	0.462278008460999	1.06433856487274	5.98395490646362	0.624310731887817	1.02431666851044	1.3978271484375	0.56009316444397	2.82866883277893	0.960102617740631	0.673790395259857	0.759707689285278	0.919504642486572	1.04981315135956	1.36467361450195	2.34339761734009	0.852425575256348	1.827761054039
ENSG00000227959.1	RP11-276H7.2	0.0819104984402657	0.121492810547352	0.0693655535578728	0	0	0.0970171242952347	0	0.0473854057490826	0	0.0388303808867931	0.09218680113554	0.0409725494682789	0	0.104818418622017	0.0432680062949657	0	0	0	0.127972900867462	0.0457546785473824	0.0138838868588209	0.0302992910146713	0.0445430614054203	0	0.205225750803947	0.0492407865822315	0.0189589951187372	0	0	0	0.148506253957748	0.0317430719733238	0.0294093955308199	0.131364107131958	0.0198085773736238	0.0430368632078171	0.073918767273426	0.0402625054121017	0.0377757735550404	0.0135911060497165	0	0	0.0486245043575764	0	0.0379742197692394	0.0791763886809349	0.0907806307077408	0.056246917694807
ENSG00000224621.1	RP11-276H7.3	0.0544463843107224	0.134594962000847	0	0	0.037833608686924	0.080609805881977	0	0	0.0342442020773888	0.0645269453525543	0.0382981859147549	0	0	0.0348367094993591	0	0	0	0	0	0	0	0.0251751430332661	0	0	0.113678969442844	0.0272755306214094	0.0630107671022415	0	0	0	0	0	0	0.124740697443485	0.0658343806862831	0	0	0	0	0.022585216909647	0	0.0302506890147924	0.0269341580569744	0.0345950499176979	0.0420694760978222	0	0.0301712080836296	0.0467345677316189
ENSG00000142632.12	ARHGEF19	0.359855026006699	0.713622868061066	0.632087826728821	0.427206665277481	0.577050983905792	0.526923418045044	0.316194653511047	0.400340259075165	1.12419748306274	0.749856650829315	0.294850051403046	0.534076333045959	0.453577190637589	0.242898866534233	0.757219016551971	0.38597446680069	0.176754698157310	0.65726387500763	0.50970458984375	0.50253176689148	0.43568342924118	0.731390118598938	0.539263308048248	0.417816132307053	0.803634941577911	0.324888408184052	0.370695173740387	0.492188811302185	0.416526228189468	0.274418920278549	0.378961443901062	0.4597447514534	0.851890802383423	1.04642295837402	0.463811665773392	1.35051858425140	0.678039371967316	0.665745079517365	0.601830124855042	0.40353062748909	0.390936106443405	0.95794129371643	0.571219980716705	0.532680690288544	0.601936161518097	0.888720631599426	0.359379827976227	0.739966154098511
ENSG00000237276.4	ANO7P1	0.163722202181816	0.101182945072651	0.25996395945549	0.132417649030685	0.144794359803200	0.0881441980600357	0.108190856873989	0.0538145788013935	0.0421255342662334	0.123476698994637	0.251266926527023	0.204739198088646	0.100422494113445	0.0285696052014828	0.127760201692581	0.224187970161438	0.0867746993899345	0.145518958568573	0.0581344217061996	0.0623551197350025	0.151369258761406	0.227107644081116	0.228807032108307	0.0277514886111021	0.0932281836867332	0.164036974310875	0.249763309955597	0.124538466334343	0.0384247377514839	0.137715086340904	0.231298759579659	0.288399338722229	0.153638213872910	0.068199947476387	0.107981637120247	0.117302477359772	0.167895868420601	0.155465856194496	0.0858022570610046	0.0679145455360413	0.143692642450333	0.0578867495059967	0.242975905537605	0.208057075738907	0.132254600524902	0.173843234777451	0.156708359718323	0.249125793576241
ENSG00000204377.3	C1orf134	1.58672332763672	0.871662616729736	5.1011209487915	3.58518505096436	3.02188444137573	0.870074212551117	2.20710778236389	2.03982877731323	2.69822573661804	3.69135141372681	5.70460653305054	4.99735021591187	3.10599064826965	1.57926416397095	1.08650767803192	3.89482116699219	0.856555759906769	2.21619415283203	5.96800565719604	4.34959936141968	1.34475350379944	3.96728301048279	4.1299409866333	2.19148659706116	1.96321773529053	5.71141004562378	4.8288254737854	4.60996198654175	3.45914125442505	2.92268824577332	2.43536782264709	4.27019882202148	5.90802049636841	2.28889298439026	2.70025515556335	3.85965466499329	3.64607214927673	4.33301210403442	2.23596596717834	3.70541000366211	4.35730838775635	2.08969855308533	4.1281943321228	5.97451114654541	2.90613269805908	2.27223658561707	2.80065464973450	2.87528872489929
ENSG00000132881.7	RSG1	2.49219989776611	2.19185090065002	6.52431344985962	3.37459897994995	3.38362288475037	0.837298572063446	2.48512196540833	3.88161611557007	1.95934474468231	4.29411220550537	7.20095252990723	5.23822736740112	6.13319253921509	1.42287111282349	2.89876031875610	6.02930688858032	2.28193116188049	4.65902853012085	6.06516981124878	5.3409481048584	1.95779883861542	5.45151901245117	6.56580448150635	3.30042123794556	3.46898674964905	4.81151008605957	7.8428635597229	5.53410243988037	1.5837459564209	5.69835138320923	3.01642775535583	7.11357069015503	3.90617656707764	1.91059160232544	3.8711473941803	2.12783169746399	7.68783855438232	5.736403465271	1.82350623607635	2.79922246932983	5.7004599571228	1.34207344055176	6.47730827331543	5.09167528152466	3.5847008228302	4.14628028869629	3.68631672859192	7.38847875595093
ENSG00000233929.1	MT1XP1	0.557343661785126	0.393654078245163	0.168565750122070	0	0	0.471524029970169	0.0964604765176773	0.345454871654510	0.901395797729492	0.283086001873016	0.224023804068565	0.597406148910522	0.179068773984909	1.01888012886047	0.525729537010193	0.191885605454445	0.309465289115906	0.222413748502731	0	0.222377553582191	0.13495734333992	0	0.233141824603081	0.494851797819138	0.664960861206055	0.877509593963623	0	1.24915087223053	0.739986062049866	0.276263117790222	0.618661999702454	0.0771390646696091	0.857615888118744	1.27691555023193	0	1.04584193229675	0.0898152589797974	0.195684403181076	0.36719673871994	0.858723998069763	0.307471364736557	0.265425413846970	0.0787751749157906	0.30354368686676	0.246083810925484	0.320678532123566	0.0882426723837852	0.136686041951180
ENSG00000037637.6	FBXO42	2.46274161338806	1.64018881320953	4.17915105819702	4.18806982040405	3.82351922988892	1.80356383323669	2.25069451332092	2.64628267288208	1.63085353374481	3.22933554649353	4.11860704421997	3.20753383636475	2.78236293792725	1.59262394905090	1.86123704910278	4.41168165206909	1.23174691200256	3.50420498847961	4.67651891708374	3.26192545890808	1.92652213573456	4.27596378326416	5.44881916046143	4.15953111648560	3.47616720199585	4.63271141052246	4.25230121612549	3.03617095947266	2.96362328529358	3.56331419944763	2.97796511650085	5.46669054031372	4.06012010574341	2.26788139343262	2.31211757659912	3.51637601852417	4.67103385925293	5.01151657104492	2.03930306434631	3.55571389198303	3.47695922851562	2.29883694648743	5.18143177032471	4.62741947174072	2.77793407440186	2.29714918136597	2.13020038604736	4.50091791152954
ENSG00000055070.12	SZRD1	11.4747467041016	11.598876953125	7.49211740493774	7.74128198623657	10.6821947097778	6.38128423690796	7.44324254989624	6.31555414199829	14.1464138031006	9.08708190917969	9.62724781036377	7.69246196746826	11.7088222503662	7.19921922683716	11.3188743591309	7.18005895614624	7.73694896697998	9.43132019042969	8.7275104522705	10.1214437484741	8.71234607696533	8.51715564727783	8.27068901062012	7.23744440078735	10.8621034622192	8.117844581604	8.18660640716553	14.0105171203613	5.19659042358398	6.28373384475708	9.50357627868652	8.32593822479248	8.76587581634521	11.8324375152588	7.04940557479858	11.1789484024048	7.85595798492432	8.06092929840088	8.97541618347168	5.64287996292114	6.17303895950317	9.56629180908203	8.5137529373169	11.0073919296265	9.59076690673828	13.3240823745728	9.6165828704834	10.3135337829590
ENSG00000226457.1	RP11-430L17.1	0.621917843818665	0.672621548175812	0.288021802902222	0.444619417190552	0.432157158851624	0.748126745223999	0.282545655965805	0.505941808223724	0.782313823699951	0.690997302532196	0.546829760074615	1.26380419731140	0.743064939975739	0.497406005859375	0.564641773700714	0.983602583408356	0.491002053022385	1.14008939266205	1.16395986080170	0.325686812400818	1.15298211574554	0.395401746034622	0.837369859218597	0.531478583812714	0.541044235229492	0.350501328706741	0.314888477325439	0.691131293773651	0.200696125626564	0.224780991673470	0.201349303126335	0.715510368347168	0.55823814868927	0.667903006076813	0.563998520374298	0.561625361442566	0.48231503367424	0.525420367717743	0.134446054697037	0.386971920728683	0.810562312602997	0.604696214199066	0.384571731090546	0.740933418273926	1.14128637313843	0.563586235046387	0.689265668392181	0.600557625293732
ENSG00000187144.7	SPATA21	0.00805735494941473	0.0248978715389967	0.00852917041629553	0.00512029975652695	0	0.0119292000308633	0.00488075381144881	0	0.055744644254446	0.00954914651811123	0	0.0201518945395947	0	0	0.00532022258266807	0.0194182395935059	0	0.0112537983804941	0	0	0.0307288616895676	0	0.00758354179561138	0	0	0.00403642281889915	0	0	0.00832048244774342	0.00465949764475226	0.00521722575649619	0	0.00361617142334580	0	0.00974262971431017	0	0.0454451553523540	0.00990133360028267	0.0185795966535807	0	0.0124460663646460	0	0.0199295189231634	0.0153588475659490	0.00311286677606404	0.00649033859372139	0.0133948344737291	0.0138322124257684
ENSG00000157191.15	NECAP2	13.8807926177979	11.2178497314453	8.2583703994751	10.0732860565186	11.0148086547852	8.29713916778564	6.88101243972778	4.47416353225708	10.0988321304321	8.49092864990234	8.66636562347412	7.92635774612427	12.5613842010498	6.13512182235718	10.0815868377686	8.23632049560547	6.62586307525635	12.0954818725586	8.10473251342773	10.6609897613525	8.39175987243652	8.69747638702393	9.79261207580566	7.64391803741455	11.6558446884155	7.64884281158447	8.7412919998169	14.2810325622559	7.22558736801147	6.94998598098755	9.50186252593994	9.56175804138184	9.05749225616455	16.4328479766846	6.67838621139526	10.6730785369873	8.19751834869385	9.50071811676025	7.6814136505127	8.15656566619873	6.53834581375122	7.12129735946655	8.835111618042	10.8883981704712	8.96909618377686	11.0507488250732	7.9223461151123	9.58830547332764
ENSG00000226029.1	RP4-798A10.2	0.784772634506226	0.860487520694733	0.884321928024292	1.06981015205383	1.15221130847931	0.206140652298927	0.690063536167145	0.26543927192688	0.461740672588348	1.34260189533234	1.24649167060852	0.73603504896164	0.612047910690308	0.429235935211182	0.601758122444153	1.12868106365204	0.0614963099360466	0.83975464105606	0.848704636096954	0.768913269042969	0.461277306079865	0.82522839307785	1.52754878997803	0.534947514533997	1.05711734294891	0.653120875358582	0.856946527957916	0.417024254798889	0.274490594863892	1.14188766479492	0.827790915966034	1.01170861721039	0.761225759983063	0.543741583824158	0.765254437923431	1.08901643753052	1.32074499130249	1.43878221511841	0.554561257362366	0.63532030582428	0.439920604228973	0.865014672279358	1.41512548923492	1.46375513076782	0.684617877006531	0.509796679019928	0.799614429473877	0.847453594207764
ENSG00000080947.10	CROCCP3	1.94514548778534	1.70350301265717	2.60613775253296	3.24054336547852	3.36059761047363	0.686342716217041	1.57103276252747	1.05550789833069	1.11111140251160	2.83612871170044	3.57812643051147	1.88799560070038	1.39130532741547	1.26260972023010	1.18716132640839	3.2157883644104	0.483932256698608	2.61180925369263	2.41423416137695	1.87652242183685	1.95645320415497	3.89017748832703	3.62090468406677	2.38282442092896	2.43720507621765	1.70409762859344	3.07761240005493	1.18267750740051	2.25126051902771	3.64447593688965	2.15393280982971	3.31384754180908	3.79560327529907	1.48549067974091	1.67025518417358	2.39866757392883	3.97854256629944	4.0569748878479	1.23148381710052	2.63501858711243	1.79020130634308	2.41555094718933	2.61557579040527	3.4470956325531	1.80549955368042	1.4078928232193	1.84335362911224	2.55419039726257
ENSG00000206652.1	RNU1-1	0.18060265481472	0	0.0955891162157059	0	0	0.133694320917130	0	0	0	0	0.127037897706032	0.112924337387085	0.101545102894306	0	0	0	0	0	0	0.126104354858398	0	0.0835077986121178	0.0188869256526232	0	0	0	0	0	0.0932502746582031	0	0.116942204535007	0	0	0	0	0	0.101863659918308	0	0.104113712906837	0	0	0	0	0	0	0	0	0
ENSG00000261135.1	RP4-798A10.7	1.56099271774292	2.37469148635864	1.94898462295532	2.93355345726013	2.02106475830078	0.987651705741882	1.05063724517822	1.17703640460968	1.19157493114471	1.99231326580048	1.85818672180176	2.51933193206787	1.86037945747375	1.55365443229675	0.810476005077362	3.81022572517395	1.60754680633545	1.80756258964539	0.920636236667633	2.12400627136230	1.63954937458038	2.14682769775391	1.76917731761932	0.116089560091496	2.00566577911377	3.48890924453735	1.83741688728333	0.432588815689087	0.247995316982269	2.91644239425659	2.55713605880737	2.99883341789246	1.48498892784119	1.80345833301544	1.37125325202942	0.700996816158295	1.26421058177948	2.8527615070343	0.876806259155273	0.619852364063263	2.25667381286621	0.726452589035034	1.82162284851074	2.88229775428772	1.41232168674469	0.666317999362946	1.5378075838089	2.47364807128906
ENSG00000224174.2	RP4-798A10.4	0	0.0559783354401588	0.191762879490852	0	0.125880643725395	0	0.219469740986824	0	0.227875813841820	0.214695185422897	0	0	0.152783468365669	0	0	0.109145946800709	0.0440065339207649	0.189765885472298	0.0589640699326992	0.379470020532608	0	0.711987018585205	0.179974496364594	0.337770432233810	0.0630391016602516	0.226879060268402	0	0.142105251550674	0	0.0523801632225513	0.117299824953079	0.131631821393967	0.121954560279846	0.207519710063934	0.164283990859985	0.118976518511772	0.306525528430939	0.166960120201111	0.261080265045166	0	0.0349783971905708	0	0.179231598973274	0.230210512876511	0.0699871480464935	0	0.0501930862665176	0.233244106173515
ENSG00000233421.3	U1	0.0568499751389027	0.117113992571831	0.220656126737595	0.0842965841293335	0.316030472517014	0.0140280677005649	0.137747794389725	0.534427344799042	0.0119186490774155	0.0898340716958046	0.266592681407928	0.580588579177856	0.0745833590626717	0.0121248699724674	0.150150775909424	0.274017065763474	0.055240448564291	0.198507502675056	0.123360529541969	0.119085118174553	0.4818055331707	0.368011355400085	0.323023229837418	0.129554286599159	0.0527544170618057	0.237330287694931	0.131584882736206	0.0495504550635815	0.107628598809242	0.416427344083786	0.147243931889534	0.257031559944153	0.178601384162903	0.0868316665291786	0.137481406331062	0.336034476757050	0.128258273005486	0.58217054605484	0.0546214021742344	0.0628860369324684	0.153676673769951	0.0210574250668287	0.299980729818344	0.180611416697502	0.263560056686401	0.0763227343559265	0.0840083882212639	0.609971344470978
ENSG00000268674.1	AL355149.2	0	0	0.0922153815627098	0.0738126337528229	0.0403558500111103	0	0	0	0	0	0	0.0726258456707001	0	0	0	0	0	0	0.0378063730895519	0	0	0.107413955032825	0.0364406555891037	0	0	0.0290939025580883	0	0.0607430264353752	0	0.134339705109596	0.0376049429178238	0.168798431754112	0	0	0	0	0	0.107050888240337	0	0	0	0	0.05745954439044	0	0.0224370546638966	0	0	0.0498502068221569
ENSG00000225710.1	RP5-875O13.6	0	0.0415077432990074	0.0710957571864128	0	0	0	0	0	0.0211211405694485	0.179095223546028	0	0.083989068865776	0.0377628020942211	0	0	0	0	0	0.0437216535210609	0.0468959473073483	0	0.0621101073920727	0.0632133856415749	0.0417426005005836	0	0.0672920122742653	0.0388637855648994	0.0526852756738663	0	0.0388397090137005	0	0.081337109208107	0	0.0384687855839729	0.0812106728553772	0	0.0378812663257122	0.041266780346632	0	0.0278602242469788	0.0259363595396280	0.0373160429298878	0.099674716591835	0	0	0.0270504355430603	0	0.0288249496370554
ENSG00000266584.1	AL355149.1	0	0	0	0	0	0	0	0	0	0	0	0	0	0	0	0	0	0	0	0	0	0	0	0	0	0	0	0	0	0	0	0	0	0	0	0	0	0	0	0	0	0	0	0	0	0	0	0
ENSG00000219481.6	NBPF1	3.61382794380188	6.81712675094604	5.84728002548218	6.29154205322266	5.88186883926392	1.01980781555176	2.07007741928101	3.59191608428955	5.9385929107666	2.32829642295837	5.12836980819702	5.8340048789978	5.5924973487854	2.32932424545288	1.64791154861450	6.07607412338257	2.51226425170898	4.39536762237549	3.27774930000305	6.44210290908813	10.5643692016602	7.0831470489502	3.6689076423645	3.55899429321289	2.32943201065063	4.43484258651733	5.2096061706543	1.95330703258514	2.15645480155945	4.31153249740601	3.97484755516052	5.1401834487915	4.51954841613770	4.38149213790894	4.08375930786133	2.28105235099792	6.1982684135437	6.1218523979187	1.97423887252808	2.90759754180908	4.52478456497192	2.32049465179443	4.9120569229126	5.3028678894043	6.1871485710144	2.09533452987671	4.15973329544067	5.01310586929321
ENSG00000271732.1	RP5-1182A14.5	0.0436856038868427	0.107993610203266	0	0.333136707544327	0.0607123486697674	0	0	0	0.274761766195297	0.155321523547173	0	0.273150324821472	0.0982501357793808	0	0	0.105282381176949	0.127346351742744	0.122032344341278	0.113753698766232	0	0.148094803094864	0.0807981118559837	0.0182740762829781	0	0.0608076341450214	0.175078362226486	0.353901207447052	0	0.0451122336089611	0.151577994227409	0	0.169296383857727	0.0392125286161900	0.300260812044144	0	0	0	0.053683340549469	0.0503677017986774	0.144971802830696	0	0	0	0	0.067509725689888	0.140758022665977	0.242081686854362	0
ENSG00000215908.5	CROCCP2	9.71152973175049	10.0831604003906	13.6149406433105	14.3855075836182	17.697265625	3.43502640724182	5.43471479415894	8.23480987548828	8.33712863922119	7.30937576293945	9.94921779632568	14.3671569824219	12.4825677871704	4.40582370758057	5.42512083053589	12.1320257186890	5.00009441375732	7.38784551620483	6.05526876449585	12.0757493972778	18.5717411041260	18.0307235717773	8.19829654693604	7.50097894668579	7.40703773498535	8.44528198242188	13.3576498031616	8.2150411605835	5.55561256408691	7.65019512176514	11.6325349807739	9.07375049591064	16.8037872314453	9.07061672210693	8.32612228393555	6.75915336608887	12.011492729187	14.7263250350952	4.04318857192993	5.7701301574707	7.50062227249146	6.53997564315796	13.6307954788208	11.0970687866211	17.0923919677734	5.05374670028687	7.34256505966187	11.6246995925903
ENSG00000186301.7	MST1P2	1.43352520465851	1.20624339580536	1.50579535961151	0.882948577404022	0.750925302505493	0.130608290433884	1.34261775016785	0.199350342154503	1.45993006229401	1.42449367046356	1.72972071170807	1.37207686901093	0.744008779525757	0.966608464717865	0.837330937385559	0.963357210159302	0.0857193544507027	0.823990821838379	0.595809280872345	1.20113694667816	0.616804301738739	0.820900917053223	1.64559543132782	0.575693547725677	1.67304742336273	0.6905198097229	1.07836151123047	0.692009150981903	0.301761507987976	0.68870359659195	1.19240987300873	1.3407723903656	0.796790897846222	0.498962819576263	0.48000767827034	1.00667154788971	2.36963820457458	2.54076480865479	0.775542438030243	0.516887068748474	0.489710539579391	0.428870528936386	1.20010423660278	0.532501041889191	0.702933013439178	0.817193031311035	0.397190600633621	0.908662021160126
ENSG00000207513.1	RNU1-3	0	0	0	0	0	0	0	0	0	0	0	0	0	0	0	0	0	0	0	0	0	0	0	0	0	0	0	0	0	0	0	0	0	0	0	0	0	0	0	0	0	0	0	0	0	0	0	0
ENSG00000237847.2	AL137798.1	0	0	0	0	0.121067553758621	0	0	0	0	0	0	0	0.0326537191867828	0	0	0.0699818134307861	0	0	0	0	0.196878954768181	0	0.0303672142326832	0	0	0	0.0336057469248772	0	0	0.100754782557487	0	0.0562661476433277	0	0	0.0702233463525772	0	0	0.0713672563433647	0	0	0	0	0.0861893147230148	0	0	0	0	0.0498502068221569
ENSG00000264742.1	AL021920.1	0	0	0	0	0	0	0	0	0	0	0	0	0	0	0	0	0	0	0	0	0	0	0	0	0	0	0	0	0	0	0	0	0	0	0	0	0	0	0	0	0	0	0	0	0	0	0	0
ENSG00000236698.1	EIF1AXP1	7.59195470809937	9.76262092590332	10.1267328262329	6.3606128692627	4.77868938446045	3.67951345443726	2.88716220855713	15.0665969848633	2.26972150802612	4.31722402572632	10.2015819549561	6.72665596008301	8.53725814819336	3.18031120300293	5.39507246017456	8.2047643661499	4.00277376174927	7.65563488006592	6.42708349227905	7.41667556762695	4.38564872741699	3.43169069290161	11.4000616073608	3.63937902450562	6.06566572189331	6.48091745376587	8.78616428375244	6.05335664749146	2.21485495567322	6.81194972991943	5.73151254653931	9.56524467468262	3.60592985153198	14.6637716293335	4.85751867294312	3.71165704727173	10.0233840942383	7.61414861679077	2.35512399673462	2.73971700668335	9.46587753295898	4.50185918807983	5.7598237991333	7.1817741394043	6.89204406738281	6.36226224899292	6.7916431427002	14.0560388565063
ENSG00000268869.1	ESPNP	0.121159493923187	0.115197710692883	0.350232750177383	0.497503697872162	0.207239627838135	0.0896904617547989	0.169367372989655	0.0336976125836372	0.0849963203072548	0.193296596407890	0.268786281347275	0.495332062244415	0.209608525037766	0.196786850690842	0.233848720788956	0.46606832742691	0.108673155307770	0.227802649140358	0.236616984009743	0.38394770026207	0.189568787813187	0.262873530387878	0.271928936243057	0.0984720885753632	0.0648640245199203	0.480900764465332	0.323579549789429	0.141345083713531	0.0240608025342226	0.285651564598083	0.229321524500847	0.365694552659988	0.280249863862991	0.320290803909302	0.349348992109299	0.110178694128990	0.457328706979752	0.452389389276505	0.102082550525665	0.104383796453476	0.413896322250366	0.103564359247684	0.272019773721695	0.544812202453613	0.140425756573677	0.0638128146529198	0.082633800804615	0.51199209690094
ENSG00000268991.1	AL021920.2	0	0	0	0	0	0	0	0	0	0	0	0	0	0	0	0	0	0	0	0	0	0	0	0	0	0	0	0	0	0	0	0	0	0	0	0	0	0	0	0	0	0	0	0	0	0	0	0
ENSG00000058453.12	CROCC	11.7109289169312	3.70467495918274	5.20540046691895	5.75149440765381	5.85666608810425	1.25111556053162	4.28021240234375	2.34045267105103	6.74844121932983	14.7235689163208	9.81622123718262	5.40807104110718	4.69334316253662	3.95797729492188	3.06096935272217	5.96989965438843	1.11450219154358	7.87625169754028	4.63334894180298	6.56633138656616	5.18486881256104	5.8857011795044	12.8210954666138	4.44650602340698	5.73516321182251	7.10536479949951	5.3287501335144	3.33127617835999	4.57232427597046	10.5891475677490	14.0787134170532	5.18513822555542	11.1183013916016	3.47772884368896	3.53063535690308	7.26935625076294	5.69869184494019	8.65816020965576	2.85072779655457	6.12332391738892	3.97000432014465	4.06499528884888	5.31879377365112	6.3262677192688	5.36439180374146	3.82762002944946	4.3562970161438	6.48074436187744
ENSG00000207389.1	RNU1-4	0	0	0	0	0	0	0	0	0	0	0	0	0	0	0	0	0	0	0	0	0	0	0	0	0	0	0	0	0	0	0	0	0	0	0	0	0	0	0	0	0	0	0	0	0	0	0	0
ENSG00000227684.1	CROCCP4	0.0594755746424198	0.0367568582296371	0.157395750284195	0.0755912512540817	0	0.0440278463065624	0.0360274091362953	0	0.037407323718071	0	0.0418357737362385	0.074375867843628	0	0	0.0392713621258736	0.0716681182384491	0	0.0415351018309593	0.116152107715607	0.0830566808581352	0.15121728181839	0.0275005605071783	0.0435385331511497	0.0369648337364197	0	0.0893848836421967	0	0.093310073018074	0.0307089257985353	0.0343942008912563	0	0.057621955871582	0.0266928635537624	0	0.107873216271400	0.0390615686774254	0.436091005802155	0.0365434773266315	0	0.0986856147646904	0.0459354817867279	0	0	0.0377905778586864	0	0.0479086004197598	0.0329581089317799	0.0255257077515125
ENSG00000186715.6	MST1L	0.198577657341957	0.262733429670334	0.83194124698639	0.771373450756073	0.3420529961586	0.136648476123810	0.135536551475525	0.0444948486983776	0.608647882938385	0.417652070522308	0.24395115673542	0.53162944316864	0.484348088502884	0.182532519102097	0.192062541842461	0.384206116199493	0.138601884245872	0.417986661195755	0.491589933633804	0.47650533914566	0.455108314752579	0.587125301361084	0.131619930267334	0.445002138614655	0.502205550670624	0.372698664665222	0.647362768650055	0.272053033113480	0.387019455432892	0.449638426303864	0.28976047039032	0.279099196195602	0.780762434005737	0.313983768224716	0.409205198287964	0.484938859939575	0.747731149196625	0.316199421882629	0.264423251152039	0.712353587150574	0.313220143318176	0.522128641605377	0.207538008689880	0.533136248588562	0.319839268922806	0.144187241792679	0.353370696306229	0.300089776515961
ENSG00000223643.2	RP11-108M9.1	0	0	0.0374590568244457	0	0	0	0.0214356631040573	0	0.0222566872835159	0	0	0	0.0198965314775705	0	0	0.0213206242769957	0	0.0247126407921314	0	0	0	0	0.0407073013484478	0	0	0	0	0	0	0	0.0229134075343609	0	0	0.0202685017138720	0	0	0	0	0	0	0.0136653948575258	0	0.192561537027359	0.0224847178906202	0	0	0	0.0151873398572206
ENSG00000230239.1	RP11-108M9.2	0	0	0.0355478785932064	0	0	0	0	0	0	0	0	0.041994534432888	0	0.0429731756448746	0.0443472489714622	0.080931343138218	0	0	0	0.0937918946146965	0	0	0	0	0	0.0336460061371326	0	0	0	0	0	0.0976045355200768	0	0	0	0	0.0378812663257122	0.041266780346632	0	0	0	0	0	0	0	0	0	0
ENSG00000263811.1	MIR3675	0	0	0	0	0	0	0	0	0	0	0	0	0	0	0	0	0	0	0	0	0	0	0	0	0	0	0	0	0	0	0	0	0	0	0	0	0	0	0	0	0	0	0	0	0	0	0	0
ENSG00000228549.2	U1	0.0899660885334015	0.135912299156189	0.84123581647873	0.343030691146851	0.708508729934692	0.0665989965200424	0.217988327145576	1.07705438137054	0.0817330405116081	0.124393507838249	0.583611190319061	0.537524402141571	0.264161199331284	0.0959390997886658	0.250817149877548	0.50590968132019	0.135985091328621	0.523569345474243	0.449006497859955	0.376908570528030	0.571849286556244	0.693314850330353	0.978474080562592	0.316852122545242	0.166969582438469	0.455702990293503	0.219804033637047	0.151601299643517	0.0206453539431095	0.797741174697876	0.194180101156235	0.939414858818054	0.152535796165466	0.188942372798920	0.247784376144409	0.262607634067535	0.518703639507294	1.60919547080994	0.0345757305622101	0.0663455128669739	0.347422927618027	0.149956852197647	0.796153008937836	0.355688035488129	0.85348641872406	0.330137640237808	0.155102208256721	1.54017448425293
ENSG00000238142.1	RP11-108M9.4	3.66470360755920	2.97842693328857	3.4010283946991	4.8491153717041	4.81397438049316	1.04054975509644	1.58129811286926	2.03291416168213	2.77853989601135	2.49883389472961	3.4605987071991	1.82057011127472	1.80647015571594	2.11996150016785	3.44736003875732	3.62956547737122	3.4633891582489	3.85642886161804	4.37913131713867	2.80421900749207	4.04185819625854	3.94609785079956	1.95297217369080	7.11378860473633	2.23607182502747	5.23098516464233	0.871471107006073	2.25778746604919	5.39144706726074	2.96116614341736	2.86052513122559	4.32867860794067	6.71411514282227	4.42808389663696	2.61016631126404	3.42894387245178	1.30247366428375	3.76311087608337	0.868202567100525	5.53927421569824	4.4588565826416	3.23549103736877	3.17877888679504	4.3381028175354	2.87042212486267	2.87110590934753	1.66913282871246	4.99853992462158
ENSG00000235241.1	RP11-108M9.5	0.451812773942947	1.17896080017090	1.75365531444550	2.04173254966736	1.88372921943665	0.445949882268906	0.608191609382629	1.01645708084106	1.54714155197144	1.54689705371857	1.83623600006104	1.69501352310181	1.52420926094055	0.770895063877106	1.19331693649292	1.14936244487762	1.17072308063507	1.33222091197968	1.83008491992950	0.981476664543152	1.95711028575897	1.62486374378204	1.43847954273224	2.55846786499023	1.18791317939758	2.81668448448181	0.232392281293869	0.997627019882202	1.24417996406555	1.10317957401276	1.62529850006104	1.94547367095947	2.38824224472046	1.26516675949097	1.09262776374817	0.923177182674408	0.62292218208313	2.34423327445984	0.636681854724884	1.70759582519531	2.44267773628235	1.11568665504456	1.53972101211548	2.87080311775208	1.86189532279968	1.61752450466156	0.890204131603241	2.75781488418579
ENSG00000207005.1	RNU1-2	0	0	0.191178232431412	0.229539290070534	0.125496849417686	0	0	0	0	0	0	0	0	0	0	0.108813181519508	0	0	0.117568597197533	0	0.0765306949615479	0	0.0566607750952244	0	0	0.180949881672859	0	0.188895985484123	0	0	0	0	0.405275791883469	0	0	0	0.101863659918308	0	0.104113712906837	0.149833649396896	0.0697435066103935	0	0	0.114754319190979	0.0697737708687782	0	0.100080110132694	0
ENSG00000272426.1	RP11-108M9.6	0.574794769287109	0.125376135110855	0.178956806659698	0.816489160060883	0.375917553901672	0	0.163850694894791	0	0.191392257809639	0.320572286844254	0.332966923713684	0.253693044185638	0.152085825800896	0.259605079889297	0	0.0814856737852097	0.295687735080719	0.566698133945465	0.616295695304871	0.424954384565353	0.200587302446365	0.40648090839386	0.120220884680748	0.336228102445602	0.282380640506744	0.711405694484711	0.0782599598169327	0.389004975557327	0.69831258058548	0.195528686046600	0.218932896852493	0.39309224486351	0.546289563179016	0.309858202934265	0.572368383407593	0.266474813222885	0.152562931180000	0.415494322776794	0.0389832183718681	0.19635733962059	0.104456037282944	0.338144719600677	0.200714841485023	0.128902122378349	0.313504070043564	0.0817071422934532	0.0749458447098732	0.145111918449402
ENSG00000117122.9	MFAP2	0.233699232339859	0.0565160363912582	0.150581553578377	0.051656186580658	0.190634682774544	0.0300869569182396	0.0861691609025002	0	0.0255627427250147	0.204715356230736	0.0929141789674759	0.088944859802723	0.0799820050597191	0.0130025194957852	0.0402548313140869	0.0918286219239235	0.0197463296353817	0.156109288334846	0.0926029160618782	0.134799718856812	0.060279406607151	0.0610767230391502	0.239083215594292	0.132616892457008	0.212148755788803	0.101803705096245	0.0705547779798508	0.010627425275743	0.0524632781744003	0.170401751995087	0.223694592714310	0.12797412276268	0.0729635506868362	0.0465584546327591	0.0307151861488819	0.200198918581009	0.0859638452529907	0.143591418862343	0.0410025864839554	0.0463636182248592	0.0313905626535416	0.0395178832113743	0.070370689034462	0.0258246455341578	0.0471062697470188	0.049108374863863	0.135133907198906	0.109020605683327
ENSG00000226526.1	RP1-37C10.3	0.132522746920586	0	0	0	0	0.0490511581301689	0	0	0	0	0	0	0	0.0423963516950607	0	0	0	0.138822019100189	0	0	0	0	0.041576586663723	0	0	0.132777526974678	0	0	0	0.0766367465257645	0	0	0.0297383572906256	0.0759048536419868	0.0400602966547012	0	0	0	0	0	0	0	0	0	0.0255993232131004	0	0	0
ENSG00000159363.13	ATP13A2	25.6070079803467	20.8052825927734	68.5432434082031	45.7364654541016	44.0372428894043	17.6792678833008	34.5161857604980	90.688949584961	50.5409545898438	46.4323043823242	67.9713668823242	64.4315643310547	69.0793380737305	21.2548675537109	30.0633678436279	57.801872253418	13.9574060440063	37.8741073608398	63.1406898498535	59.7770652770996	40.8388366699219	73.3207015991211	72.6244430541992	37.6285629272461	38.7007560729980	72.1740036010742	86.122688293457	34.9618339538574	26.5640678405762	48.9056129455566	38.6991653442383	70.5875549316406	80.6119613647461	32.386043548584	34.6639213562012	47.3129920959473	75.0348892211914	81.8197250366211	31.1468753814697	30.3119907379150	54.5896110534668	14.4182014465332	75.3407440185547	54.8284721374512	52.2279052734375	41.2689743041992	35.6036262512207	73.7342834472656
ENSG00000117118.5	SDHB	14.7552824020386	19.0781536102295	16.5171165466309	14.1663599014282	12.1549472808838	9.60926628112793	10.2242631912231	27.5861587524414	18.0121726989746	13.6304416656494	16.5438232421875	21.8594360351562	22.7276248931885	6.85074806213379	15.3073139190674	19.0340881347656	15.0213861465454	16.0216522216797	20.362003326416	18.5390834808350	17.8834400177002	18.4068565368652	16.6422195434570	15.5223474502563	12.8103551864624	19.5869808197021	19.4779567718506	19.6229343414307	9.32987594604492	12.4949035644531	14.6993789672852	19.0858116149902	13.1202697753906	22.0362415313721	13.2156524658203	11.8043365478516	19.1619548797607	18.0360317230225	7.23349332809448	12.1865520477295	16.9013843536377	7.95413827896118	19.1156845092773	14.1338920593262	18.8282623291016	17.0313930511475	13.5798397064209	20.3481807708740
ENSG00000117115.8	PADI2	57.2366027832031	85.3822784423828	18.2388877868652	32.0780601501465	24.8438625335693	5.22757720947266	16.0524272918701	16.1867656707764	53.1645317077637	8.02413368225098	12.6976938247681	17.2915344238281	35.8788871765137	10.5807018280029	22.2127647399902	12.3091974258423	6.25762414932251	14.5776996612549	11.0476875305176	47.5024757385254	51.3898124694824	11.9907855987549	14.4494619369507	3.36149668693542	19.9921455383301	14.2618780136108	13.1925783157349	17.3321037292480	2.40530419349670	15.9268770217896	19.3478755950928	19.3177471160889	13.2930459976196	38.0392227172852	19.3629016876221	11.2107229232788	12.9286403656006	16.7432441711426	17.9537010192871	3.65806818008423	14.0811243057251	7.34532356262207	12.4257936477661	10.1686630249023	39.8213615417480	30.7234630584717	26.8675575256348	12.4555339813232
ENSG00000252180.1	Y_RNA	0	0	0	0	0	0	0	0	0	0	0	0	0	0	0	0	0	0	0	0	0	0	0	0	0	0	0	0	0	0	0	0	0	0	0	0	0	0	0	0	0	0	0	0	0	0	0	0
ENSG00000204362.5	RP11-380J14.1	0	0	0	0.00805056560784578	0.0088030295446515	0	0	0	0	0	0	0	0	0	0	0	0	0	0	0.00884564314037561	0	0	0.00927381962537766	0.00787360407412052	0.0617179237306118	0.00634640268981457	0	0.00662509445101023	0.00654108030721545	0	0	0.00613681226968765	0	0	0	0.00832021422684193	0	0	0	0	0	0	0	0	0	0	0	0
ENSG00000142623.8	PADI1	0.140456840395927	0.151908025145531	0.195144593715668	0.040909793227911	0.0935337245464325	0.0259939171373844	0.088627003133297	2.70002245903015	2.57476353645325	0.110974632203579	0.0740991681814194	0.278104901313782	0.980579376220703	0.0486791580915451	0.564185380935669	0.119885854423046	0.039806742221117	0.0694795846939087	0.00761954160407186	0.16345477104187	0.654707133769989	0.140714198350906	0.110776424407959	0.0290985777974129	0.211799442768097	0.389930725097656	0.101594135165215	0.116301111876965	0.0241739507764578	0.0338437333703041	0.117473654448986	0.116234451532364	0.086676649749279	0.288276493549347	0.088455617427826	0.130683749914169	0.105627439916134	0.237326815724373	0.0742229372262955	0.0752572938799858	0.27120178937912	0.0585289038717747	0.289511650800705	0.100401535630226	0.608207821846008	0.490275144577026	0.389167487621307	0.0200937408953905
ENSG00000142619.4	PADI3	0.00928781274706125	0	0	0.0118044670671225	0	0	0	0.0134325511753559	0.0116831902414560	0	0.0130663001909852	0.0116146700456738	0.0208885502070189	0	0	0	0	0	0	0	0.0393572710454464	0	0.00388517486862838	0	0.038784172385931	0.00930566899478436	0	0	0	0	0	0	0	0	0	0	0.0209540799260139	0	0	0	0	0	0	0	0.0502353645861149	0	0	0.00797228142619133
ENSG00000266634.1	MIR3972	0	0	0	0	0	0	0	0	0	0	0	0	0	0	0	0	0	0	0	0	0	0	0	0	0	0	0	0	0	0	0	0	0	0	0	0	0	0	0	0	0	0	0	0	0	0	0	0
ENSG00000159339.9	PADI4	0.244248226284981	0.0800955593585968	0.0422123596072197	0.221736043691635	0.0484922230243683	0.0442797802388668	0.0483114123344421	0	0.0407564826309681	0.0118150999769568	0.0140250530093908	0	0.033631905913353	0.0255148708820343	0	0	0.0387482643127441	0.0556970201432705	0.0648981854319572	0.153141885995865	0	0	0.0302343387156725	0.0123921157792211	0.291409999132156	0.0399539284408092	0	0.0104271098971367	0.0514744073152542	0.0691820159554482	0.11619433760643	0.0096586113795638	0.0357941314578056	0.148462861776352	0.0301362425088882	0.0392850786447525	0	0.0122508592903614	0.114942111074924	0.0082708578556776	0.0885467901825905	0.0221560094505548	0.064112551510334	0.0506757572293282	0.0231091864407063	0.120456844568253	0.0165733490139246	0.0599007904529572
ENSG00000269468.1	AC004824.2	0	0	0	0	0	0	0	0	0	0	0	0	0	0	0	0	0	0	0	0	0	0	0	0	0	0	0	0	0	0	0	0	0	0	0	0	0	0	0	0	0	0	0	0	0	0.0351895056664944	0	0
ENSG00000256049.2	PADI6	0	0	0	0	0.0257590524852276	0	0	0	0	0	0	0	0	0	0	0.0148897469043732	0	0	0	0	0	0	0	0	0	0	0	0.0129240471869707	0	0	0	0	0	0	0	0	0	0	0	0	0	0	0	0	0	0.00995347648859024	0	0
ENSG00000179051.9	RCC2	8.14117050170898	10.7341976165771	10.7443866729736	11.1209592819214	11.6131868362427	5.57053136825562	6.27648639678955	19.8943576812744	13.2951822280884	9.33737754821777	10.6530447006226	10.4269590377808	12.7749853134155	4.39954566955566	8.92156028747559	10.9611482620239	3.97482395172119	9.6955327987671	12.113676071167	10.0401668548584	8.56819725036621	10.9272289276123	14.0033674240112	16.5096302032471	9.53045177459717	11.8096752166748	11.1896715164185	7.9163327217102	9.75110530853271	9.09124755859375	11.0576314926147	12.4086809158325	11.8531303405762	8.23595809936523	6.55530309677124	10.4446716308594	11.1535444259644	10.7659673690796	4.86345911026001	11.1430206298828	9.68085289001465	7.6812629699707	10.6843347549438	10.7488241195679	11.2062654495239	15.0099353790283	8.57022857666016	9.95789241790771
ENSG00000239020.1	snoU13	0	0.181236773729324	0	0	0	0	0	0	0	0	0	0	0.164885103702545	0	0	0	0	0	0	0	0	0	0	0	0	0	0	0	0	0	0	0	0	0	0	0	0	0	0	0	0	0	0	0	0	0	0	0
ENSG00000074964.12	ARHGEF10L	6.72812223434448	3.51775360107422	8.05307006835938	7.57494258880615	5.91189813613892	3.37815427780151	4.97985363006592	5.41528129577637	6.66028165817261	7.30280303955078	7.80586099624634	6.99057340621948	9.3719129562378	3.55017447471619	5.33104610443115	8.90335083007812	2.36015105247498	6.89306974411011	10.833571434021	10.1020402908325	4.51530075073242	7.88870429992676	9.87893772125244	5.91642713546753	6.33623695373535	6.89043855667114	8.50721740722656	7.38646650314331	3.383296251297	6.41738748550415	7.81854104995728	8.54801559448242	9.0884656906128	5.47835350036621	4.99304389953613	7.51382875442505	9.95270442962646	10.3366107940674	4.20175170898438	4.43260908126831	5.11186933517456	3.14363551139832	8.33533191680908	9.5717420578003	6.36235046386719	8.73219871520996	5.10361385345459	7.4437026977539
ENSG00000236648.1	RP11-473A10.2	0	0	0	0	0	0	0	0	0	0.0287726726382971	0	0	0	0	0	0	0	0	0	0	0	0	0.00507779605686665	0	0	0	0	0	0	0	0	0	0	0	0	0	0	0	0	0	0	0	0	0	0.0750353932380676	0	0	0
ENSG00000117148.6	ACTL8	0	0.0196721293032169	0.0336950346827507	0	0.0442374758422375	0.0235635358840227	0.0192817319184542	0	0.0100101279094815	0.0188622586429119	0.0223903451114893	0.0199028383940458	0	0	0	0.038356501609087	0	0	0.0207213871181011	0	0	0.0294363889843225	0.0116508286446333	0	0	0.0318922959268093	0	0.016646396368742	0	0	0	0	0.0285718347877264	0.018231850117445	0.0384888872504234	0	0	0	0	0	0.0122922463342547	0	0.0472397096455097	0.0202253721654415	0	0	0	0.0204918924719095
ENSG00000261781.1	RP11-174G17.2	0	0	0.0253769587725401	0	0	0	0	0.008667828515172	0.00753899151459336	0	0.0505889542400837	0.0449686571955681	0.0134790753945708	0.0460166037082672	0	0.0288876779377460	0	0	0	0	0	0.011084808036685	0.040112741291523	0.0148996254429221	0	0.0120096243917942	0.0554882436990738	0.0501480288803577	0	0	0	0.0348390154540539	0.0753147080540657	0	0.00724684540182352	0.0157447680830956	0.0135213602334261	0.0883787274360657	0	0.0198888871818781	0	0	0.0355779454112053	0	0.0509396530687809	0	0.0132846124470234	0.0205775853246450
ENSG00000117154.7	IGSF21	8.44441223144531	11.2916879653931	8.05305576324463	12.1828765869141	5.82378482818604	4.32698011398315	7.50384950637817	9.36129474639893	10.4707517623901	8.99355411529541	10.4260272979736	17.3383331298828	20.873779296875	8.05587005615234	16.5264511108398	6.27185010910034	5.39630126953125	7.3759298324585	9.59935474395752	12.766339302063	7.82290410995483	10.9867095947266	8.0260705947876	10.7251501083374	11.5864305496216	10.5567522048950	12.6340913772583	15.5823020935059	10.3044757843018	5.24261283874512	11.7484865188599	8.59275150299072	17.16259765625	10.2471075057983	12.3646907806396	11.5167074203491	14.4100446701050	10.7509155273438	5.08731031417847	9.9037742614746	6.79127407073975	10.7290496826172	12.2875118255615	7.54883003234863	22.2000064849854	11.1785583496094	11.7196550369263	10.8888349533081
ENSG00000230035.2	RP11-174G17	0	0	0	0	0	0	0	0	0	0	0	0	0	0	0	0	0	0	0	0	0	0	0	0	0	0	0	0	0	0	0	0	0	0	0	0	0	0	0	0	0	0	0	0	0	0	0	0
ENSG00000225387.1	RP11-422P22.1	0	0.0372808873653412	0	0	0.0838349685072899	0	0	0	0	0	0	0	0.0339173078536987	0	0.0398312397301197	0	0	0	0	0	0	0	0.03154231980443	0	0	0	0	0	0.0311467330902815	0	0	0	0	0.0345513969659805	0	0	0	0	0	0	0	0	0	0	0	0	0	0
ENSG00000179023.7	KLHDC7A	0.0556634925305843	0.0217269025743008	0.0248096790164709	0	0	0.0780743137001991	0.0141971521079540	0.00847406685352325	0.0184261593967676	0.013888293877244	0.0247290395200253	0.0586178973317146	0	0	0.0232132207602262	0.0423628799617290	0	0.0327350832521915	0	0.00818243902176619	0.0148973697796464	0.00541850831359625	0.0686281025409698	0	0.097869612276554	0	0.0271239262074232	0.00612837634980679	0.00605066120624542	0	0.0151758827269077	0.0227068141102791	0.0052593657746911	0.372519433498383	0.0283393934369087	0	0.0198286529630423	0	0.0607999414205551	0	0.0316777639091015	0	0	0	0.0181094333529472	0.0047197793610394	0.0259752944111824	0.0251469910144806
ENSG00000235282.2	RP1-8B22.1	0	0	0	0	0	0	0	0	0	0	0	0	0	0	0	0	0	0	0	0	0	0	0	0	0	0	0	0	0	0	0	0	0	0	0	0	0	0	0	0	0	0	0	0	0	0	0	0
ENSG00000225478.2	RP1-8B22.2	0	0	0	0	0	0	0	0	0	0	0	0	0	0	0	0	0	0	0	0	0	0	0	0	0	0	0	0	0	0	0	0	0	0	0	0	0	0	0	0	0	0	0	0	0	0	0	0
ENSG00000009709.7	PAX7	0.197052299976349	0.490025460720062	0.109262004494667	0.113297067582607	0.0391220971941948	0.0694625973701477	0.187573090195656	1.30280208587646	0.178527668118477	0.0917462259531021	0.640240430831909	0.428300380706787	0.432624280452728	0.0120077114552259	0.0867416262626648	0.288329929113388	0.0296327844262123	0.091741718351841	0.109951682388783	0.868128478527069	0.107358753681183	0.0954525992274284	0.210487633943558	0.0991428047418594	0.117550499737263	0.463023006916046	0.540257751941681	0.0834218263626099	0.140503183007240	0.146511778235435	0.127593517303467	0.0909099727869034	0.0842264890670776	0.139738038182259	0.124806895852089	0.055464580655098	0.275207728147507	0.207556292414665	0.0270468052476645	0.0817403942346573	0.317066133022308	0.0104269767180085	0.352784991264343	0.214639469981194	0.0870044454932213	0.404381066560745	0.09359622746706	0.132897034287453
ENSG00000179002.5	TAS1R2	0	0	0	0	0	0.0172508787363768	0	0	0	0	0	0	0	0	0	0	0	0	0	0	0	0	0	0	0.0324371121823788	0.00583709264174104	0	0.0121868373826146	0	0	0	0	0	0	0	0	0	0	0	0	0	0	0	0	0	0	0	0
ENSG00000159423.12	ALDH4A1	17.3037624359131	18.3694572448730	11.8031692504883	19.0468444824219	12.6994514465332	12.3098859786987	19.9319229125977	7.66222095489502	22.1201782226562	16.0899105072021	27.9880294799805	10.8395109176636	25.6011543273926	14.8288917541504	30.7493171691895	16.5724220275879	12.7313871383667	14.6704416275024	19.1923484802246	21.0008392333984	11.5604314804077	15.9202508926392	11.7857894897461	5.27739906311035	10.9358739852905	18.7536106109619	23.2981605529785	36.5748138427734	4.6497163772583	11.0054168701172	18.9756565093994	14.7409067153931	23.7486572265625	46.0261077880859	14.5363473892212	18.0914497375488	19.3154716491699	15.7158946990967	17.9313907623291	6.5580563545227	16.9785251617432	17.4561672210693	21.5709381103516	22.2140960693359	21.2905559539795	21.4189262390137	13.7421636581421	13.5840806961060
ENSG00000265606.1	MIR4695	0	0	0	0	0	0	0	0	0	0	0	0	0	0	0	0	0	0	0	0	0	0	0	0	0	0	0	0	0	0	0	0	0	0	0	0	0	0	0	0	0	0	0	0	0	0	0	0
ENSG00000221662.1	MIR1290	0	0	0	0	0	0	0	0	0	0	0	0	0	0	0	0	0	0	0	0	0	0	0	0	0	0	0	0	0	0	0	0	0	0	0	0	0	0	0	0	0	0	0	0	0	0	0	0
ENSG00000169991.6	IFFO2	5.64088535308838	2.73331308364868	3.91155362129211	4.45005035400391	4.05110645294189	4.01454591751099	4.4216251373291	3.14973568916321	3.99189567565918	4.30557870864868	4.31633234024048	3.57941651344299	6.0229959487915	3.42395067214966	2.52839517593384	3.3827748298645	1.36971402168274	3.47304058074951	7.55919694900513	4.5820631980896	3.17426729202271	4.73403406143188	4.10257720947266	3.33482766151428	8.4580488204956	5.95146083831787	4.12685918807983	4.64834308624268	2.96815586090088	3.90009570121765	4.410315990448	4.42632150650024	5.34901189804077	5.5132646560669	3.04429769515991	5.23411083221436	5.37506914138794	5.3701901435852	3.82717156410217	2.98025608062744	3.13674449920654	3.1061806678772	6.11612606048584	5.52608489990234	3.3174786567688	4.29514408111572	3.40304732322693	4.82136392593384
ENSG00000272084.1	RP5-1126H10.2	0.585294187068939	0.376919537782669	1.20789599418640	0.781394124031067	0.991137623786926	0.706346452236176	0.470737427473068	0.391232550144196	0.331000804901123	0.594565212726593	0.934114694595337	0.916446089744568	0.403752237558365	0.390226691961288	0.259809225797653	1.23275828361511	0.133817285299301	0.666354894638062	0.467463076114655	0.693720579147339	0.496038883924484	1.28265321254730	1.07397675514221	0.354597240686417	0.62300056219101	1.73954677581787	1.02457904815674	0.282936215400696	0.208241418004036	0.688318133354187	0.872619569301605	0.867257356643677	1.26705551147461	0.664841890335083	0.582823514938354	0.962619245052338	0.99312835931778	1.11815035343170	0.521709680557251	0.314197838306427	0.828120231628418	0.229547590017319	0.851588249206543	1.09380578994751	0.475045561790466	0.451655119657516	0.316161453723907	0.553054213523865
ENSG00000127481.10	UBR4	4.41970443725586	5.42717361450195	7.3276252746582	7.18642711639404	5.17214870452881	3.270667552948	3.57145142555237	4.99872398376465	4.90843677520752	4.5265998840332	7.2873888015747	6.51484823226929	6.33835744857788	2.11000585556030	4.79044198989868	7.55016756057739	0.90874469280243	5.85943031311035	6.13441705703735	6.93579053878784	4.17844438552856	6.1164116859436	11.3139905929565	3.62292742729187	5.15757274627686	8.33294868469238	7.85591506958008	4.51027011871338	2.19248294830322	6.53368330001831	4.77543687820435	9.20291042327881	5.81570816040039	5.64953565597534	4.25182628631592	4.06399440765381	11.9206581115723	8.94269180297852	2.69653701782227	2.98613142967224	6.09901142120361	3.78223276138306	8.50213813781738	9.17253684997559	4.84135866165161	4.95280838012695	4.903244972229	8.28201007843018
ENSG00000266098.1	AL137127.1	0	0.183049157261848	0.313532292842865	0.188222229480743	0.205814838409424	0	0.179416507482529	0	0.186288475990295	0	0.208342164754868	0	0.166533961892128	0	0	0.178453624248505	0	0.206844806671143	0	0.206811144948006	0.251020669937134	0.136952787637711	0.619491159915924	0	0	0.296757787466049	0.171389296650887	0	0.305860906839371	0.171283125877380	0	0.430436015129089	0	0	0	0	0.668225586414337	0.545959532260895	0	0.122863590717316	0	0.1645637601614	0.293043673038483	0	0.114428982138634	0	0	0.127118036150932
ENSG00000230424.1	RP1-43E13.2	0.448770254850388	0.739592552185059	0.633398592472076	0.760493874549866	0.415787577629089	0.442946851253510	0.181228801608086	0.216345489025116	1.22310602664948	0.886430859565735	0.631339848041534	0.748266339302063	0.672864556312561	0.191425964236259	0	0	0.290709853172302	0.208934158086777	0	0	0.380334347486496	0.138336151838303	0.281586885452271	0.929721593856812	0	0.899266064167023	0.51936149597168	0.938755810260773	0.77237606048584	0.173013269901276	0.193722441792488	0.57971179485321	0.268546402454376	0.856804847717285	0.361756652593613	0.589474558830261	0.506231486797333	0.183824762701988	0.172471210360527	0.496418565511703	0.231069400906563	0.498678058385849	0.296003699302673	0.570294201374054	0.577924132347107	0.361492186784744	0.663157105445862	0.77041232585907
ENSG00000127463.9	EMC1	2.56000351905823	3.89104318618774	4.88924169540405	4.36231327056885	3.2375602722168	1.33353948593140	2.07911419868469	5.51792478561401	2.37989258766174	3.01092743873596	5.1127815246582	5.11543416976929	4.57808589935303	1.32493543624878	2.26236867904663	4.23687648773193	1.35207390785217	4.46164560317993	5.10959005355835	3.58336162567139	2.23174571990967	3.47847366333008	6.9159197807312	2.62234449386597	2.93441367149353	4.97094821929932	6.20935583114624	2.99054145812988	1.44772517681122	4.16700124740601	3.37532663345337	5.60404682159424	3.81010031700134	2.87773203849792	2.73543286323547	2.28172755241394	6.57052516937256	5.78797292709351	1.57325530052185	1.79367446899414	4.86614942550659	1.81721758842468	5.62668704986572	4.81805849075317	3.04858779907227	3.14320707321167	3.34298729896545	7.21893787384033
ENSG00000053372.4	MRTO4	6.05983638763428	7.3923692703247	11.8691177368164	8.90167713165283	8.91277980804443	4.92707347869873	6.39586591720581	14.7211999893188	8.27948760986328	8.30687999725342	10.3206529617310	10.9613819122314	12.8577508926392	4.21137094497681	6.2265248298645	10.5178327560425	5.62178754806519	8.97211456298828	9.48956108093262	8.50665473937988	8.08129215240479	13.9976673126221	9.60564231872559	4.13666486740112	5.36633825302124	12.3384866714478	11.4015388488770	8.56113243103027	3.09891104698181	9.2168378829956	7.28073453903198	10.1426334381104	12.6728925704956	7.93862581253052	7.2762942314148	9.44229888916016	11.7141752243042	10.7779045104980	4.37811517715454	4.01231908798218	12.0693016052246	3.89725422859192	11.8918542861938	11.4942302703857	7.05808353424072	7.16264295578003	8.86706924438477	12.1911983489990
ENSG00000211454.9	AKR7L	0.693621039390564	0.421148419380188	0.676271438598633	1.09809184074402	1.18381583690643	0.585530579090118	0.670784771442413	0.140793442726135	1.09829068183899	0.90857344865799	0.693332552909851	0.646740078926086	0.444729149341583	0.53723531961441	0.377644002437592	1.35636484622955	0.135979101061821	0.841316163539886	0.538670897483826	1.07908856868744	0.649724841117859	1.15909099578857	0.822085618972778	0.529414176940918	0.423454940319061	1.29237174987793	1.11255168914795	0.439101696014404	0.408400952816010	0.703710436820984	1.2607079744339	0.87242579460144	1.09227979183197	0.7318394780159	0.529704451560974	0.59141206741333	0.981473505496979	1.34583282470703	0.624340057373047	0.479541569948196	0.662591934204102	0.567927539348602	0.80063283443451	1.39176154136658	0.944955825805664	0.563624858856201	0.620381534099579	0.56404060125351
ENSG00000162482.4	AKR7A3	3.49017286300659	1.28455543518066	2.43858456611633	2.78480839729309	2.59976649284363	1.14117097854614	2.15089964866638	0.86424320936203	1.77573215961456	2.54545617103577	1.73009264469147	1.73282730579376	2.09384799003601	1.51831018924713	0.926390707492828	2.55679178237915	1.75879454612732	2.43133354187012	1.68006205558777	2.99936628341675	0.990871012210846	2.12236785888672	2.34573411941528	1.00116336345673	1.01260709762573	3.02831792831421	2.13484907150269	1.37684190273285	0.643917679786682	1.83302986621857	3.05061864852905	2.41648292541504	2.19996023178101	3.00603199005127	2.07343673706055	1.29684400558472	3.17504835128784	2.64997887611389	1.13830995559692	0.696945488452911	1.54512465000153	0.93349027633667	2.13356351852417	2.43225479125977	1.30489182472229	1.79985046386719	1.34376573562622	1.95509016513824
ENSG00000270728.1	RP4-657E11.10	1.74892187118530	1.42952692508698	1.79161322116852	0.860444486141205	0.98007071018219	0.417635649442673	1.16193556785583	1.01991438865662	0.390318691730499	0.869208812713623	1.42863202095032	0.529131233692169	2.41077756881714	0.866339266300201	0.819537222385406	1.25767326354980	0.904522955417633	1.77295553684235	0.881428599357605	1.73327434062958	0.81282889842987	1.09562230110168	1.66377627849579	0.455829232931137	0.981608927249908	0.791354179382324	1.24053215980530	0.67858636379242	0.203907281160355	0.946135461330414	1.71693432331085	0.983853816986084	0.430441528558731	0.904785931110382	1.73953270912170	0.0741053819656372	2.03649711608887	1.42122817039490	0.9431711435318	0.538259565830231	0.522877037525177	1.12843728065491	1.31171929836273	2.33005928993225	1.11159586906433	1.68145525455475	2.06336617469788	1.25907385349274
ENSG00000053371.8	AKR7A2	24.4214057922363	17.6194896697998	22.9509334564209	29.0348682403564	12.7387609481812	6.48761034011841	16.6506938934326	13.2094650268555	17.4867706298828	18.041015625	24.2148036956787	24.1896858215332	25.8971309661865	12.4393148422241	13.8134860992432	25.156457901001	22.3247871398926	24.4052581787109	20.4987163543701	24.0368595123291	16.9650897979736	23.7807159423828	25.70751953125	11.2045793533325	16.5576229095459	24.6317691802979	16.018985748291	21.0847873687744	9.39814949035645	17.5936183929443	20.5443916320801	25.2088451385498	20.4763660430908	25.3972797393799	18.2750854492188	14.0539054870605	23.7705802917480	23.9174633026123	14.2288742065430	10.2837371826172	22.5315570831299	10.6809377670288	25.3454799652100	22.8821125030518	25.2634315490723	18.5069675445557	16.4733924865723	24.2942905426025
ENSG00000200403.1	RNU6-1099P	0	0	0.146510422229767	0.175908625125885	0	0	0	0	0	0	0	0	0.311278462409973	0	0	0	0	0	0	0	0.117299385368824	0	0.0289481859654188	0	0	0.138671875	0.320353835821152	0	0	0.320155382156372	0	0	0.124234080314636	0.158548936247826	0	0	0	0.170080855488777	0	0	0	0	0.136936292052269	0	0	0	0	0
ENSG00000040487.8	PQLC2	5.06144618988037	4.54556131362915	6.3033299446106	6.66415977478027	8.39810371398926	3.66519522666931	4.38855695724487	4.70466804504395	6.74480772018433	6.76307773590088	6.63964557647705	5.29525184631348	5.21426153182983	3.11149144172668	3.42941617965698	7.03582906723022	1.95547282695770	4.96704721450806	7.66655778884888	6.14427709579468	5.43909215927124	7.42379951477051	7.01482629776001	4.12580394744873	5.34147262573242	7.34713077545166	5.96608304977417	5.38037109375	2.67030453681946	5.82847261428833	6.3547592163086	7.6333212852478	7.97780752182007	4.96436357498169	3.85339498519897	6.24281167984009	6.94720697402954	6.53145933151245	3.53443956375122	3.62735748291016	5.67638397216797	2.84279894828796	6.44237852096558	7.3569221496582	5.15484237670898	4.41017770767212	4.00245904922485	6.44108819961548
ENSG00000265192.1	RN7SL85P	0	0	0	0	0	0	0	0	0	0	0	0	0	0	0	0	0	0	0	0	0	0	0.0241988711059093	0	0	0	0	0	0	0	0	0	0	0	0	0	0	0	0	0	0	0	0	0	0	0	0	0
ENSG00000077549.13	CAPZB	28.3918190002441	37.5945854187012	45.5235214233398	35.6300964355469	34.152473449707	17.3590297698975	23.2838840484619	49.601993560791	37.2496566772461	31.7448844909668	39.0791397094727	40.2039222717285	46.5873489379883	14.8076457977295	33.4879417419434	43.3966751098633	16.907169342041	34.1032104492188	49.8838577270508	44.1407318115234	32.0708503723145	44.9509315490723	43.0061569213867	23.9003181457520	27.890287399292	45.6790161132812	46.0473136901855	37.7433319091797	15.0202693939209	34.8430099487305	30.8423290252686	49.2145042419434	41.7109451293945	37.6435546875	26.4122409820557	32.4807968139648	43.7441711425781	43.8003196716309	18.9609165191650	19.5429458618164	45.7813529968262	19.4247741699219	47.1348419189453	41.4943161010742	38.3745269775391	36.9236793518066	31.6127624511719	52.7964019775391
ENSG00000240490.2	RN7SL277P	0	0	0	0	0	0	0	0	0	0	0	0	0	0	0	0	0	0	0	0	0	0.0478855893015862	0	0.193095996975899	0	0	0	0	0	0	0	0	0	0	0	0	0	0.063631646335125	0	0.085918590426445	0	0	0	0	0	0	0	0
ENSG00000201609.1	RNU4-28P	0	0	0	0.133490934967995	0	0	0	0	0	0	0	0	0	0	0	0	0	0	0	0	0	0.194259271025658	0	0	0	0	0	0	0	0	0	0	0	0	0	0	0.118479713797569	0	0	0	0	0	0	0	0	0	0	0
ENSG00000239027.1	snoU13	0	0	0	0	0	0.417635589838028	0	0	0	0	0	0	0	0	0	0	0	0	0	0	0	0	0	0	0	0	0.163227900862694	0.147518768906593	0	0	0	0	0	0	0	0	0.159101337194443	0	0	0	0	0	0	0	0	0	0	0
ENSG00000235185.1	RP5-1056L3.1	0	0	0	0.0909286066889763	0.0994274616241455	0	0.0866746380925179	0	0	0	0.100648388266563	0	0	0.091551549732685	0	0	0.0695175677537918	0	0	0.0999087616801262	0.060633011162281	0	0.0299271084368229	0.0889298915863037	0	0	0.0827967673540115	0.0748283639550209	0.0738794505596161	0.165490940213203	0.0926498621702194	0.277253478765488	0	0.0819552466273308	0	0	0.0807035714387894	0	0	0.0593543909490108	0	0	0	0	0	0.0576291903853416	0	0
ENSG00000173436.9	MINOS1	11.5893630981445	12.6240806579590	15.5444755554199	11.8378086090088	12.9836845397949	7.20361423492432	8.47588348388672	21.0078926086426	19.0624504089355	12.3733530044556	14.6358385086060	17.8667945861816	16.2737522125244	6.33884000778198	9.96589851379395	15.1172790527344	15.4183979034424	11.3209896087646	16.3632068634033	13.4664964675903	18.5452346801758	18.3312110900879	13.5884552001953	12.1312637329102	10.9821739196777	14.7696704864502	17.851411819458	13.0592269897461	8.44926166534424	10.8610572814941	11.5181350708008	15.6644630432129	15.9007244110107	15.2910118103027	10.709867477417	11.9100971221924	15.3903112411499	14.4334135055542	6.33593797683716	9.34422397613525	15.6449928283691	7.32970809936523	14.4921884536743	12.6834754943848	15.8052291870117	13.2912788391113	11.9859943389893	15.1421442031860
ENSG00000226396.1	RPS14P3	0.94389694929123	2.49429607391357	0.895806550979614	2.02700853347778	1.58319103717804	0.481887221336365	1.53785574436188	0.141218915581703	1.51487326622009	1.65869724750519	0.732631742954254	0.610535979270935	0.622214794158936	0.374858319759369	1.20351612567902	0.784411489963531	0.126506686210632	0.954668283462524	0.805151045322418	1.18177795410156	1.32406497001648	0.722388327121735	0.973486065864563	1.17328822612762	1.58567583560944	0.978322446346283	0.75335955619812	1.49788284301758	0.974721610546112	0.752892851829529	0.885162472724915	0.977546989917755	1.28548133373260	1.60326075553894	0.747762858867645	3.29198861122131	0.844460904598236	2.11984276771545	0.750533998012543	1.48516428470612	0.930117785930634	1.37437856197357	0.740659832954407	0.74451595544815	1.00596904754639	0.943852126598358	0.649311006069183	0.447008430957794
ENSG00000158747.9	NBL1	28.4335689544678	16.2105083465576	33.6043930053711	28.6493682861328	30.2983722686768	16.6613807678223	29.4240989685059	30.6575469970703	17.4177837371826	23.7128067016602	50.1803016662598	29.7940139770508	29.3371181488037	19.4220733642578	20.5686168670654	34.3088836669922	19.3046531677246	25.1249809265137	33.6098747253418	33.8211784362793	22.4620342254639	38.2763481140137	32.823543548584	27.8813323974609	29.6490688323975	42.1728782653809	51.7139129638672	27.0808410644531	21.7354774475098	23.9479656219482	26.8033847808838	33.1605262756348	48.6592292785645	35.8313293457031	22.2944412231445	29.0300483703613	39.4206771850586	34.9986228942871	23.8581352233887	24.1751251220703	30.3050746917725	15.7051172256470	35.1296806335449	28.7271099090576	27.5839633941650	24.3582649230957	22.4263896942139	39.1270866394043
ENSG00000158748.3	HTR6	0.0821086689829826	0.193751633167267	0.497795730829239	0.208714157342911	0.165979713201523	0	0.144690722227097	0.269886612892151	0.0610320121049881	0.194621622562408	0.472550272941589	0.438720166683197	0.419692456722260	0.105072014033794	0.0788594260811806	0.557667553424835	0.0217592790722847	0.302343726158142	0.252677679061890	0.385686129331589	0.126522526144981	0.497006088495255	0.696303069591522	0.129898607730865	0.176630228757858	0.456205278635025	0.526952981948853	0.0624575465917587	0.0385409444570541	0.414394676685333	0.135332316160202	0.737642407417297	0.294805467128754	0.0855077430605888	0.270770490169525	0.107852458953857	0.429429262876511	0.431117236614227	0.0344246961176395	0.0990835428237915	0.397791087627411	0.423021793365479	0.361873477697372	0.436344057321548	0.196098044514656	0.0601272322237492	0.645274639129639	0.403650999069214
ENSG00000162542.9	TMCO4	1.70962214469910	0.812749087810516	1.19102060794830	1.18857645988464	1.44689774513245	0.259605765342712	0.858579277992249	0.227178782224655	1.09135448932648	1.6494961977005	1.09464430809021	0.762893855571747	0.96124690771103	0.654455840587616	1.15297389030457	1.42181849479675	0.482747584581375	1.71945488452911	1.11768472194672	1.01007914543152	0.845197856426239	1.48303604125977	1.64041376113892	0.499490290880203	0.82882273197174	1.05043780803680	1.01886582374573	0.959017634391785	0.46776956319809	1.56748998165131	1.64157545566559	1.32011711597443	1.24601817131042	1.58599781990051	0.742074072360992	1.25237905979156	1.05904030799866	1.27938234806061	1.03189170360565	0.781914353370667	0.744848310947418	0.945815443992615	1.29028856754303	1.44374179840088	1.01332032680511	1.20351755619049	0.825920164585114	1.56467437744141
ENSG00000178828.5	RNF186	0	0	0	0	0	0	0	0	0	0	0	0.0174384098500013	0	0	0	0	0	0	0.0181556027382612	0	0	0	0	0	0	0	0	0	0	0	0	0.0270204655826092	0	0	0	0	0.0314607135951519	0	0	0	0	0	0	0	0	0	0	0
ENSG00000235434.1	RP11-91K11.2	0	0	0	0	0	0	0	0	0	0	0	0	0	0	0	0	0	0	0	0	0.0965464189648628	0	0	0	0	0	0	0	0	0	0	0	0	0.0652489885687828	0	0	0	0	0	0	0	0	0	0	0	0	0	0
ENSG00000169914.5	OTUD3	2.16877985000610	1.58244061470032	2.88651728630066	3.11524868011475	2.60652160644531	2.02183270454407	1.31241559982300	2.67450571060181	1.58979737758636	4.35476350784302	3.18655419349670	2.24960899353027	1.90233111381531	1.09500622749329	2.23691821098328	3.11443376541138	0.693244338035583	2.10910177230835	2.71538782119751	2.09958982467651	1.50975918769836	2.5783634185791	3.77764177322388	2.12457942962646	2.02573776245117	5.44662570953369	2.67961978912354	1.97080457210541	1.76275670528412	3.25759387016296	2.29564094543457	3.26945638656616	2.49281454086304	2.28135204315186	1.92644631862640	1.78802335262299	4.14493417739868	3.53108143806458	1.44832980632782	1.83560061454773	2.41706013679504	1.4177725315094	3.07247638702393	6.23244714736938	1.94125103950500	1.66060960292816	2.01556348800659	2.90415930747986
ENSG00000188784.4	PLA2G2E	0.0188654996454716	0	0	0	0	0	0	0	0	0	0	0	0	0	0	0	0	0	0	0	0	0	0	0	0	0	0	0	0	0	0	0	0	0	0	0	0	0	0	0	0	0	0	0	0	0	0	0
ENSG00000242688.2	RN7SL304P	0	0	0	0	0	0	0	0	0	0	0	0	0	0	0	0	0	0	0	0	0	0	0	0	0	0	0	0	0	0	0	0	0	0	0	0	0	0	0	0	0	0	0	0	0	0	0	0
ENSG00000188257.6	PLA2G2A	0.161166578531265	0.199207067489624	0.0663460120558739	0.261735856533051	0.174208447337151	0.331406712532043	0.0650845840573311	0.258986711502075	0.0450516231358051	0.106114454567432	0.100770086050034	0.0895747989416122	0.221508309245110	0.0916622430086136	0.141889750957489	0.496303886175156	0.226205289363861	0.62528657913208	0.349720388650894	0.0500147826969624	0.288355052471161	0.248402893543243	0.0674174129962921	0.445187091827393	0.186944857239723	0.466487437486649	0.227966427803040	0.29967537522316	0.221906334161758	0.41422763466835	0.858047544956207	0.173492953181267	0.0964428931474686	0.184622272849083	0.108264528214931	0.141131758689880	0.202002897858620	0.132033735513687	0.154848694801331	0.0594261586666107	0.0691531747579575	0.298483252525330	0	0.0455131977796555	0.152202993631363	0.173096612095833	0.0793863981962204	0.238250225782394
ENSG00000127472.6	PLA2G5	3.37997841835022	1.99409115314484	1.59953176975250	3.19840574264526	1.71314990520477	1.87551546096802	2.38120841979980	1.09268152713776	5.45931625366211	1.5349839925766	4.54724550247192	0.916389405727386	3.80722045898438	2.06449246406555	2.57311010360718	3.66216683387756	3.06349277496338	2.51514387130737	1.97471940517426	3.71260499954224	4.14516258239746	2.73170137405396	1.86892890930176	0.501343488693237	1.46281182765961	3.91579103469849	4.87147951126099	2.10328817367554	2.188072681427	1.68195164203644	2.42766094207764	2.22895503044128	3.2072594165802	8.09517860412598	2.85055065155029	0.873019278049469	2.36454963684082	2.51304721832275	1.95831215381622	1.55052244663239	2.79915690422058	2.92263221740723	1.31515562534332	1.74697721004486	3.56849861145020	1.81661248207092	2.63793826103210	1.21900677680969
ENSG00000117215.10	PLA2G2D	0	0.0137012843042612	0.0117339938879013	0	0	0.00820579007267952	0.0402881391346455	0.0160315893590450	0.00697187427431345	0.0131372250616550	0	0.027723940089345	0.0249302349984646	0	0.0585543103516102	0.0267146155238152	0	0	0.0216481108218431	0.0464396327733994	0.0187889728695154	0.0102509576827288	0.00927381962537766	0	0	0	0	0	0	0.0128205940127373	0	0.0214788448065519	0.00994988530874252	0	0	0.0291207507252693	0.0250084437429905	0.00681087281554937	0.0127804270014167	0.00919637735933065	0	0	0.0164508055895567	0	0.0256951320916414	0.0089290738105774	0.0245705675333738	0
ENSG00000158786.4	PLA2G2F	0.0108772814273834	0	0	0	0	0	0	0	0	0	0	0	0.0244633071124554	0	0	0.0131071330979466	0.0211386512964964	0	0	0	0	0	0	0	0	0.0217963866889477	0	0	0	0	0	0.0105382790789008	0	0	0	0	0	0	0.00627052830532193	0	0	0	0	0.0552911013364792	0	0	0	0.00466830795630813
ENSG00000227066.1	RP3-340N1.2	0.106623321771622	0.138726159930229	0.0356421694159508	0.442204535007477	0.226170152425766	0.0830840095877647	0.0611878931522369	0.0486961789429188	0.158828750252724	0.106412015855312	0.0315789580345154	0.0280706211924553	0.164072871208191	0	0.489113748073578	0.0202865041792393	0.0327172465622425	0.125407993793488	0.204575598239899	0.172407940030098	0.0332918651401997	0.134928867220879	0.0469489321112633	0.0488288775086403	0.109356962144375	0.342975109815598	0	0.0352166816592216	0	0.0778854712843895	0.0799407884478569	0.0271842889487743	0.0654829889535904	0.0385708250105381	0.0407130420207977	0	0.0633029192686081	0.165504977107048	0	0.0186227504163980	0.0346735455095768	0.0935375690460205	0.0333130359649658	0.0285255182534456	0.0563689544796944	0.221497878432274	0.0373167209327221	0.0192676074802876
ENSG00000187980.6	PLA2G2C	0.0673563629388809	0.0222012326121330	0.0950673967599869	0.0970217660069466	0.0561653599143028	0.00664823222905397	0.0707220882177353	0.0324715003371239	0.0254183784127235	0.063861720263958	0.0442205928266048	0.0505386069417	0.0908917933702469	0.0402238331735134	0.100809991359711	0.0703425407409668	0.00872658379375935	0.0188154764473438	0.0701561495661736	0.0940620750188828	0.0380564965307713	0.0913572236895561	0.0779529511928558	0.0223268494009972	0.0375023372471333	0.0629867985844612	0.0571644082665443	0.0375730060040951	0	0.0675160884857178	0.0116303954273462	0.0565561763942242	0.0725514963269234	0.102878928184509	0.065155677497387	0.0766781643033028	0.0202615410089493	0.0606989562511444	0.0828363820910454	0.0372539684176445	0.076299138367176	0.034928634762764	0.0355419851839542	0.0798896104097366	0.0555143617093563	0.0289369132369757	0.0547436363995075	0.0616703629493713
ENSG00000225986.1	RP3-340N1.5	3.68783545494080	1.00497579574585	3.22753834724426	3.06322455406189	3.14775633811951	0.386927098035812	2.88473606109619	4.28364038467407	5.04074668884277	3.33819437026978	2.98215246200562	3.74023127555847	5.4205174446106	1.85795783996582	3.33621788024902	3.53408145904541	5.9535665512085	3.32574009895325	3.78063726425171	4.54173517227173	4.23289775848389	5.12901639938354	2.92132592201233	2.23789453506470	1.41467154026031	4.65502452850342	3.99908399581909	2.03489160537720	1.73920917510986	1.98151075839996	3.27163028717041	4.8670220375061	3.67513608932495	5.52185535430908	3.54627919197083	2.44111824035645	2.98081040382385	2.53353762626648	2.41053867340088	3.37272596359253	3.94720911979675	3.06540369987488	2.87297701835632	3.61633610725403	3.11875057220459	2.15194177627563	2.54242730140686	2.74176144599915
ENSG00000162543.5	UBXN10	4.32506227493286	0.37786129117012	2.06263852119446	1.25008475780487	1.96911346912384	0.64545726776123	1.08854389190674	2.84115099906921	0.779127895832062	4.92735242843628	3.40692329406738	1.17347252368927	3.36296391487122	0.779001593589783	1.36559438705444	2.04047656059265	1.10812568664551	4.19555950164795	2.0766019821167	1.72249817848206	1.24136054515839	1.83636212348938	3.75631141662598	0.935128688812256	1.36167168617249	1.78448855876923	1.78434383869171	0.661729335784912	0.491375893354416	2.91467237472534	3.29453325271606	2.88193559646606	1.85878348350525	1.26070737838745	1.16036808490753	0.907860696315765	1.67926013469696	2.28340649604797	1.04820132255554	1.21297740936279	1.56858408451080	0.918673992156982	2.03305292129517	2.71265959739685	0.449828505516052	1.21412324905396	1.01053786277771	3.73983931541443
ENSG00000228105.1	RP3-340N1.6	0	0	0	0	0	0	0	0	0	0	0	0.0771649703383446	0	0	0	0	0	0	0.0803385451436043	0	0.0261479876935482	0	0	0	0	0	0	0	0	0	0	0	0	0	0	0	0	0	0	0	0	0	0	0	0	0	0	0
ENSG00000158816.11	VWA5B1	2.51042532920837	0.152134314179420	1.82652115821838	0.864812791347504	0.651946067810059	0.127216115593910	0.886250615119934	0.060455959290266	0.0102243954315782	5.74402236938477	3.09719872474670	0.842195630073547	0.584971129894257	0.472516268491745	0.165608510375023	1.72101283073425	0.137650683522224	2.28998637199402	0.607735812664032	0.882117450237274	0.198785394430161	1.35728657245636	4.37782192230225	0.510945916175842	1.00208151340485	1.81489014625549	1.66094696521759	0.272043406963348	0.230223059654236	3.15599298477173	3.13978004455566	2.01144647598267	1.37995862960815	0.242087334394455	0.738517940044403	0.954787969589233	2.29483151435852	2.55700039863586	0.449826121330261	0.531760275363922	0.588308393955231	0.188382551074028	1.48428893089294	0.965037643909454	0.253010600805283	0.25628137588501	0.283118277788162	1.86381304264069
ENSG00000226664.1	RP4-745E8.2	0	0	0	0	0	0	0	0	0	0.0766433700919151	0	0	0	0.165512412786484	0	0	0	0.0903252437710762	0	0	0	0	0.121734075248241	0.0803864076733589	0	0.323971390724182	0	0	0	0	0	0	0	0	0	0	0	0.0794700905680656	0	0	0	0	0	0	0	0	0	0.0555100589990616
ENSG00000236963.1	RP4-749H3.1	0.228770956397057	0.328934490680695	0.291588991880417	0.48657700419426	0.36984384059906	0.0552985370159149	0.130093932151794	0.742749750614166	0.261344164609909	0.127263754606247	0.0919542908668518	0.309438347816467	0.294007003307343	0.0298725906759501	0.203463301062584	0.765122771263123	0.0816590413451195	0.241275474429131	0.176278769969940	0.143437743186951	0.17410010099411	0.535376608371735	0.668902039527893	0.162496104836464	0.103978753089905	0.196466401219368	0.0918542966246605	0.288108080625534	0.0192850530147552	0.237593248486519	0.0604619234800339	0.746342420578003	0.209537297487259	0.144403487443924	0.237103432416916	0.588731229305267	0.263329774141312	0.218016639351845	0.0915097892284393	0.0968344882130623	0.223566204309464	0.0985722467303276	0.277153521776199	0.160192981362343	0.0865793079137802	0.44001305103302	0.279416620731354	0.200375214219093
ENSG00000226487.1	RP4-749H3.2	0	0	0	0	0	0	0	0	0	0	0	0.0492542311549187	0	0	0	0	0	0	0	0	0	0	0	0	0	0	0	0	0	0	0	0	0	0	0	0	0	0.0484006702899933	0	0	0	0	0	0	0	0	0	0
ENSG00000162545.5	CAMK2N1	60.6818008422852	106.266502380371	112.973541259766	81.0615234375	79.760139465332	38.4184837341309	42.6414375305176	252.890411376953	106.690216064453	57.963020324707	98.5462341308594	123.822761535645	156.159835815430	43.069522857666	89.5066223144531	106.369277954102	72.1818008422852	65.4705352783203	94.7251281738281	111.954818725586	116.309448242188	127.855773925781	111.610275268555	85.2210845947266	68.0452041625977	109.057067871094	120.726234436035	74.8707122802734	54.3063926696777	94.5954513549805	87.135757446289	111.573181152344	98.3583755493164	69.448371887207	131.025482177734	82.3409194946289	112.838127136230	104.355171203613	47.782901763916	60.6518592834473	122.943580627441	42.5726127624512	98.9960861206055	95.2860260009766	128.501785278320	100.018600463867	106.192695617676	85.443733215332
ENSG00000090432.5	MUL1	5.94565296173096	7.31896018981934	12.1178426742554	7.4098973274231	10.7385330200195	6.42654705047607	6.14994955062866	13.9007301330566	8.59175205230713	8.08398723602295	10.6223707199097	11.5709428787231	11.1911363601685	3.96760964393616	5.90086030960083	10.1900243759155	3.27854084968567	8.45720100402832	11.7064723968506	7.45403003692627	6.33219194412231	10.2883253097534	11.3331785202026	7.11099576950073	6.05043411254883	12.7242822647095	10.771635055542	7.14703035354614	5.36135482788086	8.88056564331055	6.42433166503906	14.5893535614014	11.4104099273682	5.94740724563599	5.26329135894775	8.14520263671875	11.7062911987305	12.0950794219971	5.4602427482605	5.53794002532959	10.6162443161011	4.56671190261841	13.2807970046997	10.1283407211304	7.93393039703369	7.1790919303894	5.93595027923584	13.8963594436646
ENSG00000215520.3	RPS4XP4	0	0	0	0.049337413161993	0.0539488457143307	0	0	0	0	0	0.0546113140881062	0	0.0873048305511475	0	0.0512637980282307	0.0467768348753452	0	0	0.050540629774332	0	0	0.0717970132827759	0.093370221555233	0	0	0.0388935543596745	0.134775325655937	0	0	0.0897945687174797	0.150814056396484	0	0.104532465338707	0.0222342535853386	0	0	0.109473399817944	0	0	0.0322053991258144	0.0299814827740192	0	0.0576101541519165	0.0246654115617275	0.0299944914877415	0	0.0430226437747478	0.0333205871284008
ENSG00000183114.6	FAM43B	5.45096731185913	2.20566773414612	13.0830802917480	9.21785640716553	9.68868732452393	4.98662710189819	8.1192741394043	15.9080562591553	12.2736749649048	8.73146343231201	13.2706117630005	12.6573257446289	14.3241147994995	4.55973529815674	6.06945657730103	10.0600547790527	4.3766975402832	7.98207712173462	16.0017185211182	10.0400753021240	7.07059383392334	17.0328731536865	11.5725555419922	10.8839025497437	7.37176465988159	15.2690563201904	15.9502944946289	11.978684425354	9.53371143341064	10.2929153442383	8.74588108062744	12.4077634811401	20.2975177764893	9.3401346206665	6.5217113494873	14.8551702499390	13.0162887573242	15.4628601074219	9.45357418060303	8.6352014541626	7.69767236709595	4.06786823272705	11.0586795806885	10.8645353317261	9.94880390167236	9.0497694015503	5.69785785675049	10.1753520965576
ENSG00000158825.5	CDA	1.35330092906952	3.00329875946045	0.569762766361237	0.957724750041962	1.36782455444336	2.14021992683411	0.484405934810638	1.00085067749023	7.99899101257324	2.56982111930847	1.06010031700134	1.42310464382172	0.674436628818512	0.70845502614975	3.63523149490356	0.870957493782043	0.388518750667572	0.558459520339966	1.52167713642120	0.687222898006439	2.09835553169250	0.59730190038681	1.21582376956940	4.77894258499146	6.35752296447754	0.292751729488373	0.943264126777649	3.10432815551758	4.41481494903564	1.15611672401428	2.29027009010315	1.31112396717072	3.47855424880981	4.52745294570923	0.948343396186829	5.272216796875	0.38164496421814	0.64252769947052	1.09930253028870	3.71270060539246	1.15210771560669	2.40950059890747	2.22141098976135	1.71976578235626	0.534714877605438	5.88410186767578	0.613575279712677	2.41563868522644
ENSG00000158828.5	PINK1	47.163402557373	51.7146987915039	50.0592613220215	36.6164283752441	34.0797615051270	21.5988330841064	34.9663429260254	99.827896118164	77.4022674560547	31.6570739746094	51.4114799499512	58.7435417175293	85.4915771484375	24.7458477020264	43.2539215087891	43.2844963073730	35.9390449523926	39.5314483642578	46.5727386474609	60.7368774414062	45.8736305236816	45.64892578125	48.8268814086914	28.3536720275879	38.7361946105957	48.995304107666	65.7587585449219	53.7120094299316	20.9956512451172	34.6586303710938	37.6166572570801	47.682502746582	41.9610061645508	53.6515808105469	41.8234786987305	33.8490791320801	54.7156410217285	48.8317832946777	32.9920120239258	21.5705242156982	56.8183631896973	22.6144313812256	51.0657043457031	39.9965286254883	62.2293853759766	58.7460899353027	42.154296875	48.694652557373
ENSG00000257033.1	AL391357.1	0	0	0	0	0	0.308815062046051	0	0	0	0	0	0	0	0	0	0	0	0	0	0	0	0	0	0	0	0	0	0	0	0	0	0	0	0	0	0	0	0	0	0	0	0	0	0	0	0	0	0
ENSG00000244038.5	DDOST	14.9589519500732	21.1594963073730	28.2343235015869	20.9831867218018	23.2753944396973	12.2830781936646	12.9966249465942	22.3553485870361	17.0299987792969	20.7937984466553	29.6540851593018	26.1241188049316	22.3207817077637	8.07940673828125	15.6735029220581	26.3476028442383	10.1441316604614	23.3764019012451	28.8353462219238	18.7166404724121	14.4660758972168	21.7874794006348	35.3728523254395	16.5910453796387	20.7679653167725	27.2009487152100	30.2334823608398	21.4327011108398	9.05343723297119	22.3808250427246	14.6098155975342	35.4565086364746	23.4691352844238	22.9981918334961	13.5808916091919	17.1902160644531	28.6070041656494	25.3583297729492	10.8616228103638	12.0060796737671	24.4799175262451	11.3176040649414	29.8194389343262	24.4430980682373	17.712100982666	20.6375007629395	15.3267040252686	45.4991264343262
ENSG00000117245.8	KIF17	1.91495382785797	1.10976111888885	6.68448114395142	3.15388035774231	4.52148056030273	1.74131631851196	1.50918579101562	5.40007066726685	0.723066031932831	5.36356163024902	4.54903697967529	4.15137147903442	4.23227310180664	1.19981694221497	1.89883637428284	4.27570104598999	1.20078766345978	3.63713693618774	5.8965253829956	3.10910701751709	1.51623225212097	4.8040714263916	5.33219766616821	1.77907538414001	3.63392949104309	5.21151876449585	4.12561273574829	2.01675009727478	1.39929664134979	6.85898923873901	2.53568387031555	7.61688804626465	3.91654205322266	1.15375387668610	2.35153961181641	2.40655970573425	6.79437446594238	5.8789381980896	1.47827506065369	1.72064018249512	3.78449821472168	1.36584246158600	4.43498992919922	4.42915773391724	1.49756050109863	2.75146508216858	1.71475088596344	8.53141212463379
ENSG00000235432.1	RP5-930J4.5	0	0	0	0	0	0	0	0	0	0	0	0	0	0.0395640321075916	0	0	0	0	0	0	0	0	0.0323325246572495	0.0384310819208622	0	0.0309768058359623	0	0	0	0.0715169683098793	0	0	0	0	0	0.0812219679355621	0.034876074641943	0	0	0	0.0238787792623043	0	0.0917673334479332	0	0	0	0	0
ENSG00000189410.7	SH2D5	1.83485448360443	2.25966167449951	6.63854885101318	4.7449197769165	1.25173401832581	3.84186053276062	1.97143161296844	24.7062339782715	0.737067222595215	4.33327007293701	5.27567768096924	7.9220142364502	16.5667972564697	2.72077631950378	3.82476258277893	6.62896919250488	1.03135287761688	3.89558506011963	7.8860011100769	6.19545030593872	2.38364648818970	7.27029609680176	6.49184131622314	3.85816597938538	4.30172395706177	8.8866319656372	6.01393175125122	4.82929754257202	1.79450392723083	4.55412578582764	5.80602359771729	6.08884191513062	7.91331434249878	3.59393119812012	5.72876787185669	5.84063673019409	11.2554388046265	8.72695922851562	1.89546751976013	3.00006055831909	5.83404541015625	2.8611695766449	8.3348159790039	5.37402057647705	4.8405294418335	6.76430940628052	6.30475282669067	11.0333738327026
ENSG00000233069.1	RP5-930J4.2	0	0	0.157290458679199	0	0	0.146661341190338	0.0600055195391178	0.0716327875852585	0.0311519186943769	0	0	0	0.111393958330154	0.0633818432688713	0.0654084905982018	0	0.0481275506317616	0.0691788643598557	0.128971576690674	0	0	0.0458036102354527	0.0725156888365746	0.061566848307848	0	0.0496250502765179	0.229283347725868	0.0518042519688606	0	0	0	0.0959723591804504	0	0.0567382499575615	0.059889480471611	0.0650590658187866	0.055871706455946	0.0608650557696819	0	0.0410915054380894	0.0382539667189121	0	0.0490039587020874	0	0	0.0398971326649189	0.109786882996559	0
ENSG00000127483.13	HP1BP3	13.9105062484741	16.2745895385742	16.4524612426758	16.4002647399902	19.4820079803467	4.678795337677	7.99147748947144	13.9233913421631	8.34366226196289	12.4315538406372	17.1738224029541	14.2468757629395	16.9297428131104	6.18740558624268	10.4361667633057	17.4349441528320	7.63913106918335	15.7768096923828	17.541166305542	15.1270160675049	11.5699710845947	11.7596006393433	21.1763172149658	12.5885124206543	14.6726951599121	13.4901695251465	14.8736982345581	11.7918395996094	11.1347627639771	16.2307605743408	13.1653432846069	22.0397453308105	11.093017578125	11.4974975585938	13.1708641052246	10.4398775100708	24.0809249877930	17.5999774932861	7.36670446395874	13.7796802520752	14.1534042358398	16.6096820831299	17.9921131134033	18.9703769683838	13.7764501571655	14.3776025772095	13.8137950897217	21.4546375274658
ENSG00000075151.15	EIF4G3	9.55440711975098	12.2609853744507	14.1996021270752	10.2121772766113	10.7404155731201	3.99773740768433	5.99272203445435	21.1464061737061	8.70780944824219	9.5835771560669	14.3567276000977	13.1719026565552	15.8399667739868	4.72361278533936	7.1714973449707	14.9804487228394	4.84265279769897	12.4186134338379	12.7672214508057	11.3544349670410	13.9950122833252	11.5999164581299	19.4988059997559	7.00373220443726	9.56531143188477	12.2603998184204	13.7390489578247	5.24969434738159	4.2072811126709	12.9636297225952	10.2034416198730	17.2284336090088	9.32407093048096	7.89033889770508	9.27182865142822	7.50346899032593	17.4856224060059	15.6081809997559	5.26364469528198	6.02477312088013	13.2605018615723	5.84730339050293	14.3557367324829	13.8201961517334	11.3949518203735	9.79131889343262	10.2687730789185	17.8053531646729
ENSG00000251914.1	RNU7-200P	0	0	0	0	0	0	0	0	0	0	0	0	0	0	0	0	0	0	0	0	0	0	0	0	0	0	0	0	0	0	0	0	0	0	0	0	0	0	0	0	0	0	0	0	0	0	0	0
ENSG00000221808.1	MIR1256	0	0	0	0	0	0	0	0	0	0	0	0	0	0	0	0	0	0	0	0	0	0	0	0	0	0	0	0	0	0	0	0	0	0	0	0	0	0	0	0	0	0	0	0	0	0	0	0
ENSG00000233072.1	RPS15AP6	0	0	0.081436961889267	0	0.106916800141335	0	0	0	0.0967732295393944	0.136763632297516	0	0.144308507442474	0	0.049223817884922	0.0507977604866028	0	0	0	0	0.161151543259621	0	0.0711443051695824	0.0563173778355122	0	0.160626918077469	0	0	0	0	0.0444891229271889	0.0498143397271633	0	0.310746520757675	0.088128499686718	0	0	0	0	0.0886994749307632	0.0319126211106777	0	0.170975342392921	0	0	0.0297218132764101	0	0.127894595265388	0.132070675492287
ENSG00000236073.2	RP11-487E1.2	0	0	0	0	0	0	0	0	0	0	0	0	0	0	0	0	0	0	0	0	0	0	0	0	0	0	0	0	0	0	0	0	0	0	0	0	0	0	0	0	0	0	0	0	0	0	0	0
ENSG00000235112.1	RP11-628K18.1	0	0	0	0	0	0	0	0	0	0	0	0	0	0	0	0	0	0.0698800012469292	0	0	0	0.092535674571991	0	0	0	0	0	0.0523292943835258	0	0	0	0	0	0	0.120992936193943	0	0.112875945866108	0.0614819303154945	0	0	0	0	0.0495006181299686	0	0	0.0403014943003654	0	0
ENSG00000266867.1	AL031005.1	0	0	0	0	0	0	0	0	0	0	0	0	0	0	0	0	0	0	0	0	0	0	0	0	0	0	0	0	0	0	0	0	0	0	0	0	0	0	0	0	0	0	0	0	0	0	0	0
ENSG00000117298.10	ECE1	10.4881210327148	8.9393367767334	7.03395891189575	7.69876337051392	9.37354850769043	8.63020706176758	5.54355764389038	2.63814997673035	13.8437423706055	7.34523344039917	8.20052337646484	6.46267366409302	6.20724773406982	4.54682016372681	10.9453392028809	7.14731550216675	1.92269039154053	6.42756843566895	13.398099899292	9.91046142578125	4.83135175704956	7.2358226776123	8.2880687713623	8.117826461792	12.142502784729	9.05237579345703	6.81483697891235	15.5267829895020	5.17954587936401	5.98541975021362	6.76961421966553	8.81563091278076	11.0686435699463	17.3515987396240	3.48534250259399	11.8115482330322	7.72639179229736	8.11589050292969	8.6730546951294	5.83636569976807	5.61702346801758	6.85263872146606	10.7579545974731	9.63803577423096	7.35050439834595	15.6189355850220	5.7961277961731	11.9442358016968
ENSG00000236936.1	RP3-329E20.2	0.0409665815532207	0	0	0	0.0854003578424454	0.151631176471710	0.148893371224403	0	0.0386490635573864	0.0728271082043648	0.086449034512043	0.0768447816371918	0.0460674874484539	0.0786355659365654	0	0.0246823821216822	0.0597101151943207	0.114436961710453	0.0266683958470821	0.0286045838147402	0.069438636302948	0.113653779029846	0.00856834277510643	0.203690037131310	0.0570229254662991	0.205226689577103	0.0948211923241615	0	0	0.142143681645393	0.106105238199234	0.119069442152977	0.11031574010849	0.0469287298619747	0	0	0.0462120063602924	0	0	0.0339871644973755	0.0316402092576027	0	0	0	0	0.0494989342987537	0	0.140656188130379
ENSG00000231105.1	RP5-1071N3.1	0.0396858006715775	0.0327019467949867	0.0560129173099995	0.0840653032064438	0.0459613315761089	0.0783416479825974	0.0560926981270313	0.0286979023367167	0.0416008196771145	0.0313556604087353	0.0651360005140305	0.057899571955204	0.0595029778778553	0.0338564887642860	0.131021469831467	0.175345227122307	0.032135184854269	0.120097473263741	0.0172230899333954	0.0277102906256914	0.044845137745142	0.0795170292258263	0.073320746421814	0.0328869782388210	0.0736535489559174	0.0397620983421803	0.0612378008663654	0.0207540914416313	0	0.0535498857498169	0.00856566336005926	0.0897142216563225	0.0534334108233452	0.0757692530751228	0.0879752114415169	0.0608167164027691	0.0522284395992756	0.0975363105535507	0.076260156929493	0.0109748626127839	0.0510850138962269	0.00734987761825323	0.0916170477867126	0.0840540826320648	0.0562179014086723	0.0479513965547085	0.0146611323580146	0.107871480286121
ENSG00000236216.4	PPP1R11P1	0	0	0	0	0	0	0	0	0	0	0	0	0	0	0	0	0	0	0.102559842169285	0	0	0	0.0247137434780598	0	0	0	0	0	0.0813459903001785	0	0	0.0381592214107513	0.035353846848011	0	0	0	0	0	0	0	0.0304200407117605	0	0.0389685742557049	0	0.0304332394152880	0	0	0
ENSG00000228823.1	RP11-293F5.8	0	0	0	0	0	0	0	0	0	0	0	0	0	0	0	0	0	0	0	0	0	0	0	0	0	0	0.0264082122594118	0	0.0235640145838261	0	0	0	0	0	0	0	0	0	0	0.0378624312579632	0	0	0.0225765537470579	0	0	0	0	0
ENSG00000236009.1	RP11-293F5.1	0	0	0	0	0	0.0288119167089462	0	0	0	0	0	0	0	0	0	0	0	0	0	0	0	0	0	0	0	0	0	0	0	0	0	0	0	0	0	0	0	0	0	0	0	0.0216246731579304	0	0	0	0	0	0
ENSG00000227001.2	NBPF2P	0.208583369851112	0.335160434246063	0.551993548870087	0.265101730823517	0.318868070840836	0.123526021838188	0.176889523863792	0.5429967045784	0.118070162832737	0.543844103813171	1.20310258865356	0.495594710111618	0.445654302835464	0.160150736570358	0.05509053170681	0.628357887268066	0.202677994966507	0.407863020896912	0.678917288780212	0.174769982695580	0.371227771043777	0.057867381721735	1.06884038448334	0.155564680695534	0.203234538435936	0.898632764816284	0.313811421394348	0.174529254436493	0.0861580073833466	0.337741404771805	0.540240049362183	1.03062140941620	0.205948606133461	0.191151961684227	0.453979134559631	0.0547962300479412	1.08233726024628	0.743325173854828	0.264536827802658	0.276875704526901	0.402744203805923	0.185423955321312	0.309553176164627	0.556639313697815	0.0967005491256714	0.252026230096817	0.277405172586441	0.483406633138657
ENSG00000187952.8	HS6ST1P1	0.863383054733276	1.03752553462982	1.04087638854980	1.15829062461853	0.533285439014435	0.461597234010696	0.697327315807343	1.42209923267365	0.814540684223175	0.852696239948273	1.88941872119904	0.869745969772339	1.59117472171783	0.491042464971542	1.04515886306763	1.09817612171173	0.372861832380295	1.44037675857544	2.40430164337158	1.70807588100433	0.426836788654327	0.598821938037872	1.84844112396240	0.506792366504669	0.600887715816498	1.03324580192566	1.22123551368713	1.02845072746277	0.346724897623062	1.02631187438965	0.527991712093353	1.16177058219910	0.559707224369049	0.604411602020264	1.47895491123199	0.882063925266266	1.75848829746246	1.29674589633942	0.967793881893158	0.318351000547409	1.01876342296600	0.55965006351471	1.13895511627197	1.79815840721130	0.815364360809326	1.44889581203461	0.797399461269379	1.54394364356995
ENSG00000186543.7	CROCCP5	0	0	0	0	0	0	0	0.0258050635457039	0.0112221976742148	0.0211461838334799	0	0.0446255244314671	0	0	0	0	0	0	0	0.0249170064926147	0	0.0165003370493650	0.0373187437653542	0	0	0	0.0206493139266968	0	0	0.041273046284914	0	0.0172865875065327	0	0.102197207510471	0	0.0468738824129105	0	0	0	0.0148028433322906	0.0137806450948119	0	0.0529596991837025	0	0	0.0143725816160440	0.0197748672217131	0.0153154265135527
ENSG00000142794.14	NBPF3	0.940387964248657	1.22924745082855	1.73786747455597	0.963037431240082	1.33198285102844	0.417349427938461	0.72400450706482	0.77949607372284	0.289347112178802	0.841886639595032	1.37371933460236	1.58207571506500	0.446322202682495	0.412672072649002	0.595618665218353	1.27990961074829	0.394430428743362	1.06776905059814	0.857335925102234	0.799909114837646	0.684219598770142	2.09798264503479	1.63810920715332	0.479343891143799	1.17084550857544	1.08906090259552	1.45630013942719	0.596746802330017	0.295754045248032	1.19457399845123	0.952063083648682	1.47913908958435	0.722646176815033	0.547666251659393	0.886212944984436	0.595398962497711	1.92825877666473	1.48537802696228	0.465412259101868	0.499536782503128	1.12689876556396	0.441041916608810	1.76486623287201	1.2666836977005	1.29989373683929	0.851958990097046	0.634831309318542	2.03830194473267
ENSG00000176378.8	PFN1P10	0	0	0	0	0	0	0	0	0	0	0	0	0	0	0	0	0	0	0	0	0	0	0	0	0	0	0	0	0	0	0	0	0	0	0	0	0	0	0	0	0	0	0	0	0	0	0	0
ENSG00000162551.9	ALPL	5.03638124465942	8.5269079208374	3.06874704360962	3.12246561050415	4.22692060470581	1.62952709197998	3.67881226539612	2.38058996200562	9.26806831359863	3.20862102508545	7.19589185714722	4.06152963638306	2.50298237800598	3.45824289321899	1.72601163387299	6.18133974075317	1.97661471366882	3.451988697052	4.84270286560059	4.34344577789307	5.28442668914795	2.54912137985229	6.2277979850769	7.10931634902954	7.90628290176392	3.53470635414124	2.99106764793396	4.09592199325562	10.6757030487061	5.52379560470581	3.64608263969421	2.84196329116821	4.14580726623535	14.3755588531494	4.94312763214111	6.96397542953491	3.7468523979187	3.02505779266357	13.4829683303833	23.0440578460693	3.30538868904114	3.62542605400085	5.61488819122314	2.62876486778259	4.97731924057007	7.9910888671875	4.666907787323	4.42846488952637
ENSG00000233431.1	RP11-63N8.3	0	0	0	0	0	0	0	0	0	0.0427559874951839	0.0507532693445683	0	0	0	0.0238211210817099	0	0	0	0	0	0	0.133449748158455	0.0113183520734310	0.022422032430768	0	0.0542188435792923	0.0208756774663925	0	0.0372546799480915	0.0417254902422428	0	0.0349521748721600	0.161912873387337	0	0.0436223037540913	0	0.0406958386301994	0.022166445851326	0.0415947623550892	0.0448953434824944	0	0	0.0178467538207769	0.0458458214998245	0	0	0	0.0309666357934475
ENSG00000221781.1	AL359815.1	0	0	0	0	0	0	0	0	0	0	0	0	0	0	0	0	0	0	0	0	0	0.0992411598563194	0	0	0	0	0	0	0	0	0	0	0	0	0	0	0	0	0	0	0	0	0	0	0	0	0	0
ENSG00000076864.15	RAP1GAP	12.9615173339844	12.048846244812	36.9912643432617	37.6477775573730	18.0607070922852	12.2396802902222	13.9150991439819	25.0574016571045	19.4481868743896	29.3744049072266	28.1870326995850	31.8635292053223	24.1105804443359	12.9270467758179	13.1015520095825	32.1311264038086	6.99131393432617	22.2330703735352	27.8946781158447	22.1416034698486	15.1189975738525	48.146785736084	28.9346237182617	16.2613735198975	22.9415016174316	37.7355117797852	28.3262519836426	13.1016254425049	9.7009334564209	38.0278854370117	23.0345916748047	34.7878646850586	36.3923568725586	10.7463340759277	24.3851509094238	22.4032669067383	53.6561508178711	41.4961471557617	11.5261440277100	12.9387321472168	41.7859115600586	34.9370307922363	37.3928909301758	43.0754852294922	22.7723789215088	17.1422138214111	32.242374420166	40.5247802734375
ENSG00000090686.11	USP48	5.34368371963501	7.44304895401001	6.73626804351807	6.13003921508789	5.77135753631592	2.26083850860596	3.18574833869934	7.31441354751587	6.67956495285034	4.04750537872314	5.92869901657104	6.98988485336304	5.15585708618164	2.31543469429016	4.0078182220459	6.37202072143555	1.83282935619354	5.03027248382568	5.48177671432495	5.53910541534424	5.6390118598938	4.67167139053345	7.53674077987671	3.63872051239014	4.95158672332764	6.64914512634277	6.29983520507812	3.51978635787964	2.32073473930359	5.00075626373291	4.87796115875244	7.76199150085449	4.86549615859985	4.00464582443237	4.05519342422485	3.47675323486328	8.47632503509521	6.13230800628662	2.77269268035889	2.85884952545166	5.76940727233887	3.48550748825073	6.2181510925293	6.28544092178345	5.9173583984375	4.60923624038696	5.1048903465271	7.72435760498047
ENSG00000231978.2	RP11-132G19.3	0	0	0	0	0	0	0	0	0	0	0.0678638964891434	0.0603244006633759	0	0	0	0	0	0	0	0	0	0	0	0	0	0	0	0	0	0	0	0	0	0	0	0	0	0	0	0	0	0	0	0	0	0	0	0
ENSG00000187942.7	LDLRAD2	1.75037443637848	0.115902803838253	0.582331001758575	0.317808747291565	0.469143152236938	0.064787283539772	0.742204248905182	0	0.0550451353192329	3.94886445999146	1.15208208560944	0.445595920085907	0.33039665222168	0.327985644340515	0.0660435259342194	0.580030798912048	0.103263966739178	1.45812928676605	0.366254240274429	0.392845153808594	0.127152726054192	0.630133152008057	2.29334640502930	0.147640883922577	0.382864773273468	0.851816415786743	0.325560092926025	0.137306421995163	0.154931664466858	1.27251291275024	1.78103613853455	0.508746683597565	0.920244693756104	0.279284387826920	0.196530520915985	0.254551500082016	0.740435719490051	1.09084355831146	0.245056182146072	0.191893324255943	0.318659245967865	0.027786199003458	0.494797259569168	0.675253391265869	0.198040872812271	0.125889003276825	0.159350872039795	0.84781128168106
ENSG00000142798.12	HSPG2	0.721776068210602	0.932635962963104	0.465157270431519	0.349058657884598	0.507573068141937	0.525033831596375	0.384097009897232	0.308005124330521	0.507905185222626	1.55549931526184	0.871707499027252	0.512156844139099	0.395529001951218	0.224434748291969	0.624840915203094	0.650273501873016	0.172292113304138	0.621826529502869	0.603480041027069	2.40212059020996	0.795465052127838	0.441122025251389	1.11921989917755	1.32242131233215	2.04823350906372	0.32151335477829	0.531967043876648	0.68638277053833	0.774205505847931	0.516033887863159	0.92348426580429	0.515358090400696	0.448925733566284	3.96410489082336	0.492884010076523	0.802510857582092	0.595698237419128	0.528149306774139	1.02661216259003	1.11846804618835	0.229235038161278	0.467948764562607	0.853312313556671	0.421263635158539	0.361127376556396	1.85521137714386	0.467787235975266	0.93386423587799
ENSG00000232037.2	RP11-26H16.1	0	0	0	0	0.0426117666065693	0	0	0.0443441048264503	0	0.0363381579518318	0	0	0	0	0	0.0369469188153744	0	0.0428250096738338	0	0	0	0	0.00641295174136758	0.0381128080189228	0	0	0	0.0641385987401009	0	0.0709246918559074	0.0794141665101051	0.0297057293355465	0.0550436675548553	0	0	0	0	0.0376783646643162	0	0	0	0	0	0	0	0	0	0
ENSG00000219073.3	CELA3B	0.0576615892350674	0.0356357879936695	0	0.0122142909094691	0	1.40860545635223	0	1.33429431915283	0.0423108153045177	0.091116577386856	0.0270398631691933	0.0721074268221855	0	0.122979693114758	0.329971164464951	0	0.0186763610690832	0	0	0.0805234834551811	0.00814473256468773	0	0.0201002974063158	0	0.160522669553757	0.0192574821412563	0.322536647319794	0	0.198482096195221	0.200071141123772	0.485374629497528	0.139661267399788	0	0.121098048985004	0.209166243672371	0.151480808854103	0.205974787473679	0.165334925055504	0.0664814412593842	0	0	0	0	0	0	0	0	0
ENSG00000264385.1	RN7SL421P	0	0	0	0	0	0	0	0	0	0	0	0	0	0	0	0	0	0	0	0	0	0	0	0	0	0	0	0	0	0	0	0	0	0	0	0	0	0	0	0	0	0	0	0	0	0	0	0
ENSG00000263991.1	RN7SL386P	0	0	0	0	0	0	0	0	0	0	0	0	0	0	0	0	0	0	0	0	0	0	0	0	0	0	0	0	0	0	0	0	0	0	0	0	0	0	0	0	0	0	0	0	0	0	0	0
ENSG00000201919.1	RNU6-1022P	0	0	0	0	0	0	0	0	0	0	0	0	0	0	0	0	0	0	0	0	0	0	0	0	0	0	0	0	0	0	0	0	0	0	0	0	0	0	0	0	0	0	0	0	0	0	0	0
ENSG00000142789.15	CELA3A	0.084694392979145	0.104684978723526	0	0.353685557842255	0	3.60057163238525	0	2.64227819442749	0.365271508693695	0.344143748283386	0.510642528533936	0.332868456840515	0	0.340625613927841	0.92672711610794	0	0	0	0.0630106255412102	0.0337926708161831	0.0922870188951492	0.0223779082298279	0.0607344284653664	0	0.690494477748871	0	0.812138855457306	0	0.549750030040741	0.335849285125732	1.0498046875	0.433718204498291	0	0.62370353937149	0.775382816791534	0.651600539684296	0.395803540945053	0.520386278629303	0.446396052837372	0	0	0	0	0	0	0	0	0.0103854602202773
ENSG00000263582.1	RN7SL768P	0	0	0	0	0	0	0	0	0	0	0	0	0	0	0	0	0	0	0	0	0	0	0	0	0	0	0	0	0	0	0	0	0	0	0	0	0	0	0	0	0	0	0	0	0	0	0	0
ENSG00000263929.1	RN7SL186P	0	0	0	0	0	0	0	0	0	0	0	0	0	0	0	0	0	0	0	0	0	0	0	0	0	0	0	0	0	0	0	0	0	0	0	0	0	0	0	0	0	0	0	0	0	0	0	0
ENSG00000201273.1	RNU6-776P	0	0	0	0	0	0	0	0	0	0	0	0	0	0	0	0	0	0	0	0	0	0	0	0	0	0	0	0	0	0	0	0	0	0	0	0	0	0	0	0	0	0	0	0	0	0	0	0
ENSG00000228397.1	RP1-224A6.3	0.12040176987648	0	0	0	0	0.142607271671295	0	0	0.0757270231842995	0	0	0	0	0	0	0.087050549685955	0	0.0672666057944298	0.125406503677368	0.134511306881905	0.0204081851989031	0.111343733966351	0.0453286208212376	0	0.0670367032289505	0.0723799541592598	0.0557363592088223	0	0.0248667411506176	0.0278509147465229	0	0	0	0.110339745879173	0	0	0.0814909264445305	0.0591826066374779	0	0	0	0	0.0238246880471706	0	0	0	0	0.0413391962647438
ENSG00000218510.3	LINC00339	3.81675291061401	4.76904726028442	4.77784442901611	4.08431673049927	5.04419803619385	1.29337990283966	2.70888662338257	5.06877422332764	5.77572727203369	4.1783013343811	5.77915382385254	4.66891384124756	4.17504405975342	1.53046667575836	2.99400019645691	8.28355693817139	2.71836161613464	4.32863426208496	3.73709607124329	3.51462745666504	3.77236127853394	5.02031993865967	5.26828479766846	3.95575618743896	3.83613300323486	4.17836618423462	6.90852928161621	3.28498601913452	2.14789962768555	3.90920042991638	3.29967522621155	7.70794868469238	5.17159223556519	3.68125247955322	2.42699575424194	2.96434497833252	4.45796585083008	5.3931393623352	1.59475302696228	3.60652947425842	6.20893573760986	3.01623177528381	3.76594018936157	5.36573171615601	3.55983400344849	4.34780645370483	2.66252446174622	5.82921886444092
ENSG00000070831.11	CDC42	28.2061805725098	42.1751594543457	44.7935562133789	35.854434967041	35.4155731201172	18.6464653015137	20.8112812042236	72.0626831054688	34.5492630004883	31.0157814025879	42.4789848327637	45.6531944274902	49.9169960021973	14.0741119384766	24.3703365325928	54.8474884033203	21.7759685516357	39.9740982055664	43.1077613830566	38.5014419555664	40.1958618164062	44.977352142334	45.3139038085938	24.6896533966064	29.3880119323730	49.6620330810547	52.6071319580078	27.1980819702148	13.8474788665771	38.1117286682129	33.167236328125	49.9322319030762	37.1783866882324	33.4845733642578	27.5209751129150	28.5286998748779	49.2792320251465	45.4599151611328	16.7006797790527	19.3324279785156	53.6989593505859	13.819561958313	46.7054176330566	42.7646675109863	30.9485855102539	34.0653800964355	28.6544055938721	54.0086784362793
ENSG00000230068.2	CDC42-IT1	0	0.0529043823480606	0.0453081354498863	0	0.0297420304268599	0	0.0259272400289774	0	0.0538405999541283	0	0.0602144971489906	0	0	0	0.0282617602497339	0	0	0.0298908688127995	0	0.0896580144762993	0.0181373320519924	0	0.107426218688488	0	0	0.042884074151516	0.0495344810187817	0.0447672605514526	0.0441995561122894	0.0495037958025932	0	0	0.0192096047103405	0	0	0.0562215633690357	0.0965643972158432	0.0525972582399845	0.0986973941326141	0	0.0330576151609421	0.0237808898091316	0	0	0	0.0344775803387165	0.0237184092402458	0
ENSG00000271428.1	RP1-224A6.8	0.0303471684455872	0.112530216574669	0.192745268344879	0	0	0	0.0367656759917736	0	0.0381738655269146	0	0	0	0	0	0.0400761030614376	0	0	0.0423862300813198	0	0.0423793308436871	0	0	0.0888614356517792	0	0	0	0	0	0	0.210594013333321	0.0786004960536957	0.0588027313351631	0.0544796958565712	0	0	0	0.273862928152084	0	0.104967109858990	0.100707858800888	0	0	0.0600499287247658	0.077129952609539	0.0234485603868961	0	0.0672669559717178	0.156292662024498
ENSG00000271840.1	RP1-224A6.9	0.435571104288101	0.244718104600906	0.335328638553619	0.427777767181396	0.412730276584625	0.117250628769398	0.167903140187263	0	0.610169410705566	0.234643459320068	0.0557064563035965	0.198070481419563	0.244902893900871	0.101343154907227	0.104583621025085	0.334004104137421	0.134667053818703	0.165918290615082	0.103108286857605	0.331782549619675	0.234912395477295	0.347874730825424	0.178062289953232	0.196882203221321	0.440936595201492	0.317387998104095	0.0916520282626152	0.352033436298370	0.184007227420807	0.228988125920296	0.487154930830002	0.0767265558242798	0.337657570838928	0.385562151670456	0.215458005666733	0.234056070446968	0.067001223564148	0.267627209424973	0.228270694613457	0.19710735976696	0.183496281504631	0.286006540060043	0.235061749815941	0.100640147924423	0.397747784852982	0.4465491771698	0.241369679570198	0.118960723280907
ENSG00000162552.10	WNT4	0.722969174385071	0.428610801696777	3.80920624732971	1.89594280719757	2.02314138412476	0.71681660413742	0.749055027961731	2.42711257934570	0.411505341529846	1.6477392911911	2.19525551795959	2.90046167373657	1.50825989246368	0.88329952955246	0.894262790679932	3.11416745185852	0.683428168296814	2.03783488273621	3.74380803108215	1.26087641716003	0.632126271724701	4.18693733215332	1.66607129573822	1.17518281936646	0.760437965393066	3.28092074394226	2.84323763847351	0.988835275173187	0.628342509269714	2.98146915435791	1.60986053943634	4.93158435821533	2.76314496994019	0.367250740528107	1.3211669921875	1.77037692070007	3.42821717262268	4.02404451370239	0.87881451845169	0.637794256210327	1.60439348220825	0.657964289188385	2.50514459609985	2.45275640487671	0.894805788993835	0.840607106685638	0.783131837844849	3.4566445350647
ENSG00000266564.1	MIR4418	0	0	0	0	0	0	0	0	0	0	0	0	0	0	0	0	0	0	0	0	0	0	0	0	0	0	0	0	0	0	0	0	0	0	0	0	0	0	0	0	0	0	0	0	0	0	0	0
ENSG00000234397.3	RP11-415K20.1	0	0	0	0	0	0	0	0	0	0	0	0	0.0676967352628708	0	0	0	0	0.0420416258275509	0	0	0	0	0.00629564188420773	0	0	0	0	0	0	0.208881855010986	0.0389807336032391	0	0	0	0	0	0	0	0	0	0.0464956723153591	0	0	0	0	0	0	0.0258369985967875
ENSG00000184677.12	ZBTB40	2.51984095573425	3.01485562324524	2.92890501022339	2.71699786186218	2.98239254951477	1.16310489177704	1.66207683086395	2.12467050552368	2.63521957397461	2.61747503280640	3.44533801078796	2.91222238540649	2.68728637695312	1.21816921234131	1.59206259250641	3.00862669944763	0.555313348770142	2.84089589118958	3.154217004776	2.85193300247192	1.88712167739868	2.36834526062012	3.9741268157959	3.28986215591431	2.11593937873840	3.30024266242981	2.50069832801819	2.22385549545288	2.35552358627319	2.75439739227295	2.19469523429871	2.97743797302246	2.72897744178772	2.25831723213196	1.70466554164886	2.11573648452759	3.56146717071533	3.28069567680359	1.27224373817444	2.58789658546448	1.89148235321045	2.19430565834045	2.93630290031433	3.12475824356079	2.58457803726196	2.56972241401672	2.04251575469971	3.60205483436584
ENSG00000237200.1	ZBTB40-IT1	0.0542469546198845	0.0670509710907936	0.114846996963024	0	0.0753900557756424	0	0	0	0	0.0642905905842781	0	0	0	0	0.0716378688812256	0.0653676241636276	0	0.0757673308253288	0.14125457406044	0	0	0	0.0907679349184036	0	0.0755083784461021	0.108702488243580	0	0	0	0	0.0702509954571724	0.105112582445145	0	0	0.131186470389366	0	0.122385643422604	0	0	0.0450049787759781	0	0.06027976796031	0	0.0689366608858109	0.041915375739336	0.0873937159776688	0.0601213872432709	0
ENSG00000070886.6	EPHA8	0.953574001789093	0.40996453166008	0.945044219493866	0.955514132976532	0.284253418445587	0.302820891141891	0.30472007393837	2.19058895111084	2.00786852836609	0.707556545734406	1.32206678390503	1.43096506595612	1.98299133777618	0.509325981140137	0.711765944957733	1.19235539436340	0.201429694890976	0.664003491401672	0.741309702396393	1.66359853744507	0.894829273223877	0.777037143707275	0.697765827178955	0.511919498443604	0.438591212034225	1.55911386013031	1.16754567623138	0.329563230276108	0.265444815158844	0.789603114128113	0.665771782398224	1.16753828525543	1.27273845672607	0.633248805999756	0.394367426633835	0.704333066940308	1.49346804618835	1.80356180667877	0.216699555516243	0.309566736221313	0.89872545003891	0.239566519856453	1.21417880058289	1.00807332992554	0.75389015674591	0.69910079240799	0.63410222530365	1.16014790534973
[truncated: 55,555 more rows]
[truncated: 48 more columns]
