# Supplementary material for: Lef1-dependent hypothalamic neurogenesis inhibits anxiety
Source: PLoS Biol. 2017 Aug 24;15(8):e2002257. doi: 10.1371/journal.pbio.2002257 (PMC5570277; doi:10.1371/journal.pbio.2002257)
Supplement: S8 Table — Gene name followed with “_r” indicates Pearson’s r value and gene name followed with “_p” indicates P value. (ZIP) [file pbio.2002257.s014.zip]

Archive with 3 entries (2 files):
- S8_Table updated.xls
- __MACOSX/
- __MACOSX/._S8_Table updated.xls
