# Supplementary material for: Lef1-dependent hypothalamic neurogenesis inhibits anxiety
Source: PLoS Biol. 2017 Aug 24;15(8):e2002257. doi: 10.1371/journal.pbio.2002257 (PMC5570277; doi:10.1371/journal.pbio.2002257)
Supplement: S8 Table — Gene name followed with “_r” indicates Pearson’s r value and gene name followed with “_p” indicates P value. (ZIP) [file pbio.2002257.s014.zip › S8_Table updated.xls]

## Sheet: Sheet1
Ensembl	Gene	PMCH_r	PMCH_p	CRHBP_r	CRHBP_p	LEF1_r	LEF1_p	NPY_r	NPY_p
ENSG00000223972.4	DDX11L1	0.011045	0.914945	0.0098955	0.923768	0.0477783	0.643893	-0.0687086	0.50594
ENSG00000227232.4	WASH7P	0.121586	0.237972	0.105761	0.305104	-0.0277664	0.788282	0.0371395	0.719409
ENSG00000243485.2	MIR1302-11	0.00900478	0.930612	0.0226354	0.826725	-0.0705614	0.49451	-0.125411	0.223417
ENSG00000237613.2	FAM138A	-0.038276	0.711197	-0.0351951	0.733534	0.0514735	0.618442	-0.0383187	0.710889
ENSG00000268020.2	OR4G4P	nan	1	nan	1	nan	1	nan	1
ENSG00000240361.1	OR4G11P	-0.0632443	0.540431	-0.0589886	0.568072	-0.123626	0.230131	0.327385	0.00113033
ENSG00000186092.4	OR4F5	nan	1	nan	1	nan	1	nan	1
ENSG00000238009.2	RP11-34P13.7	0.112721	0.274195	0.120094	0.243821	0.283401	0.00514229	0.0247186	0.811063
ENSG00000233750.3	CICP27	0.0273697	0.791238	0.0339652	0.742514	0.0358792	0.728554	-0.100143	0.331656
ENSG00000237683.5	AL627309.1	-0.0783752	0.447837	-0.0860011	0.404764	0.142995	0.164572	-0.000528419	0.995923
ENSG00000268903.1	RP11-34P13.15	-0.0640041	0.535567	-0.0638978	0.536246	0.0944333	0.360097	-0.0304199	0.768592
ENSG00000239906.1	RP11-34P13.14	-0.00253183	0.980468	-0.0124326	0.904306	-0.0139943	0.892354	-0.0761208	0.461044
ENSG00000241860.2	RP11-34P13.13	0.0350748	0.734411	0.0514711	0.618459	0.164733	0.10874	0.0382288	0.711537
ENSG00000222623.1	RNU6-1100P	nan	1	nan	1	nan	1	nan	1
ENSG00000241599.1	RP11-34P13.9	-0.0198073	0.848097	-0.00290227	0.977611	0.0451623	0.662166	-0.0473143	0.64712
ENSG00000228463.4	AP006222.2	0.12717	0.216939	0.17013	0.0974793	0.304575	0.0025516	0.0759754	0.461903
ENSG00000237094.7	RP4-669L17.10	-0.0238787	0.817369	0.00393647	0.969636	0.163797	0.110792	-0.000702082	0.994583
ENSG00000250575.1	RP4-669L17.8	-0.0292015	0.777616	-0.0264534	0.798075	0.0575286	0.577705	-0.0366495	0.72296
ENSG00000233653.3	CICP7	-0.119952	0.244386	-0.0952909	0.355731	0.0524708	0.611648	0.12237	0.234935
ENSG00000224813.2	RP4-669L17.4	nan	1	nan	1	nan	1	nan	1
ENSG00000235249.1	OR4F29	nan	1	nan	1	nan	1	nan	1
ENSG00000269732.1	WBP1LP7	-0.0457238	0.658227	-0.046149	0.65525	-0.0173821	0.866512	-0.0312668	0.762338
ENSG00000256186.1	AL732372.1	nan	1	nan	1	nan	1	nan	1
ENSG00000236601.1	RP4-669L17.2	0.180192	0.078953	0.171846	0.094098	0.195169	0.0567056	-0.0554498	0.59155
ENSG00000236743.1	RP5-857K21.15	-0.013906	0.893029	0.0147926	0.886253	0.0030342	0.976594	-0.0385533	0.709197
ENSG00000236679.2	RP4-669L17.1	0.0666606	0.518733	0.0302452	0.769884	0.0962267	0.351005	-0.0634287	0.539248
ENSG00000231709.1	RP5-857K21.1	-0.0166072	0.872411	0.00904881	0.930274	0.135463	0.18819	0.0727547	0.481156
ENSG00000235146.2	RP5-857K21.2	0.083098	0.420866	0.0562152	0.586435	-0.0407438	0.693477	-0.0428499	0.678484
ENSG00000239664.2	RP5-857K21.3	0.00259863	0.979953	0.00286191	0.977923	0.138102	0.179651	-0.0159521	0.877405
ENSG00000230021.3	RP5-857K21.4	0.10298	0.318068	0.104653	0.310229	0.120657	0.241604	0.0815476	0.429615
ENSG00000223659.1	RP5-857K21.5	0.230883	0.023622	0.211864	0.0382441	0.0811082	0.432113	-0.0255743	0.80465
ENSG00000225972.1	MTND1P23	0.0831045	0.42083	0.0653134	0.527236	0.141762	0.16828	-0.0915823	0.374846
ENSG00000225630.1	MTND2P28	-0.0121228	0.90668	-0.0219758	0.831699	0.10921	0.289513	-0.121629	0.237803
ENSG00000237973.1	hsa-mir-6723	-0.00745716	0.942515	-0.0158499	0.878184	0.0744272	0.471105	-0.0974084	0.345093
ENSG00000229344.1	RP5-857K21.7	-0.00485024	0.962593	-0.0129974	0.899981	0.115401	0.262874	-0.0906085	0.379967
ENSG00000240409.1	MTATP8P1	-0.0343603	0.739626	-0.0330066	0.749539	0.100743	0.328751	-0.0979126	0.34259
ENSG00000248527.1	MTATP6P1	-0.00554837	0.957213	-0.0149548	0.885015	0.0604915	0.558235	-0.13608	0.186168
ENSG00000198744.5	RP5-857K21.11	-0.0104176	0.919759	-0.0115528	0.91105	0.12664	0.218876	-0.096276	0.350757
ENSG00000268663.1	WBP1LP6	-0.0250395	0.808656	-0.0216447	0.834198	-0.0495428	0.631687	0.106629	0.301131
ENSG00000185097.2	OR4F16	nan	1	nan	1	nan	1	nan	1
ENSG00000229376.3	CICP3	0.0618115	0.549663	0.0896593	0.384999	0.201411	0.0490933	0.10944	0.288492
ENSG00000224956.5	RP11-206L10.1	0.027822	0.787868	0.00948039	0.926957	0.0743948	0.471299	0.00907654	0.930061
ENSG00000235373.1	RP11-206L10.3	-0.0854012	0.408062	-0.0699345	0.498362	0.0897472	0.384532	-0.0204848	0.842967
ENSG00000223181.1	RNU6-1199P	0.0658708	0.523709	0.0125748	0.903218	-0.0242414	0.814644	-0.0392961	0.703853
ENSG00000240618.1	RP11-206L10.5	0.0256198	0.804309	0.0129204	0.900571	0.136989	0.183218	-0.075352	0.465596
ENSG00000229905.1	RP11-206L10.4	0.140662	0.171639	0.111356	0.280082	0.0747624	0.469104	-0.0905373	0.380343
ENSG00000228327.2	RP11-206L10.2	0.0692092	0.502839	0.0979262	0.342523	0.181955	0.0760176	0.0469772	0.649467
ENSG00000237491.4	RP11-206L10.9	0.0540904	0.600685	0.0452593	0.661484	0.0740044	0.473635	0.310698	0.00206336
ENSG00000230092.3	RP11-206L10.8	-0.05564	0.590277	-0.0404475	0.695596	0.165025	0.108106	-0.046738	0.651135
ENSG00000269831.1	AL669831.1	-0.0477713	0.643942	-0.043475	0.674058	0.0753799	0.465431	-0.0359068	0.728353
ENSG00000240453.1	RP11-206L10.10	nan	1	nan	1	nan	1	nan	1
ENSG00000177757.1	FAM87B	0.0489406	0.635842	0.0667693	0.518049	-0.121426	0.238595	0.00350615	0.972954
ENSG00000225880.4	LINC00115	-0.0156105	0.88001	-0.0119429	0.908059	0.161763	0.115354	-0.0636254	0.537989
ENSG00000228794.4	RP11-206L10.11	0.216574	0.034056	0.25853	0.0109818	0.24547	0.0159259	0.177498	0.0836117
ENSG00000230368.2	FAM41C	-0.101142	0.326831	-0.120045	0.244015	0.0717068	0.487512	0.0509797	0.621818
ENSG00000234711.1	TUBB8P11	0.127389	0.216145	0.136446	0.184976	0.112831	0.273721	0.0530551	0.607682
ENSG00000269308.1	AL645608.2	nan	1	nan	1	nan	1	nan	1
ENSG00000272438.1	RP11-54O7.16	0.0486698	0.637714	0.0473774	0.64668	0.278318	0.00603816	0.0718302	0.486761
ENSG00000230699.2	RP11-54O7.1	0.193085	0.0594517	0.191985	0.0609457	0.264542	0.00919836	-0.0302315	0.769985
ENSG00000241180.1	RP11-54O7.2	nan	1	nan	1	nan	1	nan	1
ENSG00000223764.2	RP11-54O7.3	0.231502	0.0232403	0.195049	0.0568604	0.180761	0.0779948	0.133808	0.193696
ENSG00000187634.6	SAMD11	0.357374	0.000350938	0.337283	0.000778211	0.338885	0.000731729	0.267533	0.00840988
ENSG00000268179.1	AL645608.1	nan	1	nan	1	nan	1	nan	1
ENSG00000188976.6	NOC2L	0.236025	0.0206085	0.248368	0.0146878	0.226386	0.0265589	0.160364	0.118575
ENSG00000187961.9	KLHL17	0.12116	0.23963	0.136119	0.18604	0.265179	0.00902503	0.103184	0.317107
ENSG00000187583.6	PLEKHN1	-0.0489091	0.63606	-0.0428652	0.678376	0.030608	0.767202	0.0773909	0.453577
ENSG00000187642.5	C1orf170	0.0634355	0.539205	0.051054	0.62131	0.017307	0.867084	-0.0343095	0.739997
ENSG00000272512.1	RP11-54O7.17	-0.0749756	0.467834	-0.0648486	0.530186	0.135394	0.188419	-0.174756	0.0885771
ENSG00000188290.6	HES4	0.15722	0.12607	0.184349	0.0721723	0.0570092	0.58115	0.0587045	0.56994
ENSG00000231702.2	RP11-54O7.10	0.0887423	0.389899	0.127804	0.21464	0.048317	0.640157	-0.0657011	0.524782
ENSG00000224969.1	RP11-54O7.11	0.278845	0.00593933	0.28169	0.00542963	0.157182	0.126161	-0.0761007	0.461162
ENSG00000187608.5	ISG15	0.111452	0.279665	0.108843	0.291145	0.00662959	0.948886	0.352956	0.000420016
ENSG00000188157.9	AGRN	-0.00485034	0.962592	0.0123359	0.905048	0.0540864	0.600711	-0.086146	0.40397
ENSG00000217801.5	RP11-465B22.3	0.300564	0.00292549	0.319565	0.00150498	0.242588	0.017246	0.228277	0.0252882
ENSG00000273443.1	RP11-54O7.18	0.0267704	0.795708	0.0314822	0.76075	0.167361	0.103138	0.0297549	0.773514
ENSG00000237330.2	RNF223	-0.0624353	0.545634	-0.067806	0.511558	0.139626	0.174849	0.0730251	0.479524
ENSG00000131591.13	C1orf159	0.0125973	0.903045	-0.00117924	0.990902	0.0270769	0.793421	0.130905	0.203629
ENSG00000223823.1	RP11-465B22.5	0.0679798	0.510474	0.0605716	0.557713	0.110914	0.282011	-0.0680606	0.50997
ENSG00000207730.1	MIR200B	nan	1	nan	1	nan	1	nan	1
ENSG00000207607.1	MIR200A	-0.0333227	0.74722	-0.035532	0.73108	-0.102399	0.320821	-0.0321977	0.755481
ENSG00000198976.1	MIR429	nan	1	nan	1	nan	1	nan	1
ENSG00000272141.1	RP11-465B22.8	-0.00932845	0.928125	-0.0394171	0.702984	0.106901	0.299894	0.0189804	0.854367
ENSG00000205231.1	TTLL10-AS1	-0.038251	0.711377	-0.0401413	0.697789	0.0716924	0.4876	-0.0284654	0.783082
ENSG00000162571.9	TTLL10	-0.0207498	0.840961	-0.019328	0.85173	0.0793068	0.442442	-0.0364777	0.724207
ENSG00000186891.9	TNFRSF18	0.000691868	0.994662	0.0174155	0.866258	-0.0645805	0.531892	-0.0897278	0.384635
ENSG00000186827.6	TNFRSF4	-0.171865	0.0940609	-0.18382	0.073009	0.0611954	0.553656	-0.0529901	0.608123
ENSG00000078808.12	SDF4	0.205903	0.0441538	0.216693	0.0339549	0.212066	0.0380559	0.324959	0.00123631
ENSG00000176022.3	B3GALT6	0.232482	0.0226474	0.254426	0.0123665	0.262517	0.00976843	0.292827	0.00378823
ENSG00000184163.3	FAM132A	0.500092	2.12758e-07	0.493691	3.20238e-07	0.244626	0.0163034	0.0534285	0.605154
ENSG00000260179.1	RP5-902P8.12	-0.0908225	0.378838	-0.134933	0.189941	0.0125651	0.903292	-0.00173454	0.986618
ENSG00000160087.16	UBE2J2	0.186154	0.0693786	0.18729	0.0676663	0.22679	0.0262825	0.299218	0.00306161
ENSG00000230415.1	RP5-902P8.10	0.106171	0.303225	0.136889	0.183541	0.209555	0.0404498	0.074906	0.468248
ENSG00000162572.15	SCNN1D	0.0949188	0.357621	0.0967333	0.348463	0.0883454	0.392031	0.0439579	0.670646
ENSG00000131584.14	ACAP3	0.0697635	0.499416	0.0787183	0.445846	0.0530181	0.607933	0.119634	0.245645
ENSG00000169972.7	PUSL1	0.0247796	0.810604	0.027933	0.787042	0.0453357	0.660948	0.175858	0.0865544
ENSG00000127054.14	CPSF3L	0.113926	0.269063	0.108137	0.294305	0.179695	0.0797966	0.178709	0.0814917
ENSG00000240731.1	RP5-890O3.9	0.0252637	0.806976	0.0567886	0.582616	0.279775	0.00576828	0.107394	0.297654
ENSG00000224051.2	GLTPD1	0.144745	0.159414	0.140463	0.172252	0.117686	0.253476	0.0233891	0.82105
ENSG00000169962.4	TAS1R3	0.128479	0.212207	0.101155	0.326765	0.206592	0.0434348	0.274804	0.00673603
ENSG00000107404.13	DVL1	0.137902	0.180286	0.134195	0.192397	0.101659	0.324351	0.155096	0.131333
ENSG00000162576.12	MXRA8	0.0671833	0.515452	0.0757807	0.463055	0.0197016	0.848897	0.0663779	0.520511
ENSG00000175756.9	AURKAIP1	0.100332	0.330737	0.0904886	0.380601	0.0392211	0.704392	0.0797026	0.44016
ENSG00000223663.2	RP5-890O3.3	-0.158318	0.123414	-0.141049	0.170451	-0.121643	0.237751	0.102535	0.320178
ENSG00000221978.7	CCNL2	0.0734782	0.476794	0.0739069	0.47422	0.198785	0.0521854	0.0317561	0.758732
ENSG00000224870.3	RP4-758J18.2	0.157702	0.124898	0.145018	0.158618	0.106379	0.302272	0.0305173	0.767872
ENSG00000242485.1	MRPL20	0.203227	0.0470439	0.18138	0.0769653	0.191739	0.0612828	0.241084	0.0179718
ENSG00000272455.1	RP4-758J18.13	0.146343	0.154809	0.154801	0.132077	0.215349	0.0351065	0.254628	0.0122951
ENSG00000235098.4	ANKRD65	0.00778843	0.939966	0.00879598	0.932217	-0.0291915	0.77769	-0.026581	0.797122
ENSG00000225905.1	RP4-758J18.7	0.101678	0.324258	0.109135	0.289849	0.0998091	0.333277	-0.124722	0.225991
ENSG00000205116.3	TMEM88B	-0.078144	0.449182	-0.055757	0.589494	-0.0894511	0.386108	-0.105988	0.304063
ENSG00000225285.1	RP4-758J18.10	-0.185103	0.0709951	-0.186198	0.0693121	-0.130744	0.204192	0.0626804	0.544055
ENSG00000179403.10	VWA1	-0.0888779	0.389172	-0.0975934	0.344174	-0.130439	0.205258	-0.00115589	0.991082
ENSG00000215915.5	ATAD3C	-0.0398477	0.699893	-0.0541	0.60062	0.0190999	0.85346	-0.0423201	0.682245
ENSG00000160072.15	ATAD3B	0.146724	0.153724	0.146711	0.153761	0.189453	0.0644985	0.136951	0.183339
ENSG00000197785.9	ATAD3A	0.203012	0.0472826	0.203244	0.0470249	0.127995	0.21395	0.152135	0.138949
ENSG00000205090.4	TMEM240	0.123441	0.230834	0.148543	0.148631	0.050148	0.627522	0.297999	0.00318973
ENSG00000160075.10	SSU72	0.260704	0.0103047	0.253798	0.0125913	0.325344	0.00121888	0.3125	0.00193667
ENSG00000215014.3	AL645728.1	0.163912	0.110537	0.217044	0.0336596	0.199907	0.0508451	0.185275	0.0707276
ENSG00000236684.1	AL645728.3	0.203813	0.0463986	0.188756	0.0655054	0.10549	0.306354	-0.0359814	0.727811
ENSG00000228594.1	C1orf233	0.258814	0.0108912	0.262128	0.00988137	0.244738	0.016253	0.483692	5.96728e-07
ENSG00000272106.1	RP11-345P4.9	0.124767	0.225824	0.120052	0.243988	0.0519475	0.615209	0.314398	0.00181086
ENSG00000197530.8	MIB2	0.195882	0.0557896	0.207226	0.0427809	0.140972	0.170688	0.240424	0.0182982
ENSG00000189409.8	MMP23B	0.0550994	0.593899	0.0561507	0.586865	0.168333	0.101122	0.0698793	0.498702
ENSG00000248333.3	CDK11B	0.155331	0.130742	0.123947	0.228911	0.220946	0.03052	0.00129707	0.989993
ENSG00000272004.1	RP11-345P4.10	0.0241815	0.815094	0.0391219	0.705105	0.107342	0.29789	-0.0435474	0.673546
ENSG00000189339.7	SLC35E2B	0.0709982	0.491835	0.110388	0.284312	0.235567	0.020863	0.217335	0.0334167
ENSG00000269737.1	RP11-345P4.7	-0.00261264	0.979845	0.0242078	0.814896	0.18373	0.0731513	-0.0212678	0.837045
ENSG00000269227.1	RP11-345P4.6	0.0057072	0.95599	0.0129906	0.900033	0.0574873	0.577978	-0.0718479	0.486654
ENSG00000215914.3	MMP23A	0.0564119	0.585124	0.00998579	0.923075	0.0561327	0.586985	-0.0112911	0.913057
ENSG00000008128.18	CDK11A	-0.0263835	0.798598	-0.0558577	0.588822	0.129577	0.208293	-0.0188347	0.855472
ENSG00000227775.3	RP1-283E3.4	0.092278	0.371214	0.137817	0.180558	0.296028	0.003407	0.109458	0.288412
ENSG00000215790.2	SLC35E2	0.0313159	0.761976	0.0864209	0.402467	0.218525	0.0324374	0.218845	0.0321784
ENSG00000008130.11	NADK	0.141054	0.170435	0.145373	0.157591	0.310443	0.00208187	0.226589	0.0264196
ENSG00000078369.13	GNB1	0.144314	0.160671	0.173271	0.0913614	0.247971	0.0148524	0.0520977	0.614186
ENSG00000231050.1	RP1-140A9.1	0.170313	0.0971138	0.136195	0.185794	0.21791	0.0329405	0.167114	0.103653
ENSG00000169885.5	CALML6	0.1367	0.184151	0.12537	0.223569	0.108759	0.29152	0.107472	0.297304
ENSG00000178821.8	TMEM52	0.151	0.141956	0.146797	0.153518	0.191053	0.0622345	0.0107153	0.917474
ENSG00000142609.13	C1orf222	-0.0474553	0.646138	-0.0482832	0.640391	0.0718595	0.486583	-0.0543262	0.599096
ENSG00000233542.1	RP11-547D24.1	-0.0655016	0.526044	-0.0515469	0.617941	-0.124638	0.226309	0.0318282	0.758201
ENSG00000187730.6	GABRD	-0.0823684	0.424971	-0.0784249	0.447548	-0.165816	0.106403	-0.0066651	0.948612
ENSG00000226969.1	RP11-547D24.3	-0.0216883	0.833869	-0.02741	0.790937	0.0425096	0.680899	-0.0553254	0.592383
ENSG00000067606.11	PRKCZ	0.259898	0.0105513	0.283874	0.00506517	0.218672	0.0323182	0.145013	0.158633
ENSG00000271806.1	RP5-892K4.1	0.089254	0.38716	0.081365	0.430653	0.139406	0.175536	0.0857806	0.405975
ENSG00000182873.4	RP11-181G12.2	0.171906	0.0939826	0.164398	0.109472	0.159473	0.120664	0.201137	0.049409
ENSG00000162585.12	C1orf86	0.128898	0.210709	0.113205	0.272124	0.133984	0.193104	0.26088	0.0102515
ENSG00000269554.1	AL590822.2	0.205502	0.0445775	0.223827	0.0283639	0.326973	0.0011477	0.284866	0.00490703
ENSG00000203301.2	AL590822.1	0.0841847	0.414796	0.110992	0.28167	0.128943	0.210547	0.0485968	0.638219
ENSG00000234396.3	RP11-181G12.4	0.0584459	0.571643	0.0629044	0.542614	0.107741	0.296088	-0.0785295	0.446941
ENSG00000157933.9	SKI	-0.168664	0.100443	-0.160137	0.119105	0.0231807	0.822618	0.0692984	0.502287
ENSG00000116151.9	MORN1	0.0272524	0.792112	0.0264758	0.797908	0.0790048	0.444186	0.0119803	0.907773
ENSG00000272161.1	RP4-713A8.1	-0.0525662	0.611	-0.0540571	0.600909	0.0968315	0.347972	0.0260408	0.801159
ENSG00000269753.1	AL589739.1	0.0562467	0.586225	0.0483671	0.639809	0.151696	0.140108	0.0606074	0.557479
ENSG00000269896.1	RP4-740C4.6	0.0103515	0.920267	0.009299	0.928351	0.0678536	0.511261	0.145987	0.155826
ENSG00000272420.1	RP4-740C4.7	0.0626757	0.544085	0.0622118	0.547076	0.0811193	0.43205	0.275207	0.00665237
ENSG00000271921.1	RP4-740C4.9	0.100562	0.329627	0.106409	0.302137	0.28349	0.0051277	0.103458	0.315816
ENSG00000271847.1	RP4-740C4.8	0.0502154	0.627059	0.0584688	0.571492	0.132147	0.199335	0.0804871	0.435659
ENSG00000178642.5	AL513477.1	0.117677	0.253509	0.143192	0.163986	0.170097	0.0975457	0.103866	0.313898
ENSG00000157916.14	RER1	0.127993	0.213956	0.135402	0.188393	0.178903	0.081156	0.235368	0.0209742
ENSG00000157911.5	PEX10	0.166381	0.1052	0.171409	0.0949512	0.0416349	0.687119	0.181916	0.076081
ENSG00000149527.13	PLCH2	-0.098602	0.339186	-0.0883751	0.391871	-0.162507	0.113669	-0.0317238	0.758969
ENSG00000224387.1	RP3-395M20.2	-0.0733046	0.477839	-0.0633089	0.540017	-0.0923756	0.370706	0.0338648	0.743249
ENSG00000229393.1	RP3-395M20.3	0.0720527	0.485409	0.0970453	0.346903	0.060528	0.557997	-0.0272843	0.791874
ENSG00000157881.9	PANK4	0.143855	0.162021	0.177475	0.0836521	0.212909	0.0372796	0.23653	0.020331
ENSG00000197921.5	HES5	0.0944838	0.359839	0.100621	0.32934	-0.0470255	0.64913	0.243726	0.0167138
ENSG00000272449.1	RP3-395M20.12	0.104038	0.313095	0.11703	0.25615	-0.0875674	0.39623	0.205475	0.0446069
ENSG00000238164.2	RP3-395M20.8	-0.173783	0.0903945	-0.146417	0.154598	0.197834	0.0533449	-0.104971	0.308752
ENSG00000157873.13	TNFRSF14	-0.160259	0.11882	-0.170373	0.0969955	0.1002	0.331379	-0.115615	0.261983
ENSG00000225931.3	RP3-395M20.7	-0.0528282	0.609221	-0.0490429	0.635135	0.089184	0.387534	0.0245392	0.812409
ENSG00000228037.1	RP3-395M20.9	-0.10792	0.295282	-0.0974132	0.34507	0.0273527	0.791364	-0.0936908	0.363903
ENSG00000157870.10	FAM213B	0.314927	0.00177717	0.334107	0.000878406	0.271631	0.00742622	0.270567	0.00767146
ENSG00000142606.11	MMEL1	0.334794	0.000855774	0.354268	0.00039829	0.230855	0.0236396	0.0400399	0.698515
ENSG00000237058.1	RP13-436F16.1	0.070755	0.493323	0.0810908	0.432212	-0.0140541	0.891897	-0.109125	0.289892
ENSG00000215912.7	TTC34	-0.0227322	0.825996	-0.0250372	0.808673	0.0606813	0.556998	-0.0954299	0.355027
ENSG00000233234.1	RP11-740P5.2	nan	1	nan	1	nan	1	nan	1
ENSG00000231630.1	RP11-740P5.3	0.473684	1.09112e-06	0.460227	2.38475e-06	0.123226	0.231653	-0.0421577	0.683399
ENSG00000169717.5	ACTRT2	0.0497297	0.630399	0.0708684	0.492629	0.0503724	0.625981	-0.112381	0.275652
ENSG00000177133.6	LINC00982	0.0397766	0.700403	0.0344401	0.739043	-0.148408	0.149005	0.006955	0.94638
ENSG00000142611.12	PRDM16	0.00844513	0.934915	0.00789667	0.939134	-0.154479	0.132894	0.184765	0.0715209
ENSG00000226286.1	RP1-163G9.2	-0.0875372	0.396393	-0.0886619	0.39033	-0.0931593	0.366643	-0.0122194	0.90594
ENSG00000272235.1	RP11-22L13.1	-0.0984563	0.339904	-0.119044	0.247997	-0.122694	0.233689	0.0260869	0.800814
ENSG00000130762.10	ARHGEF16	0.166306	0.105358	0.203692	0.0465317	0.181494	0.0767757	-0.136128	0.186013
ENSG00000272088.1	RP11-168F9.2	0.12437	0.227316	0.131915	0.200132	0.0985297	0.339542	-0.0192419	0.852383
ENSG00000162591.11	MEGF6	-0.0447872	0.664802	-0.0408336	0.692835	0.0147666	0.886452	-0.0618835	0.549197
ENSG00000207776.1	MIR551A	nan	1	nan	1	nan	1	nan	1
ENSG00000238260.1	RP11-46F15.2	0.0369015	0.721133	0.0143412	0.889702	0.125575	0.222808	0.0180948	0.861092
ENSG00000158109.10	TPRG1L	0.292055	0.00388572	0.310087	0.00210801	0.324589	0.00125324	0.253006	0.0128798
ENSG00000116213.11	WRAP73	0.0998165	0.333241	0.115927	0.26069	0.235276	0.0210259	0.203563	0.0466733
ENSG00000078900.10	TP73	-0.073205	0.478439	-0.068841	0.505119	-0.00572939	0.955819	-0.098194	0.341198
ENSG00000227589.1	RP5-1092A11.5	-0.0783342	0.448075	-0.0694434	0.501391	0.0123874	0.904652	0.0229142	0.824625
ENSG00000235131.1	RP5-1092A11.2	-0.0356674	0.730095	-0.031008	0.764248	-0.120683	0.241501	0.0922163	0.371535
ENSG00000227372.6	TP73-AS1	0.0267097	0.796161	0.0411283	0.690731	0.177852	0.0829883	0.100681	0.329049
ENSG00000162592.4	CCDC27	-0.0836799	0.41761	-0.0887687	0.389757	0.0332611	0.747671	0.188556	0.0657976
ENSG00000235169.3	SMIM1	0.00786732	0.939359	0.0254318	0.805717	-0.0153014	0.882369	0.0914305	0.375642
ENSG00000130764.5	LRRC47	0.247617	0.0150005	0.259676	0.0106203	0.218956	0.0320891	0.215142	0.0352868
ENSG00000266075.1	RN7SL574P	-0.150262	0.143936	-0.132887	0.196809	0.0741694	0.472647	0.18021	0.0789218
ENSG00000272153.1	RP1-286D6.5	0.213191	0.0370222	0.230934	0.0235906	0.249159	0.014365	0.0651842	0.528055
ENSG00000116198.8	CEP104	-0.0202927	0.84442	-0.0110707	0.914747	0.132478	0.198203	-0.0121001	0.906854
ENSG00000169598.11	DFFB	0.108584	0.292303	0.134143	0.19257	0.230131	0.0240927	0.270457	0.00769702
ENSG00000198912.6	C1orf174	0.171164	0.0954313	0.197187	0.0541455	0.296898	0.0033095	0.194355	0.0577654
ENSG00000236423.1	RP13-15E13.1	-0.0568976	0.581891	-0.0355723	0.730787	0.261214	0.0101513	0.0856409	0.406742
ENSG00000233304.1	RP13-614K11.1	0.151456	0.140742	0.156275	0.128391	0.249885	0.0140738	0.378074	0.000145984
ENSG00000226374.1	RP13-614K11.2	-0.0588753	0.568816	-0.0347341	0.736896	0.129629	0.208109	0.322256	0.00136493
ENSG00000229280.1	RP11-374C13.1	-0.0614351	0.552101	-0.0597605	0.563009	-0.00309632	0.976115	-0.0536457	0.603686
ENSG00000235054.1	RP5-1166F10.1	-0.0617167	0.550276	-0.0779249	0.450458	-0.0355148	0.731205	-0.0878983	0.39444
ENSG00000227169.2	RP1-37J18.1	nan	1	nan	1	nan	1	nan	1
ENSG00000232596.1	RP1-37J18.2	0.0859122	0.405252	0.099228	0.336113	0.212286	0.0378518	-0.0382482	0.711397
ENSG00000196581.6	AJAP1	0.105218	0.30761	0.129085	0.21004	0.30224	0.00276365	0.11936	0.246736
ENSG00000231510.1	RP11-542C10.1	-0.0852729	0.408769	-0.0520577	0.614459	-0.172749	0.0923565	0.0573673	0.578773
ENSG00000260972.1	RP1-58B11.1	0.0437273	0.672275	0.0486868	0.637596	0.112146	0.276662	-0.127852	0.214465
ENSG00000264341.1	MIR4417	nan	1	nan	1	nan	1	nan	1
ENSG00000236948.1	RP11-154H17.1	-0.022567	0.82724	0.0564982	0.584549	0.00250846	0.980649	-0.0725376	0.482469
ENSG00000216045.2	AL356693.1	nan	1	nan	1	nan	1	nan	1
ENSG00000264101.1	MIR4689	nan	1	nan	1	nan	1	nan	1
ENSG00000131697.13	NPHP4	0.103658	0.314875	0.122326	0.235105	0.119563	0.245928	0.127539	0.215598
ENSG00000266687.1	AL356261.1	-0.0700759	0.497492	-0.0264531	0.798078	-0.111337	0.280164	-0.0472594	0.647502
ENSG00000069424.10	KCNAB2	0.0838304	0.41677	0.112752	0.27406	0.067462	0.513707	0.0222666	0.829505
ENSG00000116254.13	CHD5	0.250098	0.0139891	0.267568	0.00840086	0.210462	0.0395708	0.22812	0.0253916
ENSG00000116251.5	RPL22	-0.0426983	0.679559	-0.0895618	0.385518	0.00193838	0.985046	0.0168483	0.870575
ENSG00000226944.1	RP1-120G22.11	0.291555	0.00395005	0.295663	0.00344864	0.222831	0.0290942	0.390447	8.39757e-05
ENSG00000158286.8	RNF207	0.281324	0.00549298	0.305821	0.00244456	0.338861	0.000732397	0.160891	0.117354
ENSG00000116237.11	ICMT	0.027966	0.786796	0.0614233	0.552177	0.213939	0.0363489	0.224725	0.0277187
ENSG00000225077.2	LINC00337	0.215773	0.0347393	0.212209	0.037923	0.274538	0.00679166	-0.0659988	0.522901
ENSG00000173673.7	HES3	-0.0115922	0.910747	0.00191569	0.985221	0.0558744	0.58871	-0.0761494	0.460875
ENSG00000158292.6	GPR153	0.0655959	0.525447	0.0591712	0.566872	0.130319	0.205677	-0.088578	0.39078
ENSG00000097021.15	ACOT7	0.300311	0.00295063	0.320712	0.00144374	0.324535	0.00125571	0.202699	0.0476322
ENSG00000069812.7	HES2	-0.0820598	0.426714	-0.0873541	0.397386	-0.062804	0.54326	-0.127321	0.216391
ENSG00000187017.10	ESPN	0.0227655	0.825745	0.0203078	0.844306	0.313489	0.00187017	-0.0658525	0.523825
ENSG00000265392.1	MIR4252	nan	1	nan	1	nan	1	nan	1
ENSG00000231868.1	RP1-202O8.2	-0.0540887	0.600696	-0.0512607	0.619896	0.0285843	0.782198	-0.040427	0.695743
ENSG00000215788.5	TNFRSF25	0.103002	0.317967	0.0987963	0.338231	0.189159	0.0649226	0.13015	0.206272
ENSG00000171680.16	PLEKHG5	0.125104	0.224562	0.144853	0.159098	0.191749	0.061269	0.109918	0.286378
ENSG00000162408.10	NOL9	0.244035	0.016572	0.246158	0.0156241	0.256602	0.0116144	0.294034	0.00364027
ENSG00000253022.1	RNU6-731P	-0.0607881	0.556303	-0.0659329	0.523317	-0.132508	0.198101	-0.029476	0.77558
ENSG00000229519.2	RP11-58A11.2	0.101601	0.324627	0.092918	0.367891	0.0343623	0.739611	0.144283	0.160761
ENSG00000173662.15	TAS1R1	-0.0484612	0.639158	-0.0380485	0.712838	-0.0068186	0.94743	0.0981805	0.341265
ENSG00000204859.7	ZBTB48	0.208223	0.0417699	0.194629	0.0574063	0.205092	0.0450138	0.221921	0.0297753
ENSG00000162413.12	KLHL21	0.0761195	0.461052	0.0885431	0.390967	0.157951	0.124297	0.0540927	0.600669
ENSG00000116273.5	PHF13	0.144135	0.161196	0.155671	0.129892	0.111107	0.281166	0.247176	0.0151866
ENSG00000041988.11	THAP3	0.223035	0.0289435	0.238397	0.0193332	0.175298	0.0875777	0.253147	0.0128279
ENSG00000007923.11	DNAJC11	0.109527	0.288106	0.149	0.147374	0.181972	0.07599	0.131837	0.2004
ENSG00000228750.1	RP11-242F24.1	0.0104715	0.919345	0.0416718	0.686856	-0.0509732	0.621863	0.449992	4.22886e-06
ENSG00000239166.1	snoU13	nan	1	nan	1	nan	1	nan	1
ENSG00000237436.1	RP11-312B8.1	-0.0396158	0.701557	-0.055779	0.589347	-0.0195611	0.849963	0.00153717	0.988141
ENSG00000171735.14	CAMTA1	0.148406	0.149011	0.18905	0.0650793	0.118695	0.249397	0.20895	0.0410451
ENSG00000227950.1	RP11-312B8.2	-0.0701315	0.49715	-0.083008	0.421371	-0.0516153	0.617474	0.228258	0.0253006
ENSG00000237365.1	RP11-334N17.1	0.0356418	0.730281	0.0262712	0.799437	-0.119845	0.244808	0.434229	9.86238e-06
ENSG00000207056.1	RNU1-8P	0.204343	0.0458201	0.162736	0.113154	0.000503536	0.996115	0.107622	0.296627
ENSG00000237402.1	CAMTA1-IT1	0.0728255	0.480729	0.0821707	0.426087	0.0766553	0.457894	-0.145203	0.158082
ENSG00000237728.1	RP3-453P22.2	-0.0337019	0.744442	-0.0440625	0.669908	-0.0290251	0.778925	0.016225	0.875324
ENSG00000225126.1	RP4-549F15.1	-0.103519	0.315531	-0.0885049	0.391173	-0.00936543	0.927841	-0.0730363	0.479456
ENSG00000270171.1	RP11-338N10.1	0.0260368	0.801189	-0.018655	0.856837	0.0281371	0.785523	-0.0392181	0.704413
ENSG00000270035.1	RP11-338N10.2	-0.0251202	0.808052	-0.0183727	0.858981	0.0230433	0.823653	-0.0314936	0.760666
ENSG00000269978.1	RP11-338N10.3	0.0153906	0.881688	0.0011027	0.991493	0.0933712	0.365549	-0.110856	0.282262
ENSG00000049245.8	VAMP3	-0.124433	0.227078	-0.150443	0.143448	-0.0270697	0.793474	-0.0517756	0.616381
ENSG00000269925.1	RP3-467L1.6	0.0279734	0.786741	0.0610313	0.554721	0.267162	0.00850438	0.212012	0.0381066
ENSG00000049246.10	PER3	-0.0579258	0.575076	-0.0211177	0.838179	0.0623799	0.545991	0.155637	0.129978
ENSG00000236266.1	RP3-467L1.4	-0.0108216	0.916659	-0.0287791	0.780751	0.0729605	0.479913	0.106793	0.300384
ENSG00000049247.9	UTS2	0.0357126	0.729766	0.0262598	0.799522	0.0745107	0.470606	0.328033	0.00110345
ENSG00000049249.4	TNFRSF9	-0.0611022	0.554261	-0.054372	0.598787	-0.0132274	0.898221	-0.0318136	0.758309
ENSG00000270330.1	RP5-892F13.2	0.0220576	0.831082	0.00993898	0.923434	0.0311586	0.763137	-0.0465232	0.652634
ENSG00000116288.8	PARK7	0.211009	0.039049	0.189755	0.0640661	0.135512	0.188031	0.261818	0.00997218
ENSG00000200344.1	Y_RNA	-0.0848543	0.411082	-0.0595127	0.564632	0.0420491	0.684171	-0.0778357	0.450978
ENSG00000116285.8	ERRFI1	-0.062543	0.54494	-0.0580801	0.574057	-0.0692325	0.502694	-0.0629296	0.542452
ENSG00000238290.1	RP11-431K24.1	0.129731	0.207748	0.0948723	0.357858	0.117367	0.254771	0.0422706	0.682596
ENSG00000232848.1	CTA-215D11.4	-0.0276735	0.788974	-0.0356975	0.729876	0.087842	0.394745	0.0275545	0.78986
ENSG00000229305.1	RP11-431K24.2	-0.0238326	0.817715	-0.0407102	0.693717	0.0131682	0.898674	-0.037402	0.717509
ENSG00000200975.1	RNU1-7P	nan	1	nan	1	nan	1	nan	1
ENSG00000227634.1	RP11-431K24.3	0.0852203	0.409059	0.0739737	0.473819	-0.0247919	0.810513	-0.04098	0.69179
ENSG00000233645.1	RP11-431K24.4	nan	1	nan	1	nan	1	nan	1
ENSG00000265414.1	RN7SL729P	nan	1	nan	1	nan	1	nan	1
ENSG00000251977.1	RNU6-991P	nan	1	nan	1	nan	1	nan	1
ENSG00000162426.10	SLC45A1	0.276133	0.00646413	0.309151	0.00217804	0.210661	0.0393807	0.202743	0.0475838
ENSG00000252254.1	Y_RNA	0.14083	0.171123	0.135768	0.187189	0.169353	0.0990425	-0.0153986	0.881626
ENSG00000142599.13	RERE	0.17218	0.093451	0.184368	0.0721432	0.305372	0.0024827	0.205275	0.0448186
ENSG00000232912.1	RP5-1115A15.1	0.0157028	0.879306	0.0245041	0.812672	-0.0952662	0.355856	0.0497601	0.63019
ENSG00000221083.1	SNORA77	0.00348953	0.973082	0.02773	0.788554	-0.126154	0.220665	-0.0823544	0.42505
ENSG00000270282.1	RP5-1115A15.2	0.0386538	0.708473	0.0212895	0.836881	-0.00272613	0.97897	-0.0587736	0.569485
ENSG00000234619.1	RP4-633I8.1	-0.0287965	0.780622	-0.0158306	0.878331	0.120262	0.243157	0.0231408	0.822919
ENSG00000224315.2	RP4-633I8.2	0.0142898	0.890095	0.00635656	0.950988	0.0684804	0.507357	-0.0318818	0.757806
ENSG00000222511.1	Y_RNA	0.126873	0.218024	0.22955	0.0244619	0.27217	0.00730488	-0.0317956	0.758441
ENSG00000226545.1	RP4-633I8.3	-0.112789	0.273901	-0.116994	0.256295	-0.00507245	0.96088	0.241923	0.0175639
ENSG00000228423.2	RP4-633I8.4	-0.0185398	0.857712	-0.00530899	0.959058	0.00361261	0.972133	-0.0675814	0.512961
ENSG00000229716.2	RP11-185B14.1	0.256538	0.0116359	0.300606	0.00292134	0.169121	0.0995129	-0.0580443	0.574293
ENSG00000074800.9	ENO1	0.0340786	0.741685	0.0328695	0.750544	0.030749	0.766161	0.239447	0.0187911
ENSG00000236269.1	ENO1-IT1	-0.0742006	0.47246	-0.0740507	0.473358	-0.014429	0.889031	-0.0865889	0.401549
ENSG00000230679.1	ENO1-AS1	0.0102757	0.920849	-0.0156554	0.879667	0.101878	0.323303	0.0845507	0.412763
ENSG00000201725.1	RNU6-304P	0.182983	0.0743476	0.183014	0.0742963	0.00776585	0.94014	-0.0385328	0.709345
ENSG00000238249.1	HMGN2P17	-0.0493429	0.633065	-0.0441992	0.668944	0.0190461	0.853868	-0.0315748	0.760068
ENSG00000232208.2	RP3-477M7.5	0.107302	0.298072	0.10097	0.327659	0.0142474	0.890419	-0.0437661	0.672001
ENSG00000232663.2	RP3-477M7.6	-0.041108	0.690876	-0.0448328	0.664482	-0.0667197	0.518361	-0.0323697	0.754217
ENSG00000131686.10	CA6	0.00612381	0.952781	0.0111451	0.914177	-0.0541399	0.60035	-0.110519	0.283737
ENSG00000265141.1	RN7SL451P	0.234358	0.0215474	0.231504	0.0232393	0.0467803	0.65084	-0.0250049	0.808915
ENSG00000197241.3	SLC2A7	0.0857485	0.406151	0.0798845	0.439115	0.137707	0.180912	-0.0766392	0.457988
ENSG00000142583.13	SLC2A5	-0.132564	0.197908	-0.147797	0.150705	0.0329968	0.74961	-0.0828298	0.422372
ENSG00000252404.1	SCARNA16	0.234358	0.0215474	0.231504	0.0232393	0.0467803	0.65084	-0.0250049	0.808915
ENSG00000180758.10	GPR157	-0.0556218	0.590399	-0.0225617	0.827281	0.0874921	0.396638	0.133995	0.193067
ENSG00000207865.1	MIR34A	-0.074462	0.470897	-0.0799942	0.438484	-0.0580612	0.574182	-0.0601592	0.560403
ENSG00000228526.2	RP3-510D11.1	-0.141872	0.167946	-0.140039	0.173565	-0.199267	0.0516071	-0.057759	0.576179
ENSG00000234546.2	RP3-510D11.2	-0.0136836	0.89473	-0.0202596	0.844671	0.142245	0.16682	0.0918783	0.373298
ENSG00000049239.8	H6PD	-0.0138085	0.893775	-0.00990663	0.923683	0.0784229	0.44756	0.0893829	0.386472
ENSG00000252841.1	Z98044.1	0.0127752	0.901683	0.023079	0.823384	0.0360669	0.72719	-0.0317101	0.75907
ENSG00000171621.9	SPSB1	-0.113324	0.271618	-0.125184	0.224265	-0.182626	0.0749231	-0.0411966	0.690244
ENSG00000252956.1	RNA5SP40	-0.041108	0.690876	-0.0448328	0.664482	-0.0667197	0.518361	-0.0323697	0.754217
ENSG00000235263.1	RP13-392I16.1	-0.0325732	0.752721	-0.0234498	0.820594	-0.0519993	0.614856	-0.00712788	0.94505
ENSG00000171612.6	SLC25A33	0.105898	0.304474	0.11455	0.266434	-0.0413645	0.689046	0.0710011	0.491817
ENSG00000231181.1	RP13-15M17.1	0.133984	0.193104	0.180846	0.0778525	0.203896	0.0463074	-0.0211391	0.838018
ENSG00000188807.8	TMEM201	0.257666	0.0112615	0.237693	0.0197047	0.234954	0.0212074	0.153308	0.135894
ENSG00000171608.11	PIK3CD	-0.00512023	0.960512	-0.00358295	0.972362	0.360084	0.000313914	-0.115777	0.261309
ENSG00000179840.5	C1orf200	-0.0372042	0.71894	-0.043535	0.673634	0.0986539	0.338931	0.0188766	0.855154
ENSG00000233268.3	RP11-558F24.2	-0.0396274	0.701473	-0.0423081	0.68233	0.0798107	0.439539	-0.0293262	0.776691
ENSG00000231789.2	RP11-558F24.4	0.175549	0.0871172	0.171655	0.0944698	0.322253	0.00136508	0.253535	0.0126865
ENSG00000171603.12	CLSTN1	0.174179	0.0896498	0.201502	0.048989	0.100222	0.331271	0.157249	0.125998
ENSG00000271264.1	RP11-558F24.6	0.388545	9.15557e-05	0.373832	0.000175571	0.164448	0.109361	-0.0539347	0.601735
ENSG00000178585.10	CTNNBIP1	0.198384	0.0526722	0.208342	0.0416501	0.0861444	0.403979	0.127893	0.214318
ENSG00000162441.7	LZIC	-0.0364301	0.724552	-0.0365144	0.72394	0.144515	0.160084	-0.0318044	0.758376
ENSG00000228150.1	RP11-84A14.4	0.0274021	0.790996	-0.00225481	0.982605	-0.152101	0.139039	0.0727804	0.481001
ENSG00000173614.9	NMNAT1	0.177765	0.0831411	0.205409	0.044677	0.405184	4.22087e-05	0.181582	0.0766317
ENSG00000202415.1	RN7SKP269	-0.0330271	0.749388	-0.0608612	0.555827	0.071183	0.490706	0.0741127	0.472986
ENSG00000265521.1	MIR5697	nan	1	nan	1	nan	1	nan	1
ENSG00000162444.11	RBP7	-0.048385	0.639685	-0.0700437	0.49769	-0.0846782	0.412057	-0.178938	0.0810954
ENSG00000225786.2	AL590639.1	nan	1	nan	1	nan	1	nan	1
ENSG00000130939.14	UBE4B	0.0996654	0.333977	0.126108	0.220835	0.293938	0.00365188	0.165208	0.107711
ENSG00000224340.1	RP11-496H15.2	-0.00471229	0.963656	0.0220071	0.831463	-0.0160051	0.877	0.181576	0.0766402
ENSG00000233623.2	PGAM1P11	-0.0368828	0.721268	-0.0585754	0.57079	0.133425	0.194987	0.019601	0.84966
ENSG00000201746.1	RNU6-828P	0.0775112	0.452873	0.0874179	0.39704	0.147995	0.150154	-0.0747821	0.468987
ENSG00000054523.12	KIF1B	0.120559	0.241986	0.148011	0.150109	0.229424	0.024543	0.0950819	0.356792
ENSG00000264881.1	MIR1273D	nan	1	nan	1	nan	1	nan	1
ENSG00000199562.1	RNU6-37P	0.00719783	0.944511	-0.025321	0.806547	-0.0750412	0.467444	-0.123611	0.230187
ENSG00000265945.1	RN7SL721P	0.0369454	0.720815	0.0211959	0.837588	0.0869031	0.399836	0.0587602	0.569574
ENSG00000142657.16	PGD	0.0760525	0.461448	0.0863115	0.403065	0.132909	0.196735	0.281905	0.00539278
ENSG00000271989.1	RP4-736L20.3	0.152799	0.137213	0.173812	0.0903398	0.00809852	0.937581	0.0534212	0.605204
ENSG00000175279.17	APITD1	0.117779	0.253096	0.147646	0.151127	0.22894	0.0248547	0.294021	0.00364179
ENSG00000241563.2	CORT	-0.0777155	0.451679	-0.0839667	0.41601	-0.0363495	0.725137	0.326912	0.00115031
ENSG00000160049.7	DFFA	0.0692452	0.502616	0.0667349	0.518266	0.313178	0.00189085	0.0350731	0.734423
ENSG00000142655.8	PEX14	0.318044	0.00158977	0.323549	0.00130197	0.211001	0.0390566	0.327361	0.00113134
ENSG00000243267.2	RN7SL614P	0.11368	0.270104	0.133259	0.195548	0.197749	0.0534488	0.0461833	0.65501
ENSG00000130940.10	CASZ1	0.230759	0.0236995	0.246199	0.0156066	0.0918397	0.3735	0.173527	0.090876
ENSG00000272078.1	RP4-734G22.3	0.102387	0.320877	0.099894	0.332864	-0.0449086	0.663948	0.144996	0.158683
ENSG00000225158.2	RP11-340B24.3	nan	1	nan	1	nan	1	nan	1
ENSG00000175262.10	C1orf127	-0.0224768	0.82792	-0.0247762	0.810631	0.0975211	0.344533	-0.127157	0.216987
ENSG00000215785.2	CFL1P6	0.29783	0.00320779	0.312689	0.00192382	0.0622819	0.546623	-0.146543	0.154238
ENSG00000264181.1	AL713997.1	nan	1	nan	1	nan	1	nan	1
ENSG00000207213.1	Y_RNA	nan	1	nan	1	nan	1	nan	1
ENSG00000120948.11	TARDBP	-0.0303902	0.768812	-0.0288841	0.779971	0.123182	0.23182	0.0363008	0.725491
ENSG00000009724.12	MASP2	0.0981849	0.341243	0.154505	0.132828	0.148208	0.149562	0.0166343	0.872205
ENSG00000271895.1	RP4-635E18.8	0.0883854	0.391815	0.077661	0.451998	0.0748069	0.468839	0.0903612	0.381275
ENSG00000116649.5	SRM	0.131436	0.201785	0.122672	0.233773	0.149634	0.145638	0.234239	0.0216153
ENSG00000171824.9	EXOSC10	0.0676284	0.512667	0.0749644	0.4679	0.163108	0.112322	0.113864	0.269327
ENSG00000226849.1	RP4-635E18.7	0.0536313	0.603783	0.0517276	0.616708	0.127935	0.214164	0.0366902	0.722665
ENSG00000230337.1	RP4-635E18.6	0.155009	0.131552	0.150262	0.143938	0.231991	0.0229429	0.103082	0.317586
ENSG00000198793.8	MTOR	0.179949	0.0793648	0.210585	0.0394531	0.307472	0.00230896	0.151101	0.141688
ENSG00000225602.1	MTOR-AS1	0.277331	0.0062274	0.24628	0.0155711	0.043753	0.672093	0.116973	0.256383
ENSG00000253086.1	RNU6-537P	-0.0122259	0.90589	-0.00784209	0.939553	0.116703	0.257489	-0.0264213	0.798315
ENSG00000271794.1	snoU13	nan	1	nan	1	nan	1	nan	1
ENSG00000171819.4	ANGPTL7	0.0717255	0.487398	0.0602005	0.560133	0.0741767	0.472603	-0.0526145	0.610672
ENSG00000207451.1	RNU6-291P	-0.0618774	0.549237	-0.0624249	0.545701	-0.0200122	0.846545	0.121931	0.236631
ENSG00000238173.1	RPL39P6	nan	1	nan	1	nan	1	nan	1
ENSG00000120942.9	UBIAD1	0.127072	0.217296	0.144361	0.160533	0.103604	0.315129	0.158964	0.12187
ENSG00000238199.1	UBE2V2P3	-0.0676917	0.512271	-0.0763778	0.459527	0.0305707	0.767478	-0.0553253	0.592384
ENSG00000224338.2	RP11-149P14.1	-0.0587211	0.569831	-0.0571924	0.579934	-0.0639932	0.535637	-0.0434014	0.674579
ENSG00000204624.6	PTCHD2	0.122768	0.233405	0.127213	0.216782	0.112922	0.273332	0.342635	0.000632682
ENSG00000235643.1	RP1-69M21.2	0.0978963	0.342671	0.0842742	0.414299	0.0844209	0.413484	0.000981864	0.992425
ENSG00000116661.9	FBXO2	0.240567	0.0182271	0.230413	0.0239153	0.25047	0.013843	0.260112	0.0104853
ENSG00000132879.9	FBXO44	0.297105	0.00328669	0.308736	0.00220973	0.254543	0.012325	0.317691	0.00161006
ENSG00000116663.6	FBXO6	0.180678	0.078135	0.182849	0.0745621	0.25331	0.0127684	0.384254	0.000111057
ENSG00000116670.10	MAD2L2	-0.0730764	0.479214	-0.0923389	0.370897	0.0263882	0.798563	0.155302	0.130815
ENSG00000162490.6	DRAXIN	-0.144225	0.160931	-0.132725	0.197359	-0.179314	0.0804476	0.0256232	0.804283
ENSG00000177674.11	AGTRAP	-0.124672	0.226181	-0.144163	0.161115	-0.0408719	0.692562	0.0458061	0.65765
ENSG00000215910.3	C1orf167	0.140505	0.172123	0.165972	0.106068	0.0314068	0.761306	0.136054	0.186254
ENSG00000177553.6	RP11-56N19.5	-0.0575809	0.577358	-0.057224	0.579724	-0.0534884	0.604749	-0.0309921	0.764365
ENSG00000177000.6	MTHFR	0.127274	0.216561	0.148397	0.149037	0.270975	0.00757649	0.241358	0.0178373
ENSG00000011021.17	CLCN6	0.26826	0.00822745	0.300183	0.00296346	0.360785	0.000304942	0.220091	0.0311863
ENSG00000242349.1	NPPA-AS1	-0.0221886	0.830093	-0.00858103	0.93387	0.11076	0.282681	0.0222754	0.829439
ENSG00000175206.6	NPPA	0.094502	0.359746	0.0888634	0.389249	0.079443	0.441656	0.0331611	0.748405
ENSG00000120937.8	NPPB	0.366255	0.00024262	0.335028	0.000848191	0.233402	0.0221016	0.0160237	0.876858
ENSG00000224904.1	RP5-934G17.6	0.147966	0.150234	0.150752	0.14262	0.118152	0.251586	0.00748413	0.942308
ENSG00000199347.1	RNU5E-1	-0.0336037	0.745161	-0.03958	0.701814	-0.128104	0.213557	0.0105445	0.918785
ENSG00000201801.1	RNU5E-4P	0.0127558	0.901831	0.0142794	0.890175	0.0148609	0.885732	-0.0514183	0.618819
ENSG00000116685.11	KIAA2013	0.165698	0.106655	0.1688	0.100167	0.162373	0.11397	0.213661	0.036598
ENSG00000083444.12	PLOD1	0.132931	0.196658	0.123542	0.230448	0.293035	0.00376237	0.100547	0.329695
ENSG00000116688.12	MFN2	0.175746	0.0867578	0.188891	0.0653098	0.217027	0.0336742	0.0504996	0.625108
ENSG00000270914.1	RP5-1077B9.5	nan	1	nan	1	nan	1	nan	1
ENSG00000116691.6	MIIP	0.0613479	0.552666	0.0287294	0.78112	0.0515888	0.617655	0.0420743	0.683991
ENSG00000202461.1	Y_RNA	-0.0583374	0.572359	-0.064824	0.530343	0.0204549	0.843192	0.0687785	0.505507
ENSG00000243539.2	RN7SL649P	nan	1	nan	1	nan	1	nan	1
ENSG00000120949.10	TNFRSF8	-0.125145	0.224411	-0.134499	0.191382	-0.119681	0.24546	0.0115631	0.910971
ENSG00000201135.1	RNU6-777P	nan	1	nan	1	nan	1	nan	1
ENSG00000227875.2	RP11-426M1.2	nan	1	nan	1	nan	1	nan	1
ENSG00000028137.12	TNFRSF1B	-0.140133	0.173272	-0.149674	0.145529	-0.0361135	0.726851	-0.0965565	0.349349
ENSG00000263676.1	MIR4632	nan	1	nan	1	nan	1	nan	1
ENSG00000225196.2	RP5-1118D24.2	-0.0974731	0.344772	-0.0734449	0.476995	0.115867	0.260936	0.0739195	0.474144
ENSG00000252969.1	SNORA70	nan	1	nan	1	nan	1	nan	1
ENSG00000048707.9	VPS13D	0.0538913	0.602027	0.0819162	0.427526	0.114	0.268751	0.117326	0.254939
ENSG00000239149.1	SNORA59A	-0.0539897	0.601364	-0.0729481	0.479988	-0.00986394	0.924011	-0.024076	0.815886
ENSG00000229484.1	RP5-888M10.2	-0.134156	0.192527	-0.12224	0.235437	0.100442	0.330205	0.0534944	0.604709
ENSG00000162496.4	DHRS3	-0.0947786	0.358335	-0.131476	0.201647	-0.0354137	0.731941	0.33791	0.000759709
ENSG00000221340.1	RNU6ATAC18P	-0.0446351	0.665873	-0.0218413	0.832714	0.0394628	0.702655	-0.110802	0.2825
ENSG00000272482.1	RP11-474O21.5	-0.0618419	0.549466	-0.0788898	0.444852	0.0579512	0.574909	0.00270627	0.979123
ENSG00000204518.2	AADACL4	-0.0452193	0.661765	-0.0545775	0.597405	0.0292329	0.777383	-0.0723209	0.483782
ENSG00000226166.2	RP11-474O21.2	nan	1	nan	1	nan	1	nan	1
ENSG00000188984.7	AADACL3	0.223656	0.0284882	0.246297	0.0155638	0.0826177	0.423566	-0.0515425	0.617971
ENSG00000238771.1	snoU13	nan	1	nan	1	nan	1	nan	1
ENSG00000157330.5	C1orf158	-0.0566945	0.583242	-0.0540462	0.600982	0.0207651	0.840846	-0.0392371	0.704276
ENSG00000116726.4	PRAMEF12	-0.0517306	0.616688	-0.0669634	0.516831	-0.00745607	0.942524	0.105914	0.304404
ENSG00000116721.9	PRAMEF1	-0.0916662	0.374407	-0.086077	0.404348	-0.0145095	0.888417	-0.0858701	0.405483
ENSG00000228338.1	RP5-845O24.8	nan	1	nan	1	nan	1	nan	1
ENSG00000204513.5	PRAMEF11	-0.0491038	0.634715	-0.0446113	0.66604	-0.0339489	0.742634	-0.04423	0.668727
ENSG00000231103.2	RP5-845O24.3	0.140629	0.171742	0.0886679	0.390297	0.0880416	0.393667	-0.0330813	0.74899
ENSG00000179172.7	HNRNPCL1	0.0626131	0.544488	0.0431204	0.676568	0.0126834	0.902385	-0.0402452	0.697044
ENSG00000120952.4	PRAMEF2	0.0332624	0.747662	0.0193679	0.851427	-0.0090696	0.930114	-0.0529081	0.608679
ENSG00000243073.3	PRAMEF4	0.0378778	0.71407	0.0167898	0.87102	0.0578188	0.575784	-0.0622183	0.547034
ENSG00000187545.5	PRAMEF10	-0.0442755	0.668406	-0.0343674	0.739574	-0.100853	0.32822	-0.0298572	0.772756
ENSG00000204510.1	PRAMEF7	nan	1	nan	1	nan	1	nan	1
ENSG00000207434.1	RNU6-1072P	nan	1	nan	1	nan	1	nan	1
ENSG00000234064.1	RP11-450I1.2	nan	1	nan	1	nan	1	nan	1
ENSG00000232423.3	PRAMEF6	-0.060958	0.555198	-0.0585736	0.570802	0.0137113	0.894519	-0.0423366	0.682127
ENSG00000250894.1	RP11-450I1.4	nan	1	nan	1	nan	1	nan	1
ENSG00000204508.3	PRAMEF22	-0.0334117	0.746567	-0.0271684	0.792738	0.0670518	0.516277	-0.0426279	0.680059
ENSG00000239810.2	WI2-3308P17.2	0.0612191	0.553502	0.079865	0.439226	0.205319	0.0447725	-0.0312978	0.76211
ENSG00000250113.1	RP13-221M14.6	nan	1	nan	1	nan	1	nan	1
ENSG00000204505.3	PRAMEF25	nan	1	nan	1	nan	1	nan	1
ENSG00000233336.1	RP13-221M14.2	nan	1	nan	1	nan	1	nan	1
ENSG00000229978.1	RP13-221M14.3	nan	1	nan	1	nan	1	nan	1
ENSG00000236179.1	RP13-221M14.4	0.113981	0.268832	0.0611445	0.553986	0.055997	0.587891	-0.0450593	0.66289
ENSG00000179412.8	HNRNPCP5	0.140629	0.171742	0.0886679	0.390297	0.0880416	0.393667	-0.0330813	0.74899
ENSG00000224199.1	WI2-2994D6.1	-0.0443826	0.667651	-0.0462813	0.654325	0.117829	0.252894	-0.0294735	0.775599
ENSG00000229571.2	PRAMEF26	-0.0457737	0.657877	-0.0435409	0.673592	0.0813794	0.430571	-0.0121931	0.906141
ENSG00000204503.5	PRAMEF3	nan	1	nan	1	nan	1	nan	1
ENSG00000233394.1	RP11-248D7.2	0.525139	3.95314e-08	0.512556	9.36482e-08	0.200894	0.0496894	-0.0167099	0.871629
ENSG00000204502.2	PRAMEF5	0.140629	0.171742	0.0886679	0.390297	0.0880416	0.393667	-0.0330813	0.74899
ENSG00000231219.1	RP11-219C24.8	nan	1	nan	1	nan	1	nan	1
ENSG00000207511.1	RNU6-771P	nan	1	nan	1	nan	1	nan	1
ENSG00000182330.6	PRAMEF8	nan	1	nan	1	nan	1	nan	1
ENSG00000237700.1	RP11-219C24.6	-0.0122259	0.90589	-0.00784209	0.939553	0.116703	0.257489	-0.0264213	0.798315
ENSG00000204501.2	PRAMEF9	nan	1	nan	1	nan	1	nan	1
ENSG00000228229.2	RP11-219C24.10	nan	1	nan	1	nan	1	nan	1
ENSG00000204495.3	PRAMEF13	nan	1	nan	1	nan	1	nan	1
ENSG00000204491.2	PRAMEF18	nan	1	nan	1	nan	1	nan	1
ENSG00000204488.3	PRAMEF16	nan	1	nan	1	nan	1	nan	1
ENSG00000204486.3	PRAMEF21	0.140629	0.171742	0.0886679	0.390297	0.0880416	0.393667	-0.0330813	0.74899
ENSG00000204485.2	XX-FW84067D5.1	nan	1	nan	1	nan	1	nan	1
ENSG00000224581.1	XX-FW84067D5.2	nan	1	nan	1	nan	1	nan	1
ENSG00000157358.7	PRAMEF15	nan	1	nan	1	nan	1	nan	1
ENSG00000204481.6	PRAMEF14	nan	1	nan	1	nan	1	nan	1
ENSG00000204480.6	PRAMEF19	nan	1	nan	1	nan	1	nan	1
ENSG00000204479.4	PRAMEF17	nan	1	nan	1	nan	1	nan	1
ENSG00000204478.5	PRAMEF20	nan	1	nan	1	nan	1	nan	1
ENSG00000162494.5	LRRC38	0.0692162	0.502795	0.0654901	0.526117	-0.0728902	0.480337	-0.116208	0.259526
ENSG00000259961.1	RP4-597A16.2	0.261595	0.0100378	0.23614	0.0205453	0.109391	0.288708	-0.116917	0.256612
ENSG00000215909.3	RP4-597A16.3	-0.041108	0.690876	-0.0448328	0.664482	-0.0667197	0.518361	-0.0323697	0.754217
ENSG00000162493.12	PDPN	-0.0779177	0.4505	-0.0907255	0.37935	-0.119224	0.247279	-0.0237182	0.818575
ENSG00000222952.1	RNA5SP41	nan	1	nan	1	nan	1	nan	1
ENSG00000266358.1	AL359771.1	nan	1	nan	1	nan	1	nan	1
ENSG00000237445.2	CTA-520D8.2	-0.118492	0.250217	-0.128081	0.21364	0.00546699	0.95784	-0.00406615	0.968637
ENSG00000253085.1	SCARNA11	-0.117159	0.255622	-0.118068	0.251926	-0.102908	0.318411	0.142822	0.165089
ENSG00000116731.18	PRDM2	0.00892508	0.931225	0.024197	0.814978	0.0869491	0.399586	0.0644936	0.532445
ENSG00000252151.1	RNU6-1265P	0.094755	0.358455	0.0786115	0.446465	0.0521738	0.613668	-0.0285736	0.782277
ENSG00000231606.1	RP11-344F13.1	0.0142839	0.890141	0.0378492	0.714277	0.0499552	0.628847	-0.0434952	0.673915
ENSG00000234593.1	RP4-704D23.1	0.228921	0.0248672	0.215359	0.0350979	0.222354	0.0294498	-0.0278697	0.787513
ENSG00000189337.11	KAZN	0.104222	0.312236	0.108364	0.293286	0.0221996	0.83001	0.140976	0.170676
ENSG00000235829.1	TBCAP2	-0.00245314	0.981075	-0.00487889	0.962372	0.121744	0.237356	-0.0168399	0.870639
ENSG00000175147.7	TMEM51-AS1	-0.0425267	0.680777	-0.0127588	0.901808	-0.123168	0.231875	-0.101183	0.326633
ENSG00000171729.9	TMEM51	-0.019792	0.848212	-0.0234111	0.820885	0.172487	0.0928604	-0.0960101	0.352095
ENSG00000204464.3	C1orf195	0.0494653	0.632221	0.0701595	0.496978	0.0786934	0.44599	-0.099679	0.333911
ENSG00000215720.4	RP1-21O18.3	-0.0586073	0.57058	-0.0527024	0.610075	-0.0382153	0.711634	-0.0527961	0.609439
ENSG00000142621.15	FHAD1	-0.00826763	0.93628	-0.00617913	0.952354	0.0927016	0.369012	-0.0742233	0.472324
ENSG00000233485.1	RP3-467K16.2	-0.0556128	0.590459	-0.0563041	0.585842	0.0905202	0.380434	-0.0673577	0.51436
ENSG00000236045.1	RP3-467K16.7	0.0517778	0.616366	0.0516209	0.617436	0.0518493	0.615879	0.119694	0.245409
ENSG00000228140.1	RP3-467K16.4	0.0426958	0.679577	0.0499886	0.628618	0.223448	0.0286401	0.11245	0.275356
ENSG00000142634.8	EFHD2	0.346227	0.000549481	0.348006	0.000512097	0.406101	4.03956e-05	0.121457	0.238472
ENSG00000162438.7	CTRC	0.0493137	0.633266	0.0314946	0.760658	-0.00585261	0.954869	-0.128837	0.210927
ENSG00000142615.7	CELA2A	0.0627586	0.543552	0.044298	0.668247	0.0204482	0.843243	-0.0744372	0.471045
ENSG00000215704.5	CELA2B	0.0499151	0.629123	0.0359541	0.72801	0.013234	0.89817	-0.084807	0.411343
ENSG00000132906.13	CASP9	0.0593703	0.565565	0.0537875	0.602728	0.162447	0.113804	0.0752729	0.466066
ENSG00000116138.8	DNAJC16	0.0636788	0.537647	0.097875	0.342777	0.217189	0.0335389	0.212606	0.0375574
ENSG00000251866.1	SCARNA21	-0.0296416	0.774353	-0.0194269	0.85098	0.0693365	0.502052	-0.0420029	0.684499
ENSG00000272510.1	RP4-680D5.8	-0.00457893	0.964684	0.00366904	0.971698	0.0604944	0.558216	0.0340322	0.742024
ENSG00000116771.5	AGMAT	0.392393	7.68246e-05	0.415093	2.60911e-05	0.321235	0.00141659	0.252405	0.0131026
ENSG00000237301.1	RP4-680D5.2	0.0556134	0.590455	0.0692657	0.502489	0.149151	0.146958	0.0358685	0.728632
ENSG00000235084.2	CHCHD2P6	0.080143	0.43763	0.0884863	0.391273	0.106899	0.299902	0.0945686	0.359406
ENSG00000252417.1	RNU7-179P	nan	1	nan	1	nan	1	nan	1
ENSG00000236500.1	RP4-680D5.4	-0.0213572	0.83637	-0.0165599	0.872772	0.0332705	0.747603	-0.0573192	0.579093
ENSG00000197312.7	DDI2	0.012165	0.906357	0.0410625	0.691201	0.153542	0.13529	0.0584561	0.571576
ENSG00000271742.1	RP4-680D5.9	0.133841	0.193586	0.153279	0.135969	0.0919492	0.372928	-0.00982485	0.924311
ENSG00000116786.7	PLEKHM2	0.0462988	0.654203	0.0399848	0.69891	-0.0314516	0.760975	0.0715461	0.488491
ENSG00000237938.1	RP11-288I21.1	-0.0558083	0.589152	-0.0577944	0.575945	0.00529173	0.959191	0.0884986	0.391206
ENSG00000162461.7	SLC25A34	0.0164292	0.873768	0.0136224	0.895198	0.140148	0.173226	0.262002	0.00991822
ENSG00000162460.6	TMEM82	-0.0596805	0.563533	-0.0558325	0.58899	-0.0123233	0.905144	-0.0605798	0.557659
ENSG00000224459.1	RP11-169K16.4	0.0865518	0.401751	0.0631967	0.540736	0.0266094	0.79691	0.00834286	0.935702
ENSG00000162458.8	FBLIM1	-0.0398176	0.700109	-0.0481546	0.641283	-0.0932619	0.366113	-0.165587	0.106893
ENSG00000224321.1	RP11-169K16.6	0.00327052	0.974771	-0.0163514	0.874361	0.00569122	0.956113	-0.047687	0.644528
ENSG00000233954.4	RP11-169K16.7	0.199884	0.0508726	0.206894	0.0431218	0.176976	0.0845404	0.23606	0.0205893
ENSG00000178715.7	RP11-169K16.8	0.124158	0.228115	0.0834777	0.41874	0.0450534	0.662931	0.00614747	0.952598
ENSG00000179743.2	RP11-169K16.9	-0.00670249	0.948324	-0.0123558	0.904894	0.0223273	0.829048	0.0560911	0.587263
ENSG00000065526.6	SPEN	-0.0633478	0.539767	-0.0481761	0.641133	0.12497	0.225065	0.0408977	0.692378
ENSG00000238818.1	snoU13	0.0321808	0.755605	0.0416839	0.68677	0.198169	0.0529342	-0.0269489	0.794376
ENSG00000270620.1	RP1-134O19.3	-0.00669693	0.948367	-0.0123982	0.90457	-0.0435185	0.673751	-0.042471	0.681172
ENSG00000116809.7	ZBTB17	0.0147023	0.886943	0.00687875	0.946967	0.0350589	0.734527	0.0703813	0.495615
ENSG00000234607.2	RP11-5P18.1	-0.0837126	0.417427	-0.108155	0.294224	-0.0430406	0.677132	-0.0688201	0.505248
ENSG00000231353.1	RP11-5P18.3	nan	1	nan	1	nan	1	nan	1
ENSG00000224966.4	TBC1D3P6	nan	1	nan	1	nan	1	nan	1
ENSG00000183888.4	C1orf64	-0.176127	0.0860658	-0.192412	0.0603626	0.114927	0.26485	-0.230002	0.0241746
ENSG00000173641.13	HSPB7	-0.0606634	0.557115	-0.0406188	0.694371	0.0667514	0.518162	-0.126945	0.217761
ENSG00000186510.7	CLCNKA	0.0151838	0.883266	0.0396797	0.701098	0.147673	0.151051	-0.0416677	0.686885
ENSG00000232456.1	RP11-5P18.10	-0.037602	0.716063	-0.0116184	0.910547	0.0154273	0.881408	0.129328	0.209175
ENSG00000184908.13	CLCNKB	0.251977	0.0132632	0.265577	0.00891844	0.290625	0.00407227	0.25888	0.0108702
ENSG00000185519.8	FAM131C	0.0999766	0.332463	0.0968306	0.347976	0.156255	0.128441	0.0519566	0.615147
ENSG00000142627.9	EPHA2	-0.13302	0.196357	-0.142904	0.164844	0.0671798	0.515474	-0.0849499	0.410553
ENSG00000227959.1	RP11-276H7.2	-0.0815232	0.429754	-0.0895211	0.385735	-0.0519242	0.615368	0.0349809	0.735096
ENSG00000224621.1	RP11-276H7.3	0.027916	0.787169	0.0256996	0.803711	0.00365281	0.971823	-0.0731789	0.478596
ENSG00000142632.12	ARHGEF19	-0.21413	0.0361785	-0.222089	0.0296491	-0.125002	0.224943	0.0907611	0.379162
ENSG00000237276.4	ANO7P1	0.246881	0.0153124	0.268439	0.00818298	0.303853	0.00261556	0.213648	0.0366097
ENSG00000204377.3	C1orf134	0.38346	0.000115061	0.377581	0.000149166	0.28789	0.0044514	0.280946	0.00555906
ENSG00000132881.7	RSG1	0.341168	0.000669875	0.360906	0.000303417	0.360081	0.000313951	0.289529	0.00422066
ENSG00000233929.1	MT1XP1	-0.10637	0.302314	-0.144124	0.16123	0.0257443	0.803377	-0.207785	0.0422118
ENSG00000037637.6	FBXO42	0.17773	0.0832023	0.194326	0.0578037	0.321305	0.00141302	0.274418	0.00681681
ENSG00000055070.12	SZRD1	-0.13542	0.188332	-0.158361	0.123309	-0.158846	0.12215	-0.00959389	0.926085
ENSG00000226457.1	RP11-430L17.1	-0.0974701	0.344787	-0.133172	0.195842	0.0626096	0.544511	0.00335061	0.974154
ENSG00000187144.7	SPATA21	-0.0229537	0.824328	-0.0582238	0.573108	-9.14669e-05	0.999294	-0.14728	0.152155
ENSG00000157191.15	NECAP2	-0.127689	0.215054	-0.14741	0.151789	-0.0385019	0.709568	0.0256868	0.803808
ENSG00000226029.1	RP4-798A10.2	0.0788652	0.444995	0.0923753	0.370707	0.179969	0.07933	0.105826	0.304805
ENSG00000080947.10	CROCCP3	0.150907	0.142204	0.172325	0.0931716	0.34808	0.000510582	0.242143	0.0174581
ENSG00000206652.1	RNU1-1	0.130301	0.20574	0.0837692	0.417111	0.0989167	0.33764	-0.0367727	0.722067
ENSG00000261135.1	RP4-798A10.7	0.155557	0.130177	0.142462	0.166166	0.0609758	0.555082	0.108259	0.293759
ENSG00000224174.2	RP4-798A10.4	-0.0353122	0.732681	-0.0322832	0.754853	-0.0311836	0.762952	0.160162	0.119047
ENSG00000233421.3	U1	0.0810735	0.432311	0.115235	0.263564	0.0513417	0.619343	0.177107	0.0843053
ENSG00000268674.1	AL355149.2	-0.0465259	0.652616	-0.0200912	0.845946	0.10145	0.325351	0.271324	0.00749626
ENSG00000225710.1	RP5-875O13.6	0.0569555	0.581507	0.0607139	0.556786	-0.0401414	0.697788	0.176724	0.0849897
ENSG00000266584.1	AL355149.1	nan	1	nan	1	nan	1	nan	1
ENSG00000219481.6	NBPF1	0.132337	0.198685	0.138332	0.17892	0.159908	0.119642	0.0820322	0.426869
ENSG00000271732.1	RP5-1182A14.5	0.111099	0.281199	0.108559	0.292413	0.0557154	0.589773	0.0274877	0.790358
ENSG00000215908.5	CROCCP2	0.168032	0.101744	0.156803	0.127091	0.156562	0.127682	0.192527	0.0602055
ENSG00000186301.7	MST1P2	0.0891904	0.3875	0.099332	0.335605	0.110173	0.285255	0.00836476	0.935533
ENSG00000207513.1	RNU1-3	0.129509	0.208533	0.0816135	0.429241	0.121483	0.23837	-0.0399842	0.698915
ENSG00000237847.2	AL137798.1	0.0507122	0.62365	0.0260228	0.801294	0.123916	0.229029	0.202763	0.047561
ENSG00000264742.1	AL021920.1	nan	1	nan	1	nan	1	nan	1
ENSG00000236698.1	EIF1AXP1	0.0229848	0.824094	0.061082	0.554392	0.132909	0.196734	0.0520167	0.614738
ENSG00000268869.1	ESPNP	0.209146	0.0408511	0.236521	0.020336	0.190747	0.0626624	0.190732	0.0626831
ENSG00000268991.1	AL021920.2	nan	1	nan	1	nan	1	nan	1
ENSG00000058453.12	CROCC	0.0237217	0.818549	0.0199788	0.846797	0.163471	0.111515	-0.0100852	0.922311
ENSG00000207389.1	RNU1-4	0.132519	0.198063	0.0835184	0.418512	0.116507	0.258293	-0.0390759	0.705436
ENSG00000227684.1	CROCCP4	0.00269659	0.979198	0.0133528	0.897261	0.148277	0.149368	0.0774354	0.453317
ENSG00000186715.6	MST1L	0.0780999	0.449438	0.0560183	0.587749	0.0785819	0.446637	0.165727	0.106594
ENSG00000223643.2	RP11-108M9.1	0.203693	0.0465295	0.234559	0.0214319	0.184912	0.0712924	-0.000617312	0.995237
ENSG00000230239.1	RP11-108M9.2	0.042449	0.681329	0.0304203	0.768589	-0.0099825	0.9231	0.163277	0.111945
ENSG00000263811.1	MIR3675	nan	1	nan	1	nan	1	nan	1
ENSG00000228549.2	U1	0.0234782	0.82038	0.0898677	0.383891	0.0634924	0.53884	0.305409	0.00247951
ENSG00000238142.1	RP11-108M9.4	-0.000816869	0.993698	-0.0204066	0.843558	0.14706	0.152774	0.203748	0.0464694
ENSG00000235241.1	RP11-108M9.5	-0.0351596	0.733793	-0.0439261	0.670871	0.110133	0.285432	0.251069	0.01361
ENSG00000207005.1	RNU1-2	0.116825	0.256986	0.0613288	0.55279	0.127404	0.21609	-0.0139038	0.893046
ENSG00000272426.1	RP11-108M9.6	-0.0258883	0.8023	-0.0148827	0.885565	-0.00199398	0.984617	0.104104	0.312787
ENSG00000117122.9	MFAP2	-0.0792405	0.442824	-0.0501499	0.62751	0.132904	0.19675	0.132235	0.199035
ENSG00000226526.1	RP1-37C10.3	-0.0764305	0.459217	-0.0723035	0.483888	-0.0445167	0.666706	-0.106513	0.301661
ENSG00000159363.13	ATP13A2	0.308846	0.00220133	0.329297	0.00105269	0.267444	0.00843241	0.234267	0.0215994
ENSG00000117118.5	SDHB	0.100431	0.330258	0.113548	0.270665	0.079134	0.44344	0.0894577	0.386073
ENSG00000117115.8	PADI2	-0.10618	0.303182	-0.119576	0.245876	-0.059532	0.564505	-0.131525	0.201477
ENSG00000252180.1	Y_RNA	nan	1	nan	1	nan	1	nan	1
ENSG00000204362.5	RP11-380J14.1	-0.0927805	0.368603	-0.0914228	0.375682	0.110944	0.281879	-0.0313357	0.76183
ENSG00000142623.8	PADI1	-0.0739803	0.47378	-0.0686248	0.506461	0.0239005	0.817205	-0.133433	0.194959
ENSG00000142619.4	PADI3	0.000459267	0.996457	0.0210804	0.838461	0.216678	0.033968	-0.137914	0.180248
ENSG00000266634.1	MIR3972	nan	1	nan	1	nan	1	nan	1
ENSG00000159339.9	PADI4	-0.162296	0.114146	-0.174204	0.0896032	-0.095273	0.355822	-0.149043	0.147256
ENSG00000269468.1	AC004824.2	-0.020236	0.84485	-0.0316685	0.759377	0.0513294	0.619427	-0.031674	0.759337
ENSG00000256049.2	PADI6	0.0668068	0.517814	0.0117367	0.90964	0.0774154	0.453434	0.0808886	0.433365
ENSG00000179051.9	RCC2	0.0129941	0.900006	0.0119063	0.908339	0.303683	0.00263081	0.0975743	0.344269
ENSG00000239020.1	snoU13	-0.0493634	0.632924	-0.060265	0.559712	-0.108739	0.291609	-0.0459504	0.65664
ENSG00000074964.12	ARHGEF10L	0.13837	0.1788	0.153638	0.135043	0.169765	0.0982106	0.248674	0.014562
ENSG00000236648.1	RP11-473A10.2	-0.0501359	0.627606	-0.0200248	0.846449	0.0221832	0.830135	-0.0721874	0.484592
ENSG00000117148.6	ACTL8	-0.00851841	0.934352	0.0461553	0.655206	0.0428251	0.67866	0.0150807	0.884054
ENSG00000261781.1	RP11-174G17.2	0.15019	0.144132	0.175493	0.0872201	0.0255517	0.804819	-0.00852502	0.934301
ENSG00000117154.7	IGSF21	-0.00244439	0.981143	-0.0184156	0.858655	-0.120238	0.243254	-0.115429	0.262758
ENSG00000230035.2	RP11-174G17	-0.0399688	0.699025	-0.043934	0.670815	-0.123662	0.229993	-0.0352318	0.733266
ENSG00000225387.1	RP11-422P22.1	-0.054589	0.597327	-0.0321426	0.755887	0.024547	0.81235	0.124148	0.228153
ENSG00000179023.7	KLHDC7A	-0.0340004	0.742257	-0.0189982	0.854232	0.0639357	0.536004	-0.072876	0.480423
ENSG00000235282.2	RP1-8B22.1	nan	1	nan	1	nan	1	nan	1
ENSG00000225478.2	RP1-8B22.2	nan	1	nan	1	nan	1	nan	1
ENSG00000009709.7	PAX7	0.407868	3.71084e-05	0.431012	1.16636e-05	0.26481	0.00912521	-0.154095	0.133873
ENSG00000179002.5	TAS1R2	-0.0777201	0.451653	-0.075398	0.465323	0.0316265	0.759686	-0.0721152	0.48503
ENSG00000159423.12	ALDH4A1	0.204578	0.0455659	0.179212	0.080623	0.0371133	0.719599	-0.055786	0.589301
ENSG00000265606.1	MIR4695	nan	1	nan	1	nan	1	nan	1
ENSG00000221662.1	MIR1290	nan	1	nan	1	nan	1	nan	1
ENSG00000169991.6	IFFO2	0.050883	0.62248	0.0661936	0.521672	-0.0742649	0.472075	0.174214	0.0895849
ENSG00000272084.1	RP5-1126H10.2	0.30719	0.00233163	0.307189	0.0023317	0.229787	0.0243108	0.190002	0.0637143
ENSG00000127481.10	UBR4	0.148528	0.148673	0.190584	0.0628909	0.281263	0.00550359	0.127369	0.216217
ENSG00000266098.1	AL137127.1	0.010939	0.915758	0.0554958	0.591242	0.0336482	0.744835	0.0681048	0.509695
ENSG00000230424.1	RP1-43E13.2	0.0153758	0.881801	-0.023942	0.816893	-0.0368766	0.721314	-0.0467527	0.651033
ENSG00000127463.9	EMC1	0.199747	0.0510348	0.239903	0.0185595	0.235317	0.0210029	0.189043	0.0650895
ENSG00000053372.4	MRTO4	0.226592	0.0264176	0.241458	0.0177889	0.158824	0.122202	0.229715	0.0243568
ENSG00000211454.9	AKR7L	0.203574	0.0466609	0.203423	0.0468278	0.0866424	0.401257	0.134063	0.192838
ENSG00000162482.4	AKR7A3	0.136672	0.184243	0.133765	0.193839	-0.0312112	0.762748	0.175357	0.0874694
ENSG00000270728.1	RP4-657E11.10	-0.072848	0.480593	-0.0392094	0.704476	0.0209156	0.839708	-0.0508202	0.62291
ENSG00000053371.8	AKR7A2	0.134712	0.190674	0.13641	0.185093	0.104522	0.310837	0.12564	0.222566
ENSG00000200403.1	RNU6-1099P	0.289818	0.00418108	0.320606	0.00144933	0.265636	0.00890278	-0.0693154	0.502182
ENSG00000040487.8	PQLC2	0.187233	0.0677508	0.187301	0.0676489	0.226602	0.0264111	0.410274	3.30311e-05
ENSG00000265192.1	RN7SL85P	-0.0246915	0.811266	-0.0182247	0.860105	0.0780263	0.449867	-0.0315594	0.760181
ENSG00000077549.13	CAPZB	0.18769	0.0670715	0.188765	0.0654934	0.284894	0.00490256	0.265769	0.0088674
ENSG00000240490.2	RN7SL277P	-0.103878	0.313844	-0.102987	0.318038	-0.0522517	0.613138	-0.0361139	0.726848
ENSG00000201609.1	RNU4-28P	-0.0433563	0.674897	-0.0428527	0.678464	-0.0550522	0.594215	0.135165	0.189173
ENSG00000239027.1	snoU13	0.0669501	0.516914	0.106695	0.300828	-0.0137414	0.894288	-0.0639576	0.535864
ENSG00000235185.1	RP5-1056L3.1	0.0599849	0.561541	0.0773413	0.453867	0.0686128	0.506535	0.11723	0.255332
ENSG00000173436.9	MINOS1	0.209671	0.0403364	0.2035	0.0467422	0.187355	0.0675689	0.178698	0.0815105
ENSG00000226396.1	RPS14P3	-0.122563	0.234191	-0.147506	0.15152	0.0321302	0.755978	-0.00466811	0.963997
ENSG00000158747.9	NBL1	0.499096	2.26865e-07	0.493607	3.21956e-07	0.263432	0.00950713	0.235377	0.0209694
ENSG00000158748.3	HTR6	0.224424	0.0279337	0.265167	0.00902825	0.139176	0.176256	0.204697	0.0454376
ENSG00000162542.9	TMCO4	0.000823925	0.993643	-0.00281366	0.978295	0.132187	0.199199	0.205892	0.0441657
ENSG00000178828.5	RNF186	-0.122127	0.235872	-0.111598	0.279031	-0.128265	0.212975	0.204092	0.0460933
ENSG00000235434.1	RP11-91K11.2	-0.0855978	0.40698	-0.0839	0.416382	0.00553638	0.957306	-0.0579503	0.574914
ENSG00000169914.5	OTUD3	0.101548	0.324882	0.131354	0.202069	0.184268	0.0723008	0.0805304	0.435411
ENSG00000188784.4	PLA2G2E	-0.0274821	0.7904	-0.034165	0.741053	-0.0504625	0.625363	-0.0339887	0.742343
ENSG00000242688.2	RN7SL304P	nan	1	nan	1	nan	1	nan	1
ENSG00000188257.6	PLA2G2A	-0.0653062	0.527281	-0.0671225	0.515833	0.120271	0.243123	-0.0233818	0.821105
ENSG00000127472.6	PLA2G5	0.290332	0.00411146	0.283092	0.00519307	0.0222707	0.829474	-0.0464174	0.653374
ENSG00000117215.10	PLA2G2D	0.00950326	0.926782	0.00168989	0.986963	-0.0167207	0.871547	0.0673992	0.5141
ENSG00000158786.4	PLA2G2F	-0.00642923	0.950428	-0.0226724	0.826446	-0.0366184	0.723185	-0.0158225	0.878393
ENSG00000227066.1	RP3-340N1.2	-0.126136	0.220733	-0.131103	0.20294	-0.096552	0.349372	-0.0284537	0.783169
ENSG00000187980.6	PLA2G2C	-0.0421648	0.683348	-0.0386946	0.70818	-0.082011	0.426989	0.15402	0.134064
ENSG00000225986.1	RP3-340N1.5	0.0661626	0.521868	0.0672525	0.515018	-0.0813094	0.430969	0.167564	0.102714
ENSG00000162543.5	UBXN10	-0.0169084	0.870117	0.000697428	0.994619	0.0821953	0.425948	0.0869957	0.399332
ENSG00000228105.1	RP3-340N1.6	-0.0718536	0.486619	-0.0841279	0.415112	-0.0594497	0.565045	0.102544	0.320135
ENSG00000158816.11	VWA5B1	0.118432	0.250455	0.135257	0.18887	0.18842	0.0659959	0.0605877	0.557608
ENSG00000226664.1	RP4-745E8.2	0.0677872	0.511676	0.0723769	0.483442	-0.0294336	0.775895	-0.0340567	0.741845
ENSG00000236963.1	RP4-749H3.1	-0.113196	0.272164	-0.12613	0.220753	0.128567	0.211892	0.0586796	0.570104
ENSG00000226487.1	RP4-749H3.2	-0.0495911	0.631354	-0.0326469	0.752179	-0.0946366	0.359059	-0.0281195	0.785654
ENSG00000162545.5	CAMK2N1	0.0275025	0.790248	0.0241921	0.815014	-0.00341467	0.97366	-0.0149338	0.885175
ENSG00000090432.5	MUL1	0.232084	0.0228863	0.251173	0.0135698	0.260598	0.0103367	0.333953	0.000883548
ENSG00000215520.3	RPS4XP4	0.152163	0.138875	0.155235	0.130983	0.0552668	0.592776	-0.028211	0.784973
ENSG00000183114.6	FAM43B	0.230776	0.0236886	0.230131	0.0240927	0.145591	0.156963	0.246776	0.0153573
ENSG00000158825.5	CDA	-0.202659	0.0476768	-0.226905	0.0262049	0.113408	0.271261	-0.123895	0.229108
ENSG00000158828.5	PINK1	0.117992	0.252234	0.119938	0.244439	0.110745	0.282747	-0.0607908	0.556285
ENSG00000257033.1	AL391357.1	-0.045436	0.660245	-0.0488055	0.636776	-0.0691885	0.502967	-0.00907995	0.930035
ENSG00000244038.5	DDOST	0.177349	0.0838751	0.200699	0.0499161	0.241688	0.017677	0.303622	0.00263635
ENSG00000117245.8	KIF17	0.0769988	0.455875	0.0942869	0.360845	0.155529	0.130248	0.463766	1.94776e-06
ENSG00000235432.1	RP5-930J4.5	0.0530547	0.607685	0.0437159	0.672355	0.102451	0.320574	-0.0873085	0.397633
ENSG00000189410.7	SH2D5	0.0466566	0.651703	0.0628604	0.542897	-0.0174582	0.865933	0.0812541	0.431283
ENSG00000233069.1	RP5-930J4.2	0.173085	0.0917151	0.218678	0.0323137	-0.0169914	0.869486	0.242046	0.0175046
ENSG00000127483.13	HP1BP3	-0.0417259	0.68647	-0.00891264	0.931321	0.195502	0.056276	0.125577	0.222802
ENSG00000075151.15	EIF4G3	0.0705382	0.494652	0.113858	0.269349	0.21238	0.0377657	0.111057	0.281383
ENSG00000251914.1	RNU7-200P	nan	1	nan	1	nan	1	nan	1
ENSG00000221808.1	MIR1256	nan	1	nan	1	nan	1	nan	1
ENSG00000233072.1	RPS15AP6	-0.0370454	0.720091	-0.0718022	0.486932	0.00407432	0.968574	-0.0321867	0.755562
ENSG00000236073.2	RP11-487E1.2	-0.0290405	0.778811	-0.0434317	0.674364	-0.0794546	0.441589	-0.0319517	0.757292
ENSG00000235112.1	RP11-628K18.1	0.0321648	0.755724	0.0322897	0.754805	0.0387648	0.707674	-0.00684325	0.947241
ENSG00000266867.1	AL031005.1	nan	1	nan	1	nan	1	nan	1
ENSG00000117298.10	ECE1	-0.0911629	0.377046	-0.100002	0.332341	0.0188409	0.855425	0.101581	0.324725
ENSG00000236936.1	RP3-329E20.2	0.130698	0.20435	0.152887	0.136985	0.124091	0.228368	0.102275	0.321412
ENSG00000231105.1	RP5-1071N3.1	0.110644	0.283189	0.0746936	0.469515	0.116893	0.256708	0.161797	0.115277
ENSG00000236216.4	PPP1R11P1	-0.0198777	0.847563	-0.00332519	0.97435	0.039414	0.703005	0.0509576	0.621969
ENSG00000228823.1	RP11-293F5.8	0.346825	0.00053665	0.33457	0.000863094	0.21628	0.0343053	-0.0548112	0.595833
ENSG00000236009.1	RP11-293F5.1	-0.0630429	0.541724	-0.0507372	0.62348	0.105276	0.307343	-0.00704783	0.945666
ENSG00000227001.2	NBPF2P	0.159964	0.119511	0.211117	0.0389464	0.2469	0.0153042	0.16932	0.099108
ENSG00000187952.8	HS6ST1P1	0.0786388	0.446306	0.0973613	0.345328	-0.0338263	0.743531	0.15828	0.123503
ENSG00000186543.7	CROCCP5	-0.00687043	0.947031	0.00222089	0.982867	0.0908781	0.378545	-0.0633771	0.539579
ENSG00000142794.14	NBPF3	0.189914	0.0638397	0.218971	0.0320768	0.243817	0.0166719	0.263479	0.0094939
ENSG00000176378.8	PFN1P10	nan	1	nan	1	nan	1	nan	1
ENSG00000162551.9	ALPL	-0.0457081	0.658337	-0.0553645	0.592122	0.204217	0.0459574	-0.159589	0.120391
ENSG00000233431.1	RP11-63N8.3	0.145448	0.157374	0.112807	0.273823	0.0186039	0.857225	0.0842482	0.414443
ENSG00000221781.1	AL359815.1	-0.0442347	0.668693	-0.0465111	0.652719	-0.101484	0.325187	0.2133	0.0369238
ENSG00000076864.15	RAP1GAP	0.103372	0.316218	0.129192	0.209659	0.150625	0.142961	0.167029	0.103832
ENSG00000090686.11	USP48	0.10296	0.318164	0.135326	0.188644	0.225291	0.0273186	0.0875154	0.396511
ENSG00000231978.2	RP11-132G19.3	0.185328	0.0706462	0.229901	0.0242386	0.0610356	0.554694	-0.0546897	0.596649
ENSG00000187942.7	LDLRAD2	0.0125706	0.90325	0.0222031	0.829984	0.105024	0.308506	-0.00446439	0.965567
ENSG00000142798.12	HSPG2	-0.125085	0.224632	-0.125149	0.224394	0.109059	0.290187	-0.13117	0.202709
ENSG00000232037.2	RP11-26H16.1	0.0100585	0.922517	-0.00726478	0.943996	0.0602148	0.56004	0.0695783	0.500558
ENSG00000219073.3	CELA3B	0.0368167	0.721748	0.0178756	0.862759	-0.0150909	0.883976	-0.101567	0.324791
ENSG00000264385.1	RN7SL421P	nan	1	nan	1	nan	1	nan	1
ENSG00000263991.1	RN7SL386P	-0.0385581	0.709163	-0.04092	0.692219	-0.0956361	0.353983	-0.0278694	0.787515
ENSG00000201919.1	RNU6-1022P	nan	1	nan	1	nan	1	nan	1
ENSG00000142789.15	CELA3A	0.0698574	0.498837	0.0530771	0.607534	-0.0212675	0.837047	-0.0931178	0.366857
ENSG00000263582.1	RN7SL768P	nan	1	nan	1	nan	1	nan	1
ENSG00000263929.1	RN7SL186P	0.159705	0.120117	0.141301	0.169682	-0.00454274	0.964963	-0.0517791	0.616357
ENSG00000201273.1	RNU6-776P	nan	1	nan	1	nan	1	nan	1
ENSG00000228397.1	RP1-224A6.3	0.150228	0.144029	0.130799	0.204	9.32023e-05	0.999281	0.0349983	0.734969
ENSG00000218510.3	LINC00339	0.239345	0.0188434	0.247317	0.0151271	0.372998	0.000182009	0.188549	0.0658069
ENSG00000070831.11	CDC42	0.217007	0.0336907	0.233311	0.022155	0.272088	0.00732324	0.138816	0.177388
ENSG00000230068.2	CDC42-IT1	0.104646	0.310261	0.0768028	0.457026	0.07446	0.470909	-0.0749202	0.468164
ENSG00000271428.1	RP1-224A6.8	-0.15658	0.127639	-0.121392	0.238727	0.123642	0.230068	0.120378	0.2427
ENSG00000271840.1	RP1-224A6.9	-0.118009	0.252164	-0.153764	0.134719	-0.0869104	0.399796	-0.00177843	0.98628
ENSG00000162552.10	WNT4	0.200129	0.0505833	0.212301	0.0378381	0.10215	0.322008	0.5105	1.07466e-07
ENSG00000266564.1	MIR4418	nan	1	nan	1	nan	1	nan	1
ENSG00000234397.3	RP11-415K20.1	-0.0975017	0.344629	-0.1023	0.32129	0.160819	0.117521	-0.0347986	0.736425
ENSG00000184677.12	ZBTB40	0.0722859	0.483994	0.102923	0.31834	0.315222	0.00175863	0.147602	0.15125
ENSG00000237200.1	ZBTB40-IT1	-0.109089	0.290051	-0.106798	0.30036	0.0532307	0.606493	0.153023	0.136631
ENSG00000070886.6	EPHA8	0.0953177	0.355595	0.155383	0.130613	0.174453	0.0891391	-0.025499	0.805214
ENSG00000173372.12	C1QA	-0.120801	0.241036	-0.131718	0.20081	0.139989	0.173719	0.0179066	0.862523
ENSG00000159189.7	C1QC	-0.116386	0.258794	-0.124005	0.228693	0.155989	0.129099	0.00200806	0.984508
ENSG00000173369.11	C1QB	-0.120783	0.241106	-0.130858	0.203793	0.139492	0.175267	0.0217849	0.83314
ENSG00000133216.12	EPHB2	0.375393	0.000164092	0.399389	5.55343e-05	0.296678	0.00333386	0.239619	0.0187033
ENSG00000265422.1	MIR4684	nan	1	nan	1	nan	1	nan	1
ENSG00000216157.2	AL611946.1	nan	1	nan	1	nan	1	nan	1
ENSG00000225952.1	RP11-69E9.1	-0.00522922	0.959672	0.00569231	0.956104	-0.0190692	0.853693	-0.0101275	0.921987
ENSG00000264014.1	MIR4253	nan	1	nan	1	nan	1	nan	1
ENSG00000272796.1	RP1-74M1.3	0.319583	0.00150398	0.330055	0.00102327	0.266539	0.00866492	0.258699	0.0109279
ENSG00000215906.4	LACTBL1	0.0888589	0.389274	0.0834964	0.418635	0.0246065	0.811903	0.331368	0.000974133
ENSG00000227868.2	C1orf234	0.0301365	0.770688	0.0313582	0.761664	0.199281	0.0515903	-0.0737388	0.475228
ENSG00000004487.11	KDM1A	0.204808	0.045319	0.223988	0.0282474	0.219928	0.0313146	0.265368	0.00897424
ENSG00000240553.1	RP1-184J9.2	0.061358	0.552601	0.0459445	0.656681	0.112457	0.275327	-0.0951027	0.356686
ENSG00000263793.1	MIR3115	nan	1	nan	1	nan	1	nan	1
ENSG00000266802.1	MIR4419A	nan	1	nan	1	nan	1	nan	1
ENSG00000169641.9	LUZP1	0.00253736	0.980426	0.0583963	0.57197	0.0748398	0.468643	0.0363216	0.72534
ENSG00000229010.1	RP5-979D14.1	-0.0409644	0.691901	-0.0177952	0.86337	-0.0495278	0.63179	0.000350454	0.997296
ENSG00000206935.1	RNU6-514P	-0.0640909	0.535013	-0.0634449	0.539145	0.12853	0.212025	-0.0413221	0.689348
ENSG00000252578.1	RNU6-135P	-0.0181305	0.860821	-0.0238772	0.81738	0.188861	0.0653539	-0.038575	0.709041
ENSG00000179546.3	HTR1D	-0.136778	0.1839	-0.13328	0.195476	-0.17773	0.0832031	0.240345	0.0183376
ENSG00000215381.3	RP5-1057J7.1	nan	1	nan	1	nan	1	nan	1
ENSG00000261326.2	RP5-1057J7.6	-0.038316	0.710908	-0.0231539	0.82282	0.211618	0.0384746	0.0994719	0.334921
ENSG00000125944.14	HNRNPR	0.0183222	0.859365	0.0212944	0.836844	0.0919685	0.372827	0.13611	0.18607
ENSG00000125945.10	ZNF436	-0.0680072	0.510303	-0.0529364	0.608487	-0.01925	0.852322	0.0897098	0.38473
ENSG00000249087.3	C1orf213	0.0451145	0.662502	0.0392926	0.703878	0.0774444	0.453264	0.0449702	0.663515
ENSG00000271420.1	RP5-1057J7.7	0.0702658	0.496324	0.0420302	0.684305	0.0748421	0.468629	-0.126705	0.218639
ENSG00000204219.5	TCEA3	0.0879744	0.39403	0.0863964	0.4026	0.0411339	0.690691	0.0730795	0.479195
ENSG00000232482.2	RP4-654C18.1	-0.0773977	0.453537	-0.0766511	0.457918	-0.00105626	0.991851	-0.00238693	0.981586
ENSG00000088280.14	ASAP3	-0.0646688	0.53133	-0.0770718	0.455447	-0.133551	0.19456	0.0592136	0.566593
ENSG00000007968.6	E2F2	-0.101708	0.324116	-0.0803701	0.436329	0.146636	0.153975	-0.0965284	0.34949
ENSG00000235052.1	RP1-150O5.3	0.0611751	0.553787	0.0479387	0.64278	-0.0113069	0.912936	-0.0444851	0.666929
ENSG00000117318.8	ID3	-0.154721	0.132279	-0.158815	0.122223	0.0369712	0.720628	-0.0617723	0.549916
ENSG00000197880.4	MDS2	0.011713	0.909821	-0.00951795	0.926669	-0.150811	0.142461	-0.0207006	0.841333
ENSG00000229239.2	RP11-223J15.2	-0.0676664	0.51243	-0.0744659	0.470874	-0.109097	0.290016	-0.0516791	0.617039
ENSG00000142676.8	RPL11	-0.0723514	0.483597	-0.117197	0.255464	-0.0543091	0.59921	-0.0958969	0.352666
ENSG00000203589.2	RP5-886K2.1	0.0340975	0.741547	0.0332677	0.747624	0.0443568	0.667833	-0.047629	0.644931
ENSG00000244609.2	RN7SL532P	0.00167085	0.98711	0.00594236	0.954178	-0.0163747	0.874183	0.144018	0.161542
ENSG00000011007.8	TCEB3	0.0190372	0.853936	0.0437944	0.6718	0.214429	0.0359131	0.136786	0.183872
ENSG00000236810.1	RP5-886K2.3	0.281635	0.00543923	0.292477	0.00383218	0.215209	0.0352279	0.0293886	0.776228
ENSG00000057757.5	PITHD1	0.405003	4.25743e-05	0.415594	2.54536e-05	0.351015	0.000454132	0.188593	0.0657429
ENSG00000011009.6	LYPLA2	0.130812	0.203954	0.11687	0.256805	0.302877	0.00270429	0.184303	0.0722445
ENSG00000117308.10	GALE	0.195808	0.0558843	0.202148	0.048253	0.108769	0.291475	0.189358	0.0646352
ENSG00000117305.10	HMGCL	0.145794	0.156379	0.130458	0.205191	0.137305	0.1822	0.100712	0.328902
ENSG00000179163.11	FUCA1	0.19396	0.0582854	0.217295	0.0334497	0.256239	0.0117369	0.284755	0.00492455
ENSG00000188822.6	CNR2	0.0593	0.566026	0.0399235	0.699349	0.0995268	0.334653	-0.0103762	0.920078
ENSG00000264347.1	RN7SL24P	-0.0429507	0.67777	-0.0427995	0.678842	0.0571662	0.580108	-0.035686	0.729959
ENSG00000238538.1	snoU13	nan	1	nan	1	nan	1	nan	1
ENSG00000229106.1	RP11-4M23.2	0.110037	0.285852	0.154949	0.131704	0.0226107	0.826911	0.0993337	0.335596
ENSG00000232557.3	RP11-4M23.3	nan	1	nan	1	nan	1	nan	1
ENSG00000264926.1	MIR378F	nan	1	nan	1	nan	1	nan	1
ENSG00000230228.2	RP11-4M23.4	nan	1	nan	1	nan	1	nan	1
ENSG00000189266.7	PNRC2	-0.120549	0.242029	-0.113329	0.271596	0.1221	0.235978	0.0649333	0.529648
ENSG00000188529.10	SRSF10	0.000575004	0.995564	0.0237379	0.818427	0.199376	0.0514768	0.118158	0.251561
ENSG00000215905.4	RP11-4M23.7	nan	1	nan	1	nan	1	nan	1
ENSG00000225315.2	RP11-293P20.2	-0.0832909	0.419786	-0.0866739	0.401085	0.0401705	0.69758	0.411645	3.08989e-05
ENSG00000142661.14	MYOM3	-0.0414345	0.688547	-0.0564588	0.584811	0.0147632	0.886478	-0.0445248	0.666649
ENSG00000230703.1	RP11-293P20.4	nan	1	nan	1	nan	1	nan	1
ENSG00000142677.3	IL22RA1	0.00807761	0.937742	-0.00386193	0.970211	0.0575512	0.577555	-0.116671	0.257621
ENSG00000185436.7	IFNLR1	0.128876	0.210788	0.143714	0.162436	0.253994	0.0125207	0.194257	0.0578944
ENSG00000230023.2	RP11-10N16.2	0.199816	0.0509526	0.182235	0.0755586	0.115205	0.263688	0.200466	0.0501881
ENSG00000221032.3	AL590683.1	nan	1	nan	1	nan	1	nan	1
ENSG00000266511.1	AL590683.2	nan	1	nan	1	nan	1	nan	1
ENSG00000232298.2	RP11-10N16.3	0.0953753	0.355303	0.0918771	0.373304	0.192847	0.0597731	0.207015	0.0429977
ENSG00000158055.11	GRHL3	-0.112662	0.274447	-0.119787	0.245038	-0.213638	0.0366186	-0.0200835	0.846004
ENSG00000001460.13	STPG1	0.0897169	0.384693	0.125696	0.22236	0.220187	0.0311106	0.115293	0.263322
ENSG00000001461.12	NIPAL3	0.018133	0.860802	0.0197333	0.848657	0.0413722	0.688991	-0.139749	0.174465
ENSG00000117602.7	RCAN3	0.196704	0.0547497	0.216576	0.0340544	0.296178	0.00339003	0.081105	0.432131
ENSG00000266551.1	RN7SL857P	nan	1	nan	1	nan	1	nan	1
ENSG00000264443.1	RP4-594I10.3	-0.0457996	0.657696	-0.0411596	0.690508	0.180554	0.0783429	0.0550102	0.594497
ENSG00000184454.6	NCMAP	-0.0574916	0.57795	-0.0525584	0.611053	0.0981403	0.341463	0.00918051	0.929262
ENSG00000227312.2	RP11-496D1.2	0.0277028	0.788756	-0.00566147	0.956342	-0.0113019	0.912974	-0.0729995	0.479678
ENSG00000239106.1	Y_RNA	nan	1	nan	1	nan	1	nan	1
ENSG00000133226.12	SRRM1	0.0754281	0.465145	0.0936166	0.364285	0.179506	0.0801194	0.0860454	0.404521
ENSG00000238986.1	snoU13	0.123358	0.231151	0.113805	0.269575	0.128546	0.211968	0.00719601	0.944525
ENSG00000169504.10	CLIC4	-0.231768	0.023078	-0.237797	0.0196493	-0.163352	0.111779	-0.0793721	0.442065
ENSG00000238482.1	RNU6-1208P	nan	1	nan	1	nan	1	nan	1
ENSG00000020633.14	RUNX3	-0.167711	0.102408	-0.169606	0.0985323	-0.049065	0.634983	-0.0946475	0.359003
ENSG00000229162.1	RP11-84D1.1	-0.0432263	0.675818	-0.0537105	0.603248	-0.0393175	0.703699	0.0970251	0.347004
ENSG00000261025.1	RP11-84D1.2	0.00396642	0.969406	0.003294	0.97459	0.048253	0.6406	0.0965387	0.349438
ENSG00000264371.1	MIR4425	nan	1	nan	1	nan	1	nan	1
ENSG00000233755.1	RP4-799D16.1	0.0446784	0.665568	0.0637648	0.537096	0.195232	0.0566235	-0.0262947	0.799261
ENSG00000233419.2	RP4-781L3.1	-0.00420326	0.96758	-0.0189147	0.854865	-0.0569581	0.581489	-0.0437187	0.672336
ENSG00000231953.1	RP4-706G24.1	-0.0246915	0.811266	-0.0182247	0.860105	0.0780263	0.449867	-0.0315594	0.760181
ENSG00000117614.5	SYF2	0.0740873	0.473138	0.0623793	0.545996	0.215339	0.0351151	0.137947	0.180144
ENSG00000117616.13	C1orf63	0.0717335	0.487349	0.0877407	0.395292	0.262231	0.00985113	0.159951	0.119541
ENSG00000272432.1	RP3-465N24.6	0.0191938	0.852748	0.00602718	0.953525	0.0874247	0.397003	-0.0282374	0.784777
ENSG00000261349.1	RP3-465N24.5	-0.0121888	0.906175	0.00876228	0.932477	0.245064	0.0161067	0.0557146	0.589778
ENSG00000187010.14	RHD	0.125374	0.223558	0.0945125	0.359693	0.217843	0.0329954	-0.111483	0.27953
ENSG00000224183.1	SDHDP6	0.165125	0.10789	0.179523	0.0800903	0.273139	0.00709074	0.0321864	0.755564
ENSG00000259984.1	RP11-335G20.7	nan	1	nan	1	nan	1	nan	1
ENSG00000183726.6	TMEM50A	-0.0122742	0.90552	-0.0160201	0.876886	0.156385	0.128119	0.0671688	0.515543
ENSG00000252515.1	RNU6-1171P	nan	1	nan	1	nan	1	nan	1
ENSG00000238889.1	snoU13	0.116761	0.257251	0.0984691	0.339841	0.041986	0.68462	0.022694	0.826284
ENSG00000188672.12	RHCE	0.0131384	0.898902	0.0271484	0.792888	0.0236451	0.819125	0.0644818	0.53252
ENSG00000238084.3	RP3-469D22.1	-0.0336096	0.745118	-0.0268905	0.794812	0.0262833	0.799346	0.0168428	0.870617
ENSG00000266468.1	AL031284.1	nan	1	nan	1	nan	1	nan	1
ENSG00000204178.5	TMEM57	0.180473	0.0784783	0.200131	0.0505818	0.277176	0.00625765	0.208625	0.0413676
ENSG00000157978.7	LDLRAP1	-0.0642239	0.534164	-0.0775442	0.452681	-0.00964683	0.925679	-0.113219	0.272067
ENSG00000225643.1	RP11-70P17.1	-0.0713269	0.489827	-0.104063	0.312977	-0.11217	0.276559	-0.0746995	0.469479
ENSG00000117643.10	MAN1C1	-0.100029	0.332207	-0.0941939	0.361321	-0.0373484	0.717897	0.0410109	0.691569
ENSG00000233478.1	RP1-187B23.1	-0.0519519	0.615179	-0.0556342	0.590316	0.0668473	0.517559	0.0268122	0.795396
ENSG00000162430.12	SEPN1	-0.0285384	0.782539	-0.0226871	0.826335	0.0185995	0.857258	0.256294	0.0117185
ENSG00000228172.1	RP1-317E23.3	-0.0868063	0.400364	-0.0676909	0.512277	-0.194837	0.0571363	0.0226883	0.826327
ENSG00000117640.13	MTFR1L	0.224093	0.0281717	0.250925	0.0136657	0.231954	0.022965	0.315714	0.00172807
ENSG00000223474.2	AL020996.1	0.221394	0.0301764	0.2385	0.0192799	0.157665	0.124988	0.241076	0.0179753
ENSG00000272478.1	RP1-317E23.7	nan	1	nan	1	nan	1	nan	1
ENSG00000127423.6	AUNIP	0.160924	0.117278	0.184428	0.0720491	0.0923946	0.370607	0.272807	0.00716338
ENSG00000236528.1	RP1-125I3.2	0.0441672	0.66917	0.0422652	0.682634	0.139336	0.175754	-0.0420479	0.684179
ENSG00000182749.5	PAQR7	0.240642	0.01819	0.232294	0.0227601	0.207706	0.0422912	0.251988	0.0132593
ENSG00000207302.1	Y_RNA	-0.0356533	0.730197	-0.0224514	0.828112	-0.0200587	0.846192	-0.0278444	0.787702
ENSG00000117632.16	STMN1	0.145382	0.157564	0.140762	0.171332	0.331211	0.000979867	0.0366254	0.723135
ENSG00000229786.1	SNRPFP2	0.119479	0.246264	0.145534	0.157126	0.141011	0.170568	0.000813739	0.993722
ENSG00000223624.1	RP1-125I3.4	-0.0288361	0.780328	0.0061508	0.952573	0.0290169	0.778985	0.0472215	0.647765
ENSG00000264021.1	MIR3917	nan	1	nan	1	nan	1	nan	1
ENSG00000266763.1	AL033528.1	nan	1	nan	1	nan	1	nan	1
ENSG00000158006.9	PAFAH2	0.0873371	0.397478	0.0944359	0.360084	0.272181	0.00730231	0.091374	0.375938
ENSG00000207237.1	RNU6-110P	0.170944	0.0958645	0.198761	0.0522143	0.127422	0.216022	-0.0496513	0.630939
ENSG00000252190.1	SCARNA17	0.094755	0.358455	0.0786115	0.446465	0.0521738	0.613668	-0.0285736	0.782277
ENSG00000252691.1	SCARNA18	nan	1	nan	1	nan	1	nan	1
ENSG00000158008.5	EXTL1	0.0849439	0.410586	0.103818	0.314124	0.0215849	0.834649	-0.0453993	0.660502
ENSG00000158014.10	SLC30A2	-0.00335024	0.974157	-0.0157814	0.878706	-0.102417	0.320737	0.0624855	0.545311
ENSG00000158022.6	TRIM63	0.0494082	0.632614	0.0288549	0.780189	0.0183132	0.859433	-0.0411526	0.690558
ENSG00000265320.1	AL391650.1	nan	1	nan	1	nan	1	nan	1
ENSG00000175087.5	PDIK1L	0.128411	0.212453	0.168602	0.10057	0.15299	0.136718	0.180578	0.0783019
ENSG00000197245.4	FAM110D	-0.127465	0.215868	-0.136169	0.185879	0.0323852	0.754103	-0.11305	0.272787
ENSG00000142684.7	ZNF593	0.0596506	0.563729	0.098656	0.338921	0.0856719	0.406572	-0.0180585	0.861368
ENSG00000236782.1	RP11-96L14.7	0.145108	0.158358	0.156357	0.128189	0.107958	0.295112	-0.040441	0.695643
ENSG00000142675.13	CNKSR1	0.212866	0.0373186	0.204693	0.0454417	0.160567	0.118104	0.0956881	0.353721
ENSG00000188782.3	CATSPER4	0.13035	0.205571	0.122668	0.233789	-0.00235644	0.981821	-0.00828522	0.936145
ENSG00000236155.2	RP11-231P20.2	0.250706	0.0137508	0.243863	0.0166511	0.249911	0.0140632	0.112503	0.275129
ENSG00000130695.9	CEP85	0.0313625	0.761633	0.0324417	0.753687	0.116754	0.25728	-0.0357702	0.729347
ENSG00000270733.1	RP11-231P20.5	0.0674533	0.513762	0.0824087	0.424743	0.08029	0.436787	-0.0386502	0.708499
ENSG00000142669.9	SH3BGRL3	0.0987792	0.338314	0.0796524	0.440449	0.354955	0.000387341	0.0780727	0.449597
ENSG00000158062.16	UBXN11	0.0294534	0.775748	0.0311007	0.763563	0.10545	0.306539	0.152822	0.137152
ENSG00000169442.4	CD52	-0.0950974	0.356713	-0.0848441	0.411138	0.123517	0.230544	0.143918	0.161834
ENSG00000176092.9	AIM1L	-0.104375	0.311522	-0.111496	0.279477	0.0684676	0.507437	-0.0263553	0.798808
ENSG00000225854.2	RP11-569G9.7	0.00398553	0.969258	0.0268838	0.794862	-0.0441905	0.669005	-0.0582913	0.572663
ENSG00000265143.1	RN7SL490P	nan	1	nan	1	nan	1	nan	1
ENSG00000176083.13	ZNF683	-0.107779	0.295918	-0.100114	0.331795	0.0777468	0.451497	0.186988	0.0681182
ENSG00000131914.6	LIN28A	0.00378708	0.970788	0.0164216	0.873826	0.0268908	0.79481	-0.0265772	0.797151
ENSG00000117682.12	DHDDS	0.299533	0.00302921	0.344512	0.000587857	0.346809	0.000536985	0.13872	0.177693
ENSG00000223583.1	RP3-476K8.4	0.165534	0.107009	0.181479	0.0768005	0.235342	0.020989	0.114974	0.264652
ENSG00000225891.1	RP3-476K8.3	0.103856	0.313948	0.108996	0.290467	0.244274	0.016463	0.0442145	0.668836
ENSG00000198830.6	HMGN2	0.108171	0.294155	0.0934595	0.365094	0.069887	0.498655	0.186844	0.0683344
ENSG00000224129.1	DPPA2P2	-0.12274	0.233512	-0.119213	0.247323	-0.0223517	0.828864	-0.026803	0.795465
ENSG00000117676.9	RPS6KA1	-0.0985765	0.339312	-0.105715	0.305318	0.103292	0.316596	0.0534575	0.604958
ENSG00000238705.1	MIR1976	nan	1	nan	1	nan	1	nan	1
ENSG00000243905.2	RN7SL679P	0.234358	0.0215474	0.231504	0.0232393	0.0467803	0.65084	-0.0250049	0.808915
ENSG00000252802.1	Y_RNA	nan	1	nan	1	nan	1	nan	1
ENSG00000229247.2	RP11-492M19.3	nan	1	nan	1	nan	1	nan	1
ENSG00000238316.1	snoU13	nan	1	nan	1	nan	1	nan	1
ENSG00000235069.2	RP4-785J1.1	nan	1	nan	1	nan	1	nan	1
ENSG00000260063.1	RP5-968P14.2	0.0530705	0.607578	0.0577153	0.576468	0.027106	0.793204	0.191823	0.0611678
ENSG00000117713.13	ARID1A	0.0787493	0.445666	0.0966312	0.348974	0.202355	0.0480195	0.239946	0.0185378
ENSG00000266138.1	RN7SL501P	-0.130402	0.205389	-0.131959	0.19998	-0.181018	0.0775664	0.195323	0.0565064
ENSG00000060642.6	PIGV	0.174457	0.0891314	0.187859	0.0668202	0.353684	0.00040783	0.262325	0.00982381
ENSG00000241188.2	RN7SL165P	0.0639195	0.536108	0.0658259	0.523993	0.00256124	0.980241	0.115484	0.262525
ENSG00000204160.7	ZDHHC18	0.113169	0.27228	0.118755	0.249157	0.219806	0.0314109	0.292292	0.00385567
ENSG00000175793.10	SFN	-0.089187	0.387518	-0.0925364	0.36987	-0.112097	0.276873	0.0764049	0.459368
ENSG00000142751.10	GPN2	0.216712	0.0339391	0.236156	0.0205362	0.261869	0.00995711	0.245808	0.0157771
ENSG00000198746.8	GPATCH3	0.245275	0.0160124	0.240595	0.0182132	0.136151	0.185935	0.150472	0.143372
ENSG00000090273.9	NUDC	0.106977	0.299548	0.0883033	0.392257	0.149544	0.145884	0.176636	0.0851484
ENSG00000131910.4	NR0B2	0.0318689	0.757901	0.0233512	0.821335	-0.139104	0.176482	0.0284565	0.783148
ENSG00000175707.7	C1orf172	0.287021	0.00457827	0.29215	0.00387365	0.0274227	0.790842	-0.0972688	0.345789
ENSG00000172746.6	RP11-344H11.4	-0.0680216	0.510214	-0.0912259	0.376716	-0.110199	0.28514	-0.0972353	0.345956
ENSG00000224064.1	RP11-344H11.5	-0.0560727	0.587386	-0.0553378	0.5923	0.00236344	0.981767	-0.0486932	0.637552
ENSG00000225294.1	OSTCP2	0.0566816	0.583328	0.062277	0.546655	0.0109021	0.916041	-0.0908095	0.378907
ENSG00000253368.3	TRNP1	0.28567	0.00478203	0.316276	0.0016937	0.33957	0.000712654	0.0582895	0.572675
ENSG00000158246.7	FAM46B	-0.11256	0.274884	-0.11464	0.266056	-0.0575934	0.577275	0.0995258	0.334658
ENSG00000090020.6	SLC9A1	0.0611482	0.553962	0.0919734	0.372801	0.0393905	0.703175	0.187017	0.0680748
ENSG00000229985.2	RP11-40H20.5	nan	1	nan	1	nan	1	nan	1
ENSG00000214973.3	CHCHD3P3	-0.00381356	0.970584	0.0118494	0.908775	0.123206	0.231728	-0.11654	0.25816
ENSG00000225159.1	NPM1P39	0.170669	0.0964078	0.19197	0.0609657	0.200226	0.0504695	0.268941	0.0080596
ENSG00000225990.2	SNRPEP7	-0.0450276	0.663112	-0.0471194	0.648476	-0.00569043	0.956119	-0.00722709	0.944286
ENSG00000224311.1	RP11-40H20.4	-0.0428442	0.678524	-0.0467458	0.651081	-0.0101816	0.921571	-0.0359051	0.728366
ENSG00000142784.11	WDTC1	0.133169	0.19585	0.149026	0.147302	0.293798	0.00366883	0.235343	0.020988
ENSG00000252098.1	Y_RNA	-0.0623489	0.546191	-0.0654198	0.526562	-0.162844	0.112911	0.311248	0.00202388
ENSG00000243659.1	RP11-4K3__A.3	-0.00499071	0.96151	-0.00571565	0.955925	0.0841158	0.41518	0.134804	0.190368
ENSG00000186501.10	TMEM222	0.247457	0.0150676	0.244895	0.0161821	0.131339	0.202122	0.471265	1.25885e-06
ENSG00000206888.1	RNU6-48P	-0.0727296	0.481308	-0.0403237	0.696483	0.0415327	0.687847	-0.0489512	0.635769
ENSG00000241547.1	RP11-4K3__A.5	0.0474164	0.646409	0.0211612	0.83785	0.0946796	0.35884	0.0223021	0.829238
ENSG00000142765.13	SYTL1	0.0109737	0.915491	0.00986159	0.924029	0.134386	0.191761	0.232839	0.0224342
ENSG00000142733.10	MAP3K6	-0.00506136	0.960966	-0.0188787	0.855138	0.0592506	0.566351	-0.0119482	0.908019
ENSG00000142748.8	FCN3	-0.101391	0.325632	-0.117313	0.254992	0.0610697	0.554472	-0.091187	0.37692
ENSG00000174950.6	CD164L2	-0.0540881	0.6007	-0.0583431	0.572321	0.0344318	0.739103	-0.0848824	0.410926
ENSG00000231207.1	RP1-144C9.2	-0.100635	0.329272	-0.103521	0.315521	-0.105832	0.30478	-0.0772859	0.454192
ENSG00000181773.6	GPR3	-0.0443385	0.667962	-0.0318923	0.757729	-0.117603	0.253813	-0.0667734	0.518024
ENSG00000158195.6	WASF2	-0.152644	0.137616	-0.167928	0.101958	-0.00192244	0.985169	-0.0628311	0.543086
ENSG00000241169.1	RP4-752I6.1	-0.0341438	0.741209	-0.0359207	0.728252	0.103592	0.315188	-0.0620407	0.548181
ENSG00000237429.1	RP1-159A19.4	-0.00812225	0.937398	-0.0362791	0.725648	-0.0424536	0.681296	0.0300602	0.771253
ENSG00000126705.9	AHDC1	0.107226	0.298418	0.13142	0.201841	0.102889	0.3185	0.289206	0.00426524
ENSG00000000938.8	FGR	-0.161251	0.116525	-0.181037	0.0775352	0.197677	0.0535377	-0.177665	0.0833164
ENSG00000235912.1	RP1-159A19.3	0.155853	0.129438	0.153994	0.134129	0.1138	0.269597	0.304013	0.00260124
ENSG00000233975.1	RP11-288L9.1	0.0623446	0.546219	0.0483327	0.640048	0.130812	0.203955	0.435324	9.31201e-06
ENSG00000126709.10	IFI6	0.145921	0.156015	0.137109	0.182829	0.165521	0.107036	0.622132	1.32582e-11
ENSG00000225886.1	RP11-288L9.4	0.14763	0.151172	0.150245	0.143983	0.245731	0.0158111	0.150401	0.143563
ENSG00000206767.1	RNU6-949P	nan	1	nan	1	nan	1	nan	1
ENSG00000226662.2	CHMP1AP1	nan	1	nan	1	nan	1	nan	1
ENSG00000207095.1	RNU6-424P	nan	1	nan	1	nan	1	nan	1
ENSG00000009780.11	FAM76A	0.0446449	0.665803	0.0544776	0.598077	0.130124	0.206365	0.22895	0.0248488
ENSG00000231344.1	RP3-426I6.2	-0.0612329	0.553412	-0.0888187	0.389489	-0.00333376	0.974284	0.0916636	0.374421
ENSG00000230833.1	RPEP3	-0.053391	0.605408	-0.0535046	0.60464	0.103272	0.316692	0.0357341	0.729609
ENSG00000117758.9	STX12	0.138419	0.178643	0.160211	0.118933	0.18061	0.0782483	0.0380545	0.712795
ENSG00000269971.1	RP3-426I6.5	-0.0546509	0.596911	-0.053458	0.604955	0.00460704	0.964467	0.139499	0.175244
ENSG00000270031.1	RP3-426I6.6	-0.0426871	0.679639	-0.0602901	0.559548	0.153503	0.13539	0.0022991	0.982263
ENSG00000223062.1	RNU6-1245P	0.195686	0.0560398	0.19236	0.0604335	0.075126	0.466939	-0.0550839	0.594003
ENSG00000117751.13	PPP1R8	0.0490445	0.635124	0.0543854	0.598697	0.0878536	0.394682	0.193996	0.0582388
ENSG00000252947.1	SCARNA1	0.0764424	0.459147	0.0456062	0.659051	0.116415	0.258674	-0.0450964	0.662629
ENSG00000130775.11	THEMIS2	-0.0869185	0.399753	-0.0981734	0.3413	-0.00558301	0.956946	-0.0970226	0.347016
ENSG00000117748.5	RPA2	0.136689	0.184188	0.138063	0.179775	0.103939	0.313559	0.25959	0.0106471
ENSG00000130768.10	SMPDL3B	-0.115245	0.263524	-0.0961914	0.351183	-0.0151475	0.883543	0.0429596	0.677707
ENSG00000227050.1	RP11-460I13.2	-0.0134798	0.896289	-0.00499176	0.961502	0.0400642	0.698341	-0.0117964	0.909182
ENSG00000158156.7	XKR8	-0.0986477	0.338961	-0.0921553	0.371853	-0.0709511	0.492123	0.179024	0.0809469
ENSG00000158161.11	EYA3	0.11829	0.25103	0.149488	0.146036	0.373289	0.00017974	0.207763	0.0422335
ENSG00000238231.2	RP11-460I13.6	-0.0290798	0.778519	-0.0406901	0.693861	-0.0153658	0.881877	0.0802095	0.437249
ENSG00000240750.2	RN7SL559P	-0.0959953	0.35217	-0.0525945	0.610808	-0.0763591	0.459638	0.0567765	0.582697
ENSG00000228589.2	SPCS2P4	0.0200511	0.84625	0.0277784	0.788193	0.0741523	0.472749	0.0570047	0.58118
ENSG00000228943.1	RP5-1053E7.2	-0.0931976	0.366445	-0.0541895	0.600017	-0.0498393	0.629645	0.0784636	0.447323
ENSG00000214812.3	RP5-1053E7.3	-0.0923785	0.370691	-0.0889186	0.388954	0.151686	0.140133	-0.0528804	0.608867
ENSG00000253005.1	RNU6-176P	-0.0474724	0.64602	-0.0570096	0.581147	0.0834325	0.418993	-0.045401	0.66049
ENSG00000252429.1	RNU7-29P	nan	1	nan	1	nan	1	nan	1
ENSG00000169403.7	PTAFR	-0.125593	0.222742	-0.131899	0.200187	0.158319	0.123409	-0.00888011	0.931571
ENSG00000126698.6	DNAJC8	0.153394	0.135671	0.161965	0.114895	0.177755	0.0831581	0.205309	0.0447826
ENSG00000215902.1	AL353354.1	nan	1	nan	1	nan	1	nan	1
ENSG00000130770.13	ATPIF1	0.282631	0.00526991	0.284069	0.00503379	0.248692	0.0145546	0.291964	0.00389745
ENSG00000270605.1	RP5-1092A3.4	-0.0806852	0.434526	-0.0889588	0.388738	0.0136178	0.895234	-0.00517476	0.960092
ENSG00000271398.1	RP5-1092A3.5	-0.0738302	0.47468	-0.0841302	0.4151	-0.0426786	0.679699	0.0299779	0.771862
ENSG00000130766.4	SESN2	-0.0283466	0.783965	-0.027537	0.789991	-0.00858711	0.933823	0.0886691	0.390291
ENSG00000130772.9	MED18	0.217912	0.0329389	0.23784	0.0196269	0.415892	2.50819e-05	0.321685	0.00139364
ENSG00000204138.8	PHACTR4	-0.153352	0.13578	-0.136747	0.184	0.050914	0.622268	-0.0163825	0.874123
ENSG00000206779.1	Y_RNA	0.140629	0.171742	0.0886679	0.390297	0.0880416	0.393667	-0.0330813	0.74899
ENSG00000229820.2	RP1-308E4.1	-0.0575994	0.577236	-0.076123	0.461031	-0.0152949	0.882418	-0.0195123	0.850332
ENSG00000221216.1	RNU6ATAC27P	-0.0123436	0.904988	-0.0185157	0.857894	-0.097743	0.343431	-0.0544908	0.597987
ENSG00000180198.11	RCC1	-0.0229042	0.8247	-0.0290279	0.778904	0.176241	0.08586	0.0855227	0.407393
ENSG00000242125.2	SNHG3	0.135644	0.187595	0.0929014	0.367977	0.166465	0.105021	-0.0187864	0.855839
ENSG00000200087.1	SNORA73B	0.1009	0.327993	0.0517409	0.616617	0.130002	0.206793	-0.0565129	0.584451
ENSG00000238821.1	snoU13	-0.027267	0.792003	-0.0537438	0.603023	-0.0832086	0.420246	-0.0411215	0.69078
ENSG00000231468.2	PRDX3P2	-0.00247846	0.98088	-0.00375911	0.971004	0.204596	0.0455468	-0.116745	0.257316
ENSG00000180098.5	TRNAU1AP	0.20826	0.0417325	0.195616	0.0561296	0.304858	0.00252692	0.0423929	0.681727
ENSG00000197989.9	SNHG12	0.0108657	0.91632	-0.0072263	0.944292	0.0550299	0.594365	0.0979529	0.342391
ENSG00000221539.1	SNORD99	-0.0569024	0.58186	-0.0602224	0.55999	-0.0939506	0.362569	-0.0408622	0.692631
ENSG00000120656.7	TAF12	0.0885002	0.391198	0.0781365	0.449225	0.242578	0.0172506	0.198996	0.0519317
ENSG00000188060.6	RAB42	-0.102056	0.322453	-0.0942175	0.361201	0.113127	0.272458	-0.105308	0.307192
ENSG00000229388.1	RP11-442N24__B.1	0.109988	0.286071	0.100805	0.32845	0.084625	0.412351	0.0655311	0.525857
ENSG00000270103.2	RNU11	0.050149	0.627515	0.0183891	0.858856	0.0843149	0.414073	-0.0533848	0.60545
ENSG00000162419.8	GMEB1	0.0323509	0.754355	0.0316319	0.759647	0.189086	0.0650275	0.0908583	0.37865
ENSG00000252777.1	SCARNA24	-0.0292788	0.777043	-0.047402	0.64651	-0.016321	0.874592	-0.0390935	0.705309
ENSG00000198492.10	YTHDF2	0.188885	0.0653187	0.202606	0.0477368	0.260436	0.0103862	0.215155	0.0352751
ENSG00000116329.6	OPRD1	0.243078	0.0170152	0.263229	0.00956434	0.227765	0.0256269	0.369181	0.000214331
ENSG00000226852.2	RP1-212P9.2	0.234412	0.0215164	0.237138	0.0200017	0.127521	0.215664	0.412072	3.02606e-05
ENSG00000233427.1	RP1-212P9.3	-0.0475546	0.645448	-0.0321614	0.755748	0.0291485	0.778009	-0.154517	0.132798
ENSG00000199756.1	Y_RNA	-0.0444345	0.667286	-0.0464941	0.652838	-0.0527226	0.609938	-0.0276732	0.788976
ENSG00000159023.14	EPB41	0.147344	0.151974	0.200407	0.050257	0.31293	0.00190747	0.17857	0.0817319
ENSG00000225616.2	RP4-604A21.1	0.131913	0.20014	0.174394	0.0892496	0.0631097	0.541295	-0.0461305	0.655379
ENSG00000206704.1	Y_RNA	nan	1	nan	1	nan	1	nan	1
ENSG00000253304.1	TMEM200B	-0.13896	0.176937	-0.136432	0.185021	0.0973431	0.345418	-0.184079	0.0725991
ENSG00000225750.1	RP11-242O24.3	0.0432014	0.675994	0.0338709	0.743205	-0.0114408	0.911908	0.106115	0.30348
ENSG00000116350.11	SRSF4	0.0892989	0.38692	0.0740416	0.473412	0.203329	0.0469311	0.0798315	0.439419
ENSG00000227637.1	RP11-242O24.5	-0.113636	0.270292	-0.0838574	0.416619	0.112826	0.273742	0.0332382	0.747839
ENSG00000116353.11	MECR	0.169474	0.0987975	0.177248	0.0840552	0.106036	0.303841	0.136129	0.186008
ENSG00000237934.1	RP11-467D18.2	-0.0684547	0.507518	-0.0386787	0.708294	-0.162892	0.112804	0.114712	0.265751
ENSG00000060656.15	PTPRU	0.137367	0.182002	0.140487	0.172178	0.248354	0.0146939	0.248666	0.0145653
ENSG00000221550.1	AL645859.1	nan	1	nan	1	nan	1	nan	1
ENSG00000230523.1	RP3-437I16.1	0.167752	0.102324	0.155435	0.130483	0.314412	0.00180995	0.0649481	0.529554
ENSG00000266678.1	AL139151.1	nan	1	nan	1	nan	1	nan	1
ENSG00000225011.4	RP11-810H18.1	nan	1	nan	1	nan	1	nan	1
ENSG00000221126.1	AC092265.1	nan	1	nan	1	nan	1	nan	1
ENSG00000228176.1	RP4-656G21.1	-0.0385581	0.709163	-0.04092	0.692219	-0.0956361	0.353983	-0.0278694	0.787515
ENSG00000222787.1	AL645944.1	nan	1	nan	1	nan	1	nan	1
ENSG00000270927.1	RP11-179G8.1	0.306524	0.00238595	0.29299	0.00376804	0.0750028	0.467672	-0.0445474	0.66649
ENSG00000233399.2	RP11-111I12.1	0.0283118	0.784224	0.00982525	0.924308	0.05902	0.567865	-0.102369	0.320963
ENSG00000233372.1	RP5-893G23.1	-0.00350718	0.972946	-0.0253059	0.80666	0.154991	0.131598	-0.0525794	0.61091
ENSG00000231251.1	RP3-357I16.1	nan	1	nan	1	nan	1	nan	1
ENSG00000236335.1	RP4-591L5.1	nan	1	nan	1	nan	1	nan	1
ENSG00000231949.1	RP4-591L5.2	nan	1	nan	1	nan	1	nan	1
ENSG00000162510.5	MATN1	0.0630681	0.541562	0.0606225	0.557381	0.0218538	0.83262	-0.0445111	0.666746
ENSG00000186056.5	MATN1-AS1	-0.0724831	0.482799	-0.075409	0.465258	-0.0914587	0.375494	-0.136087	0.186145
ENSG00000162511.7	LAPTM5	-0.155105	0.131311	-0.163944	0.110468	0.0607988	0.556233	-0.0741079	0.473015
ENSG00000264773.1	MIR4420	-0.0246915	0.811266	-0.0182247	0.860105	0.0780263	0.449867	-0.0315594	0.760181
ENSG00000229607.1	RP5-1125N11.1	0.094149	0.361551	0.0592461	0.56638	0.0242597	0.814507	-0.073594	0.476098
ENSG00000223382.3	RP1-65J11.1	-0.0981063	0.341632	-0.0758418	0.462693	-0.0969612	0.347323	0.102994	0.318005
ENSG00000222784.1	RN7SKP91	-0.0457238	0.658227	-0.046149	0.65525	-0.0173821	0.866512	-0.0312668	0.762338
ENSG00000235143.1	RP1-65J11.5	-0.0513917	0.619001	-0.0398644	0.699773	-0.0171778	0.868066	-0.0912794	0.376435
ENSG00000162512.11	SDC3	0.0877564	0.395207	0.084158	0.414945	-0.111733	0.278449	0.212306	0.0378331
ENSG00000134644.11	PUM1	0.083035	0.42122	0.108332	0.29343	0.229564	0.0244529	0.280448	0.00564726
ENSG00000200154.1	SNORD103A	-0.0258237	0.802783	-0.0526715	0.610285	-0.115387	0.262933	-0.0708143	0.49296
ENSG00000202107.1	SNORD103B	0.0612191	0.553502	0.079865	0.439226	0.205319	0.0447725	-0.0312978	0.76211
ENSG00000200181.1	SNORD85	nan	1	nan	1	nan	1	nan	1
ENSG00000237329.2	RP11-201O14.1	-0.0562183	0.586414	-0.0758378	0.462717	0.100931	0.327846	-0.0815431	0.429641
ENSG00000232768.1	RP11-201O14.2	-0.0496992	0.63061	-0.0512006	0.620307	-0.0352266	0.733304	-0.0648566	0.530135
ENSG00000215900.4	SEPW1P	-0.0630541	0.541652	-0.0716191	0.488046	-0.0682187	0.508986	0.11297	0.273128
ENSG00000225142.2	RP11-490K7.1	nan	1	nan	1	nan	1	nan	1
ENSG00000084628.5	NKAIN1	0.039995	0.698837	0.0587	0.569969	0.0775752	0.452499	0.0266321	0.79674
ENSG00000060688.8	SNRNP40	0.099923	0.332723	0.100223	0.331266	0.228019	0.0254586	0.152107	0.139023
ENSG00000229447.2	RP11-490K7.4	-0.0472803	0.647356	-0.0375501	0.716438	0.199395	0.051453	0.0254666	0.805456
ENSG00000121766.10	ZCCHC17	0.306999	0.00234706	0.303032	0.00269006	0.186955	0.068168	0.261894	0.00994987
ENSG00000229044.1	RP11-266K22.2	-0.0222487	0.82964	-0.0348988	0.735695	-0.0637597	0.537129	-0.0421719	0.683298
ENSG00000121769.3	FABP3	0.0725306	0.482512	0.0758613	0.462578	0.208044	0.04195	0.0873767	0.397263
ENSG00000168528.7	SERINC2	0.0210141	0.838963	0.000476338	0.996325	-0.0142576	0.890341	-0.0390969	0.705284
ENSG00000268950.1	AC114494.1	-0.0869084	0.399807	-0.0972268	0.345998	-0.0825166	0.424135	0.0423253	0.682208
ENSG00000215899.3	RP11-439L8.2	0.140629	0.171742	0.0886679	0.390297	0.0880416	0.393667	-0.0330813	0.74899
ENSG00000206981.1	RNU6-40P	nan	1	nan	1	nan	1	nan	1
ENSG00000228682.2	RP11-439L8.3	-0.0454333	0.660263	-0.0433413	0.675004	0.00275785	0.978725	-0.0330228	0.74942
ENSG00000223907.1	RP11-439L8.4	0.120523	0.242128	0.113937	0.269018	-0.042195	0.683134	-0.0506388	0.624154
ENSG00000229167.1	RP11-73M7.1	-0.0524809	0.611579	-0.0298118	0.773092	0.113488	0.27092	-0.164643	0.108937
ENSG00000142910.11	TINAGL1	-0.068741	0.505739	-0.0765618	0.458444	0.13423	0.192282	-0.206572	0.0434549
ENSG00000121764.7	HCRTR1	0.246699	0.0153903	0.265298	0.00899313	0.0796697	0.44035	0.388416	9.20911e-05
ENSG00000162517.8	PEF1	0.243394	0.0168677	0.24319	0.0169629	0.284822	0.00491393	0.281556	0.00545286
ENSG00000235790.3	RP11-73M7.6	-0.0285089	0.782758	-0.0456832	0.658511	-0.0186093	0.857184	-0.10179	0.323722
ENSG00000264078.1	RP11-73M7.9	0.0590548	0.567636	0.0556882	0.589954	0.0600026	0.561425	0.0498771	0.629385
ENSG00000084636.13	COL16A1	-0.0206118	0.842006	-0.0327443	0.751464	-0.0430499	0.677067	-0.112844	0.273665
ENSG00000121753.8	BAI2	0.0802903	0.436786	0.105966	0.304164	-0.0575669	0.577451	0.141313	0.169645
ENSG00000266580.1	MIR4254	-0.0457296	0.658186	-0.0405097	0.695151	-0.131015	0.203246	-0.0259786	0.801624
ENSG00000254545.1	RP11-84A19.3	-0.0615079	0.551628	-0.0585317	0.571078	-0.121027	0.240153	0.359105	0.000326847
ENSG00000134668.8	SPOCD1	-0.101249	0.326317	-0.104096	0.312827	-0.155287	0.130853	0.292086	0.00388179
ENSG00000203620.2	RP11-84A19.2	0.154438	0.132997	0.170792	0.0961652	0.191642	0.0614172	-0.121108	0.239835
ENSG00000269967.1	RP11-84A19.4	-0.134528	0.191286	-0.133389	0.195108	0.00268829	0.979262	-0.0629939	0.542039
ENSG00000184007.13	PTP4A2	-0.111533	0.279314	-0.138841	0.17731	-0.0799514	0.43873	-0.182352	0.0753694
ENSG00000212673.1	AL136115.1	-0.150152	0.144235	-0.135607	0.187718	0.0593883	0.565447	-0.12023	0.243284
ENSG00000228634.1	RP4-534N18.2	-0.0624972	0.545235	-0.0792985	0.44249	-0.043217	0.675883	-0.0783279	0.448112
ENSG00000121774.13	KHDRBS1	0.0650483	0.528917	0.0864215	0.402463	0.1308	0.203997	0.14525	0.157945
ENSG00000203325.3	RP11-277A4.4	0.30378	0.00262213	0.265341	0.00898169	0.192425	0.0603451	0.0188167	0.855609
ENSG00000121775.13	TMEM39B	0.177958	0.0828005	0.174451	0.0891427	0.217357	0.0333987	0.361062	0.000301462
ENSG00000266203.1	MIR5585	nan	1	nan	1	nan	1	nan	1
ENSG00000025800.9	KPNA6	0.201372	0.0491383	0.234344	0.0215555	0.315439	0.00174505	0.18265	0.0748853
ENSG00000084652.11	TXLNA	0.0717499	0.48725	0.0761461	0.460895	0.261334	0.0101153	0.337337	0.000776582
ENSG00000160050.10	CCDC28B	0.198987	0.0519427	0.200452	0.0502041	0.0593307	0.565825	0.219892	0.0313425
ENSG00000224066.1	RP4-622L5.7	0.0272398	0.792206	0.0280113	0.786459	0.0534112	0.605272	0.10152	0.325013
ENSG00000160051.7	IQCC	0.202131	0.0482719	0.218543	0.0324232	0.220915	0.0305439	0.178982	0.081018
ENSG00000222046.2	DCDC2B	0.0660541	0.522552	0.064266	0.533895	0.232527	0.0226199	0.0434101	0.674517
ENSG00000160055.15	TMEM234	0.0612903	0.553039	0.0569777	0.581359	0.208281	0.0417117	0.134333	0.191936
ENSG00000084623.7	EIF3I	0.15462	0.132537	0.14962	0.145677	0.200076	0.0506457	0.22565	0.0270677
ENSG00000220785.3	MTMR9LP	0.116785	0.257154	0.10708	0.299078	0.293463	0.00370961	-0.0131431	0.898866
ENSG00000183615.5	FAM167B	-0.0748994	0.468288	-0.0852998	0.408621	0.169381	0.0989856	0.0804671	0.435773
ENSG00000182866.12	LCK	-0.0972644	0.34581	-0.090998	0.377914	0.12693	0.217815	0.283647	0.00510214
ENSG00000252450.1	Y_RNA	nan	1	nan	1	nan	1	nan	1
ENSG00000116478.7	HDAC1	0.00588108	0.95465	0.00376415	0.970965	0.190376	0.0631838	0.237709	0.019696
ENSG00000175130.6	MARCKSL1	-0.0216724	0.833989	-0.0387895	0.707496	-0.160048	0.119313	-0.13603	0.186333
ENSG00000233775.1	RP4-811H24.9	0.0472046	0.647883	0.0395402	0.7021	0.329515	0.00104418	-0.0415436	0.687769
ENSG00000162526.6	TSSK3	0.0746906	0.469532	0.0776247	0.45221	0.137642	0.181118	0.0563197	0.585738
ENSG00000225828.1	FAM229A	0.115111	0.264082	0.122988	0.232562	-0.00792025	0.938952	0.272938	0.00713469
ENSG00000160058.14	BSDC1	0.232436	0.0226749	0.258412	0.0110197	0.293686	0.00368237	0.321581	0.00139888
ENSG00000224333.1	GAPDHP20	0.103691	0.314723	0.124387	0.227251	0.0293818	0.776278	0.422575	1.79618e-05
ENSG00000270850.1	RP11-395N6.4	0.00534896	0.95875	-0.0279043	0.787256	-0.0330681	0.749087	-0.02892	0.779705
ENSG00000229259.1	LRRC37A12P	0.10286	0.318635	0.104562	0.310652	0.141401	0.169378	0.247667	0.0149793
ENSG00000263529.1	RN7SL122P	-0.0941494	0.361549	-0.0938282	0.363197	0.0617998	0.549738	-0.0502111	0.627089
ENSG00000273274.1	ZBTB8B	0.148866	0.147741	0.16133	0.116344	0.229354	0.0245881	0.0971866	0.346198
ENSG00000160062.10	ZBTB8A	0.0157023	0.879309	0.0358307	0.728907	0.0732427	0.478212	-0.052819	0.609284
ENSG00000176261.11	ZBTB8OS	0.135415	0.188349	0.131037	0.203168	0.141388	0.169416	0.196877	0.0545316
ENSG00000200591.1	Y_RNA	-0.0357323	0.729623	-0.0420412	0.684227	0.0863945	0.402611	0.0370084	0.720359
ENSG00000162521.14	RBBP4	0.0336888	0.744538	0.0666698	0.518675	0.150135	0.144281	0.10476	0.309733
ENSG00000162520.10	SYNC	0.0987879	0.338272	0.132049	0.199673	0.170464	0.0968135	0.135728	0.187322
ENSG00000224409.1	RP11-114B7.6	0.125162	0.224345	0.129572	0.20831	0.120473	0.242329	0.126749	0.218479
ENSG00000162522.6	KIAA1522	0.130344	0.205592	0.146383	0.154693	0.24354	0.0167999	0.170207	0.0973254
ENSG00000134684.6	YARS	0.154256	0.133461	0.177364	0.0838487	0.19715	0.0541906	0.156619	0.127543
ENSG00000116497.13	S100PBP	0.172752	0.0923508	0.202368	0.0480047	0.274624	0.00677345	0.261614	0.0100322
ENSG00000160097.11	FNDC5	0.0750234	0.467549	0.125574	0.222814	0.0347116	0.73706	-0.0417349	0.686407
ENSG00000121905.5	HPCA	0.0104661	0.919387	0.0163414	0.874437	-0.0465716	0.652297	0.0612077	0.553576
ENSG00000121900.14	TMEM54	0.331467	0.000970494	0.305374	0.00248247	0.214112	0.0361939	0.253325	0.0127628
ENSG00000221423.1	AL031602.1	0.305719	0.00245319	0.327181	0.0011389	0.191958	0.0609824	-0.0409096	0.692293
ENSG00000116514.12	RNF19B	0.140159	0.173194	0.169023	0.0997115	0.247117	0.0152116	0.141389	0.169413
ENSG00000267885.1	FKSG48	0.230883	0.023622	0.211864	0.0382441	0.0811082	0.432113	-0.0255743	0.80465
ENSG00000217644.4	RP4-803A2.1	0.0681408	0.509471	0.0584717	0.571473	0.274278	0.00684626	-0.172412	0.0930034
ENSG00000239670.1	RP4-803A2.2	0.276854	0.00632074	0.256751	0.0115645	0.337676	0.000766553	-0.0751484	0.466806
ENSG00000004455.12	AK2	-0.0912443	0.376619	-0.111257	0.280514	0.0849335	0.410643	0.13543	0.1883
ENSG00000236065.2	RP1-117O3.2	-0.0164776	0.873399	0.0379261	0.713721	-0.0412542	0.689833	-0.013956	0.892647
ENSG00000142920.12	ADC	0.104034	0.313113	0.121578	0.238001	0.152391	0.138279	0.0623103	0.54644
ENSG00000116525.9	TRIM62	0.194479	0.0576034	0.209927	0.040087	0.124415	0.227145	0.0860267	0.404624
ENSG00000160094.10	ZNF362	0.172046	0.0937101	0.196353	0.0551908	0.196544	0.0549506	0.177544	0.0835308
ENSG00000270115.1	RP11-415J8.7	-0.0514343	0.61871	-0.0254995	0.80521	0.0278516	0.787648	0.0694047	0.50163
ENSG00000184389.8	A3GALT2	-0.0656055	0.525387	-0.0671048	0.515944	-0.0279836	0.786665	-0.0770533	0.455555
ENSG00000225313.2	RP11-415J8.3	-0.00584731	0.95491	-0.0148272	0.885989	0.101461	0.325296	0.0224253	0.828309
ENSG00000134686.12	PHC2	-0.0993804	0.335368	-0.113063	0.27273	-0.0818947	0.427648	-0.0251206	0.808048
ENSG00000266239.1	MIR3605	-0.0397422	0.70065	-0.0406279	0.694306	0.00756962	0.94165	-0.0319265	0.757477
ENSG00000222112.1	RN7SKP16	-0.102527	0.320215	-0.0706454	0.493995	0.0773307	0.453929	-0.140703	0.171514
ENSG00000233246.1	RP11-415J8.5	-0.0632688	0.540274	-0.0843096	0.414102	0.0489161	0.636011	0.0351626	0.733771
ENSG00000221225.1	AL138837.1	nan	1	nan	1	nan	1	nan	1
ENSG00000234512.1	TLR12P	-0.0367389	0.722312	-0.0297088	0.773855	0.220239	0.0310697	-0.0322467	0.755121
ENSG00000121903.10	ZSCAN20	0.0242628	0.814483	0.0616625	0.550627	0.310834	0.00205351	0.0380096	0.713119
ENSG00000235907.2	RP4-580O19.2	-0.0161853	0.875626	-0.0149781	0.884837	0.161537	0.115871	-0.0623229	0.546359
ENSG00000121904.13	CSMD2	0.21117	0.0388966	0.238646	0.0192038	0.18022	0.0789056	0.177404	0.0837781
ENSG00000227000.2	HSPD1P14	-0.0563524	0.58552	-0.0649334	0.529647	-0.0374881	0.716887	0.0868709	0.400012
ENSG00000176256.6	HMGB4	-0.0520868	0.61426	-0.0516234	0.617419	-0.060321	0.559347	0.0982996	0.340677
ENSG00000231163.1	RP5-1007G16.1	-0.0385327	0.709346	-0.0627775	0.543431	0.00635341	0.951012	-0.0185964	0.857282
ENSG00000201148.1	RNA5SP42	nan	1	nan	1	nan	1	nan	1
ENSG00000142698.10	C1orf94	0.218575	0.0323973	0.217953	0.032905	-0.0257577	0.803277	0.00725494	0.944072
ENSG00000221053.1	AC115286.1	nan	1	nan	1	nan	1	nan	1
ENSG00000270241.1	RP4-657M3.2	nan	1	nan	1	nan	1	nan	1
ENSG00000207941.1	MIR552	nan	1	nan	1	nan	1	nan	1
ENSG00000163866.8	SMIM12	0.204684	0.0454519	0.22005	0.0312185	0.226373	0.0265677	0.306544	0.00238435
ENSG00000189280.3	GJB5	0.216062	0.0344915	0.221539	0.0300655	0.0765643	0.458429	-0.130448	0.205226
ENSG00000189433.5	GJB4	-0.00654226	0.949558	-0.0198989	0.847403	0.0586382	0.570376	-0.0416612	0.686932
ENSG00000216162.1	AL121988.1	nan	1	nan	1	nan	1	nan	1
ENSG00000188910.7	GJB3	-0.0498084	0.629857	-0.045949	0.65665	-0.103192	0.317068	-0.0171252	0.868467
ENSG00000255811.1	RP1-34M23.5	0.202519	0.0478342	0.190401	0.0631494	-0.0170154	0.869303	-0.0508646	0.622606
ENSG00000187513.8	GJA4	-0.0929599	0.367674	-0.122243	0.235426	-0.0423818	0.681806	-0.183192	0.0740102
ENSG00000230163.1	RP5-997D16.2	0.124211	0.227914	0.159769	0.119967	0.222942	0.0290121	0.180257	0.0788433
ENSG00000116544.7	DLGAP3	-0.0169587	0.869735	-0.00279968	0.978402	-0.0191639	0.852974	0.00795104	0.938715
ENSG00000252728.1	SNORD112	nan	1	nan	1	nan	1	nan	1
ENSG00000241014.1	RP11-244H3.1	0.145604	0.156925	0.15236	0.138359	0.0962902	0.350686	0.158066	0.124019
ENSG00000243749.1	ZMYM6NB	-0.172103	0.0935998	-0.183318	0.0738083	0.222384	0.0294276	-0.00677893	0.947736
ENSG00000163867.12	ZMYM6	0.0355723	0.730787	0.0682507	0.508786	0.194852	0.057116	0.121593	0.237945
ENSG00000233940.1	RP11-248I9.2	nan	1	nan	1	nan	1	nan	1
ENSG00000197056.5	ZMYM1	0.0607151	0.556778	0.0858205	0.405755	0.263091	0.00960377	0.152462	0.138092
ENSG00000228348.1	EFCAB14P1	-0.0352008	0.733492	-0.0313167	0.76197	0.00607219	0.953178	0.0166143	0.872357
ENSG00000116560.6	SFPQ	0.0968554	0.347852	0.114141	0.268155	0.177241	0.0840667	0.0841255	0.415126
ENSG00000201868.1	Y_RNA	-0.0434721	0.674078	-0.0447589	0.665001	0.0617447	0.550095	-0.0197259	0.848713
ENSG00000263591.1	RN7SL136P	-0.0598497	0.562426	-0.0632976	0.540089	-0.0916725	0.374374	-0.0426659	0.679789
ENSG00000146463.7	ZMYM4	0.0764441	0.459137	0.110559	0.283562	0.237119	0.0200119	0.149255	0.146674
ENSG00000240374.2	RN7SL503P	0.100312	0.330833	0.0936834	0.363941	0.0348076	0.73636	-0.0706227	0.494134
ENSG00000201542.1	SNORA62	-0.0619637	0.548678	-0.0649174	0.529749	-0.162153	0.114469	-0.0431553	0.67632
ENSG00000229994.1	RPL5P4	-0.0227428	0.825916	-0.075767	0.463136	0.0708353	0.492832	0.118952	0.248369
ENSG00000227409.1	ZMYM4-AS1	-0.0862635	0.403327	-0.0990291	0.337088	0.0840113	0.415762	-0.0646647	0.531355
ENSG00000202129.1	RNY5P1	nan	1	nan	1	nan	1	nan	1
ENSG00000142687.13	KIAA0319L	0.230906	0.0236078	0.251502	0.0134436	0.239132	0.0189523	0.219733	0.0314684
ENSG00000236274.1	RP4-728D4.3	0.0183943	0.858816	-0.0120945	0.906897	0.0165505	0.872843	0.0645771	0.531913
ENSG00000020129.11	NCDN	0.155749	0.129697	0.189113	0.0649891	0.148275	0.149374	0.167795	0.102233
ENSG00000239636.1	RP4-728D4.2	0.0685085	0.507183	0.0745741	0.470228	0.197597	0.0536365	0.157378	0.125684
ENSG00000116819.6	TFAP2E	0.137016	0.183132	0.120186	0.24346	0.041609	0.687303	-0.000304499	0.997651
ENSG00000126067.7	PSMB2	0.24191	0.01757	0.264279	0.00927073	0.324645	0.00125063	0.208285	0.0417075
ENSG00000239859.2	RN7SL281P	-0.041108	0.690876	-0.0448328	0.664482	-0.0667197	0.518361	-0.0323697	0.754217
ENSG00000142686.7	C1orf216	0.228976	0.0248315	0.256629	0.0116052	0.212929	0.0372616	0.202995	0.0473019
ENSG00000092853.9	CLSPN	-0.0626228	0.544426	-0.0190453	0.853875	0.029819	0.773039	-0.0303831	0.768865
ENSG00000232335.1	RP11-435D7.3	-0.0760012	0.461751	-0.0819948	0.427081	-0.0878799	0.39454	-0.109015	0.29038
ENSG00000134698.10	AGO4	-0.00588178	0.954645	0.0248706	0.809923	0.135726	0.187326	-0.0148802	0.885585
ENSG00000092847.6	AGO1	0.0432272	0.675812	0.0594373	0.565126	0.0967797	0.348231	0.0960215	0.352038
ENSG00000271164.1	RP4-789D17.4	0.0159286	0.877583	0.00672254	0.94817	0.00778787	0.939971	-0.052798	0.609426
ENSG00000271914.1	RP4-789D17.5	0.0891481	0.387726	0.0794956	0.441352	0.0779597	0.450255	0.143572	0.162856
ENSG00000126070.14	AGO3	0.0797207	0.440056	0.110365	0.284412	0.243828	0.0166669	0.13631	0.185419
ENSG00000271554.1	RP4-665N4.8	-0.0311508	0.763194	-0.0332573	0.7477	-0.0810723	0.432318	-0.0330152	0.749475
ENSG00000232862.4	RP4-665N4.4	0.0493098	0.633293	0.0467591	0.650988	0.118716	0.249313	0.0867947	0.400427
ENSG00000092850.7	TEKT2	-0.0218354	0.832758	-0.0234432	0.820643	0.0891572	0.387677	-0.00600575	0.95369
ENSG00000116863.10	ADPRHL2	0.0947735	0.358361	0.0920527	0.372388	0.164494	0.10926	0.119765	0.245127
ENSG00000171812.6	COL8A2	-0.105708	0.30535	-0.0999194	0.33274	0.187672	0.0670981	0.103593	0.31518
ENSG00000054116.7	TRAPPC3	0.199882	0.0508754	0.210054	0.039964	0.281136	0.00552577	0.245327	0.0159897
ENSG00000116871.11	MAP7D1	0.123069	0.232251	0.128265	0.212975	0.150158	0.144218	0.0759587	0.462002
ENSG00000264592.1	RN7SL131P	0.0856157	0.406881	0.0295354	0.77514	-0.00300751	0.9768	-0.0316829	0.759271
ENSG00000054118.9	THRAP3	0.0755048	0.464689	0.0958223	0.353043	0.235889	0.0206836	0.23219	0.0228227
ENSG00000231849.1	UBE2V2P4	-0.0187022	0.856479	-0.0221732	0.830209	-0.0183063	0.859485	-0.0497454	0.630291
ENSG00000214193.5	SH3D21	0.131457	0.201713	0.174096	0.0898054	0.178962	0.0810536	0.185576	0.0702631
ENSG00000142694.6	EVA1B	-0.15277	0.13729	-0.160618	0.117986	0.0813159	0.430931	0.0256659	0.803964
ENSG00000116883.8	RP11-268J15.5	0.131253	0.20242	0.14845	0.14889	0.182093	0.0757918	0.209342	0.0406588
ENSG00000196182.6	STK40	-0.0797365	0.439965	-0.0840447	0.415575	-0.0799296	0.438855	0.0514145	0.618845
ENSG00000181817.5	LSM10	0.241662	0.0176896	0.233129	0.0222624	0.22027	0.0310456	0.30943	0.00215693
ENSG00000222821.1	RNU4-27P	nan	1	nan	1	nan	1	nan	1
ENSG00000116885.14	OSCP1	0.109034	0.290295	0.119637	0.245633	0.218471	0.0324815	0.233644	0.0219605
ENSG00000201448.1	SNORA63	-0.123752	0.229653	-0.161799	0.115273	-0.14919	0.146851	-0.0201773	0.845294
ENSG00000116898.7	MRPS15	0.0805055	0.435554	0.0750897	0.467155	0.200641	0.0499835	0.205688	0.0443809
ENSG00000119535.13	CSF3R	-0.159108	0.121527	-0.172886	0.0920945	0.00226234	0.982547	-0.0621362	0.547564
ENSG00000230214.1	FTLP18	-0.0680796	0.509852	-0.0507242	0.623568	-0.113745	0.269829	-0.0615759	0.551188
ENSG00000234481.1	RP4-614N24.1	-0.123795	0.229489	-0.10727	0.298218	-0.0504481	0.625462	-0.0290376	0.778832
ENSG00000163873.5	GRIK3	-0.0076938	0.940694	0.0373298	0.718031	-0.224906	0.0275906	0.115874	0.260907
ENSG00000264698.1	MIR4255	nan	1	nan	1	nan	1	nan	1
ENSG00000207328.1	RNU6-636P	nan	1	nan	1	nan	1	nan	1
ENSG00000223944.1	RP5-1180C18.1	-0.101099	0.327038	-0.0805533	0.43528	-0.122201	0.235588	0.00276626	0.97866
ENSG00000252368.1	RNA5SP43	-0.0414107	0.688717	0.0150051	0.884631	-0.090365	0.381254	0.00364017	0.971921
ENSG00000230451.2	RPS29P6	-0.130843	0.203846	-0.108488	0.292733	0.0263635	0.798747	-0.110581	0.283463
ENSG00000233621.1	RP11-422J8.1	-0.0851655	0.409362	-0.105107	0.308124	-0.122147	0.235796	0.082823	0.422411
ENSG00000163874.8	ZC3H12A	-0.099914	0.332767	-0.11033	0.284567	-0.14725	0.15224	-0.0955114	0.354614
ENSG00000163875.11	MEAF6	0.185362	0.0705932	0.209907	0.0401065	0.21334	0.0368878	0.284967	0.0048912
ENSG00000263675.1	MIR5581	nan	1	nan	1	nan	1	nan	1
ENSG00000163877.9	SNIP1	0.168004	0.101801	0.201135	0.0494108	0.257385	0.0113538	0.232045	0.0229103
ENSG00000232273.1	FTH1P1	0.0199864	0.84674	0.024813	0.810354	0.0460947	0.655629	-0.00146049	0.988732
ENSG00000237749.3	RP3-423B22.5	0.0732045	0.478442	0.0479673	0.642582	0.153071	0.136508	-0.0713949	0.489412
ENSG00000163879.9	DNALI1	-0.00688776	0.946898	-0.00468928	0.963833	0.0947198	0.358635	0.0985734	0.339327
ENSG00000134697.8	GNL2	0.0336061	0.745144	0.0126477	0.902659	0.101842	0.323476	0.0706278	0.494103
ENSG00000169218.9	RSPO1	0.504912	1.55507e-07	0.527643	3.31579e-08	0.360716	0.000305804	-0.139087	0.176535
ENSG00000116922.10	C1orf109	0.14354	0.162953	0.18014	0.0790412	0.202914	0.0473921	0.151384	0.140933
ENSG00000134690.6	CDCA8	-0.0262407	0.799665	-0.00524143	0.959578	0.249401	0.0142673	0.0913253	0.376194
ENSG00000183317.12	EPHA10	0.33197	0.000952293	0.359624	0.00031993	0.163275	0.111949	0.252788	0.0129603
ENSG00000200421.1	Y_RNA	-0.0457387	0.658122	-0.0401209	0.697935	-0.0226982	0.826252	-0.0311384	0.763286
ENSG00000238871.1	snoU13	nan	1	nan	1	nan	1	nan	1
ENSG00000214141.4	ACTN4P2	0.135724	0.187333	0.173615	0.0907106	-0.0437684	0.671984	-0.0304516	0.768358
ENSG00000227416.2	RP11-109P14.2	0.106818	0.30027	0.125947	0.221431	0.0821385	0.426269	-0.0402414	0.697072
ENSG00000185090.10	MANEAL	0.270815	0.00761365	0.299968	0.00298507	0.282473	0.00529637	0.377324	0.000150854
ENSG00000196449.3	YRDC	0.104889	0.309132	0.132469	0.198234	0.19564	0.056099	0.210993	0.0390641
ENSG00000197982.12	C1orf122	0.121549	0.238115	0.100402	0.3304	-0.0540574	0.600907	0.0203213	0.844204
ENSG00000188786.9	MTF1	-0.0337557	0.744048	-0.0216338	0.834281	0.145796	0.156372	0.0232475	0.822116
ENSG00000230610.1	AL929472.1	nan	1	nan	1	nan	1	nan	1
ENSG00000235673.1	RP11-109P14.8	-0.0293029	0.776863	-0.0313921	0.761414	0.0249497	0.809329	0.271521	0.0074513
ENSG00000204084.8	INPP5B	0.0665381	0.519503	0.0822301	0.425751	0.264163	0.00930284	0.102351	0.321049
ENSG00000252448.1	SNORA63	0.132847	0.196944	0.168007	0.101795	0.268958	0.00805549	-0.00264162	0.979621
ENSG00000222282.1	RNU6-584P	-0.100472	0.330062	-0.0995703	0.334441	0.0336048	0.745153	0.142057	0.167387
ENSG00000183431.7	SF3A3	0.105856	0.304667	0.128355	0.212653	0.187565	0.0672564	0.145288	0.157838
ENSG00000212541.1	RNU6-510P	0.0773346	0.453907	0.0921959	0.371641	0.114647	0.266024	0.0711729	0.490767
ENSG00000183386.5	FHL3	-0.128642	0.211624	-0.143469	0.163161	-0.0524187	0.612003	0.0439829	0.67047
ENSG00000183520.7	UTP11L	0.19289	0.0597152	0.201861	0.0485786	0.266578	0.00865484	0.228059	0.0254321
ENSG00000185668.5	POU3F1	-0.0114647	0.911725	-0.00769037	0.940721	-0.197575	0.0536645	0.0174943	0.865658
ENSG00000224592.1	RP5-884C9.2	-0.0853586	0.408297	-0.0970826	0.346717	-0.103404	0.316069	0.294846	0.00354355
ENSG00000223589.2	RP5-884C9.3	-0.056406	0.585163	-0.0578282	0.575722	0.0413022	0.68949	-0.054658	0.596863
ENSG00000265596.1	MIR3659	nan	1	nan	1	nan	1	nan	1
ENSG00000237290.1	RP11-214L19.1	0.0291628	0.777903	0.0299534	0.772043	0.0251647	0.807718	0.0116613	0.910218
ENSG00000200796.1	RNU6-753P	nan	1	nan	1	nan	1	nan	1
ENSG00000238063.1	RP11-329N22.1	-0.0637356	0.537283	-0.0647901	0.530558	-0.0611548	0.553919	-0.0384062	0.710258
ENSG00000215895.4	RP11-334L9.1	0.0534501	0.605008	0.0349551	0.735284	0.134843	0.190239	-0.0642726	0.533853
ENSG00000116954.7	RRAGC	0.0869288	0.399696	0.110425	0.284148	0.237964	0.0195612	0.153539	0.135298
ENSG00000228436.2	RP5-864K19.4	0.00559097	0.956885	0.0137465	0.894249	0.219766	0.0314426	0.020153	0.845478
ENSG00000214114.4	MYCBP	-0.0750026	0.467674	-0.0731984	0.478478	0.130765	0.204118	-0.0202968	0.844389
ENSG00000131233.8	GJA9	-0.00871487	0.932841	-0.00422937	0.967378	0.00146326	0.988711	-0.109115	0.289937
ENSG00000158315.6	RHBDL2	-0.0937209	0.363748	-0.111627	0.278905	-0.0764284	0.459229	-0.14161	0.168743
ENSG00000199963.1	RNU6-605P	-0.0969021	0.347619	-0.0831512	0.420568	-0.0162215	0.875351	-0.0864213	0.402464
ENSG00000207466.1	Y_RNA	nan	1	nan	1	nan	1	nan	1
ENSG00000235549.1	RP11-781D11.1	0.388685	9.09754e-05	0.364403	0.000262268	0.141152	0.170136	-0.0574273	0.578376
ENSG00000174574.11	AKIRIN1	0.142864	0.164961	0.16815	0.1015	0.218417	0.0325256	0.231569	0.0231998
ENSG00000168653.6	NDUFS5	0.255239	0.0120805	0.235915	0.0206695	0.207207	0.0428006	0.24464	0.0162968
ENSG00000127603.19	MACF1	-0.0163111	0.874668	-0.000273675	0.997889	0.114818	0.265309	0.144116	0.161254
ENSG00000206654.1	RNU6-608P	0.165275	0.107565	0.131178	0.20268	0.102877	0.318554	-0.0577969	0.575929
ENSG00000222378.1	RNA5SP44	-0.0849653	0.410467	-0.0965666	0.349298	-0.0181738	0.860492	0.144763	0.15936
ENSG00000270040.1	RP11-416A14.1	0.0158233	0.878387	-0.0114437	0.911886	-0.143357	0.163495	-0.0122315	0.905847
ENSG00000226438.1	RP11-420K8.1	0.064482	0.532518	0.0591157	0.567236	0.00759504	0.941454	-0.136793	0.18385
ENSG00000217897.2	RP11-420K8.2	0.00825564	0.936372	-0.0201225	0.845709	-0.0718548	0.486612	-0.053527	0.604489
ENSG00000255103.1	KIAA0754	-0.0539704	0.601494	-0.0468233	0.65054	0.129964	0.206928	-0.107916	0.295298
ENSG00000183682.7	BMP8A	0.0960461	0.351914	0.103002	0.317967	0.163306	0.111881	0.0789621	0.444434
ENSG00000237624.1	OXCT2P1	0.0497259	0.630426	0.0546856	0.596677	-0.0101192	0.92205	0.258677	0.0109347
ENSG00000182109.3	RP11-69E11.4	0.124234	0.227827	0.113243	0.271963	0.22227	0.0295127	0.160142	0.119095
ENSG00000243970.1	PPIEL	-0.0430198	0.67728	-0.0409538	0.691977	0.115609	0.262007	0.14159	0.168801
ENSG00000090621.9	PABPC4	-0.0565244	0.584374	-0.0627475	0.543624	0.151487	0.14066	0.0793468	0.442211
ENSG00000201457.1	SNORA55	-0.120889	0.240694	-0.0973438	0.345415	-0.0476919	0.644494	0.0175625	0.865139
ENSG00000228060.1	RP11-69E11.8	0.18013	0.0790576	0.227094	0.0260768	0.158729	0.122428	-0.0723451	0.483635
ENSG00000163909.6	HEYL	0.165113	0.107914	0.150687	0.142795	-0.0376092	0.716011	-0.115959	0.260554
ENSG00000225903.1	RP1-144F13.3	0.111795	0.278181	0.092109	0.372094	0.0892821	0.38701	-0.0286723	0.781544
ENSG00000116981.3	NT5C1A	0.284661	0.00493933	0.340782	0.000679979	0.236289	0.0204634	0.132296	0.198825
ENSG00000116983.8	HPCAL4	0.235624	0.0208313	0.260607	0.0103343	0.240511	0.018255	0.202284	0.0480986
ENSG00000084072.12	PPIE	0.110845	0.282309	0.110166	0.285289	0.121934	0.236619	0.00579855	0.955286
ENSG00000225333.5	RP1-144F13.4	0.0709779	0.491959	0.0804539	0.435849	0.176242	0.0858571	-0.0663814	0.520489
ENSG00000252413.1	RNU7-121P	nan	1	nan	1	nan	1	nan	1
ENSG00000116985.6	BMP8B	-0.0574274	0.578375	-0.0453342	0.660959	-0.157101	0.126359	0.152362	0.138355
ENSG00000198754.5	OXCT2	-0.0397239	0.700781	-0.0711406	0.490965	-0.0084342	0.934999	-0.111961	0.27746
ENSG00000261798.1	RP1-118J21.25	-0.0321832	0.755588	-0.0692033	0.502875	-0.0693494	0.501972	0.24096	0.0180328
ENSG00000229213.1	RP1-118J21.24	0.39639	6.38789e-05	0.420685	1.97542e-05	0.227965	0.025494	-0.0268897	0.794818
ENSG00000043514.11	TRIT1	0.080781	0.433979	0.0903123	0.381533	0.207328	0.0426766	0.251194	0.0135616
ENSG00000202222.1	Y_RNA	0.0348483	0.736063	0.00730696	0.943671	0.0626585	0.544196	-0.0445406	0.666538
ENSG00000116990.9	MYCL	-0.00303389	0.976596	-0.00793566	0.938834	0.0527634	0.609661	0.307106	0.00233842
ENSG00000236546.1	RP1-118J21.5	0.122626	0.23395	0.155529	0.130247	0.264651	0.00916844	0.0958549	0.352878
ENSG00000207356.1	Y_RNA	nan	1	nan	1	nan	1	nan	1
ENSG00000168389.13	MFSD2A	-0.131887	0.200228	-0.132385	0.198519	0.237367	0.0198787	-0.0700695	0.497532
ENSG00000228477.1	RP3-342P20.2	-0.0882101	0.392759	-0.0687909	0.50543	0.309544	0.00214835	-0.128556	0.211932
ENSG00000131236.12	CAP1	-0.00731082	0.943642	-0.0057523	0.955642	0.255565	0.0119676	0.149946	0.144791
ENSG00000131238.12	PPT1	0.145507	0.157204	0.174829	0.0884412	0.154774	0.132147	0.179894	0.0794568
ENSG00000226745.2	RP11-115D7.3	0.244519	0.0163518	0.318813	0.00154636	0.263935	0.00936588	-0.00727197	0.943941
ENSG00000117000.8	RLF	0.000415523	0.996794	0.0313166	0.761971	0.112103	0.276848	-0.0433326	0.675065
ENSG00000207508.1	RNU6-1237P	nan	1	nan	1	nan	1	nan	1
ENSG00000188800.5	TMCO2	-0.03453	0.738386	-0.0428869	0.678222	-0.089888	0.383783	-0.014369	0.88949
ENSG00000259943.1	RP1-39G22.7	0.0496357	0.631046	0.0697107	0.499741	0.0732372	0.478245	0.189294	0.0647267
ENSG00000084073.4	ZMPSTE24	0.0146466	0.887369	0.0216496	0.834161	0.177169	0.0841963	0.154767	0.132162
ENSG00000231296.1	RP1-39G22.4	-0.0471076	0.648559	-0.0464088	0.653433	0.027343	0.791436	-0.0522893	0.612882
ENSG00000049089.9	COL9A2	-0.0541699	0.600149	-0.0694502	0.501349	-0.109192	0.289595	-0.178697	0.0815112
ENSG00000227311.2	RP1-228H13.1	0.0158441	0.878228	0.000333278	0.997429	0.0149213	0.88527	-0.121345	0.238911
ENSG00000084070.7	SMAP2	0.126349	0.219948	0.137884	0.180345	0.155239	0.130973	0.194922	0.0570257
ENSG00000213172.3	RP1-228H13.2	-0.026067	0.800963	-0.0266085	0.796917	-0.0591974	0.5667	0.142421	0.16629
ENSG00000187801.10	ZFP69B	0.164887	0.108406	0.215255	0.035188	0.219347	0.0317752	0.174856	0.0883912
ENSG00000260920.1	RP1-228H13.5	0.265679	0.00889125	0.287229	0.00454766	0.335595	0.000830072	0.160176	0.119013
ENSG00000187815.5	ZFP69	-0.0455851	0.659199	-0.0539849	0.601396	-0.00737155	0.943174	0.0165029	0.873206
ENSG00000238287.1	RP11-656D10.3	-0.0290966	0.778394	-0.0342337	0.740551	0.0471679	0.648139	0.0212448	0.837219
ENSG00000164002.7	EXO5	0.127345	0.216304	0.144888	0.158998	0.222422	0.0293993	0.268529	0.00816079
ENSG00000227278.1	RP11-656D10.5	nan	1	nan	1	nan	1	nan	1
ENSG00000238186.1	RP11-656D10.6	0.0231724	0.822681	0.00650712	0.949829	0.0713891	0.489448	0.210905	0.0391476
ENSG00000117010.11	ZNF684	-0.0106694	0.917827	-0.00238402	0.981608	0.0999538	0.332574	-0.0852654	0.40881
ENSG00000236505.1	RP1-63P18.2	-0.00135487	0.989547	0.0333102	0.747312	0.110113	0.285521	-0.0750481	0.467403
ENSG00000233910.1	GTF2F2P2	0.0787043	0.445927	0.0444941	0.666865	0.0298519	0.772795	0.0900659	0.382839
ENSG00000117016.5	RIMS3	0.0780882	0.449507	0.0946331	0.359077	0.145241	0.157972	0.00557503	0.957008
ENSG00000237899.1	RP4-739H11.3	0.213471	0.0367693	0.197645	0.0535773	0.0475581	0.645424	0.222688	0.0292004
ENSG00000272145.1	RP4-739H11.4	-0.0237903	0.818033	0.0107254	0.917397	0.189795	0.0640096	-0.006565	0.949383
ENSG00000066136.15	NFYC	0.0299027	0.772419	0.0446217	0.665967	0.115689	0.261676	0.29684	0.00331587
ENSG00000198974.1	MIR30E	nan	1	nan	1	nan	1	nan	1
ENSG00000207962.1	MIR30C1	nan	1	nan	1	nan	1	nan	1
ENSG00000117013.10	KCNQ4	0.0867665	0.40058	0.0930979	0.36696	0.0500461	0.628222	0.081902	0.427606
ENSG00000264582.1	RN7SL326P	nan	1	nan	1	nan	1	nan	1
ENSG00000179862.5	CITED4	0.200435	0.0502241	0.201496	0.0489954	0.0950187	0.357113	0.336571	0.000799709
ENSG00000229528.1	RP5-1066H13.4	-0.0580492	0.574261	-0.0493388	0.633093	0.0127414	0.901942	0.101787	0.323739
ENSG00000228940.1	RP11-348A7.1	-0.0630209	0.541866	-0.0581228	0.573775	-0.0626329	0.544361	0.133883	0.193444
ENSG00000233118.2	UBE2V1P8	nan	1	nan	1	nan	1	nan	1
ENSG00000171793.9	CTPS1	0.187735	0.0670045	0.222568	0.0292902	0.215289	0.0351587	0.152681	0.137522
ENSG00000171790.11	SLFNL1	-0.0199885	0.846724	-0.0311846	0.762945	0.15859	0.122762	0.182747	0.074728
ENSG00000010803.12	SCMH1	0.114549	0.266438	0.129636	0.208086	0.154778	0.132135	0.359086	0.000327103
ENSG00000215893.3	RP4-635E8.1	0.0940348	0.362137	0.100544	0.32971	0.268437	0.00818345	-0.0949529	0.357448
ENSG00000235358.1	RP11-399E6.1	0.0791469	0.443365	0.0727447	0.481217	0.00710584	0.945219	0.137555	0.181397
ENSG00000213987.4	RP11-399E6.2	0.258079	0.0111269	0.242296	0.0173848	0.19056	0.0629251	-0.0771835	0.454792
ENSG00000204060.4	FOXO6	0.317977	0.00159357	0.342856	0.000627261	0.175466	0.0872699	0.107717	0.296195
ENSG00000229901.1	RP11-399E6.4	-0.0262336	0.799718	-0.0380882	0.712551	0.107086	0.299053	-0.0860419	0.404541
ENSG00000252563.1	RNA5SP45	nan	1	nan	1	nan	1	nan	1
ENSG00000127129.5	EDN2	-0.0799659	0.438647	-0.0792851	0.442567	0.0626548	0.54422	0.129922	0.207074
ENSG00000127124.9	HIVEP3	0.101657	0.324359	0.117492	0.254263	0.192658	0.0600279	0.0936566	0.364079
ENSG00000230881.1	RP11-486B10.3	-0.0524502	0.611788	-0.0685792	0.506744	0.00615922	0.952508	0.0180857	0.861161
ENSG00000230638.3	RP11-486B10.4	0.0848282	0.411226	0.0401221	0.697926	0.00930262	0.928323	0.0130942	0.89924
ENSG00000264896.1	AL451006.1	nan	1	nan	1	nan	1	nan	1
ENSG00000227538.1	HNRNPFP1	0.123772	0.229574	0.127608	0.215347	0.0366192	0.72318	-0.0618469	0.549434
ENSG00000228776.2	RP11-319C21.1	nan	1	nan	1	nan	1	nan	1
ENSG00000044012.3	GUCA2B	0.124886	0.225377	0.178756	0.0814102	0.312805	0.00191592	0.000309403	0.997613
ENSG00000197273.3	GUCA2A	0.0984548	0.339911	0.0917188	0.374132	-0.00425541	0.967178	-0.0983037	0.340657
ENSG00000198815.4	FOXJ3	0.120598	0.241834	0.149822	0.145128	0.199958	0.0507852	0.195857	0.0558209
ENSG00000227527.2	RP11-223A3.1	0.128857	0.210853	0.119089	0.247821	0.112872	0.273545	-0.0139165	0.892949
ENSG00000177181.10	RIMKLA	0.132022	0.199765	0.183246	0.0739241	0.139077	0.176567	-0.0598839	0.562202
ENSG00000235002.1	RP11-157D18.2	0.155589	0.130097	0.176992	0.0845115	0.2708	0.00761706	0.0528701	0.608937
ENSG00000066185.8	ZMYND12	0.0716235	0.488019	0.0721973	0.484532	0.150387	0.1436	0.00663673	0.948831
ENSG00000127125.7	PPCS	0.140937	0.170796	0.146547	0.154227	0.164856	0.108473	0.142482	0.166108
ENSG00000186409.10	CCDC30	0.0207275	0.84113	0.0411546	0.690543	0.189798	0.0640046	0.0673883	0.514168
ENSG00000230116.1	RP11-163G10.2	-0.0651811	0.528075	-0.0689867	0.504216	0.0574933	0.577938	-0.051327	0.619443
ENSG00000236876.2	TMSB4XP1	-0.117487	0.254284	-0.148118	0.14981	-0.0214037	0.836018	-0.174083	0.0898302
ENSG00000200254.1	RNU6-536P	nan	1	nan	1	nan	1	nan	1
ENSG00000236180.2	RP11-163G10.4	-0.00570081	0.956039	-0.00352988	0.972771	-0.0652457	0.527665	0.0178667	0.862826
ENSG00000171960.6	PPIH	0.244647	0.0162936	0.236134	0.0205483	0.194218	0.0579454	0.126551	0.219204
ENSG00000234917.1	RP5-994D16.3	0.246332	0.0155485	0.230317	0.0239757	0.0851841	0.409259	0.0772798	0.454228
ENSG00000065978.13	YBX1	-0.22367	0.028478	-0.253492	0.0127019	-0.0856298	0.406803	-0.0804868	0.435661
ENSG00000164007.6	CLDN19	-0.0957681	0.353316	-0.118439	0.250427	-0.0422357	0.682844	-5.1172e-06	0.999961
ENSG00000117385.11	LEPRE1	0.0796934	0.440213	0.0734279	0.477097	0.132669	0.19755	0.117541	0.254065
ENSG00000164008.9	C1orf50	0.346056	0.000553204	0.344831	0.000580535	0.392447	7.66344e-05	0.230411	0.0239167
ENSG00000228452.1	RP5-994D16.9	0.105977	0.304111	0.1309	0.203648	0.156998	0.126611	0.171615	0.0945492
ENSG00000177868.7	CCDC23	0.0436926	0.672519	0.0275946	0.789562	0.158396	0.123226	0.092418	0.370485
ENSG00000164010.9	ERMAP	0.0113199	0.912836	0.0359099	0.728331	0.219386	0.0317443	0.283047	0.00520056
ENSG00000228192.3	RP11-342M1.3	-0.0785257	0.446963	-0.067469	0.513664	0.0992576	0.335969	0.0991075	0.336704
ENSG00000164011.13	ZNF691	0.0361993	0.726227	0.0164153	0.873874	0.229659	0.0243925	0.232632	0.0225575
ENSG00000233708.1	RP11-342M1.7	-0.0507268	0.62355	-0.0619882	0.54852	-0.033779	0.743877	-0.0806788	0.434563
ENSG00000237090.1	RP11-342M1.6	-0.00330655	0.974493	0.00965477	0.925618	-0.069517	0.500936	-0.0641984	0.534326
ENSG00000225099.1	ATP6V1E1P1	0.159855	0.119766	0.190309	0.0632786	0.0447949	0.664748	0.142574	0.16583
ENSG00000117394.15	SLC2A1	-0.184295	0.0722581	-0.183459	0.0735828	0.0887863	0.389663	-0.183244	0.073927
ENSG00000227533.1	SLC2A1-AS1	0.0945215	0.359646	0.0791083	0.443588	0.135532	0.187965	-0.00328017	0.974697
ENSG00000207256.1	RNU6-880P	0.134816	0.190328	0.18799	0.0666273	0.026416	0.798354	-0.0891289	0.387828
ENSG00000252803.1	RNU6-870P	nan	1	nan	1	nan	1	nan	1
ENSG00000186973.6	FAM183A	-0.0460327	0.656063	-0.047651	0.644778	0.0368464	0.721533	-0.0572761	0.579379
ENSG00000117395.6	EBNA1BP2	0.167767	0.102291	0.177017	0.0844662	0.188471	0.0659208	0.242508	0.0172839
ENSG00000243710.3	WDR65	-0.0624819	0.545334	-0.0643422	0.533409	0.0562091	0.586476	-0.030182	0.770352
ENSG00000199240.1	RNA5SP46	nan	1	nan	1	nan	1	nan	1
ENSG00000179178.6	TMEM125	-0.0341639	0.741061	-0.0478103	0.643672	-0.0836079	0.418012	-0.117717	0.25335
ENSG00000253313.1	C1orf210	0.0229481	0.824369	0.0366234	0.72315	0.0958897	0.352702	-0.193338	0.0591124
ENSG00000066056.9	TIE1	-0.0973989	0.345141	-0.0930574	0.36717	0.22791	0.0255302	-0.209433	0.0405696
ENSG00000117400.10	MPL	-0.0259351	0.80195	-0.00539118	0.958424	0.0423033	0.682363	-0.0815733	0.429469
ENSG00000234694.1	RP1-92O14.3	-0.0974484	0.344894	-0.122553	0.234233	-0.0587251	0.569805	-0.0941071	0.361766
ENSG00000117399.9	CDC20	-0.0574218	0.578412	-0.0591903	0.566746	-0.00346486	0.973273	-0.141495	0.169092
ENSG00000066322.8	ELOVL1	-0.0451099	0.662534	-0.0582042	0.573238	-0.0600359	0.561208	-0.0951497	0.356448
ENSG00000159479.12	MED8	0.207438	0.0425644	0.212816	0.0373644	0.268082	0.00827182	0.261706	0.0100051
ENSG00000229431.1	RP1-92O14.6	0.363374	0.00027381	0.381819	0.000123772	0.349241	0.000487539	0.233055	0.0223059
ENSG00000198198.9	SZT2	0.110431	0.284124	0.121413	0.238644	0.218532	0.0324321	0.162255	0.114239
ENSG00000229372.1	SZT2-AS1	-0.0918388	0.373505	-0.0651292	0.528404	0.163014	0.112531	-0.0546658	0.59681
ENSG00000178922.12	HYI	0.213574	0.0366761	0.222942	0.0290124	0.20434	0.0458238	0.124429	0.227094
ENSG00000229348.1	HYI-AS1	-0.0410647	0.691185	-0.0230294	0.823757	-0.0434107	0.674513	0.0243732	0.813654
ENSG00000142949.12	PTPRF	0.199272	0.0516008	0.229074	0.0247684	0.165578	0.106912	0.231699	0.0231205
ENSG00000066135.8	KDM4A	0.134278	0.192122	0.172165	0.093481	0.240635	0.0181932	0.131331	0.20215
ENSG00000236200.1	KDM4A-AS1	0.164474	0.109304	0.173086	0.091714	0.205972	0.0440821	0.278427	0.00601753
ENSG00000126091.15	ST3GAL3	0.186827	0.0683596	0.214863	0.0355302	0.156219	0.12853	0.28593	0.0047422
ENSG00000229444.1	RP11-184I16.4	-0.15477	0.132156	-0.159959	0.119522	-0.165643	0.106773	0.0569494	0.581547
ENSG00000252201.1	RNU6-1058P	-0.0446462	0.665795	-0.0463602	0.653774	-0.0181252	0.860861	0.00800754	0.938281
ENSG00000233674.2	RP11-184I16.3	0.281589	0.00544701	0.325064	0.00123153	0.373717	0.000176452	-0.0350082	0.734897
ENSG00000224751.2	SHMT1P1	-0.0643007	0.533674	-0.0743089	0.471812	0.0819185	0.427513	0.105437	0.306599
ENSG00000117407.12	ARTN	0.0230217	0.823815	0.0171605	0.868199	-0.011088	0.914615	0.182381	0.075322
ENSG00000237950.1	RP11-7O11.3	0.0621734	0.547324	0.0860869	0.404294	0.191411	0.0617365	-0.0867649	0.400589
ENSG00000117408.6	IPO13	0.00209214	0.98386	-0.000565359	0.995638	-0.0112834	0.913116	-0.0434021	0.674574
ENSG00000132768.9	DPH2	0.190575	0.0629043	0.206813	0.0432055	0.165461	0.107166	0.0761383	0.460941
ENSG00000117410.9	ATP6V0B	0.266095	0.00878125	0.277819	0.00613314	0.265199	0.00901966	0.268171	0.00824941
ENSG00000117411.12	B4GALT2	0.329866	0.00103056	0.323675	0.00129597	0.25844	0.0110107	0.314807	0.00178474
ENSG00000159214.8	CCDC24	0.163119	0.112296	0.155501	0.130316	0.271133	0.00754014	0.256034	0.0118068
ENSG00000196517.7	SLC6A9	0.0254292	0.805737	0.00829954	0.936035	-0.111365	0.280044	0.0252642	0.806972
ENSG00000230615.2	RP5-1198O20.4	0.127315	0.216411	0.118138	0.251641	-0.0784492	0.447407	-0.00913636	0.929601
ENSG00000227163.2	RP5-1198O20.5	-0.0980287	0.342015	-0.100305	0.330868	-0.117273	0.255157	-0.0303732	0.768938
ENSG00000271647.1	KRT8P47	nan	1	nan	1	nan	1	nan	1
ENSG00000239560.2	RN7SL479P	-0.0450664	0.662839	-0.0460076	0.656239	-0.0145986	0.887735	-0.0302505	0.769845
ENSG00000171872.4	KLF17	-0.224494	0.0278835	-0.252117	0.0132107	-0.289709	0.00419591	-0.0308656	0.765299
ENSG00000233514.1	RP11-570P14.1	0.155474	0.130386	0.163709	0.110986	0.0642673	0.533887	-0.0372678	0.71848
ENSG00000239275.1	RP4-675G8.2	nan	1	nan	1	nan	1	nan	1
ENSG00000226804.4	RP4-675G8.3	nan	1	nan	1	nan	1	nan	1
ENSG00000200171.1	Y_RNA	nan	1	nan	1	nan	1	nan	1
ENSG00000238037.1	RP4-675G8.4	-0.0455313	0.659576	-0.0413849	0.688901	0.0263224	0.799054	-0.0306488	0.766901
ENSG00000227994.1	RP5-891H21.1	nan	1	nan	1	nan	1	nan	1
ENSG00000271329.1	RP5-891H21.5	-0.0224287	0.828283	-0.0269545	0.794334	0.0380798	0.712612	-0.00441092	0.965979
ENSG00000178028.9	DMAP1	0.189646	0.0642218	0.192124	0.0607545	0.232238	0.0227938	0.171803	0.0941817
ENSG00000117419.10	ERI3	0.241459	0.0177883	0.248571	0.0146045	0.241166	0.0179316	0.219371	0.0317567
ENSG00000233602.1	ERI3-IT1	0.05054	0.624831	0.0226898	0.826315	0.225221	0.0273679	0.0445096	0.666756
ENSG00000252146.1	AL390776.1	nan	1	nan	1	nan	1	nan	1
ENSG00000199385.1	RNU6-369P	nan	1	nan	1	nan	1	nan	1
ENSG00000187147.13	RNF220	0.0183071	0.859479	0.0217793	0.833182	0.0956519	0.353903	-0.000995124	0.992323
ENSG00000263381.1	MIR5584	nan	1	nan	1	nan	1	nan	1
ENSG00000126106.9	TMEM53	0.165381	0.107338	0.171938	0.0939206	0.235497	0.020902	0.344276	0.000593345
ENSG00000198520.6	C1orf228	0.246276	0.0155731	0.232629	0.0225591	0.201597	0.0488799	-0.0262383	0.799683
ENSG00000199377.1	RNU5F-1	0.177875	0.0829462	0.187709	0.0670423	0.235461	0.0209219	-0.0814743	0.430031
ENSG00000200169.1	RNU5D-1	-0.0777884	0.451254	-0.0772415	0.454452	0.0319693	0.757162	-0.00522647	0.959693
ENSG00000142945.8	KIF2C	0.0459283	0.656794	0.0746681	0.469666	0.114153	0.268105	0.00784394	0.939539
ENSG00000225721.1	RP11-269F19.2	0.186493	0.0688643	0.240231	0.0183945	0.267302	0.00846861	0.165576	0.106917
ENSG00000142937.7	RPS8	-0.0488151	0.636709	-0.092706	0.36899	-0.0460428	0.655993	0.0642941	0.533716
ENSG00000200913.1	SNORD46	0.0860004	0.404768	0.108823	0.291234	0.0234427	0.820647	-0.0530367	0.607808
ENSG00000202031.1	SNORD38A	-0.0457387	0.658122	-0.0401209	0.697935	-0.0226982	0.826252	-0.0311384	0.763286
ENSG00000234093.2	RPS15AP11	0.189117	0.064983	0.186805	0.0683922	0.192849	0.0597705	0.172828	0.0922065
ENSG00000142959.4	BEST4	0.100652	0.32919	0.111967	0.277437	0.113119	0.272491	-0.00746295	0.942471
ENSG00000173846.8	PLK3	0.00631149	0.951335	-0.00222904	0.982804	0.0674568	0.51374	0.111461	0.279629
ENSG00000188396.2	TCTEX1D4	-0.0102879	0.920755	-0.00535438	0.958708	0.0746805	0.469592	-0.0844768	0.413174
ENSG00000222009.4	BTBD19	0.0330464	0.749246	0.0480731	0.641848	0.248449	0.0146545	0.135837	0.186963
ENSG00000117425.9	PTCH2	0.23105	0.0235185	0.249348	0.0142885	0.167114	0.103655	0.207154	0.0428546
ENSG00000226499.1	RP5-882O7.1	0.00122586	0.990542	-0.00606883	0.953204	0.196627	0.0548462	0.0209668	0.83932
ENSG00000070785.12	EIF2B3	0.250836	0.0137001	0.259898	0.0105514	0.314381	0.00181198	0.0874612	0.396805
ENSG00000266294.1	AL136380.1	nan	1	nan	1	nan	1	nan	1
ENSG00000253039.1	RNA5SP47	nan	1	nan	1	nan	1	nan	1
ENSG00000229815.1	CCNB1IP1P1	-0.0119828	0.907753	-0.0116015	0.910676	-0.000748891	0.994222	0.0391949	0.70458
ENSG00000232369.1	RP5-882O7.4	0.0118049	0.909117	0.0367198	0.72245	0.0451349	0.662358	-0.179497	0.080134
ENSG00000268949.1	MRPS17P1	0.0648211	0.530361	0.0818217	0.428061	0.105359	0.306957	0.0393198	0.703683
ENSG00000126107.10	HECTD3	0.197939	0.0532163	0.220647	0.0307521	0.318298	0.00157529	0.132394	0.19849
ENSG00000126088.8	UROD	0.200765	0.0498395	0.20205	0.0483638	0.178196	0.0823837	0.274687	0.00676038
ENSG00000162415.6	ZSWIM5	0.301117	0.0028712	0.338366	0.00074651	0.34937	0.000485025	0.139653	0.174764
ENSG00000264650.1	AL359473.1	nan	1	nan	1	nan	1	nan	1
ENSG00000234315.1	OSTCP5	-0.00935286	0.927937	-0.00020225	0.99844	0.0557358	0.589637	0.128522	0.212054
ENSG00000221707.2	AL592294.1	-0.0144129	0.889154	-0.00885643	0.931753	-0.0314675	0.760858	-0.0209245	0.83964
ENSG00000186603.4	HPDL	0.115138	0.263969	0.12903	0.210238	-0.0171381	0.868369	0.118509	0.250146
ENSG00000132781.13	MUTYH	0.00274269	0.978842	-0.00882271	0.932012	0.150585	0.143068	0.0632476	0.54041
ENSG00000132773.7	TOE1	0.160909	0.117313	0.176407	0.0855599	0.195866	0.0558106	0.350556	0.000462566
ENSG00000070759.12	TESK2	-0.0448647	0.664257	-0.0515853	0.617679	-0.0789763	0.444352	-0.177334	0.0839019
ENSG00000238945.1	snoU13	-0.0588916	0.568709	-0.0630092	0.54194	-0.108208	0.293986	-0.0218889	0.832355
ENSG00000236872.1	RP11-291L19.1	-0.0129664	0.900218	-0.0153806	0.881764	-0.048256	0.640579	-0.039432	0.702876
ENSG00000236624.4	CCDC163P	0.0561443	0.586908	0.0466868	0.651492	-0.0764029	0.45938	-0.093766	0.363517
ENSG00000132763.10	MMACHC	0.0439129	0.670964	0.0797987	0.439608	0.112341	0.275824	0.0189129	0.854879
ENSG00000117450.9	PRDX1	0.182978	0.0743556	0.159243	0.121209	0.120025	0.244096	0.096521	0.349527
ENSG00000234379.1	HMGB1P48	0.000953889	0.992641	-0.0263867	0.798574	0.0290149	0.779	-0.0537606	0.60291
ENSG00000117448.9	AKR1A1	0.165932	0.106154	0.163864	0.110643	0.256935	0.0115031	0.222513	0.0293309
ENSG00000132780.12	NASP	-0.0382483	0.711396	-0.0634893	0.53886	-0.0214043	0.836014	-0.0543271	0.59909
ENSG00000159588.10	CCDC17	-0.0527122	0.610009	-0.0579408	0.574977	0.0384312	0.710077	-0.0905499	0.380277
ENSG00000159592.6	GPBP1L1	0.0957118	0.353601	0.114063	0.268485	0.277919	0.00611412	0.126878	0.218007
ENSG00000225447.1	RPS15AP10	-0.0641632	0.534551	-0.0395199	0.702245	0.14701	0.152917	-0.0265607	0.797274
ENSG00000234329.1	RP11-767N6.2	-0.0700073	0.497914	-0.0706626	0.493889	0.259611	0.0106404	-0.0744453	0.470997
ENSG00000159596.6	TMEM69	0.0604553	0.558471	0.08524	0.408951	0.228208	0.0253337	0.230686	0.0237445
ENSG00000197429.6	IPP	0.101725	0.324033	0.149389	0.146308	0.227872	0.025556	0.048744	0.637201
ENSG00000230896.1	RP11-767N6.7	0.284308	0.00499548	0.275916	0.00650781	0.296654	0.00333653	0.143096	0.164272
ENSG00000236111.4	RP11-630I5.1	-0.0822181	0.425819	-0.0941088	0.361757	-0.180022	0.0792397	0.268246	0.00823094
ENSG00000086015.16	MAST2	0.315769	0.00172465	0.335507	0.000832883	0.368247	0.000223016	0.17709	0.0843354
ENSG00000232467.2	TMA16P2	-0.0754264	0.465155	-0.0775409	0.4527	-0.167066	0.103754	0.145423	0.157447
ENSG00000117461.10	PIK3R3	0.0761708	0.460749	0.103088	0.317558	0.137463	0.181691	-0.0821521	0.426192
ENSG00000226957.1	RP4-533D7.4	-0.107122	0.298886	-0.0891485	0.387724	0.00151991	0.988274	-0.164297	0.109692
ENSG00000233114.2	RP4-533D7.3	-0.0510863	0.621089	-0.0467028	0.651381	-0.0433929	0.674639	-0.0591008	0.567334
ENSG00000227857.2	RP4-533D7.5	-0.144362	0.160533	-0.15061	0.143	0.0835216	0.418494	0.0629993	0.542004
ENSG00000117472.5	TSPAN1	-0.047726	0.644257	-0.0668724	0.517402	-0.0685969	0.506634	0.0504939	0.625147
ENSG00000250719.1	RP11-322N21.2	nan	1	nan	1	nan	1	nan	1
ENSG00000085998.9	POMGNT1	0.163777	0.110837	0.178103	0.0825467	0.171386	0.0949956	0.184038	0.072663
ENSG00000171357.5	LURAP1	0.123652	0.23003	0.146335	0.154832	0.106975	0.299554	0.0709298	0.492254
ENSG00000085999.7	RAD54L	0.0345068	0.738556	0.0194114	0.851097	0.106421	0.302079	0.0233126	0.821626
ENSG00000132128.12	LRRC41	0.18623	0.0692629	0.214703	0.0356709	0.259227	0.0107604	0.254304	0.0124098
ENSG00000173660.7	UQCRH	0.138963	0.176925	0.15141	0.140863	0.140006	0.173668	0.0754916	0.464768
ENSG00000117481.6	NSUN4	0.144957	0.158797	0.184311	0.0722324	0.2893	0.00425223	0.170813	0.0961221
ENSG00000225779.1	RP4-603I14.3	-0.0713902	0.489441	-0.0199208	0.847236	0.0291331	0.778123	0.0416475	0.687029
ENSG00000117480.11	FAAH	0.201831	0.0486129	0.200254	0.0504367	0.0316863	0.759246	-0.0289292	0.779637
ENSG00000232022.2	RP5-1109J22.1	-0.00648326	0.950012	-0.00279183	0.978463	0.0949818	0.357301	0.0605288	0.557992
ENSG00000224863.1	RP5-1109J22.2	0.257322	0.0113745	0.291125	0.00400614	0.204536	0.0456115	0.170246	0.0972481
ENSG00000225667.1	LINC00505	0.0382818	0.711155	0.0785773	0.446663	0.0659251	0.523366	-0.0261681	0.800207
ENSG00000197587.6	DMBX1	-0.0911301	0.377219	-0.0906281	0.379863	0.0798331	0.43941	-0.0836619	0.41771
ENSG00000269956.1	MKNK1-AS1	0.142018	0.167504	0.157729	0.124833	0.222954	0.0290037	0.155074	0.131389
ENSG00000162456.5	KNCN	0.219426	0.0317125	0.273581	0.00699501	0.309896	0.00212207	0.139771	0.174397
ENSG00000079277.15	MKNK1	0.0217694	0.833257	0.0446377	0.665854	0.271309	0.0074996	0.144153	0.161144
ENSG00000142961.10	MOB3C	-0.0460455	0.655974	-0.0304581	0.76831	0.197492	0.0537664	0.0700425	0.497697
ENSG00000123472.8	ATPAF1	0.0211079	0.838253	0.069455	0.50132	0.0760813	0.461277	0.0185783	0.857419
ENSG00000233647.2	RP11-8J9.1	0.0501612	0.627432	0.0340089	0.742195	0.0380651	0.712718	-0.0541591	0.600221
ENSG00000186118.7	TEX38	0.0383191	0.710886	0.049642	0.631004	-0.104787	0.309606	0.141016	0.170554
ENSG00000228237.1	EFCAB14-AS1	-0.0153943	0.881659	-0.0360072	0.727623	-0.0229771	0.824152	-0.0721956	0.484542
ENSG00000159658.6	EFCAB14	-0.11719	0.255493	-0.120042	0.244029	-0.0149545	0.885017	-0.0996677	0.333966
ENSG00000236476.2	RP11-8J9.5	0.234358	0.0215474	0.231504	0.0232393	0.0467803	0.65084	-0.0250049	0.808915
ENSG00000142973.8	CYP4B1	-0.179826	0.0795732	-0.19105	0.0622388	0.119337	0.24683	-0.106891	0.299939
ENSG00000154198.10	CYP4Z2P	0.235615	0.0208358	0.252774	0.0129653	0.247258	0.0151519	-0.132727	0.197352
ENSG00000238145.2	RP11-346M5.1	0.148087	0.149898	0.137567	0.181359	0.0768142	0.456959	-0.0377774	0.714795
ENSG00000187048.8	CYP4A11	0.392652	7.59173e-05	0.410126	3.32682e-05	0.203817	0.0463942	0.0467091	0.651337
ENSG00000186377.6	CYP4X1	0.222333	0.0294657	0.251872	0.0133031	0.321823	0.00138665	0.298915	0.00309294
ENSG00000259832.1	RP11-346M5.6	-0.0626695	0.544125	-0.0723191	0.483793	-0.0142603	0.890321	0.188409	0.0660112
ENSG00000261196.1	RP11-346M5.5	nan	1	nan	1	nan	1	nan	1
ENSG00000261593.1	RP11-346M5.4	0.141665	0.168575	0.0989213	0.337617	0.263482	0.00949291	0.000303243	0.99766
ENSG00000261290.1	RP11-346M5.3	0.00538289	0.958488	-0.022085	0.830875	0.0127176	0.902123	-0.0395979	0.701685
ENSG00000186160.4	CYP4Z1	0.214449	0.0358953	0.223972	0.0282594	0.308414	0.00223462	0.263851	0.00938934
ENSG00000225154.2	RP11-184J23.2	0.0312146	0.762723	0.0404592	0.695513	0.178771	0.0813835	0.174077	0.0898414
ENSG00000225506.2	CYP4A22-AS1	-0.0406058	0.694464	-0.00970932	0.925198	0.0631163	0.541253	0.248689	0.0145559
ENSG00000162365.7	CYP4A22	0.235683	0.0207981	0.273372	0.00704015	0.290605	0.00407503	0.0381659	0.711991
ENSG00000225514.1	MTND1P34	0.00152183	0.988259	0.00375075	0.971068	0.0134762	0.896317	-0.0343805	0.739478
ENSG00000224805.2	LINC00853	0.0974191	0.34504	0.103237	0.316855	-0.100911	0.327943	0.0231368	0.822949
ENSG00000162366.3	PDZK1IP1	0.0255606	0.804752	0.024366	0.813708	-0.0184544	0.85836	0.0505878	0.624504
ENSG00000162367.7	TAL1	-0.170136	0.0974679	-0.177392	0.0837991	0.144371	0.160505	-0.119176	0.24747
ENSG00000226252.1	RP1-18D14.7	-0.117951	0.252399	-0.134607	0.191024	0.097404	0.345116	-0.0406307	0.694286
ENSG00000123473.11	STIL	0.0114317	0.911978	0.0475598	0.645412	0.22276	0.0291469	0.0609495	0.555253
ENSG00000162368.9	CMPK1	0.113682	0.270095	0.132291	0.198842	0.198093	0.0530276	0.0325191	0.753119
ENSG00000225762.1	RP11-511I2.2	-0.0444885	0.666905	-0.0168069	0.87089	0.0334947	0.745959	0.173174	0.0915467
ENSG00000186790.4	FOXE3	0.193691	0.0586424	0.177229	0.0840885	-0.0167515	0.871312	0.0725121	0.482624
ENSG00000237424.1	FOXD2-AS1	0.0621943	0.547189	0.0586166	0.570519	0.180991	0.077611	0.00631246	0.951328
ENSG00000186564.5	FOXD2	0.154701	0.132331	0.168414	0.100956	0.35985	0.000316962	-0.0301851	0.770329
ENSG00000271355.1	RP4-666O22.3	-0.0455405	0.659512	-0.0406695	0.694008	-0.0503799	0.62593	0.443117	6.15014e-06
ENSG00000229554.2	RPL21P24	0.330729	0.000997774	0.315253	0.00175664	0.0907551	0.379194	-0.0359513	0.72803
ENSG00000221346.1	AL356458.1	nan	1	nan	1	nan	1	nan	1
ENSG00000227883.1	ATP6V0E1P4	-0.0455611	0.659367	-0.0486747	0.63768	-0.188989	0.0651674	-0.0332733	0.747583
ENSG00000221447.1	AL591415.1	nan	1	nan	1	nan	1	nan	1
ENSG00000227947.1	RP11-543D5.1	0.00996044	0.92327	-0.0108313	0.916584	0.0881217	0.393235	0.199241	0.0516381
ENSG00000269113.3	TRABD2B	0.0176894	0.864174	0.0297744	0.773369	0.0997629	0.333502	-0.0216869	0.83388
ENSG00000225028.1	RP11-330M19.1	-0.0743378	0.471639	-0.0356065	0.730538	-0.0177034	0.864068	0.067252	0.515022
ENSG00000226133.1	RP4-683M8.2	-0.048613	0.638107	-0.0466722	0.651594	0.0436411	0.672884	-0.051361	0.619211
ENSG00000231413.1	RP11-193P11.3	0.196681	0.0547785	0.143247	0.163822	0.275198	0.00665434	0.0369293	0.720932
ENSG00000237180.1	CYP46A4P	-0.081026	0.432582	-0.0697884	0.499262	-0.145311	0.157769	-0.0537401	0.603048
ENSG00000242267.2	SKINTL	0.0505634	0.62467	0.0194122	0.851091	0.131652	0.201038	-0.122945	0.232727
ENSG00000269709.1	AL109659.1	0.00417019	0.967835	0.00642543	0.950458	-0.0194549	0.850768	-0.0993693	0.335423
ENSG00000223720.1	RP5-1024N4.2	-0.0641279	0.534777	-0.0655947	0.525454	-0.107785	0.295891	0.247223	0.0151666
ENSG00000117834.8	SLC5A9	-0.0445251	0.666647	-0.0357569	0.729444	0.0773379	0.453887	-0.0641587	0.53458
ENSG00000272491.1	RP5-1024N4.4	-0.0135591	0.895683	-0.052146	0.613857	0.0845219	0.412923	-0.0361071	0.726897
ENSG00000132122.7	SPATA6	-0.0682821	0.508591	-0.0712538	0.490274	0.0488163	0.636701	-0.122007	0.236339
ENSG00000224986.2	PPP1R8P1	0.00140353	0.989172	0.0149922	0.884729	0.198796	0.0521731	-0.0123021	0.905306
ENSG00000206700.1	RNU6-723P	nan	1	nan	1	nan	1	nan	1
ENSG00000235105.1	RP11-329A14.1	-0.00984283	0.924173	0.012708	0.902197	0.158826	0.122199	-0.0287286	0.781126
ENSG00000223175.1	RNU4-61P	-0.0599558	0.561731	-0.0588125	0.569229	0.11106	0.281371	-0.0103436	0.920328
ENSG00000232514.1	RP11-329A14.2	0.054861	0.595499	0.0367918	0.721928	0.254642	0.0122901	0.192588	0.0601229
ENSG00000186094.12	AGBL4	0.143648	0.162632	0.180918	0.0777323	0.100824	0.328361	0.165693	0.106666
ENSG00000162373.8	BEND5	0.0961541	0.35137	0.0891635	0.387644	0.0112783	0.913155	0.115869	0.260929
ENSG00000229846.1	RP11-141A19.1	0.0348974	0.735705	0.0363315	0.725267	-0.00176858	0.986356	0.010424	0.91971
ENSG00000239144.1	snoU13	nan	1	nan	1	nan	1	nan	1
ENSG00000230114.1	RP11-141A19.2	0.0314913	0.760683	0.0378914	0.713972	0.0750503	0.46739	-0.0435189	0.673747
ENSG00000225623.1	AGBL4-IT1	0.0554758	0.591376	0.0404687	0.695445	-0.0273709	0.791228	0.0446836	0.665532
ENSG00000237478.2	RP5-926E3.1	-0.0753273	0.465743	-0.0857659	0.406055	0.124987	0.225	-0.0353679	0.732275
ENSG00000215887.5	ZNF859P	-0.065771	0.52434	-0.0813978	0.430466	-0.0158141	0.878457	-0.0855252	0.407379
ENSG00000221746.1	AL645730.1	nan	1	nan	1	nan	1	nan	1
ENSG00000227839.1	AL645730.2	0.289368	0.00424279	0.300858	0.00289655	0.242924	0.0170872	0.196285	0.0552778
ENSG00000233595.2	MTND2P29	-0.0593164	0.565919	-0.0580452	0.574287	0.139585	0.174976	-0.0533413	0.605745
ENSG00000162374.12	ELAVL4	0.0729837	0.479774	0.0988199	0.338114	0.076631	0.458037	0.200002	0.0507329
ENSG00000230828.1	RP11-492I2.1	-0.118273	0.251096	-0.121179	0.239558	-0.0303295	0.769261	0.0173582	0.866694
ENSG00000237337.1	RP11-567C20.2	-0.0810622	0.432375	-0.0666319	0.518913	-0.106619	0.301178	0.0500315	0.628323
ENSG00000233407.1	RP11-567C20.3	-0.0303527	0.769089	-0.0349777	0.735119	0.00590288	0.954482	-0.0163298	0.874525
ENSG00000234080.2	RP11-183G22.1	0.247047	0.0152415	0.25226	0.0131568	0.0892925	0.386954	0.0778543	0.45087
ENSG00000229316.1	HMGB1P45	-0.0368633	0.72141	-0.0348473	0.73607	-0.0222557	0.829588	-0.0651047	0.528559
ENSG00000225671.2	FCF1P6	-0.0624903	0.54528	-0.06006	0.561051	-0.189832	0.0639564	0.0450428	0.663006
ENSG00000142700.7	DMRTA2	-0.067263	0.514953	-0.0624721	0.545397	-0.0697573	0.499454	-0.13188	0.200252
ENSG00000271782.1	RP5-850O15.4	0.114256	0.26767	0.115779	0.261301	0.104204	0.312319	0.146941	0.153111
ENSG00000185104.15	FAF1	0.173435	0.0910509	0.194192	0.0579804	0.21417	0.036143	0.184279	0.0722822
ENSG00000225767.1	RP5-850O15.3	-0.120825	0.240943	-0.130875	0.203735	-0.0476604	0.644712	-0.0169438	0.869848
ENSG00000202140.1	Y_RNA	nan	1	nan	1	nan	1	nan	1
ENSG00000207194.1	RNU6-1026P	-0.0639288	0.536048	-0.0635384	0.538546	-0.0954539	0.354905	-0.0410909	0.690998
ENSG00000252825.1	RNU6-1253P	nan	1	nan	1	nan	1	nan	1
ENSG00000230585.2	PHBP12	0.0132449	0.898086	0.0168515	0.87055	0.175221	0.0877188	-0.061531	0.551479
ENSG00000237130.1	MRPS6P2	-0.030957	0.764624	-0.0296837	0.774041	0.117865	0.252749	-0.0629451	0.542353
ENSG00000123080.6	CDKN2C	-0.139642	0.174799	-0.147287	0.152135	-0.0365275	0.723845	-0.175519	0.0871728
ENSG00000265538.1	MIR4421	nan	1	nan	1	nan	1	nan	1
ENSG00000204006.4	C1orf185	0.0630617	0.541603	0.0676526	0.512516	-0.0192528	0.8523	0.0769879	0.455939
ENSG00000200262.1	Y_RNA	nan	1	nan	1	nan	1	nan	1
ENSG00000213478.2	CFL1P2	-0.0522939	0.612851	-0.0335038	0.745893	0.0184267	0.85857	0.106813	0.300292
ENSG00000239101.1	AL162430.2	-0.0411839	0.690334	-0.0286237	0.781905	-0.0936921	0.363896	0.028981	0.779252
ENSG00000221492.1	AL162430.1	0.230883	0.023622	0.211864	0.0382441	0.0811082	0.432113	-0.0255743	0.80465
ENSG00000203356.2	RP11-296A18.3	0.368425	0.000221335	0.349456	0.000483363	0.251494	0.0134465	0.0963649	0.350311
ENSG00000238618.1	snoU13	-0.0112082	0.913692	-0.00727998	0.943879	-0.0504918	0.625162	-0.0306993	0.766527
ENSG00000123091.4	RNF11	0.179875	0.0794899	0.213321	0.0369052	0.232443	0.0226706	0.08753	0.396432
ENSG00000233406.4	RP11-296A18.5	0.051996	0.614879	0.0401591	0.697661	0.194825	0.0571519	-0.0117982	0.909168
ENSG00000236434.2	RP11-296A18.6	0.127062	0.217336	0.126824	0.218205	0.00289389	0.977676	-0.0458333	0.65746
ENSG00000085831.11	TTC39A	0.376904	0.000153649	0.399567	5.50726e-05	0.493328	3.27684e-07	0.149527	0.14593
ENSG00000261664.1	RP11-275F13.1	0.151833	0.139745	0.176868	0.0847324	0.189343	0.0646561	0.141116	0.170247
ENSG00000085832.12	EPS15	-0.0143127	0.88992	0.00653698	0.949599	0.0476263	0.64495	-0.0662867	0.521085
ENSG00000232027.2	RP11-275F13.3	-0.0339972	0.742281	-0.0394188	0.702971	0.0806254	0.434868	-0.0390721	0.705463
ENSG00000206595.1	RNU6-877P	-0.0457387	0.658122	-0.0401209	0.697935	-0.0226982	0.826252	-0.0311384	0.763286
ENSG00000238140.1	RP11-253A20.1	0.1556	0.13007	0.111175	0.280869	0.0502838	0.626589	-0.0578983	0.575258
ENSG00000227070.1	RP11-191G24.1	-0.0572623	0.57947	-0.0646522	0.531435	-0.0843208	0.41404	-0.0101675	0.921679
ENSG00000252032.1	RNU6-1281P	nan	1	nan	1	nan	1	nan	1
ENSG00000227742.1	CALR4P	0.0257231	0.803536	0.0307171	0.766396	0.0335198	0.745776	0.124833	0.225575
ENSG00000117859.14	OSBPL9	0.144202	0.161001	0.160223	0.118904	0.326956	0.00114846	0.0866021	0.401477
ENSG00000236973.2	GAPDHP51	0.0691771	0.503037	0.0638389	0.536623	-0.110922	0.281972	0.203354	0.0469032
ENSG00000232846.1	SLC25A6P3	-0.0427435	0.679239	-0.0572917	0.579275	-0.0736135	0.475981	0.0293975	0.776162
ENSG00000212624.1	SNORA26	-0.0991776	0.33636	-0.0616067	0.550988	-0.0591873	0.566766	0.0671109	0.515906
ENSG00000078618.15	NRD1	0.133638	0.194267	0.150077	0.144436	0.272904	0.00714225	0.12943	0.208813
ENSG00000266993.1	RP4-657D16.3	0.0326479	0.752172	0.0542038	0.59992	0.288335	0.00438766	0.0508352	0.622808
ENSG00000272175.1	RP4-657D16.6	0.0631344	0.541137	0.0159289	0.877582	0.0126712	0.902479	0.153236	0.13608
ENSG00000212076.1	MIR761	nan	1	nan	1	nan	1	nan	1
ENSG00000230604.2	TSEN15P2	-0.0730607	0.479309	-0.0813364	0.430815	0.169101	0.0995535	0.000453092	0.996504
ENSG00000212174.1	Y_RNA	nan	1	nan	1	nan	1	nan	1
ENSG00000265769.1	AL589663.1	nan	1	nan	1	nan	1	nan	1
ENSG00000169213.6	RAB3B	0.173232	0.0914357	0.205859	0.0442002	0.164447	0.109364	0.140699	0.171525
ENSG00000200839.1	RNA5SP48	nan	1	nan	1	nan	1	nan	1
ENSG00000229032.1	RP11-91A18.1	0.352906	0.000420857	0.338937	0.000730263	0.180651	0.0781794	0.000172613	0.998668
ENSG00000264613.1	RN7SL290P	nan	1	nan	1	nan	1	nan	1
ENSG00000117862.7	TXNDC12	0.226718	0.0263314	0.219746	0.0314583	0.221333	0.030223	0.335045	0.000847655
ENSG00000198841.3	KTI12	0.290161	0.00413458	0.30663	0.00237721	0.189988	0.063734	0.32392	0.00128438
ENSG00000223390.1	RP11-91A18.4	-0.0874081	0.397093	-0.103837	0.314035	-0.0494181	0.632547	0.401479	5.03319e-05
ENSG00000228369.2	TXNDC12-AS1	0.0176578	0.864415	0.00782684	0.939671	0.110743	0.282754	-0.0870156	0.399224
ENSG00000134717.13	BTF3L4	0.0980357	0.341981	0.129906	0.207132	0.165121	0.107898	0.22019	0.0311086
ENSG00000157077.10	ZFYVE9	0.108764	0.291499	0.151566	0.140449	0.16817	0.101458	0.117247	0.255264
ENSG00000241745.2	RN7SL788P	-0.0388062	0.707376	-0.0477612	0.644012	-0.00350642	0.972952	0.0683945	0.507891
ENSG00000228407.2	RP4-800M22.1	-0.0507902	0.623116	-0.0585727	0.570808	-0.0705844	0.494369	0.0850926	0.409764
ENSG00000223429.1	RP4-800M22.2	0.0136068	0.895318	0.00188582	0.985451	-0.0345107	0.738527	-0.0393957	0.703137
ENSG00000224255.2	PDCL3P6	-0.000401051	0.996906	-0.00177902	0.986275	0.0636645	0.537738	0.0241412	0.815397
ENSG00000236004.2	RP4-800M22.4	-0.0782262	0.448703	-0.0876271	0.395907	-0.0211528	0.837914	-0.0550724	0.594079
ENSG00000237663.2	DNAJC19P7	-0.0902636	0.381791	-0.0855367	0.407316	0.0448096	0.664645	-0.0678032	0.511576
ENSG00000213735.2	ANAPC10P1	0.104547	0.310723	0.100379	0.330511	0.197499	0.0537579	0.0796665	0.440368
ENSG00000154222.10	CC2D1B	0.100321	0.33079	0.0935903	0.36442	0.307629	0.00229638	0.276005	0.00648992
ENSG00000272100.1	RP11-155O18.6	0.0722404	0.48427	0.0912952	0.376352	0.266924	0.00856546	0.0512745	0.619802
ENSG00000224680.4	PLA2G12AP1	0.265709	0.00888329	0.292703	0.0038038	0.321094	0.00142388	0.0903214	0.381485
ENSG00000085840.8	ORC1	0.0345829	0.738	0.064245	0.534029	0.160964	0.117186	0.269638	0.00789109
ENSG00000134748.12	PRPF38A	-0.110566	0.283531	-0.116889	0.256724	-0.0338373	0.743451	-0.0817262	0.428602
ENSG00000134744.9	ZCCHC11	0.110161	0.28531	0.142473	0.166134	0.244367	0.0164205	0.23384	0.021846
ENSG00000239063.1	snoU13	-0.0246915	0.811266	-0.0182247	0.860105	0.0780263	0.449867	-0.0315594	0.760181
ENSG00000272371.1	RP11-25O10.2	0.0386444	0.708541	0.0486681	0.637726	0.119356	0.246751	-0.10624	0.302907
ENSG00000236290.1	EEF1GP7	-0.000198958	0.998465	-0.00957873	0.926202	0.0370801	0.71984	-0.0218882	0.83236
ENSG00000116157.5	GPX7	0.0400867	0.69818	0.0338377	0.743447	0.127919	0.214222	0.225035	0.0274994
ENSG00000182183.10	FAM159A	-0.0415485	0.687734	-0.0515441	0.61796	0.0104094	0.919823	0.594228	1.74359e-10
ENSG00000162377.4	SELRC1	0.14734	0.151986	0.194285	0.0578576	0.160917	0.117295	0.146227	0.155138
ENSG00000233664.1	NDUFS5P3	-0.0332353	0.747861	-0.0391641	0.704801	0.0263103	0.799145	-0.0365417	0.723742
ENSG00000239640.2	RN7SL62P	-0.0280525	0.786153	-0.0264493	0.798106	-0.0261203	0.800565	-0.0462679	0.654418
ENSG00000162378.8	ZYG11B	0.11811	0.251758	0.159769	0.119968	0.158394	0.123231	0.177705	0.0832459
ENSG00000252018.1	RNU2-30P	-0.0328144	0.750949	-0.0404999	0.695221	0.153915	0.134333	-0.0334067	0.746604
ENSG00000228929.1	RP11-159C21.4	-0.166984	0.103926	-0.18934	0.0646611	-0.0888298	0.389429	-0.127723	0.214934
ENSG00000206627.1	RNU6-969P	-0.0635577	0.538422	-0.0608862	0.555665	-0.0954247	0.355053	0.00827299	0.936239
ENSG00000203995.5	ZYG11A	0.00874902	0.932578	0.0271889	0.792586	0.0268347	0.795228	0.646024	1.18067e-12
ENSG00000242391.2	RP4-631H13.2	0.276526	0.00638552	0.247534	0.0150354	0.209666	0.0403412	0.228156	0.025368
ENSG00000121310.12	ECHDC2	0.169024	0.0997099	0.161015	0.117069	0.222438	0.0293867	0.0852762	0.408751
ENSG00000230953.2	RP4-631H13.6	0.104677	0.310118	0.11977	0.245105	0.240197	0.0184118	0.0157756	0.87875
ENSG00000231866.2	RP4-631H13.4	0.268738	0.00810941	0.260289	0.0104311	0.160389	0.118519	-0.0872946	0.397709
ENSG00000116171.12	SCP2	-0.0132717	0.897881	-0.000277664	0.997858	0.139835	0.174199	0.126319	0.220057
ENSG00000264834.1	MIR1273F	0.210547	0.0394895	0.250438	0.0138555	0.199161	0.051733	-0.023556	0.819795
ENSG00000266188.1	MIR5095	nan	1	nan	1	nan	1	nan	1
ENSG00000265815.1	MIR1273G	-0.041108	0.690876	-0.0448328	0.664482	-0.0667197	0.518361	-0.0323697	0.754217
ENSG00000237279.2	RP4-631H13.5	-0.0249193	0.809557	-0.0274186	0.790873	0.000846909	0.993466	-0.0493005	0.633357
ENSG00000236360.1	RP11-334A14.2	-0.0307354	0.766261	-0.0366845	0.722706	-0.0281903	0.785127	0.0197292	0.848689
ENSG00000226147.1	TUBBP10	nan	1	nan	1	nan	1	nan	1
ENSG00000174348.9	PODN	0.0965757	0.349253	0.0857413	0.406191	0.340016	0.000700458	-0.0553117	0.592475
ENSG00000162383.7	SLC1A7	-0.0192726	0.85215	-0.0295486	0.775042	0.162483	0.113724	-0.101964	0.322893
ENSG00000235563.1	RP11-334A14.8	0.177089	0.0843381	0.198655	0.0523428	0.205839	0.0442219	-0.129364	0.209048
ENSG00000157184.5	CPT2	0.0905147	0.380463	0.111827	0.27804	0.214924	0.0354767	0.197932	0.0532244
ENSG00000162384.9	C1orf123	0.170723	0.0963006	0.140435	0.172339	0.228501	0.0251411	0.119701	0.24538
ENSG00000259818.1	RP5-1024G6.7	0.015137	0.883623	0.0601545	0.560433	0.19617	0.0554226	0.107881	0.295459
ENSG00000162385.6	MAGOH	0.096407	0.350099	0.10245	0.32058	0.169844	0.0980517	0.340151	0.000696818
ENSG00000226754.1	RP5-1024G6.5	-0.00944228	0.92725	-0.0362054	0.726183	0.0719134	0.486255	0.0120734	0.907059
ENSG00000270172.1	RP5-1024G6.8	0.130944	0.203492	0.165203	0.10772	0.139761	0.174428	0.176068	0.0861732
ENSG00000157193.10	LRP8	0.145344	0.157676	0.179445	0.0802225	0.263381	0.00952147	0.156326	0.128266
ENSG00000234578.1	RP4-784A16.1	0.0260924	0.800773	0.0660882	0.522337	0.0842787	0.414273	0.103002	0.317964
ENSG00000228838.1	RP4-784A16.2	0.013318	0.897527	0.00205858	0.984119	-0.0974683	0.344796	0.111106	0.281172
ENSG00000225030.1	RP4-784A16.3	0.100416	0.330334	0.0641209	0.534821	0.0347302	0.736925	-0.0327669	0.751298
ENSG00000232762.1	RP4-784A16.4	-0.0541964	0.59997	-0.0819707	0.427217	0.0457438	0.658087	0.0195967	0.849693
ENSG00000225675.2	RP4-784A16.5	0.286048	0.00472417	0.321162	0.0014204	0.367096	0.000234155	0.147758	0.150814
ENSG00000226938.1	RP11-117D22.1	-0.097295	0.345658	-0.0854498	0.407794	-0.0331932	0.74817	-0.0724452	0.483029
ENSG00000230138.1	RP11-117D22.2	-0.0795539	0.441017	-0.0764804	0.458923	0.180365	0.0786613	0.189982	0.0637426
ENSG00000236253.3	SLC25A3P1	0.0337393	0.744168	0.00413587	0.968099	0.0383791	0.710453	-0.0057464	0.955688
ENSG00000143006.7	DMRTB1	0.0384285	0.710097	0.0662395	0.521383	-0.0538798	0.602105	0.0776349	0.45215
ENSG00000174332.3	GLIS1	0.37975	0.000135619	0.372131	0.000188925	0.295363	0.00348321	0.109502	0.28822
ENSG00000239007.1	RNU7-95P	nan	1	nan	1	nan	1	nan	1
ENSG00000058804.10	NDC1	0.0294382	0.775861	0.0564307	0.584998	0.122172	0.235698	0.0197911	0.848219
ENSG00000201003.1	SNORA58	-0.0837229	0.41737	-0.0905671	0.380186	-0.00276326	0.978683	-0.0637792	0.537005
ENSG00000264454.1	AL049745.1	nan	1	nan	1	nan	1	nan	1
ENSG00000229687.2	RP4-654H19.2	-0.0609539	0.555225	-0.0518174	0.616096	-0.162964	0.112643	-0.036739	0.722311
ENSG00000058799.9	YIPF1	0.122356	0.23499	0.126712	0.218615	0.280334	0.00566753	0.160004	0.119416
ENSG00000211452.6	DIO1	0.0702948	0.496146	0.0364516	0.724396	0.125931	0.22149	0.0327651	0.751312
ENSG00000081870.7	HSPB11	0.0826161	0.423575	0.0886466	0.390412	0.11511	0.264085	0.137014	0.183135
ENSG00000116212.10	LRRC42	0.0907834	0.379044	0.09544	0.354976	0.152542	0.137883	0.272627	0.0072031
ENSG00000219102.3	HNRNPA3P12	0.0991867	0.336316	0.0816151	0.429232	0.0774763	0.453077	-0.0349155	0.735572
ENSG00000203985.6	LDLRAD1	0.216274	0.0343103	0.175138	0.0878708	0.00710114	0.945255	-0.0605346	0.557953
ENSG00000197015.2	AL353898.1	nan	1	nan	1	nan	1	nan	1
ENSG00000272091.1	RP4-758J24.5	0.0644533	0.532701	0.0623986	0.545871	0.0930681	0.367114	0.213491	0.0367515
ENSG00000116209.7	TMEM59	0.129523	0.208484	0.126147	0.220691	0.173971	0.0900401	0.107061	0.299163
ENSG00000203276.2	AL353898.2	-0.0153113	0.882293	0.00474173	0.963429	0.156896	0.126863	-0.0427516	0.679181
ENSG00000116205.6	TCEANC2	-0.0657699	0.524347	-0.0782316	0.448672	0.0159331	0.877549	-0.199864	0.0508957
ENSG00000264208.1	MIR4781	nan	1	nan	1	nan	1	nan	1
ENSG00000225183.1	RP4-758J24.4	-0.0238615	0.817498	-0.0339626	0.742534	0.0721154	0.485029	-0.105887	0.304527
ENSG00000237611.1	AL353898.3	-0.0115834	0.910815	-0.0271698	0.792728	-0.02111	0.838238	-0.0999861	0.332416
ENSG00000212670.1	AL161915.1	-0.0397277	0.700754	-0.0602916	0.559538	0.19392	0.0583392	-0.000910656	0.992974
ENSG00000157211.10	CDCP2	-0.0679304	0.510782	-0.0616785	0.550523	-0.0421539	0.683426	0.188562	0.0657886
ENSG00000248835.2	AL357673.1	0.0210681	0.838554	0.0445697	0.666333	0.233912	0.0218045	0.094787	0.358292
ENSG00000215883.5	CYB5RL	-0.0177744	0.863528	0.0304572	0.768317	0.167809	0.102205	0.10192	0.323104
ENSG00000116221.11	MRPL37	0.239039	0.0190003	0.254513	0.0123357	0.221614	0.0300087	0.118084	0.25186
ENSG00000157216.11	SSBP3	0.276224	0.00644592	0.262244	0.00984735	0.130189	0.206133	0.242362	0.0173536
ENSG00000198711.4	SSBP3-AS1	-0.0148833	0.88556	-0.0193655	0.851446	0.0226346	0.826731	0.0733965	0.477286
ENSG00000225632.1	RP5-997D24.3	-0.0781192	0.449326	-0.0805278	0.435426	-0.0131421	0.898873	-0.0155273	0.880645
ENSG00000232245.1	RP4-705F19.1	-0.0823466	0.425094	-0.0849427	0.410593	-0.217227	0.0335067	0.00258345	0.98007
ENSG00000265404.1	AC099796.1	nan	1	nan	1	nan	1	nan	1
ENSG00000235741.1	RP5-866L20.1	-0.0607342	0.556654	-0.0354134	0.731944	-0.0958658	0.352823	-0.0385465	0.709247
ENSG00000237173.1	RP5-866L20.2	nan	1	nan	1	nan	1	nan	1
ENSG00000252646.1	SNORD112	nan	1	nan	1	nan	1	nan	1
ENSG00000227453.1	HNRNPA1P63	-0.0999262	0.332707	-0.0917723	0.373852	-0.139836	0.174196	-0.0332614	0.74767
ENSG00000162390.13	ACOT11	0.15787	0.124491	0.174834	0.0884329	0.172202	0.0934091	0.103265	0.316724
ENSG00000162391.7	FAM151A	-0.0567661	0.582766	-0.0491195	0.634606	0.0587071	0.569922	-0.0300468	0.771352
ENSG00000230728.1	RP11-240D10.4	-0.0557736	0.589384	-0.0719663	0.485934	0.078265	0.448478	-0.0730784	0.479202
ENSG00000184313.15	MROH7	0.219473	0.0316755	0.23525	0.0210404	0.231573	0.0231971	0.0133513	0.897272
ENSG00000243725.2	TTC4	0.231461	0.0232656	0.223296	0.0287515	0.288228	0.00440297	0.158373	0.123281
ENSG00000162396.5	PARS2	0.143291	0.16369	0.178172	0.0824258	0.202835	0.0474803	0.324943	0.00123704
ENSG00000006555.6	TTC22	-0.0318634	0.757942	-0.0220125	0.831422	0.236702	0.0202377	0.560103	2.9665e-09
ENSG00000237453.1	RP11-67L3.2	0.216672	0.0339729	0.213968	0.0363224	0.258752	0.0109109	0.215918	0.034615
ENSG00000162398.7	C1orf177	0.0445467	0.666495	0.0585451	0.57099	0.200186	0.0505167	0.281626	0.0054407
ENSG00000116133.7	DHCR24	0.120905	0.24063	0.122369	0.234938	0.155477	0.130376	0.0754376	0.465089
ENSG00000242396.1	RP11-67L3.5	nan	1	nan	1	nan	1	nan	1
ENSG00000233203.2	RP11-67L3.4	0.165682	0.10669	0.141708	0.168442	0.0664359	0.520146	-0.0593703	0.565566
ENSG00000143001.4	TMEM61	-0.139303	0.175859	-0.116757	0.257269	-0.179511	0.0801108	0.0554104	0.591814
ENSG00000162399.6	BSND	-0.117811	0.252969	-0.119685	0.245444	-0.12691	0.21789	0.0942163	0.361207
ENSG00000169174.9	PCSK9	0.439967	7.28174e-06	0.477938	8.46227e-07	0.199734	0.0510504	0.0149686	0.884909
ENSG00000162402.8	USP24	0.0570912	0.580605	0.0836146	0.417975	0.190251	0.063361	0.123922	0.229007
ENSG00000231090.1	RP11-101C11.1	-0.0462171	0.654774	-0.0412975	0.689524	-0.0304952	0.768036	0.0102886	0.92075
ENSG00000231095.1	GYG1P3	-0.0803432	0.436483	-0.0812577	0.431263	0.0372323	0.718737	-0.0031945	0.975358
ENSG00000265822.1	MIR4422	nan	1	nan	1	nan	1	nan	1
ENSG00000231900.3	GOT2P1	nan	1	nan	1	nan	1	nan	1
ENSG00000232198.2	RP4-633H17.2	-0.0171659	0.868157	-0.0205957	0.842127	0.0386279	0.70866	-0.0312233	0.762659
ENSG00000199831.1	RN7SKP291	nan	1	nan	1	nan	1	nan	1
ENSG00000252162.1	RNU6-830P	nan	1	nan	1	nan	1	nan	1
ENSG00000272051.1	Y_RNA	nan	1	nan	1	nan	1	nan	1
ENSG00000234810.1	RP11-466L17.1	-0.0873236	0.397551	-0.094551	0.359496	-0.0555587	0.590821	-0.0467913	0.650764
ENSG00000233147.1	RP11-90C4.1	0.096142	0.351431	0.113191	0.272183	0.0984672	0.33985	-0.110539	0.283648
ENSG00000230250.1	RP11-90C4.2	-0.0486777	0.637659	-0.0485117	0.638809	-0.00119875	0.990752	-0.0352126	0.733406
ENSG00000227104.3	PIGQP1	-0.0572237	0.579726	-0.0464499	0.653146	-0.148683	0.148246	-0.0543468	0.598957
ENSG00000233079.1	RP11-90C4.3	-0.0446462	0.665795	-0.0463602	0.653774	-0.0181252	0.860861	0.00800754	0.938281
ENSG00000235612.1	RP1-158P9.1	-0.0249805	0.809098	-0.0391672	0.704779	-0.00503727	0.961151	-0.100133	0.331703
ENSG00000229871.1	RP4-710M16.1	-0.0769927	0.455911	-0.0239509	0.816826	-0.0121579	0.906411	-0.044972	0.663503
ENSG00000260971.3	RP11-504A18.1	0.0543187	0.599146	0.0473348	0.646977	0.00897841	0.930815	0.285078	0.00487374
ENSG00000223307.2	AC119674.1	nan	1	nan	1	nan	1	nan	1
ENSG00000223956.1	RP4-710M16.2	0.0223045	0.829219	0.00828261	0.936165	-0.0209281	0.839612	0.0224727	0.827952
ENSG00000162407.8	PPAP2B	0.133387	0.195113	0.134685	0.190763	-0.120583	0.241896	0.0229334	0.824481
ENSG00000236776.1	RPL21P23	0.00127948	0.990129	0.0164469	0.873633	-0.0152902	0.882454	0.114427	0.266948
ENSG00000224980.1	RP11-377K22.3	0.0183236	0.859354	-0.00947125	0.927028	-0.114308	0.267451	-0.118064	0.251944
ENSG00000225475.1	RP11-377K22.2	0.0204141	0.843501	-0.0200823	0.846014	-0.0234573	0.820537	-0.0807499	0.434157
ENSG00000162409.6	PRKAA2	0.215952	0.0345862	0.237913	0.019588	0.340843	0.000678377	0.0484242	0.639414
ENSG00000187889.8	C1orf168	-0.175579	0.0870632	-0.174897	0.0883158	-0.0925238	0.369936	-0.00491849	0.962067
ENSG00000229913.1	RP11-378I13.1	0.0133748	0.897093	0.0141224	0.891375	0.0159093	0.877731	-0.0453658	0.660737
ENSG00000157131.10	C8A	0.0394145	0.703002	0.0111328	0.914271	0.245656	0.0158439	0.143417	0.163317
ENSG00000021852.8	C8B	0.0380724	0.712665	0.0340367	0.741991	0.247069	0.0152321	0.0524939	0.611492
ENSG00000236341.1	RP5-1103B4.3	0.094755	0.358455	0.0786115	0.446465	0.0521738	0.613668	-0.0285736	0.782277
ENSG00000221591.1	AL161740.1	nan	1	nan	1	nan	1	nan	1
ENSG00000173406.11	DAB1	0.121127	0.239759	0.128684	0.211473	0.196953	0.0544371	0.308596	0.00222051
ENSG00000227935.1	RP6-102O10.1	0.00858998	0.933801	0.0453401	0.660918	0.0715219	0.488638	0.23822	0.019426
ENSG00000236888.1	RP11-243M12.1	-0.0323649	0.754252	-0.0304285	0.768529	-0.146958	0.153063	0.245459	0.0159309
ENSG00000238773.1	AL137855.1	0.0138646	0.893346	0.00425205	0.967204	-0.0632084	0.540661	-0.0734837	0.476761
ENSG00000226759.3	RP4-737A23.2	-0.0279292	0.78707	-0.024167	0.815203	0.105281	0.30732	-0.0126231	0.902847
ENSG00000229887.3	HNRNPA1P6	0.0228439	0.825154	-0.0170474	0.869059	0.0280718	0.786009	-0.0870874	0.398834
ENSG00000223416.3	RP11-393I23.2	0.104046	0.313057	0.0681742	0.509262	0.115671	0.261749	0.0200921	0.845939
ENSG00000235038.1	RP11-393I23.4	0.0375605	0.716363	0.0482422	0.640675	3.87838e-05	0.999701	0.411352	3.13426e-05
ENSG00000230546.1	RP11-393I23.3	-0.0112082	0.913692	-0.00727998	0.943879	-0.0504918	0.625162	-0.0306993	0.766527
ENSG00000233216.1	RP11-414C16.1	0.040166	0.697612	0.0238705	0.81743	0.162303	0.11413	-0.0377444	0.715034
ENSG00000162600.7	OMA1	-0.110557	0.28357	-0.117471	0.254347	0.14497	0.158758	0.078194	0.448891
ENSG00000270209.1	RP4-592A1.4	-0.02318	0.822624	-0.00764154	0.941096	0.0789259	0.444643	0.0122462	0.905734
ENSG00000264128.1	RN7SL713P	0.0604046	0.558801	0.0681753	0.509256	0.0491537	0.63437	-0.0294597	0.775701
ENSG00000184292.5	TACSTD2	-0.00731948	0.943575	-0.00444794	0.965694	0.0977609	0.343342	-0.0485367	0.638635
ENSG00000185839.2	RP4-592A1.2	-0.0407578	0.693377	-0.0545595	0.597525	0.0979601	0.342355	-0.0025708	0.980168
ENSG00000162601.5	MYSM1	-0.0393436	0.703511	-0.0013759	0.989385	0.0554217	0.591738	-0.0304853	0.768109
ENSG00000222168.1	Y_RNA	nan	1	nan	1	nan	1	nan	1
ENSG00000264081.1	AL136985.1	nan	1	nan	1	nan	1	nan	1
ENSG00000177606.5	JUN	-0.0728876	0.480354	-0.0819986	0.42706	-0.136532	0.184697	-0.070053	0.497633
ENSG00000234807.4	RP4-794H19.2	-0.107352	0.297846	-0.111143	0.281011	-0.055939	0.588279	-0.141579	0.168836
ENSG00000272226.1	RP11-63G10.3	0.104406	0.311376	0.110709	0.282904	0.136801	0.183823	-0.0502286	0.626969
ENSG00000231740.1	RP11-63G10.2	-0.0504069	0.625744	-0.0519402	0.615259	0.0122779	0.905492	-0.0429096	0.678061
ENSG00000232453.1	RP4-794H19.1	-0.0845728	0.412641	-0.102918	0.318361	-0.25268	0.0130003	0.091433	0.375629
ENSG00000228121.1	PHBP3	0.0519698	0.615057	0.00591992	0.954351	0.0269919	0.794055	-0.0528322	0.609194
ENSG00000230812.1	RP4-794H19.4	-0.0357849	0.72924	-0.0592974	0.566043	-0.0065304	0.949649	0.134191	0.192411
ENSG00000241042.1	RP11-145M4.1	-0.0640994	0.534959	-0.0660891	0.522331	0.00504337	0.961104	-0.0594541	0.565016
ENSG00000235215.2	RP11-145M4.2	0.0348516	0.736039	0.0138971	0.893097	-0.0384142	0.7102	-0.0934276	0.365258
ENSG00000237352.2	RP11-145M4.3	-0.0901699	0.382287	-0.0888341	0.389406	0.0733049	0.477837	-0.0352361	0.733235
ENSG00000224609.2	RP11-470E16.1	0.283125	0.00518774	0.305109	0.00250528	0.111126	0.281084	0.0427744	0.679019
ENSG00000270457.1	RP11-467C18.1	0.00814763	0.937203	0.0455203	0.659653	0.0773306	0.45393	0.0584376	0.571698
ENSG00000172456.12	FGGY	0.270192	0.00775946	0.257209	0.011412	0.186318	0.0691295	0.0450956	0.662634
ENSG00000266150.1	MIR4711	nan	1	nan	1	nan	1	nan	1
ENSG00000226883.1	RP4-782L23.2	0.0717553	0.487217	0.113801	0.269592	0.11251	0.275097	0.0178468	0.862977
ENSG00000231816.1	RP4-782L23.1	-0.0342496	0.740435	-0.0649935	0.529266	-0.0118532	0.908747	-0.0512583	0.619913
ENSG00000134709.6	HOOK1	0.0645043	0.532377	0.0809353	0.433099	0.121745	0.237355	0.0849041	0.410806
ENSG00000134716.5	CYP2J2	-0.0825414	0.423996	-0.106578	0.301361	-0.254912	0.012195	0.134245	0.19223
ENSG00000265535.1	RN7SL475P	0.0340859	0.741632	0.0140181	0.892172	0.0541953	0.599977	0.0404024	0.695919
ENSG00000162598.9	C1orf87	-0.0702188	0.496613	-0.0722392	0.484277	0.0309565	0.764628	-0.0305104	0.767924
ENSG00000229332.2	PGBD4P8	-0.0862397	0.403458	-0.096263	0.350822	-0.072303	0.48389	-0.0798727	0.439182
ENSG00000238242.1	RP11-575B7.3	-0.0139049	0.893038	-0.0190523	0.853822	-0.0631401	0.5411	0.0229881	0.824068
ENSG00000226476.2	RP11-776H12.1	0.0212649	0.837067	0.0426938	0.679591	-0.0413959	0.688822	0.134647	0.190892
ENSG00000231252.1	RP11-436K8.1	0.166322	0.105325	0.165449	0.107191	0.0126493	0.902647	0.0710448	0.49155
ENSG00000162599.11	NFIA	-0.0697049	0.499777	-0.0997644	0.333495	-0.115249	0.263504	0.00221611	0.982903
ENSG00000237928.1	RP4-668G5.1	-0.171147	0.0954639	-0.182476	0.0751674	-0.301884	0.00279736	0.149239	0.146718
ENSG00000263380.1	AC096534.1	nan	1	nan	1	nan	1	nan	1
ENSG00000270742.1	RP4-802A10.1	-0.0756007	0.464121	-0.0878857	0.394509	0.0460841	0.655704	-0.0966174	0.349044
ENSG00000237853.2	RP5-833A20.1	-0.119832	0.24486	-0.110158	0.285321	-0.230632	0.0237781	-0.0218886	0.832357
ENSG00000264551.1	AC099791.1	nan	1	nan	1	nan	1	nan	1
ENSG00000223920.2	RP11-430G17.1	-0.0568159	0.582434	-0.0760413	0.461513	-0.0215616	0.834825	0.00764774	0.941049
ENSG00000162604.8	TM2D1	0.165284	0.107547	0.174007	0.0899719	0.124344	0.227414	0.145809	0.156334
ENSG00000271200.1	RP11-430G17.3	0.185202	0.0708412	0.174439	0.0891652	0.1317	0.200874	0.294012	0.00364287
ENSG00000132849.14	INADL	0.189058	0.0650681	0.233598	0.0219869	0.396603	6.32502e-05	0.0551868	0.593312
ENSG00000200575.1	RNU6-414P	nan	1	nan	1	nan	1	nan	1
ENSG00000212360.1	RNU6-1177P	0.0612191	0.553502	0.079865	0.439226	0.205319	0.0447725	-0.0312978	0.76211
ENSG00000236646.1	LAMTOR5P1	-0.0759888	0.461824	-0.0894353	0.386193	-0.0437579	0.672059	0.0607534	0.556529
ENSG00000242860.2	RN7SL180P	0.0191927	0.852756	-0.00537107	0.958579	-0.0813247	0.430881	-0.169834	0.0980731
ENSG00000263908.1	MIR3116-1	nan	1	nan	1	nan	1	nan	1
ENSG00000234204.1	PIGPP2	nan	1	nan	1	nan	1	nan	1
ENSG00000234088.1	RPS15AP7	-0.010831	0.916586	-0.0147187	0.886818	0.0169177	0.870046	-0.0368785	0.7213
ENSG00000240563.1	L1TD1	0.112482	0.275217	0.108183	0.294101	0.0921766	0.371742	0.190717	0.0627046
ENSG00000237227.1	RP5-1155K23.4	-0.0623381	0.546261	-0.0628138	0.543197	0.0775377	0.452719	-0.0218726	0.832478
ENSG00000132854.14	KANK4	0.100762	0.328661	0.115238	0.263553	0.373016	0.000181865	-0.171572	0.0946328
ENSG00000201153.1	RNU6-371P	-0.0246915	0.811266	-0.0182247	0.860105	0.0780263	0.449867	-0.0315594	0.760181
ENSG00000162607.8	USP1	-0.0793531	0.442174	-0.0590343	0.567771	-0.0221762	0.830187	0.0348393	0.736128
ENSG00000116641.11	DOCK7	0.0934159	0.365319	0.12126	0.239242	0.138825	0.177362	0.221903	0.0297892
ENSG00000270549.1	RP11-293K19.1	-0.085877	0.405445	-0.100444	0.330196	-0.0592976	0.566042	0.0750289	0.467517
ENSG00000132855.4	ANGPTL3	0.0595842	0.564164	0.0766114	0.458152	0.170681	0.0963843	-0.0990327	0.33707
ENSG00000269624.1	AL138847.1	0.0578012	0.5759	0.0142382	0.890489	0.166656	0.104618	0.0899569	0.383417
ENSG00000213703.2	RP5-849H19.2	-0.0746151	0.469983	-0.0917013	0.374224	-0.145091	0.158406	0.0620055	0.548408
ENSG00000235545.1	RP11-230B22.1	0.068069	0.509918	0.0731691	0.478655	0.00450661	0.965241	0.0167701	0.871171
ENSG00000125703.10	ATG4C	-0.0250668	0.808451	-0.0175343	0.865354	0.0501332	0.627624	-0.0428909	0.678193
ENSG00000234318.1	RP4-771M4.3	-0.0447712	0.664915	-0.0444984	0.666835	0.0164166	0.873864	0.0119376	0.908099
ENSG00000237163.1	RP4-771M4.2	-0.059817	0.562639	-0.0674715	0.513648	-0.0510141	0.621583	-0.0803674	0.436344
ENSG00000229537.1	RP11-5P4.1	0.028979	0.779267	0.0288488	0.780234	0.0509145	0.622265	-0.0211888	0.837642
ENSG00000227485.1	RP11-5P4.2	nan	1	nan	1	nan	1	nan	1
ENSG00000229225.1	RP11-5P4.3	nan	1	nan	1	nan	1	nan	1
ENSG00000203605.3	RP11-335E6.2	0.0556101	0.590477	0.0526423	0.610483	0.0459764	0.656458	-0.0671807	0.515468
ENSG00000271593.1	RP11-335E6.4	0.234854	0.0212642	0.243831	0.0166654	0.196184	0.0554058	0.109631	0.287648
ENSG00000252259.1	RNA5SP49	nan	1	nan	1	nan	1	nan	1
ENSG00000224209.2	LINC00466	0.0558113	0.589131	0.0457576	0.65799	-0.125278	0.223915	-0.100511	0.329873
ENSG00000228734.2	RP11-335E6.3	nan	1	nan	1	nan	1	nan	1
ENSG00000223683.1	AL138935.1	nan	1	nan	1	nan	1	nan	1
ENSG00000230798.1	RP4-792G4.2	-0.0705205	0.494761	-0.0430699	0.676925	-0.0521699	0.613694	0.0509835	0.621792
ENSG00000187140.4	FOXD3	-0.0614134	0.552241	-0.0621681	0.547358	0.117242	0.255281	0.121372	0.238803
ENSG00000252784.1	Y_RNA	nan	1	nan	1	nan	1	nan	1
ENSG00000236674.1	RP4-792G4.3	-0.094936	0.357534	-0.0925053	0.370032	-0.168165	0.101469	-0.0946948	0.358762
ENSG00000088035.11	ALG6	0.0931345	0.366771	0.103539	0.315437	0.224834	0.0276418	0.102846	0.318703
ENSG00000142856.12	ITGB3BP	-0.111813	0.278103	-0.0985116	0.339631	0.0286018	0.782068	0.0791315	0.443454
ENSG00000203965.8	EFCAB7	0.069112	0.50344	0.099941	0.332636	0.253329	0.0127614	0.245717	0.0158171
ENSG00000264271.1	RN7SL488P	-0.0246915	0.811266	-0.0182247	0.860105	0.0780263	0.449867	-0.0315594	0.760181
ENSG00000251720.1	RNU7-123P	nan	1	nan	1	nan	1	nan	1
ENSG00000116652.5	DLEU2L	0.116512	0.258273	0.137746	0.180786	0.175966	0.0863583	0.131766	0.200646
ENSG00000079739.11	PGM1	0.1529	0.13695	0.16663	0.104673	0.0766579	0.457878	0.136591	0.184506
ENSG00000244256.2	RN7SL130P	0.0373185	0.718114	0.0796533	0.440444	0.0907443	0.379251	-0.00491529	0.962091
ENSG00000185483.7	ROR1	-0.15556	0.130169	-0.125105	0.224559	-0.000541584	0.995822	0.000619266	0.995222
ENSG00000177452.7	RP4-597J3.1	-0.0485842	0.638306	-0.0495757	0.63146	0.007348	0.943355	-0.0123849	0.904672
ENSG00000228056.2	CFL1P3	-0.0931488	0.366697	-0.0865516	0.401753	-0.0356436	0.730268	0.309105	0.00218154
ENSG00000207190.1	RNU6-809P	nan	1	nan	1	nan	1	nan	1
ENSG00000200508.1	Y_RNA	nan	1	nan	1	nan	1	nan	1
ENSG00000223949.2	RP11-24J23.2	-0.0699211	0.498444	-0.0609589	0.555192	0.035062	0.734504	-0.030877	0.765215
ENSG00000177414.9	UBE2U	-0.0237471	0.818358	-0.0123489	0.904947	-0.129499	0.208571	0.0109133	0.915955
ENSG00000238653.1	RNU7-62P	nan	1	nan	1	nan	1	nan	1
ENSG00000158966.9	CACHD1	0.292352	0.00384801	0.302142	0.00277289	0.417788	2.28313e-05	0.0914537	0.37552
ENSG00000264470.1	MIR4794	nan	1	nan	1	nan	1	nan	1
ENSG00000162437.10	RAVER2	0.151805	0.139819	0.166953	0.103992	0.272387	0.00725631	0.0588458	0.56901
ENSG00000162434.7	JAK1	-0.0538731	0.60215	-0.0169001	0.87018	0.200459	0.050196	0.108084	0.294545
ENSG00000234784.2	RP11-182I10.1	-0.0301313	0.770727	-0.0136386	0.895075	0.115156	0.263896	-0.0599159	0.561993
ENSG00000233877.2	RP11-182I10.2	-0.0887336	0.389945	-0.0909871	0.377971	-0.0442426	0.668638	0.097897	0.342668
ENSG00000226891.2	RP11-182I10.3	0.0679825	0.510457	0.0634484	0.539122	0.0929947	0.367494	0.0804587	0.435822
ENSG00000185031.6	SLC2A3P2	-0.0559097	0.588474	-0.0133901	0.896975	0.117024	0.256172	-0.062053	0.548101
ENSG00000272506.1	RP4-535B20.4	0.0407602	0.69336	0.040762	0.693348	0.255602	0.0119548	-0.0457947	0.65773
ENSG00000212257.1	RNU6-1176P	0.0299965	0.771724	0.0353663	0.732287	-0.0294501	0.775772	-0.0556123	0.590462
ENSG00000265996.1	MIR3671	-0.0183565	0.859104	0.0310315	0.764074	-0.0492476	0.633722	-0.0786205	0.446412
ENSG00000199135.1	MIR101-1	nan	1	nan	1	nan	1	nan	1
ENSG00000231485.1	RP4-535B20.1	0.134854	0.190203	0.131325	0.20217	0.175201	0.0877551	-0.0191637	0.852976
ENSG00000235804.2	RP4-535B20.2	nan	1	nan	1	nan	1	nan	1
ENSG00000234496.2	MRPS21P1	nan	1	nan	1	nan	1	nan	1
ENSG00000162433.10	AK4	0.0904687	0.380706	0.102283	0.321373	0.229637	0.0244067	0.173295	0.0913161
ENSG00000231622.1	RP4-700A9.1	-0.0583851	0.572044	-0.0621286	0.547613	-0.12128	0.239162	0.17566	0.0869142
ENSG00000116675.11	DNAJC6	0.124625	0.226356	0.169726	0.0982888	0.220718	0.0306964	0.11644	0.258569
ENSG00000229294.1	RP5-1044H5.1	0.0207859	0.840688	0.0149582	0.884989	-0.0599698	0.56164	0.0992491	0.33601
ENSG00000234144.1	RP5-1044H5.2	-0.0150588	0.884221	-0.0669304	0.517038	0.0576275	0.577049	0.103793	0.314243
ENSG00000222624.1	RNU2-15P	-0.0483416	0.639987	-0.0393486	0.703475	0.0508569	0.622659	-0.0721515	0.484809
ENSG00000116678.14	LEPR	-0.10255	0.320104	-0.0912376	0.376654	0.30197	0.00278923	0.340701	0.000682114
ENSG00000213625.4	LEPROT	-0.124399	0.227206	-0.135235	0.188941	0.0216849	0.833895	0.0968183	0.348038
ENSG00000237852.1	RP4-630A11.3	0.179351	0.080385	0.152499	0.137995	0.0213085	0.836738	0.0533379	0.605768
ENSG00000238931.1	snoU13	-0.0352229	0.733332	-0.0388085	0.707359	0.0055515	0.957189	-0.0696321	0.500226
ENSG00000224570.1	RP11-430H12.2	-0.0271711	0.792718	0.000878053	0.993226	0.194957	0.0569799	-0.0178039	0.863303
ENSG00000239319.2	RN7SL854P	-0.0328144	0.750949	-0.0404999	0.695221	0.153915	0.134333	-0.0334067	0.746604
ENSG00000184588.13	PDE4B	-0.0889873	0.388586	-0.07932	0.442365	-0.193207	0.0592883	-0.0472284	0.647718
ENSG00000227466.1	RP11-397C12.1	-0.0858153	0.405784	-0.0836305	0.417886	-0.0606129	0.557443	0.0251982	0.807466
ENSG00000223152.1	RNU4-88P	0.00342969	0.973544	0.0195301	0.850198	0.0215987	0.834545	-0.0359336	0.728158
ENSG00000118473.17	SGIP1	0.119511	0.246134	0.157802	0.124655	0.131236	0.202477	0.092279	0.371209
ENSG00000264720.1	MIR3117	-0.113583	0.270515	-0.0883704	0.391896	-0.0267265	0.796036	0.143389	0.163401
ENSG00000248458.2	AL139147.1	-0.108225	0.29391	-0.0991348	0.33657	-0.0504745	0.625281	-0.111739	0.278424
ENSG00000221655.2	AL354978.1	-0.0645017	0.532393	-0.0675111	0.5134	-0.145271	0.157885	0.257968	0.011163
ENSG00000152760.5	TCTEX1D1	-0.012634	0.902764	-0.00554904	0.957208	0.053047	0.607737	-0.0308762	0.765221
ENSG00000172410.4	INSL5	-0.0593127	0.565943	-0.0630419	0.54173	0.163874	0.110621	0.0631669	0.540928
ENSG00000152763.12	WDR78	-0.0670571	0.516243	-0.0675243	0.513318	0.0632815	0.540192	-0.0165423	0.872906
ENSG00000231080.1	RP11-342H21.2	-0.0539882	0.601373	-0.0512814	0.619755	0.120724	0.241338	-0.0878142	0.394895
ENSG00000198160.10	MIER1	-0.100208	0.331338	-0.0868925	0.399894	0.125535	0.222957	0.146894	0.153244
ENSG00000116704.6	SLC35D1	0.0380006	0.713183	0.0637424	0.53724	0.277182	0.00625649	0.17496	0.0881999
ENSG00000203963.7	C1orf141	-0.0729968	0.479694	-0.0725019	0.482685	0.0148578	0.885756	-0.0914892	0.375334
ENSG00000252433.1	SNORA31	-0.042363	0.68194	-0.0485661	0.638432	0.108946	0.29069	-0.0546947	0.596616
ENSG00000162594.10	IL23R	-0.127988	0.213974	-0.124361	0.22735	-0.119052	0.247967	-0.0940614	0.362
ENSG00000253074.1	RNU6-586P	nan	1	nan	1	nan	1	nan	1
ENSG00000221733.1	AL109843.1	nan	1	nan	1	nan	1	nan	1
ENSG00000252116.1	RNU4ATAC4P	nan	1	nan	1	nan	1	nan	1
ENSG00000228523.1	RP4-763G1.1	0.19229	0.0605281	0.189172	0.0649026	0.30161	0.00282356	-0.0296647	0.774182
ENSG00000081985.6	IL12RB2	-0.0682327	0.508898	-0.0645661	0.531983	-0.0518685	0.615748	-0.0484261	0.639401
ENSG00000142864.10	SERBP1	-0.140845	0.171077	-0.146845	0.153383	-0.0211447	0.837975	0.00464874	0.964146
ENSG00000223263.1	RNU6-387P	-0.0461702	0.655102	-0.0420404	0.684232	0.0263493	0.798853	-0.0708782	0.492569
ENSG00000235200.1	RP4-763G1.2	0.234358	0.0215474	0.231504	0.0232393	0.0467803	0.65084	-0.0250049	0.808915
ENSG00000207504.1	RNU6-1031P	0.234358	0.0215474	0.231504	0.0232393	0.0467803	0.65084	-0.0250049	0.808915
ENSG00000238139.2	RP11-393N21.1	-0.0602587	0.559753	-0.0590454	0.567698	0.0301379	0.770678	0.196156	0.0554407
ENSG00000242482.2	RN7SL392P	-0.020236	0.84485	-0.0316685	0.759377	0.0513294	0.619427	-0.031674	0.759337
ENSG00000232048.2	HNRNPCP9	nan	1	nan	1	nan	1	nan	1
ENSG00000116717.7	GADD45A	0.0303596	0.769038	0.0214336	0.835793	-0.0637814	0.53699	-0.0380264	0.712998
ENSG00000172380.5	GNG12	0.277193	0.00625423	0.287114	0.00456452	0.30698	0.00234868	0.00512963	0.96044
ENSG00000238778.1	RNU7-80P	nan	1	nan	1	nan	1	nan	1
ENSG00000232284.3	GNG12-AS1	0.136826	0.183744	0.186596	0.0687081	0.206723	0.0432989	0.0572083	0.579828
ENSG00000235055.3	RP4-609E1.2	0.211678	0.0384177	0.241999	0.0175269	0.218643	0.0323422	-0.0349701	0.735174
ENSG00000162595.4	DIRAS3	0.336912	0.000789353	0.35683	0.000358839	0.222471	0.0293619	0.381617	0.000124886
ENSG00000228431.1	ARL5AP3	0.000836392	0.993547	0.0325739	0.752716	-0.0486316	0.637978	0.323534	0.00130267
ENSG00000263542.1	AL157407.1	nan	1	nan	1	nan	1	nan	1
ENSG00000116729.9	WLS	0.043672	0.672665	0.03915	0.704903	0.0784448	0.447432	0.0343647	0.739594
ENSG00000234383.1	CTBP2P8	0.140983	0.170655	0.164748	0.108707	0.168481	0.100819	0.035299	0.732777
ENSG00000221203.1	MIR1262	nan	1	nan	1	nan	1	nan	1
ENSG00000229133.1	RPS7P4	0.323657	0.0012968	0.315497	0.00174147	0.126426	0.219665	0.0638876	0.536311
ENSG00000225242.2	COX6B1P7	nan	1	nan	1	nan	1	nan	1
ENSG00000237622.1	TCEB1P18	-0.0736045	0.476035	-0.0805152	0.435498	-0.156647	0.127473	-0.0437808	0.671897
ENSG00000229440.1	RP5-1033K19.2	0.00726397	0.944002	0.00334025	0.974234	-0.0573284	0.579031	-0.0143922	0.889312
ENSG00000116745.6	RPE65	0.23665	0.0202658	0.244101	0.0165417	0.0603198	0.559354	-0.142767	0.165252
ENSG00000024526.12	DEPDC1	0.110332	0.284557	0.149967	0.144736	0.13469	0.190746	0.130498	0.205052
ENSG00000233589.1	RP4-694A7.2	-0.0105425	0.9188	-0.0355759	0.73076	-0.0169911	0.869488	0.17024	0.0972604
ENSG00000234264.1	RP4-694A7.4	0.300453	0.00293648	0.295053	0.00351931	0.0982756	0.340795	0.0608752	0.555736
ENSG00000225167.1	RP4-694A7.3	-0.0457296	0.658186	-0.0405097	0.695151	-0.131015	0.203246	-0.0259786	0.801624
ENSG00000223883.1	RP11-424D14.1	nan	1	nan	1	nan	1	nan	1
ENSG00000235446.1	RP11-74K19.1	nan	1	nan	1	nan	1	nan	1
ENSG00000229639.1	RP3-380B4.1	0.0630747	0.54152	0.0569109	0.581803	-0.050252	0.626808	-0.0594346	0.565144
ENSG00000033122.14	LRRC7	0.0523031	0.612788	0.0944228	0.360151	-0.00320762	0.975256	0.107336	0.29792
ENSG00000270615.1	RP11-379C1.1	0.0792597	0.442713	0.109966	0.286169	0.0713545	0.489659	0.121637	0.237773
ENSG00000240692.2	RN7SL538P	-0.0897536	0.384498	-0.0755975	0.46414	-0.0206271	0.84189	0.0610034	0.554903
ENSG00000229359.2	PIN1P1	0.24445	0.0163831	0.203842	0.046367	0.126414	0.219709	0.0251535	0.807802
ENSG00000237919.1	RP11-181B18.1	0.0276777	0.788942	0.0465275	0.652605	-0.125945	0.221437	0.0924094	0.37053
ENSG00000066557.5	LRRC40	0.0515583	0.617864	0.0814047	0.430427	0.119137	0.247627	0.146525	0.15429
ENSG00000244389.2	RN7SL242P	-0.0250245	0.808768	-0.0284608	0.783116	0.0513639	0.619191	-0.0323393	0.75444
ENSG00000116754.9	SRSF11	0.0594064	0.565329	0.0840432	0.415584	0.14422	0.160947	0.0752715	0.466075
ENSG00000228988.1	RP4-677H15.4	0.077794	0.451221	0.0850096	0.410222	0.06125	0.553301	0.0735213	0.476535
ENSG00000118454.8	ANKRD13C	0.0292472	0.777277	0.056226	0.586363	0.0469988	0.649317	0.0643243	0.533523
ENSG00000197568.9	HHLA3	-0.0445802	0.666259	-0.0721907	0.484572	0.189193	0.0648731	0.264139	0.00930932
ENSG00000226088.1	RP11-180O5.2	0.0746155	0.469981	0.1144	0.267063	0.0547113	0.596505	-0.0314411	0.761053
ENSG00000116761.7	CTH	0.0800864	0.437955	0.076503	0.45879	0.0528599	0.609006	0.059814	0.562659
ENSG00000271992.1	RP11-42O15.3	0.057343	0.578935	0.0184535	0.858367	0.121081	0.239942	0.00511551	0.960549
ENSG00000233020.1	RP11-42O15.2	-0.0609474	0.555267	-0.0601269	0.560613	-0.0429292	0.677922	-0.0434756	0.674054
ENSG00000237033.2	CASP3P1	nan	1	nan	1	nan	1	nan	1
ENSG00000229051.1	RP5-952N6.1	0.00850054	0.934489	0.0347608	0.736701	0.0387974	0.707439	0.0889694	0.388682
ENSG00000226208.1	RP11-99H8.1	-0.0457821	0.657818	-0.0486768	0.637666	-0.149522	0.145944	-0.0343575	0.739646
ENSG00000050628.16	PTGER3	0.0313881	0.761444	0.0756799	0.463652	0.0949987	0.357215	0.237147	0.0199968
ENSG00000235782.1	RP3-333A15.1	-0.0938449	0.363111	-0.0739332	0.474062	-0.186381	0.0690336	0.0249511	0.809319
ENSG00000269933.1	RP3-333A15.2	0.0728711	0.480453	0.106772	0.300478	0.0794512	0.441608	0.323789	0.00129058
ENSG00000235079.1	ZRANB2-AS1	0.042172	0.683297	0.0948632	0.357904	0.0550615	0.594153	-0.0257189	0.803567
ENSG00000132485.8	ZRANB2	0.0651503	0.52827	0.090137	0.382462	0.155359	0.130673	0.114058	0.268506
ENSG00000207721.1	MIR186	-0.0915383	0.375077	-0.0931054	0.366922	-0.0618827	0.549202	0.246353	0.0155398
ENSG00000229956.5	ZRANB2-AS2	-0.00016798	0.998704	-0.00969597	0.925301	0.00230472	0.98222	-0.128134	0.213448
ENSG00000264239.1	AL360297.1	nan	1	nan	1	nan	1	nan	1
ENSG00000237726.1	RP11-386O9.2	0.0200508	0.846252	0.0234535	0.820566	-1.40458e-05	0.999892	0.136176	0.185855
ENSG00000226324.1	RP11-115M14.1	-0.0389554	0.706303	-0.0319162	0.757553	0.142293	0.166675	0.158054	0.124048
ENSG00000172260.9	NEGR1	0.136633	0.18437	0.154564	0.132677	0.0423252	0.682208	0.187382	0.067529
ENSG00000231985.1	RP11-82L20.1	-0.123067	0.232259	-0.122243	0.235424	-0.186981	0.0681285	0.310978	0.00204319
ENSG00000271618.1	RP11-175G14.2	-0.0430815	0.676843	-0.0114494	0.911843	0.0627285	0.543746	-0.0814858	0.429966
ENSG00000228853.1	NEGR1-IT1	0.00248054	0.980864	-0.0271473	0.792896	-0.0586305	0.570427	-0.0469437	0.649701
ENSG00000233994.2	GDI2P2	0.129587	0.208257	0.160855	0.117438	0.257625	0.0112748	0.0301911	0.770285
ENSG00000227207.2	RPL31P12	0.0145243	0.888303	-0.00355772	0.972557	-0.00586068	0.954807	0.103312	0.316504
ENSG00000212366.1	RNU6-1246P	0.0210173	0.838938	0.0124299	0.904327	0.0258785	0.802373	-0.0527574	0.609702
ENSG00000225087.1	RP4-660H19.1	-0.0500389	0.628272	-0.0449892	0.663382	0.0284192	0.783425	-0.0807988	0.433878
ENSG00000227016.2	RP11-262K1.1	-0.0926024	0.369527	-0.0990471	0.337	-0.0540611	0.600882	0.16092	0.117287
ENSG00000229636.2	KRT8P21	-0.0309571	0.764624	-0.0330889	0.748935	0.0374916	0.716862	-0.0495945	0.631331
ENSG00000251825.1	RN7SKP19	nan	1	nan	1	nan	1	nan	1
ENSG00000233973.1	RP4-598G3.1	-0.0455715	0.659294	-0.0464536	0.653121	0.162274	0.114195	-0.0234193	0.820823
ENSG00000223479.3	RP4-788P17.1	0.381863	0.00012353	0.367004	0.000235071	0.102295	0.321318	-0.061637	0.550792
ENSG00000200601.1	RNA5SP50	nan	1	nan	1	nan	1	nan	1
ENSG00000252005.1	RNU4ATAC8P	nan	1	nan	1	nan	1	nan	1
ENSG00000162620.11	LRRIQ3	-0.028784	0.780715	-0.0266019	0.796966	0.0909743	0.378039	0.113165	0.272297
ENSG00000254685.2	FPGT	-0.00296381	0.977137	0.0157109	0.879244	0.230423	0.0239093	0.106345	0.302428
ENSG00000116783.10	TNNI3K	0.0776115	0.452287	0.1032	0.317031	0.0403555	0.696255	0.0177271	0.863888
ENSG00000237324.2	RP11-439H8.4	-0.0366845	0.722707	-0.0242425	0.814636	0.0385744	0.709045	0.0648207	0.530363
ENSG00000233894.1	RP4-650F12.2	-0.0402879	0.696739	-0.0265519	0.797339	-0.0709296	0.492255	-0.0394254	0.702923
ENSG00000162621.5	LRRC53	-0.0697469	0.499518	-0.0299995	0.771703	-0.101037	0.327332	-0.0419035	0.685206
ENSG00000178965.9	C1orf173	0.121105	0.239847	0.15322	0.13612	0.155324	0.13076	0.307669	0.00229324
ENSG00000234497.1	RP4-612J11.1	-0.0529982	0.608068	-0.0489334	0.635892	-0.0795559	0.441005	-0.0596619	0.563655
ENSG00000272864.1	RP11-17E13.2	0.0535705	0.604194	0.0361882	0.726308	0.237407	0.0198571	0.193198	0.0593004
ENSG00000116791.9	CRYZ	0.173831	0.0903037	0.188219	0.066291	0.28598	0.0047346	-0.00308164	0.976228
ENSG00000162623.11	TYW3	-0.00205132	0.984175	0.0264635	0.798	0.207759	0.0422378	0.123339	0.231221
ENSG00000229943.1	RP11-93N20.1	nan	1	nan	1	nan	1	nan	1
ENSG00000261213.1	RP11-510C10.4	-0.123306	0.231349	-0.0974904	0.344686	-0.214098	0.0362072	-0.0971462	0.3464
ENSG00000224127.1	RP11-510C10.2	-0.120325	0.24291	-0.0946145	0.359172	-0.205218	0.0448798	-0.103473	0.315747
ENSG00000162624.10	LHX8	-0.124237	0.227816	-0.0926825	0.369112	-0.208601	0.0413917	-0.0896743	0.384919
ENSG00000224149.1	RP11-510C10.3	-0.127193	0.216855	-0.0940259	0.362182	-0.216271	0.0343133	-0.0948669	0.357885
ENSG00000206999.1	RNU6-622P	nan	1	nan	1	nan	1	nan	1
ENSG00000137968.12	SLC44A5	0.173501	0.0909265	0.198668	0.0523272	0.161126	0.116813	0.0595483	0.564398
ENSG00000224493.1	RP11-87O11.1	-0.0461658	0.655132	-0.0592666	0.566246	0.0863069	0.40309	0.0814321	0.430271
ENSG00000252338.1	RNU6-503P	0.282113	0.00535732	0.297495	0.00324398	0.190925	0.0624135	-0.0421764	0.683266
ENSG00000213579.3	RP4-595K12.1	-0.130441	0.205252	-0.1271	0.217195	-0.0900723	0.382805	-0.0544861	0.598019
ENSG00000230863.2	RP4-595K12.2	-0.0246336	0.8117	-0.0238555	0.817543	0.0980143	0.342087	0.0506188	0.624291
ENSG00000178193.5	RP4-682C21.5	-0.0656654	0.525007	-0.0708783	0.492568	-0.0601436	0.560504	-0.0308664	0.765293
ENSG00000117054.9	ACADM	0.0628022	0.543271	0.0675642	0.513068	0.1064	0.302175	0.174653	0.0887673
ENSG00000181227.2	RP4-682C21.2	0.154415	0.133057	0.217727	0.0330914	0.177657	0.0833314	0.0823744	0.424937
ENSG00000137955.11	RABGGTB	0.0459691	0.656509	0.0541858	0.600041	0.15972	0.120082	-0.00133607	0.989692
ENSG00000057468.6	MSH4	-0.184049	0.0726453	-0.162663	0.113318	0.00396299	0.969432	-0.0694462	0.501374
ENSG00000266832.1	AL445464.1	0.023584	0.819584	0.0260168	0.801339	0.101392	0.325631	0.150616	0.142983
ENSG00000154007.6	ASB17	-0.0679191	0.510852	-0.0759732	0.461916	-0.104106	0.31278	-0.0373288	0.718039
ENSG00000225605.1	RP11-550H2.1	-0.0603815	0.558952	-0.061808	0.549685	-0.0801905	0.437357	-0.0679856	0.510438
ENSG00000230027.1	RP11-550H2.2	0.140503	0.172128	0.182278	0.0754896	0.243489	0.0168234	-0.114063	0.268486
ENSG00000184005.9	ST6GALNAC3	-0.155742	0.129716	-0.159647	0.120254	0.0142333	0.890527	-0.134501	0.191377
ENSG00000223905.1	RP11-335E14.1	-0.00502541	0.961243	-0.0310536	0.763911	0.0556871	0.589962	-0.0864193	0.402475
ENSG00000272855.1	RP5-1102E8.3	-0.204521	0.0456279	-0.198075	0.053049	-0.102251	0.321523	0.0510546	0.621306
ENSG00000226415.1	TPI1P1	0.090959	0.378119	0.112372	0.275691	0.113054	0.272769	0.0922459	0.371381
ENSG00000264686.1	AC104458.1	nan	1	nan	1	nan	1	nan	1
ENSG00000199921.1	RNU6-161P	-0.0606795	0.55701	-0.0626697	0.544124	0.117692	0.253449	-0.0412782	0.689661
ENSG00000237552.1	RP11-415A20.1	0.0859786	0.404888	0.0797866	0.439677	0.0312481	0.762476	-0.0345804	0.738018
ENSG00000117069.10	ST6GALNAC5	0.0692284	0.50272	0.0870022	0.399297	0.00154405	0.988088	0.312144	0.00196112
ENSG00000221720.2	AC096951.1	nan	1	nan	1	nan	1	nan	1
ENSG00000230498.1	RP4-564M11.2	-0.105054	0.308369	-0.103023	0.317864	-0.157447	0.125516	0.0917912	0.373753
ENSG00000142892.10	PIGK	0.164006	0.110331	0.187577	0.0672384	0.195554	0.0562088	0.167555	0.102732
ENSG00000226084.4	RP4-706A16.3	0.0327808	0.751196	-0.00491497	0.962094	0.0178135	0.86323	0.0676559	0.512495
ENSG00000228187.1	RP11-363H12.1	-0.111214	0.280701	-0.125083	0.224643	0.00441071	0.965981	0.186568	0.0687505
ENSG00000154027.14	AK5	0.0783575	0.44794	0.0841548	0.414963	-0.0645186	0.532286	0.0726895	0.481551
ENSG00000233099.1	RP11-375A5.1	0.0579166	0.575137	0.0566369	0.583625	-0.0137277	0.894393	0.0192441	0.852366
ENSG00000221664.1	AC095030.1	nan	1	nan	1	nan	1	nan	1
ENSG00000251767.1	RNU7-8P	nan	1	nan	1	nan	1	nan	1
ENSG00000036549.8	ZZZ3	0.0510225	0.621525	0.0723044	0.483882	0.187771	0.0669506	0.158836	0.122175
ENSG00000251785.1	RNA5SP20	-0.0127173	0.902126	-0.0180798	0.861206	0.00430607	0.966787	-0.0185877	0.857348
ENSG00000243437.2	RN7SL370P	-0.0214748	0.835481	-0.0251608	0.807747	0.106317	0.302554	-0.058716	0.569864
ENSG00000077254.10	USP33	0.108846	0.291134	0.152288	0.138547	0.167727	0.102374	0.130504	0.205031
ENSG00000232672.1	RP4-706L14.2	-0.0461733	0.65508	-0.050325	0.626307	0.0792627	0.442696	-0.0449026	0.663991
ENSG00000180488.10	FAM73A	0.0410147	0.691542	0.0827134	0.423027	0.110076	0.285684	0.0368546	0.721473
ENSG00000222849.1	RNA5SP21	nan	1	nan	1	nan	1	nan	1
ENSG00000219201.3	RP11-181C21.4	-0.0236837	0.818834	0.0174823	0.865749	0.169253	0.0992439	0.0122809	0.905469
ENSG00000235613.2	NSRP1P1	0.163032	0.112491	0.133989	0.193086	0.199216	0.0516672	-0.125053	0.224754
ENSG00000232015.2	RP11-181C21.6	0.100488	0.329981	0.097856	0.342871	-0.0548056	0.595871	0.0283835	0.78369
ENSG00000235927.2	NEXN-AS1	0.166344	0.105278	0.154947	0.13171	0.133157	0.195891	-0.00436062	0.966367
ENSG00000162614.14	NEXN	-0.0932485	0.366182	-0.0908952	0.378455	0.0785996	0.446534	-0.118387	0.250638
ENSG00000162613.12	FUBP1	0.0720865	0.485204	0.1036	0.315146	0.192002	0.0609225	0.159859	0.119755
ENSG00000162616.8	DNAJB4	-0.0646329	0.531558	-0.0576532	0.57688	0.120886	0.240705	-0.04684	0.650424
ENSG00000273338.1	RP11-386I14.4	-0.0108759	0.916242	-0.0129012	0.900717	-0.0200769	0.846054	-0.0967787	0.348236
ENSG00000213561.4	RP11-386I14.2	-0.0303207	0.769326	0.0126041	0.902993	0.104092	0.312842	-0.0331586	0.748423
ENSG00000137960.5	GIPC2	-0.0979556	0.342377	-0.0726886	0.481556	0.113132	0.272436	-0.06769	0.512282
ENSG00000251958.1	RNU6-1102P	nan	1	nan	1	nan	1	nan	1
ENSG00000213560.4	RP11-386I14.3	-0.00654241	0.949557	0.00986603	0.923995	0.0858744	0.405459	-0.00010924	0.999157
ENSG00000202263.1	RNA5SP22	nan	1	nan	1	nan	1	nan	1
ENSG00000233333.2	RNFT1P2	0.223296	0.0287515	0.197455	0.053813	0.249374	0.014278	-0.0810046	0.432704
ENSG00000237413.1	RP11-183M13.1	-0.0382189	0.711608	-0.0326281	0.752317	-0.130236	0.205969	0.0525803	0.610904
ENSG00000122420.5	PTGFR	-0.103067	0.317658	-0.090294	0.38163	-0.0714414	0.489129	0.179755	0.0796946
ENSG00000227556.1	RP11-472F19.1	nan	1	nan	1	nan	1	nan	1
ENSG00000212308.1	RNA5SP23	nan	1	nan	1	nan	1	nan	1
ENSG00000137959.11	IFI44L	0.00141711	0.989067	0.0113224	0.912816	0.112219	0.276349	0.347791	0.000516488
ENSG00000137965.6	IFI44	0.0890201	0.38841	0.0850991	0.409728	0.32828	0.00109338	0.0947194	0.358637
ENSG00000238015.2	RP4-641G12.3	-0.069168	0.503094	-0.0415492	0.68773	-0.00442266	0.965888	0.262324	0.00982411
ENSG00000221683.1	AC104837.1	nan	1	nan	1	nan	1	nan	1
ENSG00000235400.1	RP4-641G12.4	-0.0641892	0.534385	-0.0655932	0.525464	-0.0876084	0.396008	-0.0157874	0.878661
ENSG00000162618.8	ELTD1	-0.184829	0.0714207	-0.191822	0.0611698	0.156534	0.127751	-0.186529	0.0688092
ENSG00000230787.1	PSAT1P3	-0.0593238	0.565871	-0.0393942	0.703148	-0.048877	0.636281	-0.0361828	0.726347
ENSG00000266388.1	AC093430.1	nan	1	nan	1	nan	1	nan	1
ENSG00000235011.2	RP4-726F1.1	nan	1	nan	1	nan	1	nan	1
ENSG00000232676.1	ADH5P2	nan	1	nan	1	nan	1	nan	1
ENSG00000235756.2	RP11-339A11.1	-0.0437996	0.671764	-0.0435924	0.673228	0.122845	0.233111	0.00534883	0.958751
ENSG00000260322.1	RP11-339A11.2	nan	1	nan	1	nan	1	nan	1
ENSG00000236407.1	HMGB1P18	0.00435613	0.966401	0.0195904	0.84974	0.0313459	0.761755	-0.0293059	0.776841
ENSG00000266033.1	AL606519.1	nan	1	nan	1	nan	1	nan	1
ENSG00000225598.1	RP11-339D23.1	0.140629	0.171742	0.0886679	0.390297	0.0880416	0.393667	-0.0330813	0.74899
ENSG00000213559.4	HNRNPA1P64	-0.047389	0.6466	-0.0486504	0.637849	-0.102074	0.322368	-0.0413656	0.689038
ENSG00000227062.2	RP11-115A15.4	nan	1	nan	1	nan	1	nan	1
ENSG00000234108.1	RP11-115A15.2	-0.0455715	0.659294	-0.0464536	0.653121	0.162274	0.114195	-0.0234193	0.820823
ENSG00000224326.1	RP11-115A15.1	nan	1	nan	1	nan	1	nan	1
ENSG00000234184.1	RP5-887A10.1	-0.0782025	0.448841	-0.0820525	0.426755	-0.0650754	0.528745	0.276832	0.00632501
ENSG00000227937.1	MTND2P30	nan	1	nan	1	nan	1	nan	1
[truncated: 54,239 more rows]
