# Supplementary material for: Lef1-dependent hypothalamic neurogenesis inhibits anxiety
Source: PLoS Biol. 2017 Aug 24;15(8):e2002257. doi: 10.1371/journal.pbio.2002257 (PMC5570277; doi:10.1371/journal.pbio.2002257)
Supplement: S9 Table — Reverse primers also included a T7 promoter-containing sequence “CCAAGCTTCTAATACGACTCACTATAGGGAGA” that was added 5' to the sequences listed in the table [70]. All primers were designed by Primer-BLAST except mouse genes Cartpt (ABA experiment 72077479), Crhbp (ABA experiment 77455017), Pmch (GenePaint set MH227) and Tacr3 (ABA experiment 80342167). (XLSX) [file pbio.2002257.s015.xlsx]

## Sheet: Sheet1
Zebrafish gene	Forward	Reverse
adarb2	TCGCAGTAAGAAGCAGGCAA	GACGGTAACAAGTGGGCAGA
bsx	ACCGACCAGAGTGATTTTGT	TCTTCATTGTCGTCCAGCGT
camk1ga	CGCCCTGAAGTGTGTGAAGA	GATGCATTGATGGCACGCTT
ccdc129	CGGGACATTTCCGTACTCGT	CTGCTGTACTTATTCCAGAGGGT
chgb	CCCGAGCTACGTCAACAAAA	CTTTTAACTCCTGTTGCGGGG
cracr2aa	AAGAGGTGCGGAGTCTTTGG	ATCCTGCGGAGCTGGTTTTT
crhbp	GCTGGGTGATGAAGGGTGAG	ACTTGTGCAGTACCCCTCATTT
dkk1b	TGCTCTCTACTGCATGCCTC	TAGTGTCTCTGGCATGTGTGC
foxb2	CGGCCAGGGAAGAACTCCTA	TCGGTGTAGGTTTGATGGGC
gad2	GCTGGAAACGGCAGTCAAAG	GGCACGTATCCCTTCTGCTT
grin2cb	GGGTGTTTGGGTCCCTCTCT	TGTATCCAGGCCCCAAAAGC
hdc	GTGTTCATAGTTTTACTGCGTCCT	ACAGTGTATAGCGTGAGGGA
hrh4 (1 of 2)	TCGACCTATACGCAGGGAGT	GCTACCAAGACCAAGGAGAGT
htr1ab	TGCCGATGGCTGCTCTTTAC	GCGAGTTTGAATAGCCGAGC
isl1l	GGTTGTGGGCTTGAGATCCT	TGATGTCCGTTGGACTTGCT
klf17	ACTAACCCAAGGGCTGGAGA	TGTACGTTTTCCCGCATCCA
mmp17b	GCAGTCGCCAAAATTCGAGG	AACATGCCCCCTTTGAGTCC
msi2a	AGAGGCTTCGGCTTCGTAAC	ACAGCAGTTGCGATGTTGGT
msi2b	TTTGAGAACGAGGATGTGGTGG	GGCCTTTACCTCAAATGAGATGG
ndufa4l2a	AAACACCCAGGACTGATCCC	CTGCGTCTTCTGTTGGCCTT
nos1	GCGTTTTCCCTGGCAACAAT	TTCTTTGGTCTTCCGGGCTC
notum1a	TATTTCTTGAGGGCGGCTGG	GTCTTGTAGACTGCGGTCCC
pde9a (2 of 2)	GGAGGACGCGGAGATAATGG	ATGTGTTGCTCCAGACAGGG
penka	CCTGTCTCGTGCTCATGGTT	GGACGTGACCCAGAAATGGT
pmch	AGCTAGGTTCTGCAACCATCA	CATACATTTCTGCTCGTCATGTT
pmchl	AACCGCTAAAGCAAACGCTC	TTCAGATAAACAGCATCAAGTTGTA
prlra	AGTGGTTTTTCTCTCATCTCTGAC	CTTTGAGCATCCAGGTGAGGA
prox2	CTGAGCAGAACTGTGAGCGA	TGGAACCTGGAAGTCGTTGG
rspo1	TCGACCCCGACTCTTCATCT	GGACTTAACCGAGCCAGCAT
si:dkey-219c10.4	CCGTGTGACATTCGGGATCT	GTTGTTGTACCCCGGATGGT
si:dkey-85n7.8	TGCTGACCTTTCTGAGGGGA	ACACCAAAAGAGGTTTGGGAAG
slc18a2	TCAAACACCAGTCAAGCAACT	TAGCGTTTCCTCGTTCCTCG
slc6a4b	GAAGGAGACCAGCGTATGGG	CTCCGATGATGTAGCCGACC
sp5a	AGGAACGACACACTACAGGC	ACCGTAAACCTTCCCGCATC
sp5l	GTTTCCCAGCCACATGCAAC	ATGCTCCCATCGCAACCATT
tacr1b	TTCTGGTGTCGGTAGTGGGA	ACTGTGGTTTCCATTCGGCT
tph1a	CTGCGGTTGTGTTTTCCCTG	CCCAGTGAAGCCAGACCAAT
tshz3a	CTGTCAGCCCTCTAAGTGCC	CCTCTAGCTGGCGATACAGC
Mouse gene
Cartpt	GCTACCTTTGCTGGGTGC	CAACAGGGAAAGAGCCCA
Crhbp	AAGGGGAGAGAGCCGCTA	TTTCCATTTGCTGCCCAT
Pmch	GCACTCTTGTTTGGCTTTATGC	GAGGTTTAATGCACACGTCAAGC
Tacr3	GAGGACCGTCACCAACTATTTC	AGCTCATCGTAGCTGGAGACTT
Drosophila gene
crhbp	CCCAGTGTAAAGCGGTCCTT	GGTTCTGATAGCGACCGGAG
