# Supplementary material for: Lef1-dependent hypothalamic neurogenesis inhibits anxiety
Source: PLoS Biol. 2017 Aug 24;15(8):e2002257. doi: 10.1371/journal.pbio.2002257 (PMC5570277; doi:10.1371/journal.pbio.2002257)
Supplement: S1 Data — (XLSX) [file pbio.2002257.s016.xlsx]

## Sheet: Fig 1A
	control					lef1 mutant
3dpf	3077.2	3398.26	3428.88	3087.41	3612.57	2897.04	2769.48	3014.4	3212.22	3264.03
4dpf	4821.47	4253.13	4087.49	4570.27	4473.72	3679.69	3366.08	4010.57
5dpf	5020.86	4589.11	4835.6	4589.11	5071.1	3906.95	4570.27	3410.82	3340.96

## Sheet: Fig 1B1
control	lef1 mutant
11	4
14	6
14	4
16

## Sheet: Fig 1C1
control	lef1 mutant
79	44
71	25
42	44
99	46
85	47
71	29
78	45
48	37
69	38
70	42
74	39
73	24
72
74

## Sheet: Fig 1C2
control	lef1 mutant
12	0
12	0
11	0
11	1
11	0

## Sheet: Fig 1D
	lef1 control												lef1 mutant
p53+/-	8	10	7	9	11	8	13	10	7	17	13		16	18	19	20	17	18	25	18
p53-/-	7	2	4	10	9	4	11	5	10	6			10	23	8	16	7	9	12	6	15	12

## Sheet: Fig 1E1
control	lef1 mutant
7	4
9	8
10	10
14	5
8	12

## Sheet: Fig 3A
control	lef1 mutant
1.69	1.41
1.67	1.41
1.84	1.08
1.87	1.68
1.89	1.51
1.96	1.46
1.66	1.47
1.44	1.56
1.8	1.39
1.73	0.97
1.69	1.44
1.86	1.53
1.51	1.52
1.74	1.56
1.51	1.5
1.94	1.73
1.88	1.42
1.89	1.34
1.76	1.32
1.93	1.29
1.7	1.63
1.9	1.52
1.67	1.41
1.97	0.91
1.66	1.36
	1.77
	0.87
	1.45
	1.32
	1.47

## Sheet: Fig 3B
control	lef1 mutant
38	116
198	328
122	81
66	186
94	162
66	108
89	116
56	255
78	94

## Sheet: Fig 3C
control	lef1 mutant
21.1555	17.3071
0	0
33.263	21.121
25.278	0
35.9348	11.1435
33.7984	17.3296
27.6635	18.6579
28.4949	0
54.1941	38.6056

## Sheet: Fig 3D
Control	lef1 mutant
205.578	129.198
223.235	15.754
136.157	118.056
155.577	93.1402
270.044	106.778
335.046	105.678
118.842	119.871
221.764	83.7039
145.216	132.937

[truncated: 20 more sheets: Fig 3E, Fig 3F, Fig 4A, Fig 4B, Fig 4C, Fig 5A, Fig 5D, S1A Fig, S1D Fig, S1E Fig, S1F Fig, S1G Fig, S1H Fig, S1I Fig, S2B Fig, S3C Fig, S3D Fig, S4A Fig, S4B Fig, S5E Fig]
